# Supplementary material for: Splice modulation of COL4A5 reinstates collagen IV assembly in an organoid model of Alport syndrome
Source: JCI Insight. 2025 Dec 18;11(3):e194759. doi: 10.1172/jci.insight.194759 (PMC12892906; doi:10.1172/jci.insight.194759)
Supplement: Supplemental table 1 [file jciinsight-11-194759-s141.xlsx]

## Sheet: Supplemental Table 1
Supplemental Table 1. Bulk RNA-seq results comparing kidney organoids at day 32 versus day 22 of culture
ENSID	RatiosMoys_.d32._vs_.d22.	Symbol	Description	pval_DEseq2	RatiosMoys_.d32._vs_.d22.	Delta_DEseq2	pval_edgeR	RatiosMoys_.d32._vs_.d22.	Delta_edgeR	pval_Voom	RatiosMoys_.d32._vs_.d22.	Delta_Voom	Flags_.d22.	Flags_.d32.	Flags_tot
ENSG00000000005	4.77727	TNMD	tenomodulin [Source:HGNC Symbol;Acc:HGNC:17757]	6.65231	477726997	2494635	6.31065e-06	487612648	11149726	253.697	460377611	11152289	0	3	3
ENSG00000000971	0.506579	CFH	complement factor H [Source:HGNC Symbol;Acc:HGNC:4883]	6.82654e-22	0,50657948	68561894	4.49336e-39	0,51769821	292018116	183.294	0,51787611	292015539	3	3	6
ENSG00000001036	0.823847	FUCA2	alpha-L-fucosidase 2 [Source:HGNC Symbol;Acc:HGNC:4008]	47.8327	0,82384698	28969843							3	3	6
ENSG00000001617	0.637684	SEMA3F	semaphorin 3F [Source:HGNC Symbol;Acc:HGNC:10728]	1.42386e-13	0,63768396	116301311	4.68037e-23	0,65161956	487156489	238.816	0,65167572	487153904	3	3	6
ENSG00000002587	1.55438	HS3ST1	heparan sulfate-glucosamine 3-sulfotransferase 1 [Source:HGNC Symbol;Acc:HGNC:5194]				7161.39	155438060	0,5986404	13381.3	154363792	0,5988968	2	3	5
ENSG00000002726	0.79805	AOC1	amine oxidase copper containing 1 [Source:HGNC Symbol;Acc:HGNC:80]	4444.51	0,79805029	15157722	79.2273	0,81628487	60060826				3	3	6
ENSG00000003096	1.62039	KLHL13	kelch like family member 13 [Source:HGNC Symbol;Acc:HGNC:22931]	2.00129e-16	162038643	71544635	2.35586e-26	165543084	329310278	6.71849	165515155	329312827	3	3	6
ENSG00000003249	0.717185	DBNDD1	dysbindin domain containing 1 [Source:HGNC Symbol;Acc:HGNC:28455]	0.0177766	0,71718483	35673446	1.04216e-05	0,73309326	146663426	2134.85	0,73320382	146660856	3	3	6
ENSG00000003400	2.08557	CASP10	caspase 10 [Source:HGNC Symbol;Acc:HGNC:1500]	580.486	208557043	3023197	0.183573	212953684	13702758	1887.62	210979598	13705321	3	3	6
ENSG00000003436	1.21757	TFPI	tissue factor pathway inhibitor [Source:HGNC Symbol;Acc:HGNC:11760]	4483.28	121757096	11396823	50.9766	124475385	55859628	16411	124453140	55862189	3	3	6
ENSG00000003989	0.556653	SLC7A2	solute carrier family 7 member 2 [Source:HGNC Symbol;Acc:HGNC:11060]	1.50613e-08	0,55665262	27505841	2.86715e-16	0,56866512	116607819	497.652	0,56902230	116605250	3	3	6
ENSG00000004399	0.782408	PLXND1	plexin D1 [Source:HGNC Symbol;Acc:HGNC:9107]	0.0157355	0,78240794	188794741	3.6219e-05	0,79962620	757381939	2348.63	0,79963844	757379344	3	3	6
ENSG00000004660	1.69197	CAMKK1	calcium/calmodulin dependent protein kinase kinase 1 [Source:HGNC Symbol;Acc:HGNC:1469]	0.000706441	169196973	19938117	1.29676e-12	173120187	91774449	1549.11	172995387	91777008	3	3	6
ENSG00000004776	2.87939	HSPB6	heat shock protein family B (small) member 6 [Source:HGNC Symbol;Acc:HGNC:26511]	8.56323e-18	287939258	19334876	8.83909e-34	294201187	87034991	3.99647	293266385	87037551	3	3	6
ENSG00000004799	0.633658	PDK4	pyruvate dehydrogenase kinase 4 [Source:HGNC Symbol;Acc:HGNC:8812]	1.77784e-05	0,63365818	22078792	4.18085e-08	0,64788748	92458122	29.6401	0,64818946	92455554	3	3	6
ENSG00000004864	0.815511	SLC25A13	solute carrier family 25 member 13 [Source:HGNC Symbol;Acc:HGNC:10983]	498.869	0,81551066	22080506	67.4078	0,83327352	86948996				3	3	6
ENSG00000004866	1.26732	ST7	suppression of tumorigenicity 7 [Source:HGNC Symbol;Acc:HGNC:11351]	412.903	126731961	12849486	2.96441	129471103	61719702	820.248	129441666	61722263	3	3	6
ENSG00000005059	0.718028	MCUB	mitochondrial calcium uniporter dominant negative subunit beta [Source:HGNC Symbol;Acc:HGNC:26076]	0.140328	0,71802760	19545922	0.00924036	0,73365269	80438312	22.1085	0,73385338	80435745	3	3	6
ENSG00000005073	2.91222	HOXA11	homeobox A11 [Source:HGNC Symbol;Acc:HGNC:5101]	3.61617e-17	291221683	18836798	1.93486e-33	297517576	84758815	7.40217	296524716	84761375	3	3	6
ENSG00000005102	4.70292	MEOX1	mesenchyme homeobox 1 [Source:HGNC Symbol;Acc:HGNC:7013]	2.71659	470292439	2894259	1.80932e-07	480520071	12947875	977.087	457670016	12950439	0	3	3
ENSG00000005108	1.21744	THSD7A	thrombospondin type 1 domain containing 7A [Source:HGNC Symbol;Acc:HGNC:22207]				0.00219289	121744322	885390587	2366.84	121743220	885393110	3	3	6
ENSG00000005187	1.35978	ACSM3	acyl-CoA synthetase medium chain family member 3 [Source:HGNC Symbol;Acc:HGNC:10522]	0.00834655	135977979	29699306	2.2659e-06	138955537	140106122	14.9478	138932641	140108679	3	3	6
ENSG00000005189	1.51552	REXO5	RNA exonuclease 5 [Source:HGNC Symbol;Acc:HGNC:24661]	23687.8	151551549	2249049	608.93	154830290	10422047	4831.12	154221629	10424611	3	3	6
ENSG00000005238	1.30577	ATOSB	atos homolog B [Source:HGNC Symbol;Acc:HGNC:25666]	55.7064	130577079	14970035	0.116722	133546970	71553206	1583.1	133513903	71555767	3	3	6
ENSG00000005243	1.2454	COPZ2	COPI coat complex subunit zeta 2 [Source:HGNC Symbol;Acc:HGNC:19356]	16036.2	124539641	5114437	1031.85	127315775	24801808	415.368	127253135	24804371	3	3	6
ENSG00000005249	1.22556	PRKAR2B	protein kinase cAMP-dependent type II regulatory subunit beta [Source:HGNC Symbol;Acc:HGNC:9392]				206.496	122555512	49020303	44933.4	122534078	49022865	3	3	6
ENSG00000005448	0.773617	WDR54	WD repeat domain 54 [Source:HGNC Symbol;Acc:HGNC:25770]	152.062	0,77361708	16569081	6.6558	0,79066906	66740308	10789.4	0,79082020	66737741	3	3	6
ENSG00000005469	1.20939	CROT	carnitine O-octanoyltransferase [Source:HGNC Symbol;Acc:HGNC:2366]	33797.5	120939072	5006760	2562.96	123647406	24633876	13941	123600456	24636439	3	3	6
ENSG00000005471	1.92679	ABCB4	ATP binding cassette subfamily B member 4 [Source:HGNC Symbol;Acc:HGNC:45]	3.19717	192679228	6354457	2.874e-05	196907682	28947952	479.942	196213787	28950515	3	3	6
ENSG00000005884	0.791462	ITGA3	integrin subunit alpha 3 [Source:HGNC Symbol;Acc:HGNC:6139]	0.0330874	0,79146198	241245347	0.000109067	0,80882932	963589126	3414.68	0,80883810	963586521	3	3	6
ENSG00000005961	1.62708	ITGA2B	integrin subunit alpha 2b [Source:HGNC Symbol;Acc:HGNC:6138]	145.796	162707942	7114416	0.00603516	166614480	32919625	13746	166326944	32922187	3	3	6
ENSG00000006118	0.832054	TMEM132A	transmembrane protein 132A [Source:HGNC Symbol;Acc:HGNC:31092]	1.83801	0,83205377	82761755							3	3	6
ENSG00000006283	2.84951	CACNA1G	calcium voltage-gated channel subunit alpha1 G [Source:HGNC Symbol;Acc:HGNC:1394]	2.68303e-51	284951161	94556235	1.22101e-101	291013775	425443592	16.2022	290828065	425446137	3	3	6
ENSG00000006327	1.42634	TNFRSF12A	TNF receptor superfamily member 12A [Source:HGNC Symbol;Acc:HGNC:18152]	21.6033	142634149	12148123	0.00561841	145677775	56709191	1832.33	145599734	56711753	3	3	6
ENSG00000006453	0.774447	BAIAP2L1	BAR/IMD domain containing adaptor protein 2 like 1 [Source:HGNC Symbol;Acc:HGNC:21649]	37.071	0,77444710	16363045	9.47804	0,79193901	65759223	1129.81	0,79209059	65756656	3	3	6
ENSG00000006468	3.63564	ETV1	ETS variant transcription factor 1 [Source:HGNC Symbol;Acc:HGNC:3490]	7.17706e-45	363563805	52116536	9.79229e-93	371513139	233854501	25.3539	370830315	233857054	3	3	6
ENSG00000006555	0.535955	TTC22	tetratricopeptide repeat domain 22 [Source:HGNC Symbol;Acc:HGNC:26067]	7.38469	0,53595504	5745694	0.00663464	0,54756695	24406008	8.50984	0,54943616	24403443	3	3	6
ENSG00000006576	1.20335	PHTF2	putative homeodomain transcription factor 2 [Source:HGNC Symbol;Acc:HGNC:13411]				2807.62	120335267	30433609	26331.3	120307386	30436172	3	3	6
ENSG00000006611	1.27604	USH1C	USH1 protein network component harmonin [Source:HGNC Symbol;Acc:HGNC:12597]	0.437914	127604429	42903940	9.52017e-05	130369619	205641072	230.248	130360219	205643627	3	3	6
ENSG00000006638	0.712738	TBXA2R	thromboxane A2 receptor [Source:HGNC Symbol;Acc:HGNC:11608]	6.21589	0,71273829	12602343	0.388059	0,72846417	51896604	62.752	0,72878708	51894037	3	3	6
ENSG00000006652	1.27351	IFRD1	interferon related developmental regulator 1 [Source:HGNC Symbol;Acc:HGNC:5456]	666.453	127350555	10641249	7.6488	130214310	51213878	861.549	130176993	51216440	3	3	6
ENSG00000006695	0.782695	COX10	cytochrome c oxidase assembly factor heme A:farnesyltransferase COX10 [Source:HGNC Symbol;Acc:HGNC:2260]	926.165	0,78269502	10471264	156.012	0,79944208	42102358	3468.09	0,79966243	42099793	3	3	6
ENSG00000006740	1.43501	ARHGAP44	Rho GTPase activating protein 44 [Source:HGNC Symbol;Acc:HGNC:29096]	6.48812	143500975	12488210	0.00305735	146593822	58272682	234.078	146514755	58275244	3	3	6
ENSG00000006747	1.4393	SCIN	scinderin [Source:HGNC Symbol;Acc:HGNC:21695]	0.00943213	143930412	23586767	1.89956e-07	147108513	110195581	236.169	147065726	110198140	3	3	6
ENSG00000006756	0.77984	ARSD	arylsulfatase D [Source:HGNC Symbol;Acc:HGNC:717]	0.18653	0,77984022	38205422	0.0693927	0,79681828	153622403	174.914	0,79688027	153619833	3	3	6
ENSG00000007001	2.00628	UPP2	uridine phosphorylase 2 [Source:HGNC Symbol;Acc:HGNC:23061]	30771.6	200627745	1212226	570.791	205482441	0,5537277	16042.8	201321676	0,5539840	0	2	2
ENSG00000007062	1.28385	PROM1	prominin 1 [Source:HGNC Symbol;Acc:HGNC:9454]	27626	128384564	4637719	678.995	131085077	22132058				3	3	6
ENSG00000007171	0.232531	NOS2	nitric oxide synthase 2 [Source:HGNC Symbol;Acc:HGNC:7873]	0.0542914	0,23253118	4599767	2.02295e-12	0,23757772	19897024	6018.8	0,24399410	19894459	3	0	3
ENSG00000007174	0.569984	DNAH9	dynein axonemal heavy chain 9 [Source:HGNC Symbol;Acc:HGNC:2953]	0.238987	0,56998377	8920732	0.000259866	0,58266027	37722262	40.5945	0,58369317	37719697	3	3	6
ENSG00000007216	0.594325	SLC13A2	solute carrier family 13 member 2 [Source:HGNC Symbol;Acc:HGNC:10917]	26.5251	0,59432471	7647493	0.0180341	0,60796962	32200073	6191.72	0,60903896	32197508	3	3	6
ENSG00000007237	2.27816	GAS7	growth arrest specific 7 [Source:HGNC Symbol;Acc:HGNC:4169]	4.38584e-15	227816045	37449218	2.73683e-40	232505965	169138303	431.971	232281952	169140860	3	3	6
ENSG00000007255	0.75997	TRAPPC6A	trafficking protein particle complex subunit 6A [Source:HGNC Symbol;Acc:HGNC:23069]	108.535	0,75996967	11609652	23.0619	0,77661075	47072606	58.4732	0,77685388	47070040	3	3	6
ENSG00000007376	0.828115	RPUSD1	RNA pseudouridine synthase domain containing 1 [Source:HGNC Symbol;Acc:HGNC:14173]	3391.76	0,82811505	11462722							3	3	6
ENSG00000007384	1.23475	RHBDF1	rhomboid 5 homolog 1 [Source:HGNC Symbol;Acc:HGNC:20561]	375.764	123474640	19440242	0.842256	126293962	94862598	7794.05	126278786	94865157	3	3	6
ENSG00000007402	1.34906	CACNA2D2	calcium voltage-gated channel auxiliary subunit alpha2delta 2 [Source:HGNC Symbol;Acc:HGNC:1400]	6.44059	134905894	28855163	1.09154e-05	137787518	136077237	5403.85	137765358	136079794	3	3	6
ENSG00000007923	0.823074	DNAJC11	DnaJ heat shock protein family (Hsp40) member C11 [Source:HGNC Symbol;Acc:HGNC:25570]	12.0297	0,82307405	45503530							3	3	6
ENSG00000007944	1.35061	MYLIP	myosin regulatory light chain interacting protein [Source:HGNC Symbol;Acc:HGNC:21155]	0.0286606	135061396	32094371	2.0949e-06	138026550	151640645	134.971	138006406	151643202	3	3	6
ENSG00000007968	2.16248	E2F2	E2F transcription factor 2 [Source:HGNC Symbol;Acc:HGNC:3114]	0.00566749	216247759	9035556	1.32674e-10	220799515	40904382	352.673	220033953	40906944	3	3	6
ENSG00000008056	0.793366	SYN1	synapsin I [Source:HGNC Symbol;Acc:HGNC:11494]	12113.2	0,79336631	6707189	2137.56	0,81159012	26639750				3	3	6
ENSG00000008083	1.40456	JARID2	jumonji and AT-rich interaction domain containing 2 [Source:HGNC Symbol;Acc:HGNC:6196]	2.39193e-09	140455580	85533058	4.69521e-15	143589190	401489854	29.8297	143579150	401492400	3	3	6
ENSG00000008086	1.45351	CDKL5	cyclin dependent kinase like 5 [Source:HGNC Symbol;Acc:HGNC:11411]	0.203399	145350794	16738134	1.47497e-05	148517056	78024044	220.455	148452939	78026604	3	3	6
ENSG00000008118	1.58019	CAMK1G	calcium/calmodulin dependent protein kinase IG [Source:HGNC Symbol;Acc:HGNC:14585]	3232.5	158018997	4055927	7.24796	161430031	18703482	11776.9	161001479	18706046	3	3	6
ENSG00000008196	0.21218	TFAP2B	transcription factor AP-2 beta [Source:HGNC Symbol;Acc:HGNC:11743]	9.06542e-13	0,21218002	12808526	1.53206e-35	0,21750352	55436636	949.336	0,21994113	55434069	3	3	6
ENSG00000008226	0.828431	DLEC1	DLEC1 cilia and flagella associated protein [Source:HGNC Symbol;Acc:HGNC:2899]	8635.67	0,82843100	10301897							3	3	6
ENSG00000008277	0.804757	ADAM22	ADAM metallopeptidase domain 22 [Source:HGNC Symbol;Acc:HGNC:201]	13845.8	0,80475716	5799869	5956.16	0,82305043	22902213	11957.6	0,82336789	22899648	3	3	6
ENSG00000008283	0.763376	CYB561	cytochrome b561 [Source:HGNC Symbol;Acc:HGNC:2571]	5.2382	0,76337553	20653132	0.737807	0,78028431	83555895	1040	0,78041699	83553328	3	3	6
ENSG00000008294	1.21909	SPAG9	sperm associated antigen 9 [Source:HGNC Symbol;Acc:HGNC:14524]	2.48861	121908654	44806661	0.015308	124599929	219200537	42.9717	124594197	219203090	3	3	6
ENSG00000008323	0.555099	PLEKHG6	pleckstrin homology and RhoGEF domain containing G6 [Source:HGNC Symbol;Acc:HGNC:25562]	0.0316985	0,55509915	10020715	7.37857e-06	0,56700063	42490983	61.8444	0,56798691	42488417	3	3	6
ENSG00000008394	0.472952	MGST1	microsomal glutathione S-transferase 1 [Source:HGNC Symbol;Acc:HGNC:7061]	1.20242e-08	0,47295211	15231931	9.25759e-15	0,48323801	65069672	1.03101	0,48415186	65067105	3	3	6
ENSG00000008441	5.79643	NFIX	nuclear factor I X [Source:HGNC Symbol;Acc:HGNC:7788]	4.5074e-76	579643369	57369477	6.23505e-144	591890767	256331200	5.50498	589845555	256333753	3	3	6
ENSG00000008513	1.28063	ST3GAL1	ST3 beta-galactoside alpha-2,3-sialyltransferase 1 [Source:HGNC Symbol;Acc:HGNC:10862]	5.33005e-05	128062852	121004998	3.06017e-08	130899976	580484840	29.2648	130896526	580487378	3	3	6
ENSG00000008516	1.43899	MMP25	matrix metallopeptidase 25 [Source:HGNC Symbol;Acc:HGNC:14246]	8551.79	143898684	4705413	20.5126	147358811	22111296				3	3	6
ENSG00000008517	1.31411	IL32	interleukin 32 [Source:HGNC Symbol;Acc:HGNC:16830]	2723.69	131411199	7764414	22.6276	134157778	36784746	7884.55	134091116	36787309	3	3	6
ENSG00000008735	0.735353	MAPK8IP2	mitogen-activated protein kinase 8 interacting protein 2 [Source:HGNC Symbol;Acc:HGNC:6883]	879.816	0,73535332	7313370	92.512	0,75114584	29963886	1777.16	0,75161705	29961320	3	3	6
ENSG00000009413	1.23769	REV3L	REV3 like, DNA directed polymerase zeta catalytic subunit [Source:HGNC Symbol;Acc:HGNC:9968]	66.5382	123768915	21056472	0.438907	126504406	102301372	379.973	126490102	102303932	3	3	6
ENSG00000009694	1.61078	TENM1	teneurin transmembrane protein 1 [Source:HGNC Symbol;Acc:HGNC:8117]	4434.7	161077563	3258974	15.0706	164586607	15018330	7788.21	163997375	15020893	3	3	6
ENSG00000009780	1.23624	FAM76A	family with sequence similarity 76 member A [Source:HGNC Symbol;Acc:HGNC:28530]	16887.9	123623769	5308652	1163.87	126347510	25793917	387.949	126291556	25796480	3	3	6
ENSG00000009790	1.35121	TRAF3IP3	TRAF3 interacting protein 3 [Source:HGNC Symbol;Acc:HGNC:30766]				43808.8	135120670	0,5187577				2	3	5
ENSG00000009950	0.528323	MLXIPL	MLX interacting protein like [Source:HGNC Symbol;Acc:HGNC:12744]	1.47728e-12	0,52832333	37412974	1.2553e-23	0,54071862	158714557	434.715	0,54101572	158711986	3	3	6
ENSG00000010256	0.797825	UQCRC1	ubiquinol-cytochrome c reductase core protein 1 [Source:HGNC Symbol;Acc:HGNC:12585]	0.00974239	0,79782466	77111438	0.0322551	0,81529294	306937601	25.6582	0,81531872	306935025	3	3	6
ENSG00000010292	1.42427	NCAPD2	non-SMC condensin I complex subunit D2 [Source:HGNC Symbol;Acc:HGNC:24305]	3.75877e-07	142427146	64878277	2.68061e-14	145498947	303131468	78.0615	145484442	303134018	3	3	6
ENSG00000010319	1.21261	SEMA3G	semaphorin 3G [Source:HGNC Symbol;Acc:HGNC:30400]	0.397268	121261432	111736957	0.00070257	123935513	548020542	120.1	123933345	548023081	3	3	6
ENSG00000010379	0.765224	SLC6A13	solute carrier family 6 member 13 [Source:HGNC Symbol;Acc:HGNC:11046]	42.6169	0,76522400	33303696	0.0327529	0,78259208	134373361	29890.8	0,78267292	134370792	3	3	6
ENSG00000010610	0.579541	CD4	CD4 molecule [Source:HGNC Symbol;Acc:HGNC:1678]	2.0627e-06	0,57954145	27683741	2.48346e-14	0,59207183	117033752	1277.29	0,59239063	117031183	3	3	6
ENSG00000010704	1.83985	HFE	homeostatic iron regulator [Source:HGNC Symbol;Acc:HGNC:4886]	9.48959	183984715	6029715	0.000439673	187876238	27490162	190.675	187275957	27492725	3	3	6
ENSG00000010810	0.779257	FYN	FYN proto-oncogene, Src family tyrosine kinase [Source:HGNC Symbol;Acc:HGNC:4037]	7.89066e-06	0,77925694	122773887	0.000130486	0,79641437	493316595	0.813084	0,79643375	493314010	3	3	6
ENSG00000010818	1.65931	HIVEP2	HIVEP zinc finger 2 [Source:HGNC Symbol;Acc:HGNC:4921]	9.81098e-07	165930727	24701786	3.4359e-14	169500241	113443805	57.6703	169409070	113446364	3	3	6
ENSG00000010932	1.50617	FMO1	flavin containing dimethylaniline monoxygenase 1 [Source:HGNC Symbol;Acc:HGNC:3769]	7.69363e-14	150616734	67318112	2.77597e-19	153976524	312759112	2.71801	153956657	312761662	3	3	6
ENSG00000011009	0.772749	LYPLA2	lysophospholipase 2 [Source:HGNC Symbol;Acc:HGNC:6738]	0.213106	0,77274879	43154150	0.0116285	0,78967675	174014782	1488.82	0,78973527	174012210	3	3	6
ENSG00000011028	1.28456	MRC2	mannose receptor C type 2 [Source:HGNC Symbol;Acc:HGNC:16875]	3.77808e-06	128455808	389553587	8.58569e-12	131275142	1865289069	25.0233	131274041	1865291547	3	3	6
ENSG00000011083	0.785697	SLC6A7	solute carrier family 6 member 7 [Source:HGNC Symbol;Acc:HGNC:11054]	29715.5	0,78569732	3797047	9432.31	0,80317566	15191814	17230.8	0,80376338	15189249	3	3	6
ENSG00000011114	1.21772	BTBD7	BTB domain containing 7 [Source:HGNC Symbol;Acc:HGNC:18269]				1.82475	121772162	145103559	31528.2	121765424	145106117	3	3	6
ENSG00000011201	1.28221	ANOS1	anosmin 1 [Source:HGNC Symbol;Acc:HGNC:6211]	0.0106224	128220535	56491207	3.37829e-06	131087058	271116096	173.239	131079580	271118647	3	3	6
ENSG00000011275	0.797358	RNF216	ring finger protein 216 [Source:HGNC Symbol;Acc:HGNC:21698]	0.13025	0,79735808	56575683	0.0987056	0,81489632	225158851	318.821	0,81493161	225156277	3	3	6
ENSG00000011347	0.58415	SYT7	synaptotagmin 7 [Source:HGNC Symbol;Acc:HGNC:11514]	0.743728	0,58415013	9874594	0.000110873	0,59695021	41689329	1903.88	0,59782302	41686764	3	3	6
ENSG00000011422	1.6201	PLAUR	plasminogen activator, urokinase receptor [Source:HGNC Symbol;Acc:HGNC:9053]	1880.26	162010158	3563177	7.3607	165666606	16441190	537.675	165109678	16443753	3	3	6
ENSG00000011426	1.8788	ANLN	anillin, actin binding protein [Source:HGNC Symbol;Acc:HGNC:14082]	1.32367e-10	187879937	24414893	5.97629e-20	191956043	111310255	18.4945	191792772	111312815	3	3	6
ENSG00000011465	2.69429	DCN	decorin [Source:HGNC Symbol;Acc:HGNC:2705]	1.04436e-75	269428843	434695830	9.93064e-164	275235139	1958568378	9.25517	275201181	1958570854	3	3	6
ENSG00000011638	1.20761	LDAF1	lipid droplet assembly factor 1 [Source:HGNC Symbol;Acc:HGNC:30136]	37689.6	120760952	5217164	2739.23	123378884	25593825	21001.5	123334738	25596388	3	3	6
ENSG00000011677	3.6873	GABRA3	gamma-aminobutyric acid type A receptor subunit alpha3 [Source:HGNC Symbol;Acc:HGNC:4077]	41.1422	368729824	2448581	0.000200955	375991158	10961193	1442.54	361685213	10963757	0	3	3
ENSG00000012048	1.54132	BRCA1	BRCA1 DNA repair associated [Source:HGNC Symbol;Acc:HGNC:1100]	5.14451	154131536	9916870	0.000979401	157487290	45882205	298.327	157333829	45884767	3	3	6
ENSG00000012124	0.645452	CD22	CD22 molecule [Source:HGNC Symbol;Acc:HGNC:1643]	0.57482	0,64545249	18265411	4.02151e-06	0,65997296	76301445	10224	0,66031454	76298878	3	3	6
ENSG00000012171	0.72035	SEMA3B	semaphorin 3B [Source:HGNC Symbol;Acc:HGNC:10724]	1.53218e-09	0,72034984	353478741	1.05346e-14	0,73658765	1450647051	568.904	0,73659854	1450644425	3	3	6
ENSG00000012822	0.807915	CALCOCO1	calcium binding and coiled-coil domain 1 [Source:HGNC Symbol;Acc:HGNC:29306]	20.573	0,80791491	104666118	0.0759267	0,82634574	412253890	22807.3	0,82636277	412251308	3	3	6
ENSG00000012963	1.20007	UBR7	ubiquitin protein ligase E3 component n-recognin 7 [Source:HGNC Symbol;Acc:HGNC:20344]	4211.51	120007053	13996259	47.5052	122586352	68839211	9685.91	122571041	68841772	3	3	6
ENSG00000013016	1.72462	EHD3	EH domain containing 3 [Source:HGNC Symbol;Acc:HGNC:3244]	0.00071611	172461767	15038430	5.10505e-10	176131891	68842764	100.382	175951537	68845325	3	3	6
ENSG00000013293	8.86104	SLC7A14	solute carrier family 7 member 14 [Source:HGNC Symbol;Acc:HGNC:29326]	1.38873e-43	886103888	24693549	7.96566e-93	905348365	110191122	16.2279	892730847	110193681	3	3	6
ENSG00000013297	4.0923	CLDN11	claudin 11 [Source:HGNC Symbol;Acc:HGNC:8514]	3.65977e-176	409229903	525500274	2.40534e-308	418049088	2354664703	0.951831	417955767	2354667162	3	3	6
ENSG00000013441	2.10961	CLK1	CDC like kinase 1 [Source:HGNC Symbol;Acc:HGNC:2068]	1.55236e-26	210961157	87828070	1.02136e-59	215832594	399463941	223.176	215760128	399466488	3	3	6
ENSG00000013573	1.23399	DDX11	DEAD/H-box helicase 11 [Source:HGNC Symbol;Acc:HGNC:2736]	6354.55	123399266	9218682	71.2547	126210760	44991251	25177.4	126178991	44993813	3	3	6
ENSG00000013588	1.44974	GPRC5A	G protein-coupled receptor class C group 5 member A [Source:HGNC Symbol;Acc:HGNC:9836]	6.12139e-12	144973647	143329770	3.60183e-21	148204032	669320038	128.393	148196646	669322572	3	3	6
ENSG00000013619	3.53435	MAMLD1	mastermind like domain containing 1 [Source:HGNC Symbol;Acc:HGNC:2568]	5.99469e-33	353434735	29112507	2.11505e-58	360986141	130615959	2.25481	359858827	130618518	3	3	6
ENSG00000013810	1.51301	TACC3	transforming acidic coiled-coil containing protein 3 [Source:HGNC Symbol;Acc:HGNC:11524]	2.22931e-07	151301418	36851740	1.10072e-13	154590338	170855057	26.7792	154553141	170857613	3	3	6
ENSG00000014257	0.682286	ACP3	acid phosphatase 3 [Source:HGNC Symbol;Acc:HGNC:125]	265.15	0,68228574	9429251	0.853313	0,69769223	39098388	31793	0,69822095	39095822	3	3	6
ENSG00000014914	1.59858	MTMR11	myotubularin related protein 11 [Source:HGNC Symbol;Acc:HGNC:24307]	0.0580516	159857847	24974253	9.40935e-13	163613073	115611680	8578.24	163538235	115614239	3	3	6
ENSG00000015285	0.584606	WAS	WASP actin nucleation promoting factor [Source:HGNC Symbol;Acc:HGNC:12731]	3634.08	0,58460634	3292210	30.34	0,59798895	13885287	28214.2	0,60058529	13882723	3	3	6
ENSG00000015413	0.827831	DPEP1	dipeptidase 1 [Source:HGNC Symbol;Acc:HGNC:3002]	725.988	0,82783086	20744854							3	3	6
ENSG00000015520	0.366186	NPC1L1	NPC1 like intracellular cholesterol transporter 1 [Source:HGNC Symbol;Acc:HGNC:7898]	6.92546e-07	0,36618630	9750561	1.68199e-15	0,37429845	41940225	37.9703	0,37636589	41937659	3	3	6
ENSG00000015592	0.606675	STMN4	stathmin 4 [Source:HGNC Symbol;Acc:HGNC:16078]	43845	0,60667486	1445599	3219.89	0,61917945	0,6096787	16275.3	0,62445567	0,6094223	3	2	5
ENSG00000016391	1.35597	CHDH	choline dehydrogenase [Source:HGNC Symbol;Acc:HGNC:24288]	4474.91	135596733	8734553	1.49983	138559711	41233108				3	3	6
ENSG00000017260	0.767724	ATP2C1	ATPase secretory pathway Ca2+ transporting 1 [Source:HGNC Symbol;Acc:HGNC:13211]	0.000102348	0,76772366	117498683	1.45671e-05	0,78493020	474016549	787.836	0,78495264	474013965	3	3	6
ENSG00000017427	5.3441	IGF1	insulin like growth factor 1 [Source:HGNC Symbol;Acc:HGNC:5464]	2.65037e-44	534409724	30392668	7.36583e-85	545894796	135939449	8.21781	542735921	135942007	3	3	6
ENSG00000017483	3.53882	SLC38A5	solute carrier family 38 member 5 [Source:HGNC Symbol;Acc:HGNC:18070]	0.0497776	353882023	4227862	9.63931e-10	361768776	18992144	2.40243	354163771	18994707	0	3	3
ENSG00000018236	2.03881	CNTN1	contactin 1 [Source:HGNC Symbol;Acc:HGNC:2171]	3.24218e-22	203880517	64984204	5.6279e-47	208399585	295423961	107.748	208313846	295426512	3	3	6
ENSG00000018280	0.75863	SLC11A1	solute carrier family 11 member 1 [Source:HGNC Symbol;Acc:HGNC:10907]							34895.6	0,75862990	0,4913154	3	3	6
ENSG00000018625	2.04868	ATP1A2	ATPase Na+/K+ transporting subunit alpha 2 [Source:HGNC Symbol;Acc:HGNC:800]	2.32471e-15	204868133	31608360	1.96379e-29	209216035	143422158	32.0123	209036896	143424716	3	3	6
ENSG00000019102	0.685813	VSIG2	V-set and immunoglobulin domain containing 2 [Source:HGNC Symbol;Acc:HGNC:17149]				2486.45	0,68581341	10240206				3	3	6
ENSG00000019485	1.29461	PRDM11	PR/SET domain 11 [Source:HGNC Symbol;Acc:HGNC:13996]	0.612446	129460689	44921032	1.00419e-05	132256106	214279208	1224.52	132245905	214281762	3	3	6
ENSG00000019505	2.28001	SYT13	synaptotagmin 13 [Source:HGNC Symbol;Acc:HGNC:14962]	0.00407932	228001488	8445728	3.28477e-11	232746080	38167866	351.168	231755577	38170428	3	3	6
ENSG00000019549	1.28726	SNAI2	snail family transcriptional repressor 2 [Source:HGNC Symbol;Acc:HGNC:11094]	80.8047	128725948	23040718	0.00998101	131541083	110207184	6533.7	131522141	110209743	3	3	6
ENSG00000019582	1.21936	CD74	CD74 molecule [Source:HGNC Symbol;Acc:HGNC:1697]				6.3147	121935652	110149374	21552.4	121926639	110151933	3	3	6
ENSG00000019991	1.91703	HGF	hepatocyte growth factor [Source:HGNC Symbol;Acc:HGNC:4893]	30.8448	191703454	6474093	3.28076e-05	195612244	29413817	10192.2	194947445	29416380	3	3	6
ENSG00000020129	0.826068	NCDN	neurochondrin [Source:HGNC Symbol;Acc:HGNC:17597]	103.159	0,82606778	23263030							3	3	6
ENSG00000020181	2.58811	ADGRA2	adhesion G protein-coupled receptor A2 [Source:HGNC Symbol;Acc:HGNC:17849]	3.86282e-94	258810915	494879644	3.68244e-157	264392445	2231729194	1.72075	264366227	2231731658	3	3	6
ENSG00000020426	0.830557	MNAT1	MNAT1 component of CDK activating kinase [Source:HGNC Symbol;Acc:HGNC:7181]	17029.1	0,83055737	6869529							3	3	6
ENSG00000020577	1.86599	SAMD4A	sterile alpha motif domain containing 4A [Source:HGNC Symbol;Acc:HGNC:23023]	3.65586e-06	186598815	20022818	1.26419e-16	190685080	91370494	532.765	190491742	91373054	3	3	6
ENSG00000021300	0.552125	PLEKHB1	pleckstrin homology domain containing B1 [Source:HGNC Symbol;Acc:HGNC:19079]	7.93806e-06	0,55212505	34443620	1.19507e-19	0,56421138	146048536	5709.26	0,56450244	146045966	3	3	6
ENSG00000021488	1.98348	SLC7A9	solute carrier family 7 member 9 [Source:HGNC Symbol;Acc:HGNC:11067]	196.207	198348213	4851456	0.000453534	202958553	22138411	17208.4	201936523	22140974	3	3	6
ENSG00000021645	0.704163	NRXN3	neurexin 3 [Source:HGNC Symbol;Acc:HGNC:8010]	4753.29	0,70416347	4470642	290.211	0,71891457	18506068	8163.31	0,71988145	18503503	3	3	6
ENSG00000021762	1.32622	OSBPL5	oxysterol binding protein like 5 [Source:HGNC Symbol;Acc:HGNC:16392]	4.09136	132622275	21392796	0.00106502	135608643	101737199	1609.74	135582378	101739758	3	3	6
ENSG00000022267	1.78863	FHL1	four and a half LIM domains 1 [Source:HGNC Symbol;Acc:HGNC:3702]	3.71936e-13	178863483	31799761	9.97555e-22	182870871	145580359	6.29833	182769570	145582917	3	3	6
ENSG00000022567	0.682637	SLC45A4	solute carrier family 45 member 4 [Source:HGNC Symbol;Acc:HGNC:29196]	0.0065967	0,68263749	22347522	2.84936e-05	0,69739916	92840604	296.419	0,69762246	92838036	3	3	6
ENSG00000023041	0.796925	ZDHHC6	zinc finger DHHC-type palmitoyltransferase 6 [Source:HGNC Symbol;Acc:HGNC:19160]	310.021	0,79692540	31409915	2.1584	0,81536092	124409366	48212.9	0,81542447	124406797	3	3	6
ENSG00000023445	2.52302	BIRC3	baculoviral IAP repeat containing 3 [Source:HGNC Symbol;Acc:HGNC:591]	1695.64	252302253	1993516	0.966677	257199328	0,8966968	4189.7	251453463	0,8969532	0	3	3
ENSG00000023572	1.2252	GLRX2	glutaredoxin 2 [Source:HGNC Symbol;Acc:HGNC:16065]	15006.6	122519807	5997450	934.931	125174257	29211809	1664.28	125129235	29214372	3	3	6
ENSG00000023608	1.2092	SNAPC1	small nuclear RNA activating complex polypeptide 1 [Source:HGNC Symbol;Acc:HGNC:11134]				17110.6	120920078	16558151				3	3	6
ENSG00000023839	0.650368	ABCC2	ATP binding cassette subfamily C member 2 [Source:HGNC Symbol;Acc:HGNC:53]	1.37997	0,65036822	14318982	0.000506754	0,66475426	59829579	7330.16	0,66517781	59827012	3	3	6
ENSG00000024422	2.50669	EHD2	EH domain containing 2 [Source:HGNC Symbol;Acc:HGNC:3243]	5.83122e-54	250668594	101739001	2.63651e-87	256060130	459093679	2.36677	255945385	459096223	3	3	6
ENSG00000024526	1.76048	DEPDC1	DEP domain containing 1 [Source:HGNC Symbol;Acc:HGNC:22949]	3.03435	176048048	7210965	0.000175562	179816084	32976344	62.5362	179403129	32978907	3	3	6
ENSG00000025434	0.731384	NR1H3	nuclear receptor subfamily 1 group H member 3 [Source:HGNC Symbol;Acc:HGNC:7966]	0.195697	0,73138363	21522181	0.0160022	0,74740344	88175707	89.6593	0,74756850	88173139	3	3	6
ENSG00000025708	0.599966	TYMP	thymidine phosphorylase [Source:HGNC Symbol;Acc:HGNC:3148]	0.00339477	0,59996624	14839544	1.14104e-06	0,61353591	62455698	342.151	0,61407261	62453131	3	3	6
ENSG00000025772	0.780735	TOMM34	translocase of outer mitochondrial membrane 34 [Source:HGNC Symbol;Acc:HGNC:15746]	2.4893	0,78073511	27609267	0.634259	0,79790305	110874687	756.681	0,79798803	110872119	3	3	6
ENSG00000026103	1.43792	FAS	Fas cell surface death receptor [Source:HGNC Symbol;Acc:HGNC:11920]				11456.1	143791991	0,6507967	12795	143175603	0,6510531	3	3	6
ENSG00000026508	5.08218	CD44	CD44 molecule (Indian blood group) [Source:HGNC Symbol;Acc:HGNC:1681]	6.95642e-10	508217505	8833763	8.98544e-29	518680387	39474168	320.388	509240764	39476730	2	3	5
ENSG00000026559	0.629332	KCNG1	potassium voltage-gated channel modifier subfamily G member 1 [Source:HGNC Symbol;Acc:HGNC:6248]	9407.46	0,62933186	2662887	316.876	0,64202964	11203768	5951.87	0,64458825	11201204	3	3	6
ENSG00000026652	1.21032	AGPAT4	1-acylglycerol-3-phosphate O-acyltransferase 4 [Source:HGNC Symbol;Acc:HGNC:20885]				510.283	121032061	46897238	763.324	121012658	46899799	3	3	6
ENSG00000026950	1.56103	BTN3A1	butyrophilin subfamily 3 member A1 [Source:HGNC Symbol;Acc:HGNC:1138]	2.25175	156103112	10967269	0.00012184	159579346	50733945	691.186	159430141	50736507	3	3	6
ENSG00000027075	0.676693	PRKCH	protein kinase C eta [Source:HGNC Symbol;Acc:HGNC:9403]				6045.93	0,67669302	0,6927449	38269.5	0,68006920	0,6924884	3	3	6
ENSG00000028137	0.693611	TNFRSF1B	TNF receptor superfamily member 1B [Source:HGNC Symbol;Acc:HGNC:11917]				14768.7	0,69361054	0,5664048	8703.75	0,69732020	0,5661484	3	3	6
ENSG00000029153	1.33941	BMAL2	basic helix-loop-helix ARNT like 2 [Source:HGNC Symbol;Acc:HGNC:18984]	12520.7	133941167	3930146	465.835	136854997	18594249	616.384	136701423	18596813	3	3	6
ENSG00000029993	1.27525	HMGB3	high mobility group box 3 [Source:HGNC Symbol;Acc:HGNC:5004]	4.22694	127525102	34182216	0.00072637	130322603	164054694	1362.37	130310858	164057251	3	3	6
ENSG00000031003	0.795699	FAM13B	family with sequence similarity 13 member B [Source:HGNC Symbol;Acc:HGNC:1335]	101.348	0,79569881	32182521	1.80911	0,81376507	127827300	30110.2	0,81382796	127824730	3	3	6
ENSG00000031081	1.38208	ARHGAP31	Rho GTPase activating protein 31 [Source:HGNC Symbol;Acc:HGNC:29216]	871.643	138207588	8959877	0.90745	141139897	42026963	13069.3	141054756	42029525	3	3	6
ENSG00000033327	1.63729	GAB2	GRB2 associated binding protein 2 [Source:HGNC Symbol;Acc:HGNC:14458]	2.30947e-08	163728573	32057672	1.31252e-16	167292745	147465298	52.9457	167227007	147467856	3	3	6
ENSG00000033867	1.31455	SLC4A7	solute carrier family 4 member 7 [Source:HGNC Symbol;Acc:HGNC:11033]	5809.52	131455297	6637327	55.2247	134325685	31552537	19137.8	134247217	31555100	3	3	6
ENSG00000034239	0.499541	CLXN	calaxin [Source:HGNC Symbol;Acc:HGNC:25678]	0.00170346	0,49954146	9989299	3.93293e-08	0,51068906	42552694	60.1252	0,51194255	42550128	3	3	6
ENSG00000035499	0.804595	DEPDC1B	DEP domain containing 1B [Source:HGNC Symbol;Acc:HGNC:24902]	36658.7	0,80459549	4070348	13366.6	0,82151796	16199288	24452.1	0,82197400	16196723	3	3	6
ENSG00000035681	1.22173	NSMAF	neutral sphingomyelinase activation associated factor [Source:HGNC Symbol;Acc:HGNC:8017]	1170.57	122173024	12856257	22.5133	124898176	62895535	971.536	124877712	62898096	3	3	6
ENSG00000035862	1.74889	TIMP2	TIMP metallopeptidase inhibitor 2 [Source:HGNC Symbol;Acc:HGNC:11821]	6.16432e-27	174888600	284024042	3.84365e-54	178661386	1299665479	33.3181	178651159	1299667984	3	3	6
ENSG00000036828	0.339243	CASR	calcium sensing receptor [Source:HGNC Symbol;Acc:HGNC:1514]	1.3718e-16	0,33924329	18869058	5.91023e-31	0,34690125	81260553	50.1335	0,34806463	81257985	3	3	6
ENSG00000037241	0.828654	RPL26L1	ribosomal protein L26 like 1 [Source:HGNC Symbol;Acc:HGNC:17050]	11073.4	0,82865402	8240193							3	3	6
ENSG00000037280	0.772557	FLT4	fms related receptor tyrosine kinase 4 [Source:HGNC Symbol;Acc:HGNC:3767]	0.6696	0,77255749	54995123	0.00204606	0,78983863	221379533	5868.65	0,78988457	221376960	3	3	6
ENSG00000037965	1.50275	HOXC8	homeobox C8 [Source:HGNC Symbol;Acc:HGNC:5129]	148.909	150274871	7755538	0.0719888	153618243	36028798	2993.97	153448577	36031360	3	3	6
ENSG00000038295	9.36177	TLL1	tolloid like 1 [Source:HGNC Symbol;Acc:HGNC:11843]	0.0813502	936177312	2772467	5.01422e-11	956527217	12371179	1.53754	844311479	12373743	0	3	3
ENSG00000038382	1.45024	TRIO	trio Rho guanine nucleotide exchange factor [Source:HGNC Symbol;Acc:HGNC:12303]	1.59111e-10	145024206	81327980	1.09527e-17	148173644	379132577	16.3582	148160623	379135124	3	3	6
ENSG00000038427	2.60492	VCAN	versican [Source:HGNC Symbol;Acc:HGNC:2464]	1.29467e-62	260491509	1570033197	6.86951e-200	265958612	7073475258	63.5533	265950180	7073477505	3	3	6
ENSG00000038532	0.6753	CLEC16A	C-type lectin domain containing 16A [Source:HGNC Symbol;Acc:HGNC:29013]	7.68098e-08	0,67529959	71046684	9.24262e-14	0,69000014	295553454	777.149	0,69007373	295550877	3	3	6
ENSG00000039537	1.24642	C6	complement C6 [Source:HGNC Symbol;Acc:HGNC:1339]	2423.95	124642313	15566478	1.85145	127430892	75496590	31053	127410103	75499150	3	3	6
ENSG00000040531	0.816246	CTNS	cystinosin, lysosomal cystine transporter [Source:HGNC Symbol;Acc:HGNC:2518]	775.658	0,81624565	19266181							3	3	6
ENSG00000040608	1.2901	RTN4R	reticulon 4 receptor [Source:HGNC Symbol;Acc:HGNC:18601]	16688.1	129010310	7102161	92.7738	131787282	33893909				3	3	6
ENSG00000040731	2.06033	CDH10	cadherin 10 [Source:HGNC Symbol;Acc:HGNC:1749]	2.9328e-16	206033187	45295850	3.10165e-38	210568180	205747644	201.472	210440115	205750199	3	3	6
ENSG00000041982	6.61169	TNC	tenascin C [Source:HGNC Symbol;Acc:HGNC:5318]	1.89069e-196	661169368	500357763	0,000000e+00	675101592	2234446168	3.13011	674779602	2234448633	3	3	6
ENSG00000042062	1.88783	RIPOR3	RIPOR family member 3 [Source:HGNC Symbol;Acc:HGNC:16168]	98.0934	188783165	4618587	0.00761661	193013674	21082097	2469.91	192138384	21084660	3	3	6
ENSG00000042493	1.30924	CAPG	capping actin protein, gelsolin like [Source:HGNC Symbol;Acc:HGNC:1474]	24.8976	130924150	21458081	0.00451949	133768796	102076629	2670.37	133745296	102079188	3	3	6
ENSG00000042980	1.48193	ADAM28	ADAM metallopeptidase domain 28 [Source:HGNC Symbol;Acc:HGNC:206]				6094	148192794	0,6739502				3	3	6
ENSG00000044459	1.51581	CNTLN	centlein [Source:HGNC Symbol;Acc:HGNC:23432]	5.97778	151581205	11228325	0.000492505	154877447	52044861	1721.24	154754232	52047423	3	3	6
ENSG00000044524	0.640886	EPHA3	EPH receptor A3 [Source:HGNC Symbol;Acc:HGNC:3387]	127.579	0,64088557	9053260	0.0307456	0,65451619	37938131	28648	0,65522431	37935565	3	3	6
ENSG00000046604	0.713975	DSG2	desmoglein 2 [Source:HGNC Symbol;Acc:HGNC:3049]	3.50894e-09	0,71397506	147267646	1.53837e-12	0,72940919	606999089	96.5187	0,72943664	606996500	3	3	6
ENSG00000046653	1.72375	GPM6B	glycoprotein M6B [Source:HGNC Symbol;Acc:HGNC:4461]	0.0277169	172374951	11244593	1.87358e-07	176132413	51536209	64.6364	175891685	51538770	3	3	6
ENSG00000047188	1.25997	YTHDC2	YTH domain containing 2 [Source:HGNC Symbol;Acc:HGNC:24721]	327.537	125997200	15328719	0.954963	128878772	74188881	5927.63	128855273	74191442	3	3	6
ENSG00000047365	0.433418	ARAP2	ArfGAP with RhoGAP domain, ankyrin repeat and PH domain 2 [Source:HGNC Symbol;Acc:HGNC:16924]	0.0677992	0,43341760	9900843	2.81369e-11	0,44343355	42388805	13165.9	0,44505639	42386239	3	3	6
ENSG00000047457	2.13271	CP	ceruloplasmin [Source:HGNC Symbol;Acc:HGNC:2295]	0.00168103	213270577	10558243	5.54483e-12	217927359	47885281	973.678	217303617	47887843	3	3	6
ENSG00000047597	1.87779	XK	X-linked Kx blood group antigen, Kell and VPS13A binding protein [Source:HGNC Symbol;Acc:HGNC:12811]	1198.56	187778749	3188445	0.750832	191728803	14517208	3170.38	190497860	14519772	3	3	6
ENSG00000047617	0.619978	ANO2	anoctamin 2 [Source:HGNC Symbol;Acc:HGNC:1183]				10568.6	0,61997754	0,4676735	14842.9	0,62679988	0,4674171	3	1	4
ENSG00000047634	1.54714	SCML1	Scm polycomb group protein like 1 [Source:HGNC Symbol;Acc:HGNC:10580]	1227.05	154714366	4803590	2.01631	158235383	22274396	5187.5	157911866	22276959	3	3	6
ENSG00000047648	0.795045	ARHGAP6	Rho GTPase activating protein 6 [Source:HGNC Symbol;Acc:HGNC:676]	5961.16	0,79504465	7943432	1344.34	0,81300181	31576275	32598.3	0,81325819	31573710	3	3	6
ENSG00000047849	1.28757	MAP4	microtubule associated protein 4 [Source:HGNC Symbol;Acc:HGNC:6862]	3.20962e-06	128757270	229648748	1.61795e-10	131572843	1098456600	5.99516	131570937	1098459113	3	3	6
ENSG00000048140	1.34065	TSPAN17	tetraspanin 17 [Source:HGNC Symbol;Acc:HGNC:13594]	0.0167762	134065084	31445669	5.92032e-06	136980922	148729702	9.2997	136961515	148732259	3	3	6
ENSG00000048162	0.81302	NOP16	NOP16 nucleolar protein [Source:HGNC Symbol;Acc:HGNC:26934]	214.487	0,81301996	18940807	96.5325	0,83064028	74747961	1611.95	0,83072974	74745394	3	3	6
ENSG00000048740	0.780343	CELF2	CUGBP Elav-like family member 2 [Source:HGNC Symbol;Acc:HGNC:2550]	11.6222	0,78034310	19942409	4.5538	0,79777071	79990247	370.261	0,79788863	79987679	3	3	6
ENSG00000049089	2.12959	COL9A2	collagen type IX alpha 2 chain [Source:HGNC Symbol;Acc:HGNC:2218]	3.08963e-26	212958931	44120421	2.96866e-40	217609767	200137101	0.512209	217460729	200139656	3	3	6
ENSG00000049130	0.597915	KITLG	KIT ligand [Source:HGNC Symbol;Acc:HGNC:6343]	0.0044491	0,59791459	16306250	1.17336e-07	0,61134484	68662695	1523.78	0,61183854	68660128	3	3	6
ENSG00000049192	3.4683	ADAMTS6	ADAM metallopeptidase with thrombospondin type 1 motif 6 [Source:HGNC Symbol;Acc:HGNC:222]	3.63013e-07	346830114	8278681	7.52499e-20	354665820	37222138	100.181	350938872	37224700	3	3	6
ENSG00000049239	1.20864	H6PD	hexose-6-phosphate dehydrogenase/glucose 1-dehydrogenase [Source:HGNC Symbol;Acc:HGNC:4795]				0.157655	120863631	344667118	5947.06	120861032	344669666	3	3	6
ENSG00000049246	1.69801	PER3	period circadian regulator 3 [Source:HGNC Symbol;Acc:HGNC:8847]	3.781e-09	169800993	27595190	9.81066e-17	173514977	126621166	13.4325	173423492	126623724	3	3	6
ENSG00000049247	1.58547	UTS2	urotensin 2 [Source:HGNC Symbol;Acc:HGNC:12636]	8658.77	158547123	2861756	56.2217	162030885	13212634	8818.51	161414080	13215197	3	3	6
ENSG00000049283	0.317227	EPN3	epsin 3 [Source:HGNC Symbol;Acc:HGNC:18235]	1.63076e-05	0,31722738	8017808	2.85686e-15	0,32477497	34544261	472.542	0,32769123	34541695	3	3	6
ENSG00000049449	1.27707	RCN1	reticulocalbin 1 [Source:HGNC Symbol;Acc:HGNC:9934]	0.0020578	127706569	84770967	5.42288e-07	130480835	406314480	22.8137	130476041	406317025	3	3	6
ENSG00000049540	12.5633	ELN	elastin [Source:HGNC Symbol;Acc:HGNC:3327]	1.00845e-188	1256329917	119244251	0,000000e+00	1283204506	531585906	0.952007	1277494102	531588446	3	3	6
ENSG00000049759	0.807183	NEDD4L	NEDD4 like E3 ubiquitin protein ligase [Source:HGNC Symbol;Acc:HGNC:7728]	8.72071	0,80718262	52658223	0.584472	0,82486689	208396679	7033.66	0,82490114	208394107	3	3	6
ENSG00000049860	1.21102	HEXB	hexosaminidase subunit beta [Source:HGNC Symbol;Acc:HGNC:4879]	39.171	121102211	28751626	0.464527	123766193	141077977	31.4684	123757896	141080534	3	3	6
ENSG00000050030	0.696003	NEXMIF	neurite extension and migration factor [Source:HGNC Symbol;Acc:HGNC:29433]	12744.3	0,69600345	3099260	1402.49	0,71122106	12827032	2654.99	0,71268952	12824468	3	3	6
ENSG00000050344	1.43605	NFE2L3	NFE2 like bZIP transcription factor 3 [Source:HGNC Symbol;Acc:HGNC:7783]	3.28255e-10	143605096	72299503	6.67506e-16	146790501	337995646	13.3507	146776733	337998195	3	3	6
ENSG00000050393	0.745713	MCUR1	mitochondrial calcium uniporter regulator 1 [Source:HGNC Symbol;Acc:HGNC:21097]	0.296254	0,74571252	28673329	0.00642887	0,76189053	116984149	1323.44	0,76200140	116981580	3	3	6
ENSG00000050405	1.27697	LIMA1	LIM domain and actin binding 1 [Source:HGNC Symbol;Acc:HGNC:24636]	37.7451	127697113	29807686	0.00198121	130419258	142645842	5079.77	130405664	142648399	3	3	6
ENSG00000050438	1.30655	SLC4A8	solute carrier family 4 member 8 [Source:HGNC Symbol;Acc:HGNC:11034]	19549.3	130655486	4483791	481.097	133415543	21297328	25558.4	133305595	21299891	3	3	6
ENSG00000050628	1.26133	PTGER3	prostaglandin E receptor 3 [Source:HGNC Symbol;Acc:HGNC:9595]				12172.5	126132516	11867026	47434.6	126013226	11869589	3	3	6
ENSG00000050730	0.551356	TNIP3	TNFAIP3 interacting protein 3 [Source:HGNC Symbol;Acc:HGNC:19315]	13541.1	0,55135580	1984959	246.715	0,56355618	0,8412833	34299.8	0,56857068	0,8410268	3	3	6
ENSG00000050767	1.40616	COL23A1	collagen type XXIII alpha 1 chain [Source:HGNC Symbol;Acc:HGNC:22990]	151	140616350	9811787	0.153449	143703012	45989199	2955.15	143615052	45991761	3	3	6
ENSG00000051180	1.62997	RAD51	RAD51 recombinase [Source:HGNC Symbol;Acc:HGNC:9817]	305.524	162997463	5024600	0.260443	166583139	23139083	896.041	166175211	23141646	3	3	6
ENSG00000051341	1.74736	POLQ	DNA polymerase theta [Source:HGNC Symbol;Acc:HGNC:9186]	260.27	174736273	4313126	0.211424	178486856	19735773	137.559	177822058	19738336	3	3	6
ENSG00000051382	0.783723	PIK3CB	phosphatidylinositol-4,5-bisphosphate 3-kinase catalytic subunit beta [Source:HGNC Symbol;Acc:HGNC:8976]	553.436	0,78372300	14216935	48.1072	0,80118433	56947236	21955.4	0,80134455	56944670	3	3	6
ENSG00000051523	0.760976	CYBA	cytochrome b-245 alpha chain [Source:HGNC Symbol;Acc:HGNC:2577]	0.00081467	0,76097624	58594052	0.000164521	0,77766141	237468929	149.104	0,77770921	237466355	3	3	6
ENSG00000052344	0.800531	PRSS8	serine protease 8 [Source:HGNC Symbol;Acc:HGNC:9491]	4.9845	0,80053124	40342479	0.737273	0,81799923	160360061	1780.66	0,81804718	160357491	3	3	6
ENSG00000052795	1.2136	FNIP2	folliculin interacting protein 2 [Source:HGNC Symbol;Acc:HGNC:29280]				44.8901	121360146	78658457	4495.76	121348199	78661017	3	3	6
ENSG00000052850	2.29466	ALX4	ALX homeobox 4 [Source:HGNC Symbol;Acc:HGNC:450]	0.223764	229466473	6386304	4.14716e-08	234301806	28864403	531.604	232964431	28866966	3	3	6
ENSG00000053254	1.5374	FOXN3	forkhead box N3 [Source:HGNC Symbol;Acc:HGNC:1928]	3.07306e-10	153740352	50366624	8.06732e-18	157075935	233047456	15.1782	157046091	233050010	3	3	6
ENSG00000053438	1.96877	NNAT	neuronatin [Source:HGNC Symbol;Acc:HGNC:7860]	4.48117e-18	196876686	34708857	4.59705e-29	201174938	157923903	0.724556	201035407	157926460	3	3	6
ENSG00000054179	0.690234	ENTPD2	ectonucleoside triphosphate diphosphohydrolase 2 [Source:HGNC Symbol;Acc:HGNC:3364]	0.989053	0,69023359	23909211	2.69466e-05	0,70579129	98914066	11803	0,70598964	98911498	3	3	6
ENSG00000054392	1.43924	HHAT	hedgehog acyltransferase [Source:HGNC Symbol;Acc:HGNC:18270]	313.404	143923982	7575949	0.57901	147015681	35327778	2000.55	146883012	35330341	3	3	6
ENSG00000054654	1.25283	SYNE2	spectrin repeat containing nuclear envelope protein 2 [Source:HGNC Symbol;Acc:HGNC:17084]	365.252	125283360	65763459	5.57939e-05	127937268	316651806	27943.2	127932119	316654356	3	3	6
ENSG00000055732	1.53742	MCOLN3	mucolipin TRP cation channel 3 [Source:HGNC Symbol;Acc:HGNC:13358]	27750.6	153742474	2302307	276.926	157493002	10732685				3	3	6
ENSG00000055813	1.28836	CCDC85A	coiled-coil domain containing 85A [Source:HGNC Symbol;Acc:HGNC:29400]	32568.8	128835742	3798568	1671.87	131550599	18107091	27753.7	131435603	18109655	3	3	6
ENSG00000055950	0.699825	MRPL43	mitochondrial ribosomal protein L43 [Source:HGNC Symbol;Acc:HGNC:14517]	1.84507e-08	0,69982485	80763711	8.29956e-12	0,71520390	333858214	210.985	0,71525906	333855636	3	3	6
ENSG00000055955	1.39835	ITIH4	inter-alpha-trypsin inhibitor heavy chain 4 [Source:HGNC Symbol;Acc:HGNC:6169]	12493.7	139834847	4716570	36.9959	143272826	22323930				3	3	6
ENSG00000056277	1.33782	ZNF280C	zinc finger protein 280C [Source:HGNC Symbol;Acc:HGNC:25955]	14156.1	133782263	3723200	591.597	136795142	17667890	265.843	136634084	17670453	3	3	6
ENSG00000056558	1.32947	TRAF1	TNF receptor associated factor 1 [Source:HGNC Symbol;Acc:HGNC:12031]	3420.61	132947044	5905719	58.282	135987416	28103177	2053.96	135890462	28105740	3	3	6
ENSG00000056998	0.583245	GYG2	glycogenin 2 [Source:HGNC Symbol;Acc:HGNC:4700]	1.17543e-08	0,58324459	28145995	2.84119e-14	0,59580575	118940337	125.598	0,59611381	118937767	3	3	6
ENSG00000057294	0.775733	PKP2	plakophilin 2 [Source:HGNC Symbol;Acc:HGNC:9024]	155.796	0,77573346	24583409	0.752186	0,79232391	99196501	30293.4	0,79242406	99193933	3	3	6
ENSG00000057593	0.583015	F7	coagulation factor VII [Source:HGNC Symbol;Acc:HGNC:3544]	228.503	0,58301526	4526054	1.36034	0,59524257	19140782	178.86	0,59715472	19138217	3	3	6
ENSG00000057657	0.181135	PRDM1	PR/SET domain 1 [Source:HGNC Symbol;Acc:HGNC:9346]	8.20186e-05	0,18113470	6092562	1.77582e-20	0,18538129	26392334	6873.12	0,19090710	26389769	3	0	3
ENSG00000057704	0.701946	TMCC3	transmembrane and coiled-coil domain family 3 [Source:HGNC Symbol;Acc:HGNC:29199]	1.81846e-08	0,70194634	86995017	6.97422e-12	0,71734054	359469736	295.723	0,71739102	359467156	3	3	6
ENSG00000058056	1.29391	USP13	ubiquitin specific peptidase 13 [Source:HGNC Symbol;Acc:HGNC:12611]	927.214	129391009	8945714	13.0709	132208470	42712641	276.973	132157516	42715203	3	3	6
ENSG00000058085	2.42337	LAMC2	laminin subunit gamma 2 [Source:HGNC Symbol;Acc:HGNC:6493]	0.00158406	242336830	10352847	6.70715e-15	247320110	46673520	2456.43	246320915	46676082	3	3	6
ENSG00000058272	1.24515	PPP1R12A	protein phosphatase 1 regulatory subunit 12A [Source:HGNC Symbol;Acc:HGNC:7618]	0.318415	124515010	48051098	0.000700445	127294109	233073083	104.058	127287440	233075637	3	3	6
ENSG00000058453	1.21377	CROCC	ciliary rootlet coiled-coil, rootletin [Source:HGNC Symbol;Acc:HGNC:21299]	37.1127	121376600	34053788	0.127292	124094056	167223314	1222.8	124086856	167225870	3	3	6
ENSG00000058866	0.290851	DGKG	diacylglycerol kinase gamma [Source:HGNC Symbol;Acc:HGNC:2853]	7.67834	0,29085066	2983182	3.76319e-05	0,29725308	12877573	473.861	0,30565708	12875009	3	0	3
ENSG00000059378	1.27111	PARP12	poly(ADP-ribose) polymerase family member 12 [Source:HGNC Symbol;Acc:HGNC:21919]				20521.1	127110799	0,9686299				3	3	6
ENSG00000059691	0.820022	GATB	glutamyl-tRNA amidotransferase subunit B [Source:HGNC Symbol;Acc:HGNC:8849]	3534.87	0,82002221	9662260							3	3	6
ENSG00000060566	0.269053	CREB3L3	cAMP responsive element binding protein 3 like 3 [Source:HGNC Symbol;Acc:HGNC:18855]	29.2085	0,26905304	2415888	0.000998191	0,27498290	10440934	110.211	0,28597474	10438370	3	0	3
ENSG00000060709	0.691109	RIMBP2	RIMS binding protein 2 [Source:HGNC Symbol;Acc:HGNC:30339]	2815.11	0,69110889	4618387	183.306	0,70718253	19072844	3997.82	0,70819896	19070279	3	3	6
ENSG00000060718	2.47722	COL11A1	collagen type XI alpha 1 chain [Source:HGNC Symbol;Acc:HGNC:2186]	1.68262e-46	247722424	131588937	5.92102e-97	252996762	593843537	23.4845	252911500	593846075	3	3	6
ENSG00000060762	0.823992	MPC1	mitochondrial pyruvate carrier 1 [Source:HGNC Symbol;Acc:HGNC:21606]	16809	0,82399173	5940714							3	3	6
ENSG00000061455	1.40137	PRDM6	PR/SET domain 6 [Source:HGNC Symbol;Acc:HGNC:9350]				34834.2	140137058	0,4772288	36051.4	139435255	0,4774852	3	3	6
ENSG00000061656	0.488003	SPAG4	sperm associated antigen 4 [Source:HGNC Symbol;Acc:HGNC:11214]	0.247873	0,48800275	7976668	7.38713e-07	0,49943744	33968695	2525.54	0,50107872	33966130	3	3	6
ENSG00000061918	0.77924	GUCY1B1	guanylate cyclase 1 soluble subunit beta 1 [Source:HGNC Symbol;Acc:HGNC:4687]	0.0653232	0,77924038	41699389	0.0379048	0,79633083	167618577	145.154	0,79638791	167616006	3	3	6
ENSG00000061938	1.21293	TNK2	tyrosine kinase non receptor 2 [Source:HGNC Symbol;Acc:HGNC:19297]				7.16972	121293047	117325580	12953.1	121285087	117328139	3	3	6
ENSG00000062038	0.747979	CDH3	cadherin 3 [Source:HGNC Symbol;Acc:HGNC:1762]	0.00147414	0,74797891	47099570	0.000106453	0,76419653	192007124	163.571	0,76426282	192004552	3	3	6
ENSG00000062282	0.546723	DGAT2	diacylglycerol O-acyltransferase 2 [Source:HGNC Symbol;Acc:HGNC:16940]	937.376	0,54672275	3320526	4.63391	0,55828555	14099871	1838.94	0,56136288	14097306	3	3	6
ENSG00000063127	0.776615	SLC6A16	solute carrier family 6 member 16 [Source:HGNC Symbol;Acc:HGNC:13622]				32935.7	0,77661548	0,6994865	35842.7	0,77824193	0,6992300	3	3	6
ENSG00000063176	0.74262	SPHK2	sphingosine kinase 2 [Source:HGNC Symbol;Acc:HGNC:18859]	49.3484	0,74262009	29428743	0.0039784	0,75876497	120195175	39846.2	0,75887566	120192606	3	3	6
ENSG00000063660	0.790072	GPC1	glypican 1 [Source:HGNC Symbol;Acc:HGNC:4449]	0.053648	0,79007204	70005760	0.0120313	0,80744722	279738545	589.461	0,80747788	279735969	3	3	6
ENSG00000064012	1.66842	CASP8	caspase 8 [Source:HGNC Symbol;Acc:HGNC:1509]	252.012	166842171	5324921	0.0638458	170421355	24445846	3221.68	169989013	24448409	3	3	6
ENSG00000064042	0.475017	LIMCH1	LIM and calponin homology domains 1 [Source:HGNC Symbol;Acc:HGNC:29191]	1.67457e-26	0,47501689	46858242	5.34732e-36	0,48559950	200028227	3.70154	0,48589444	200025654	3	3	6
ENSG00000064195	0.601273	DLX3	distal-less homeobox 3 [Source:HGNC Symbol;Acc:HGNC:2916]				15669.7	0,60127289	0,3731335				2	0	2
ENSG00000064199	0.734864	SPA17	sperm autoantigenic protein 17 [Source:HGNC Symbol;Acc:HGNC:11210]	526.675	0,73486392	10995044	8.82833	0,75156219	44893795	32829.5	0,75187585	44891229	3	3	6
ENSG00000064201	1.83599	TSPAN32	tetraspanin 32 [Source:HGNC Symbol;Acc:HGNC:13410]	8146.83	183598904	1997010	68.4126	187643005	0,9120322	86.4641	185867971	0,9122886	3	3	6
ENSG00000064218	0.678812	DMRT3	doublesex and mab-3 related transcription factor 3 [Source:HGNC Symbol;Acc:HGNC:13909]	3544.78	0,67881235	4120262	168.873	0,69375354	17113344	3648.31	0,69498986	17110779	3	3	6
ENSG00000064300	1.75981	NGFR	nerve growth factor receptor [Source:HGNC Symbol;Acc:HGNC:7809]				0.00891113	175981180	28348569				3	3	6
ENSG00000064545	0.832541	TMEM161A	transmembrane protein 161A [Source:HGNC Symbol;Acc:HGNC:26020]	92.024	0,83254065	26368509							3	3	6
ENSG00000064655	7.04292	EYA2	EYA transcriptional coactivator and phosphatase 2 [Source:HGNC Symbol;Acc:HGNC:3520]	2.08078e-41	704291774	28134890	2.93497e-93	720450452	125789112	51.1818	713859382	125791671	3	3	6
ENSG00000064692	2.39884	SNCAIP	synuclein alpha interacting protein [Source:HGNC Symbol;Acc:HGNC:11139]	1.82313e-47	239883886	109293923	4.18073e-84	245135086	494023518	8.54225	245042905	494026060	3	3	6
ENSG00000064989	2.29264	CALCRL	calcitonin receptor like receptor [Source:HGNC Symbol;Acc:HGNC:16709]	2.44331e-07	229263609	12724972	1.00587e-16	234392136	57636634	42.9576	233718095	57639195	3	3	6
ENSG00000064999	0.768254	ANKS1A	ankyrin repeat and sterile alpha motif domain containing 1A [Source:HGNC Symbol;Acc:HGNC:20961]	0.00918534	0,76825402	58290463	0.000606069	0,78533601	235219725	720.424	0,78538107	235217151	3	3	6
ENSG00000065268	0.833207	WDR18	WD repeat domain 18 [Source:HGNC Symbol;Acc:HGNC:17956]	54.6358	0,83320729	30605576							3	3	6
ENSG00000065308	0.802477	TRAM2	translocation associated membrane protein 2 [Source:HGNC Symbol;Acc:HGNC:16855]	5.81677	0,80247669	134559902	0.010392	0,82010866	533980768	18369.6	0,82012274	533978182	3	3	6
ENSG00000065328	1.83156	MCM10	minichromosome maintenance 10 replication initiation factor [Source:HGNC Symbol;Acc:HGNC:18043]	0.285239	183155765	8078773	4.45212e-06	187140992	36887735	23.5598	186700349	36890297	3	3	6
ENSG00000065357	1.3722	DGKA	diacylglycerol kinase alpha [Source:HGNC Symbol;Acc:HGNC:2849]	471.617	137220040	8066633	1.95219	140351463	38099003	2228.86	140261178	38101565	3	3	6
ENSG00000065361	0.69122	ERBB3	erb-b2 receptor tyrosine kinase 3 [Source:HGNC Symbol;Acc:HGNC:3431]	2.27245e-15	0,69121967	150260681	8.14301e-16	0,70637096	622512317	2.59652	0,70640238	622509727	3	3	6
ENSG00000065485	1.29261	PDIA5	protein disulfide isomerase family A member 5 [Source:HGNC Symbol;Acc:HGNC:24811]	2168.66	129260549	9023678	15.0204	132026129	43028782	8303.63	131976130	43031344	3	3	6
ENSG00000065491	1.20886	TBC1D22B	TBC1 domain family member 22B [Source:HGNC Symbol;Acc:HGNC:21602]	7318	120886349	9382756	195.138	123489838	45978965	6076.62	123465002	45981527	3	3	6
ENSG00000065526	1.24692	SPEN	spen family transcriptional repressor [Source:HGNC Symbol;Acc:HGNC:17575]	16.5753	124692054	68418064	9.95382e-05	127342664	330104044	4843.13	127337938	330106592	3	3	6
ENSG00000065534	1.40149	MYLK	myosin light chain kinase [Source:HGNC Symbol;Acc:HGNC:7590]	5.49564e-11	140148808	163268483	5.27865e-18	143199908	765388038	22.5782	143194735	765390567	3	3	6
ENSG00000065600	1.22771	PACC1	proton activated chloride channel 1 [Source:HGNC Symbol;Acc:HGNC:25593]	43577	122771475	3958276	4079.31	125422573	19253306	6019.68	125352946	19255869	3	3	6
ENSG00000065609	2.35848	SNAP91	synaptosome associated protein 91 [Source:HGNC Symbol;Acc:HGNC:14986]	5371.18	235848044	1741248	11.9787	240837547	0,7861488	9846.86	235585829	0,7864052	0	3	3
ENSG00000065717	2.59973	TLE2	TLE family member 2, transcriptional corepressor [Source:HGNC Symbol;Acc:HGNC:11838]	2.71865e-23	259972673	36926951	2.19685e-49	265939277	166853180	112.061	265582669	166855736	3	3	6
ENSG00000065809	0.824133	FAM107B	family with sequence similarity 107 member B [Source:HGNC Symbol;Acc:HGNC:23726]	284.164	0,82413301	20285035							3	3	6
ENSG00000065833	1.6439	ME1	malic enzyme 1 [Source:HGNC Symbol;Acc:HGNC:6983]	1407.16	164389878	3850154	2.93962	168027660	17724086	2683.07	167472688	17726649	3	3	6
ENSG00000065989	1.62032	PDE4A	phosphodiesterase 4A [Source:HGNC Symbol;Acc:HGNC:8780]	4439.56	162031946	2973027	29.3851	165664562	13711306	514.037	164997940	13713869	3	3	6
ENSG00000066027	0.702057	PPP2R5A	protein phosphatase 2 regulatory subunit Balpha [Source:HGNC Symbol;Acc:HGNC:9309]	0.00182404	0,70205698	25860318	5.2851e-05	0,71739703	106868343	41.994	0,71756670	106865774	3	3	6
ENSG00000066032	0.54807	CTNNA2	catenin alpha 2 [Source:HGNC Symbol;Acc:HGNC:2510]	0.000398533	0,54806952	13552443	8.49634e-09	0,55970469	57528705	158.747	0,56045801	57526139	3	3	6
ENSG00000066056	0.509645	TIE1	tyrosine kinase with immunoglobulin like and EGF like domains 1 [Source:HGNC Symbol;Acc:HGNC:11809]	0.746026	0,50964527	11312948	3.50703e-09	0,52105451	48122275	19212.9	0,52211736	48119709	3	3	6
ENSG00000066185	0.606772	ZMYND12	zinc finger MYND-type containing 12 [Source:HGNC Symbol;Acc:HGNC:21192]	14435.5	0,60677169	2145888	723.125	0,62097345	0,9011236	3956.65	0,62452576	0,9008672	3	3	6
ENSG00000066248	0.318618	NGEF	neuronal guanine nucleotide exchange factor [Source:HGNC Symbol;Acc:HGNC:7807]	0.000301442	0,31861770	8516954	1.15616e-16	0,32597589	36690780	5267.44	0,32871256	36688215	3	3	6
ENSG00000066279	1.95848	ASPM	assembly factor for spindle microtubules [Source:HGNC Symbol;Acc:HGNC:19048]	2.17098e-07	195847888	21432700	1.2752e-19	200099590	97538134	651.215	199878665	97540693	3	3	6
ENSG00000066322	0.761151	ELOVL1	ELOVL fatty acid elongase 1 [Source:HGNC Symbol;Acc:HGNC:14418]	0.028255	0,76115063	35579065	0.0092698	0,77800872	144070004	139.932	0,77808724	144067434	3	3	6
ENSG00000066382	1.40628	MPPED2	metallophosphoesterase domain containing 2 [Source:HGNC Symbol;Acc:HGNC:1180]	28028	140628219	2554781	1183.89	143851660	12013334	4477.53	143514592	12015898	3	3	6
ENSG00000066468	1.22273	FGFR2	fibroblast growth factor receptor 2 [Source:HGNC Symbol;Acc:HGNC:3689]	81.8718	122272982	24868864	0.485239	124947171	121351167	280.704	124936518	121353725	3	3	6
ENSG00000066735	1.59722	KIF26A	kinesin family member 26A [Source:HGNC Symbol;Acc:HGNC:20226]	3.06017e-06	159721771	57635768	3.61645e-22	163142443	265448101	1447.17	163110311	265450653	3	3	6
ENSG00000066813	1.41653	ACSM2B	acyl-CoA synthetase medium chain family member 2B [Source:HGNC Symbol;Acc:HGNC:30931]	12.0495	141653293	24117361	3.83257e-07	144867527	113199003	15652.8	144829790	113201562	3	3	6
ENSG00000066933	1.21734	MYO9A	myosin IXA [Source:HGNC Symbol;Acc:HGNC:7608]				9.34152	121734279	105491646	12773.5	121725045	105494205	3	3	6
ENSG00000067057	0.618637	PFKP	phosphofructokinase, platelet [Source:HGNC Symbol;Acc:HGNC:8878]	3.90929e-06	0,61863688	85836193	2.41616e-23	0,63223529	360545028	5777.62	0,63231970	360542449	3	3	6
ENSG00000067066	2.26227	SP100	SP100 nuclear antigen [Source:HGNC Symbol;Acc:HGNC:11206]	58.2157	226227228	3582453	0.00182671	231182647	16222229	401.783	228929470	16224793	3	3	6
ENSG00000067082	0.77544	KLF6	KLF transcription factor 6 [Source:HGNC Symbol;Acc:HGNC:2235]	30.7916	0,77544043	36701705	0.043554	0,79246410	147753270	19914	0,79253126	147750700	3	3	6
ENSG00000067191	1.21181	CACNB1	calcium voltage-gated channel auxiliary subunit beta 1 [Source:HGNC Symbol;Acc:HGNC:1401]				153.813	121180664	59706490				3	3	6
ENSG00000067221	1.28791	STOML1	stomatin like 1 [Source:HGNC Symbol;Acc:HGNC:14560]	6032.32	128791102	6273766	142.343	131584014	29985596	4142.38	131514318	29988158	3	3	6
ENSG00000067445	1.24996	TRO	trophinin [Source:HGNC Symbol;Acc:HGNC:12326]	0.856382	124996194	66444824	5.89806e-05	127836974	322377501	2581.18	127831954	322380051	3	3	6
ENSG00000067533	0.801307	RRP15	ribosomal RNA processing 15 homolog [Source:HGNC Symbol;Acc:HGNC:24255]	4392.27	0,80130653	9701652	854.99	0,81925911	38454636	41417.1	0,81945624	38452070	3	3	6
ENSG00000067715	1.43157	SYT1	synaptotagmin 1 [Source:HGNC Symbol;Acc:HGNC:11509]	0.00016189	143157402	31905543	2.05291e-09	146348153	149278418	94.6831	146317585	149280975	3	3	6
ENSG00000067798	2.28026	NAV3	neuron navigator 3 [Source:HGNC Symbol;Acc:HGNC:15998]	2.01022e-15	228025606	31693838	9.92583e-36	232815587	143246498	209.379	232549924	143249056	3	3	6
ENSG00000067840	1.32875	PDZD4	PDZ domain containing 4 [Source:HGNC Symbol;Acc:HGNC:21167]	68.7899	132875284	12946218	0.165465	135830484	61468418	639.515	135786483	61470979	3	3	6
ENSG00000067842	1.32294	ATP2B3	ATPase plasma membrane Ca2+ transporting 3 [Source:HGNC Symbol;Acc:HGNC:816]							43901.9	132293678	0,3468454	3	3	6
ENSG00000067992	0.560258	PDK3	pyruvate dehydrogenase kinase 3 [Source:HGNC Symbol;Acc:HGNC:8811]	1.1744e-13	0,56025779	45606234	3.22946e-23	0,57240029	193222558	167.081	0,57261225	193219986	3	3	6
ENSG00000068028	1.4858	RASSF1	Ras association domain family member 1 [Source:HGNC Symbol;Acc:HGNC:9882]	4.27063	148580067	10347331	0.00370547	151875143	48138053	3.12767	151756262	48140615	3	3	6
ENSG00000068078	0.662131	FGFR3	fibroblast growth factor receptor 3 [Source:HGNC Symbol;Acc:HGNC:3690]	2.71959e-13	0,66213095	279099905	6.76059e-24	0,67722972	1161594739	501.887	0,67724999	1161592125	3	3	6
ENSG00000068079	1.36245	IFI35	interferon induced protein 35 [Source:HGNC Symbol;Acc:HGNC:5399]				4209.84	136244870	11347239	44888	136002251	11349802	3	3	6
ENSG00000068366	1.20737	ACSL4	acyl-CoA synthetase long chain family member 4 [Source:HGNC Symbol;Acc:HGNC:3571]				298.863	120737416	54540344	892.945	120721207	54542906	3	3	6
ENSG00000068489	1.66143	PRR11	proline rich 11 [Source:HGNC Symbol;Acc:HGNC:25619]	0.00160925	166142809	18344365	7.2161e-11	169699006	84221939	644.726	169575550	84224500	3	3	6
ENSG00000068615	1.34677	REEP1	receptor accessory protein 1 [Source:HGNC Symbol;Acc:HGNC:25786]				27011.8	134677082	0,6396885	30350.9	134285621	0,6399449	3	3	6
ENSG00000068650	0.700355	ATP11A	ATPase phospholipid transporting 11A [Source:HGNC Symbol;Acc:HGNC:13552]	2.37309e-12	0,70035526	113989154	2.92446e-13	0,71573464	471156575	20.3668	0,71577359	471153991	3	3	6
ENSG00000068784	1.60174	SRBD1	S1 RNA binding domain 1 [Source:HGNC Symbol;Acc:HGNC:25521]	8.66389e-07	160174024	32825147	1.10826e-15	163568788	151084381	227.302	163511585	151086938	3	3	6
ENSG00000068971	0.752367	PPP2R5B	protein phosphatase 2 regulatory subunit Bbeta [Source:HGNC Symbol;Acc:HGNC:9310]	12.0217	0,75236701	20566137	0.232621	0,76897612	83590144	4845.96	0,76912238	83587577	3	3	6
ENSG00000068976	0.518523	PYGM	glycogen phosphorylase, muscle associated [Source:HGNC Symbol;Acc:HGNC:9726]	1.25142	0,51852339	9998863	1.30935e-07	0,52956762	42549307	15482	0,53072755	42546741	3	3	6
ENSG00000069020	2.00008	MAST4	microtubule associated serine/threonine kinase family member 4 [Source:HGNC Symbol;Acc:HGNC:19037]	7.26289e-18	200008476	35490136	1.47678e-30	204342723	161327763	7.48093	204197399	161330320	3	3	6
ENSG00000069122	0.25393	ADGRF5	adhesion G protein-coupled receptor F5 [Source:HGNC Symbol;Acc:HGNC:19030]	7.58741e-26	0,25393019	20826363	6.62926e-46	0,25973767	90038132	11.2899	0,26108373	90035564	3	3	6
ENSG00000069188	1.67599	SDK2	sidekick cell adhesion molecule 2 [Source:HGNC Symbol;Acc:HGNC:19308]	4.97156e-10	167599390	96024182	6.49343e-34	171137175	440237115	1005.7	171112528	440239659	3	3	6
ENSG00000069431	1.59292	ABCC9	ATP binding cassette subfamily C member 9 [Source:HGNC Symbol;Acc:HGNC:60]	1.15942	159291598	12013804	7.61577e-06	162709964	55366745	1738.54	162558332	55369307	3	3	6
ENSG00000069509	0.801524	FUNDC1	FUN14 domain containing 1 [Source:HGNC Symbol;Acc:HGNC:28746]	18737.9	0,80152360	5204660	7251.75	0,81975392	20593275	19440.9	0,82011974	20590710	3	3	6
ENSG00000069849	1.33084	ATP1B3	ATPase Na+/K+ transporting subunit beta 3 [Source:HGNC Symbol;Acc:HGNC:806]	12.9254	133083991	29111749	2.79031e-05	135952705	137853216	6570.22	135932934	137855774	3	3	6
ENSG00000069943	0.816254	PIGB	phosphatidylinositol glycan anchor biosynthesis class B [Source:HGNC Symbol;Acc:HGNC:8959]	32411.5	0,81625390	4487211							3	3	6
ENSG00000069956	0.718353	MAPK6	mitogen-activated protein kinase 6 [Source:HGNC Symbol;Acc:HGNC:6879]	5.86143e-08	0,71835251	71637008	3.90876e-09	0,73428249	294469694	92.1961	0,73433709	294467117	3	3	6
ENSG00000069966	1.47181	GNB5	G protein subunit beta 5 [Source:HGNC Symbol;Acc:HGNC:4401]	24.4371	147181113	9223333	0.0258085	150365737	42894218	73.2922	150240087	42896780	3	3	6
ENSG00000069974	1.21325	RAB27A	RAB27A, member RAS oncogene family [Source:HGNC Symbol;Acc:HGNC:9766]				5907.64	121324657	22845920	5285.93	121283721	22848483	3	3	6
ENSG00000070031	0.214048	SCT	secretin [Source:HGNC Symbol;Acc:HGNC:10607]	3.45775e-13	0,21404845	10947641	2.7496e-31	0,21868953	47404399	141.477	0,22153014	47401833	3	3	6
ENSG00000070159	0.757589	PTPN3	protein tyrosine phosphatase non-receptor type 3 [Source:HGNC Symbol;Acc:HGNC:9655]	8.09515	0,75758887	24520982	0.114734	0,77437346	99444958	7740.69	0,77449087	99442390	3	3	6
ENSG00000070193	0.680123	FGF10	fibroblast growth factor 10 [Source:HGNC Symbol;Acc:HGNC:3666]	52.9056	0,68012266	11280742	0.0831054	0,69530351	46805139	15311.3	0,69575217	46802573	3	3	6
ENSG00000070388	0.527325	FGF22	fibroblast growth factor 22 [Source:HGNC Symbol;Acc:HGNC:3679]	43538.8	0,52732463	1250840	2236.74	0,54063259	0,5295103				2	0	2
ENSG00000070404	1.83782	FSTL3	follistatin like 3 [Source:HGNC Symbol;Acc:HGNC:3973]	3.52149e-17	183781952	49121032	3.01722e-31	187856065	224394588	42.2524	187782110	224397142	3	3	6
ENSG00000070423	0.731211	RNF126	ring finger protein 126 [Source:HGNC Symbol;Acc:HGNC:21151]	0.000282818	0,73121084	44869394	1.06542e-05	0,74739571	183722731	301.97	0,74747496	183720159	3	3	6
ENSG00000070669	1.23303	ASNS	asparagine synthetase (glutamine-hydrolyzing) [Source:HGNC Symbol;Acc:HGNC:753]	10262	123302564	8093110	176.402	126094726	39480062	24388.3	126058855	39482624	3	3	6
ENSG00000070718	1.37392	AP3M2	adaptor related protein complex 3 subunit mu 2 [Source:HGNC Symbol;Acc:HGNC:570]	1.26592	137391890	18060955	0.000490133	140448182	85114986	291.028	140407520	85117546	3	3	6
ENSG00000070731	0.575736	ST6GALNAC2	ST6 N-acetylgalactosaminide alpha-2,6-sialyltransferase 2 [Source:HGNC Symbol;Acc:HGNC:10867]	2.27879e-14	0,57573592	52460446	3.66443e-23	0,58845779	221706574	117.307	0,58862910	221704001	3	3	6
ENSG00000070785	0.832811	EIF2B3	eukaryotic translation initiation factor 2B subunit gamma [Source:HGNC Symbol;Acc:HGNC:3259]	6823.98	0,83281072	9750668							3	3	6
ENSG00000070808	0.830806	CAMK2A	calcium/calmodulin dependent protein kinase II alpha [Source:HGNC Symbol;Acc:HGNC:1460]	325.769	0,83080613	31407088							3	3	6
ENSG00000070886	0.30197	EPHA8	EPH receptor A8 [Source:HGNC Symbol;Acc:HGNC:3391]	1.45357e-48	0,30196980	44714416	2.48286e-70	0,30863242	192944162	0.354556	0,30918148	192941589	3	3	6
ENSG00000070961	1.20551	ATP2B1	ATPase plasma membrane Ca2+ transporting 1 [Source:HGNC Symbol;Acc:HGNC:814]	54.0596	120550750	51249712	0.0389202	123163315	251687331	2041.46	123158902	251689883	3	3	6
ENSG00000070985	0.310919	TRPM5	transient receptor potential cation channel subfamily M member 5 [Source:HGNC Symbol;Acc:HGNC:14323]	2.0579e-25	0,31091866	30536515	2.22116e-50	0,31834227	131587346	131.482	0,31912482	131584776	3	3	6
ENSG00000071205	0.67095	ARHGAP10	Rho GTPase activating protein 10 [Source:HGNC Symbol;Acc:HGNC:26099]	0.139639	0,67094963	15630612	0.000918051	0,68566249	65059810	391.783	0,68600575	65057243	3	3	6
ENSG00000071242	0.782573	RPS6KA2	ribosomal protein S6 kinase A2 [Source:HGNC Symbol;Acc:HGNC:10431]	60.7771	0,78257331	17104492	14.3349	0,80022828	68467216	2373.65	0,80036280	68464649	3	3	6
ENSG00000071243	0.755015	ING3	inhibitor of growth family member 3 [Source:HGNC Symbol;Acc:HGNC:14587]	454.963	0,75501504	10643760	32.7699	0,77181139	43196586	10450.4	0,77208751	43194020	3	3	6
ENSG00000071282	1.53213	LMCD1	LIM and cysteine rich domains 1 [Source:HGNC Symbol;Acc:HGNC:6633]	0.539035	153212664	13421795	1.54737e-05	156541902	62141271	735.067	156432246	62143833	3	3	6
ENSG00000071539	1.432	TRIP13	thyroid hormone receptor interactor 13 [Source:HGNC Symbol;Acc:HGNC:12307]	1582.39	143199924	5576206	8.13146	146333867	26060621	4081.13	146159435	26063184	3	3	6
ENSG00000071575	0.781836	TRIB2	tribbles pseudokinase 2 [Source:HGNC Symbol;Acc:HGNC:30809]	0.00351119	0,78183597	279578485	6.22046e-06	0,79929368	1120635821	2558.15	0,79930198	1120633209	3	3	6
ENSG00000071909	2.00447	MYO3B	myosin IIIB [Source:HGNC Symbol;Acc:HGNC:15576]	533.143	200447355	3425207	0.058124	205182875	15623392	8697.76	203677799	15625955	3	3	6
ENSG00000071967	3.77178	CYBRD1	cytochrome b reductase 1 [Source:HGNC Symbol;Acc:HGNC:20797]	1.86566e-72	377177789	76885426	1.87396e-124	385485042	344958380	2.98873	384972794	344960928	3	3	6
ENSG00000072041	4.19853	SLC6A15	solute carrier family 6 member 15 [Source:HGNC Symbol;Acc:HGNC:13621]	1.81499e-07	419852599	7213912	7.99674e-21	429498097	32373231	27.853	422368126	32375793	2	3	5
ENSG00000072110	2.20534	ACTN1	actinin alpha 1 [Source:HGNC Symbol;Acc:HGNC:163]	1.45704e-34	220534388	150653760	2.58959e-83	225303233	682443081	64.8959	225253545	682445615	3	3	6
ENSG00000072195	1.79336	SPEG	striated muscle enriched protein kinase [Source:HGNC Symbol;Acc:HGNC:16901]	6.48745e-17	179336474	60623753	2.52304e-33	183404270	277645332	145.237	183350431	277647883	3	3	6
ENSG00000072310	1.47987	SREBF1	sterol regulatory element binding transcription factor 1 [Source:HGNC Symbol;Acc:HGNC:11289]	1.27358e-09	147987095	113540473	5.10031e-22	151321671	529012737	497.041	151311063	529015278	3	3	6
ENSG00000072315	0.181955	TRPC5	transient receptor potential cation channel subfamily C member 5 [Source:HGNC Symbol;Acc:HGNC:12337]	113.948	0,18195515	1768941	0.00527068	0,18602016	0,7672351	4728.67	0,20469459	0,7669786	2	0	2
ENSG00000072415	1.26992	PALS1	protein associated with LIN7 1, MAGUK p55 family member [Source:HGNC Symbol;Acc:HGNC:18669]	5.26027e-05	126991910	318141347	4.06404e-10	129853394	1533018243	371.028	129852176	1533020738	3	3	6
ENSG00000072571	1.5502	HMMR	hyaluronan mediated motility receptor [Source:HGNC Symbol;Acc:HGNC:5012]	74.4697	155020342	6755167	0.0843174	158437728	31260805	195.656	158205214	31263368	3	3	6
ENSG00000072786	1.25598	STK10	serine/threonine kinase 10 [Source:HGNC Symbol;Acc:HGNC:11388]	2076.01	125598368	8823292	52.9514	128336346	42553092	126.124	128296956	42555654	3	3	6
ENSG00000072818	1.24591	ACAP1	ArfGAP with coiled-coil, ankyrin repeat and PH domains 1 [Source:HGNC Symbol;Acc:HGNC:16467]	7854.77	124591158	7303036	187.931	127463352	35531218	13754.7	127419111	35533781	3	3	6
ENSG00000072832	1.42457	CRMP1	collapsin response mediator protein 1 [Source:HGNC Symbol;Acc:HGNC:2365]	8.82398e-09	142457089	69905328	6.77211e-15	145549153	326736135	8.97605	145535665	326738684	3	3	6
ENSG00000072864	1.72713	NDE1	nudE neurodevelopment protein 1 [Source:HGNC Symbol;Acc:HGNC:17619]	2.575e-08	172712856	24554811	4.09609e-16	176502864	112561422	29.6258	176391369	112563981	3	3	6
ENSG00000072952	2.47061	IRAG1	inositol 1,4,5-triphosphate receptor associated 1 [Source:HGNC Symbol;Acc:HGNC:7237]	3.14818e-24	247061395	34019941	4.39071e-43	252341878	153553340	9.12643	252015492	153555897	3	3	6
ENSG00000073008	1.21027	PVR	PVR cell adhesion molecule [Source:HGNC Symbol;Acc:HGNC:9705]				40.0834	121026504	83763050	149.348	121015642	83765610	3	3	6
ENSG00000073067	1.21734	CYP2W1	cytochrome P450 family 2 subfamily W member 1 [Source:HGNC Symbol;Acc:HGNC:20243]							46842.1	121734404	0,4300678	3	3	6
ENSG00000073111	1.20545	MCM2	minichromosome maintenance complex component 2 [Source:HGNC Symbol;Acc:HGNC:6944]				4.6746	120544626	147594535	5318.64	120538747	147597092	3	3	6
ENSG00000073282	0.506462	TP63	tumor protein p63 [Source:HGNC Symbol;Acc:HGNC:15979]	3646.72	0,50646173	2220647	31.922	0,51755140	0,9457664	2556.57	0,52298922	0,9455100	3	3	6
ENSG00000073331	1.35223	ALPK1	alpha kinase 1 [Source:HGNC Symbol;Acc:HGNC:20917]	573.274	135222999	7716760	5.98179	138160280	36423874	19.7375	138075963	36426437	3	3	6
ENSG00000073350	0.801678	LLGL2	LLGL scribble cell polarity complex component 2 [Source:HGNC Symbol;Acc:HGNC:6629]	29.8127	0,80167776	30054979	4.15738	0,81963290	119079121	6641.36	0,81969635	119076552	3	3	6
ENSG00000073464	1.60981	CLCN4	chloride voltage-gated channel 4 [Source:HGNC Symbol;Acc:HGNC:2022]	0.00809346	160980875	14196279	2.55436e-07	164490611	65410619	8.57082	164354756	65413180	3	3	6
ENSG00000073910	0.470306	FRY	FRY microtubule binding protein [Source:HGNC Symbol;Acc:HGNC:20367]	8.57488e-16	0,47030586	65878808	2.82343e-45	0,48067175	281468335	1588.29	0,48088537	281465758	3	3	6
ENSG00000074047	1.68176	GLI2	GLI family zinc finger 2 [Source:HGNC Symbol;Acc:HGNC:4318]	1.17905e-18	168175638	60035586	2.64261e-27	171843098	275634890	0.474021	171802949	275637441	3	3	6
ENSG00000074181	1.32628	NOTCH3	notch receptor 3 [Source:HGNC Symbol;Acc:HGNC:7883]	2.98242e-05	132628150	229943933	1.681e-13	135508981	1090194922	247.775	135506543	1090197436	3	3	6
ENSG00000074211	3.55076	PPP2R2C	protein phosphatase 2 regulatory subunit Bgamma [Source:HGNC Symbol;Acc:HGNC:9306]	0.000122851	355075836	6520084	8.7658e-16	362310322	29209135	245.975	357293915	29211698	3	3	6
ENSG00000074219	1.20555	TEAD2	TEA domain transcription factor 2 [Source:HGNC Symbol;Acc:HGNC:11715]	11.7389	120554674	60871706	0.0197171	123180060	299081389	424.092	123176341	299083939	3	3	6
ENSG00000074276	0.566629	CDHR2	cadherin related family member 2 [Source:HGNC Symbol;Acc:HGNC:18231]	4.25276e-21	0,56662900	69740044	1.18939e-28	0,57925278	295007221	36.7624	0,57938728	295004644	3	3	6
ENSG00000074370	1.36599	ATP2A3	ATPase sarcoplasmic/endoplasmic reticulum Ca2+ transporting 3 [Source:HGNC Symbol;Acc:HGNC:813]	6841.23	136598861	4363884	168.807	139677831	20610265	809.976	139516846	20612828	3	3	6
ENSG00000074410	0.335663	CA12	carbonic anhydrase 12 [Source:HGNC Symbol;Acc:HGNC:1371]	6.72425e-21	0,33566333	34152186	5.27215e-51	0,34244487	147259572	330.542	0,34309606	147257001	3	3	6
ENSG00000074416	0.533609	MGLL	monoglyceride lipase [Source:HGNC Symbol;Acc:HGNC:17038]	5.48927e-16	0,53360894	40154601	1.28935e-24	0,54491267	170706499	24.712	0,54518395	170703928	3	3	6
ENSG00000074657	1.21475	ZNF532	zinc finger protein 532 [Source:HGNC Symbol;Acc:HGNC:30940]	2.75487	121475141	69223126	0.0040642	124147274	339096050	245.628	124143707	339098598	3	3	6
ENSG00000074660	0.46765	SCARF1	scavenger receptor class F member 1 [Source:HGNC Symbol;Acc:HGNC:16820]	280.31	0,46765045	3946064	0.00884272	0,47809790	16846094	30638.5	0,48167955	16843529	3	3	6
ENSG00000074706	0.738253	IPCEF1	interaction protein for cytohesin exchange factors 1 [Source:HGNC Symbol;Acc:HGNC:21204]				41454.1	0,73825315	0,5143296				3	3	6
ENSG00000074800	0.75864	ENO1	enolase 1 [Source:HGNC Symbol;Acc:HGNC:3350]	0.00121142	0,75864021	634497580	9.10722e-11	0,77540642	2572010278	3889.94	0,77541092	2572007608	3	3	6
ENSG00000074803	0.161701	SLC12A1	solute carrier family 12 member 1 [Source:HGNC Symbol;Acc:HGNC:10910]	8.81194e-40	0,16170118	28783394	6.67787e-84	0,16550014	124840716	73.3362	0,16673210	124838147	3	3	6
ENSG00000074842	0.815666	MYDGF	myeloid derived growth factor [Source:HGNC Symbol;Acc:HGNC:16948]	253.15	0,81566605	23680076	44.2527	0,83303416	93451681	5844.86	0,83310377	93449113	3	3	6
ENSG00000074935	1.21144	TUBE1	tubulin epsilon 1 [Source:HGNC Symbol;Acc:HGNC:20775]				12463.3	121144352	17445399				3	3	6
ENSG00000075035	0.362349	WSCD2	WSC domain containing 2 [Source:HGNC Symbol;Acc:HGNC:29117]	2.30808e-32	0,36234860	36358086	3.83248e-48	0,37009737	156481057	1.18868	0,37066021	156478486	3	3	6
ENSG00000075043	1.40714	KCNQ2	potassium voltage-gated channel subfamily Q member 2 [Source:HGNC Symbol;Acc:HGNC:6296]	350.084	140713796	8129371	0.812365	143760152	38063155	1951.75	143653641	38065718	3	3	6
ENSG00000075213	1.22621	SEMA3A	semaphorin 3A [Source:HGNC Symbol;Acc:HGNC:10723]	15172.5	122620761	5820552	1022.42	125302591	28366424	735.367	125255745	28368987	3	3	6
ENSG00000075218	1.80034	GTSE1	G2 and S-phase expressed 1 [Source:HGNC Symbol;Acc:HGNC:13698]	0.0105613	180033687	13928829	1.00602e-10	183858533	63596873	1495.51	183621431	63599434	3	3	6
ENSG00000075234	0.802487	TTC38	tetratricopeptide repeat domain 38 [Source:HGNC Symbol;Acc:HGNC:26082]	66.8273	0,80248712	20584326	29.6035	0,82024650	81622885	1846.58	0,82033844	81620317	3	3	6
ENSG00000075239	0.817412	ACAT1	acetyl-CoA acetyltransferase 1 [Source:HGNC Symbol;Acc:HGNC:93]	1064.87	0,81741191	17229008							3	3	6
ENSG00000075290	0.521721	WNT8B	Wnt family member 8B [Source:HGNC Symbol;Acc:HGNC:12789]	266.581	0,52172113	3886137	0.321642	0,53246816	16553064	3052.51	0,53540255	16550499	3	3	6
ENSG00000075340	1.60635	ADD2	adducin 2 [Source:HGNC Symbol;Acc:HGNC:244]	3973.2	160634932	4297162	3.1107	163956868	19743931	47686.4	163516433	19746494	3	3	6
ENSG00000075391	1.27329	RASAL2	RAS protein activator like 2 [Source:HGNC Symbol;Acc:HGNC:9874]	451.057	127328596	11334463	4.69043	130149486	54483063	542.49	130114559	54485625	3	3	6
ENSG00000075426	2.29843	FOSL2	FOS like 2, AP-1 transcription factor subunit [Source:HGNC Symbol;Acc:HGNC:3798]	7.69576e-40	229843097	63357632	2.84287e-58	234841659	286665150	0.228714	234704672	286667702	3	3	6
ENSG00000075429	0.508859	CACNG5	calcium voltage-gated channel auxiliary subunit gamma 5 [Source:HGNC Symbol;Acc:HGNC:1409]	9.63553e-43	0,50885890	155475919	9.46725e-57	0,52004034	661971581	7.11407	0,52011809	661968988	3	3	6
ENSG00000075461	3.5085	CACNG4	calcium voltage-gated channel auxiliary subunit gamma 4 [Source:HGNC Symbol;Acc:HGNC:1408]	8.45074e-22	350850366	22520525	2.25696e-47	358419474	101061520	73.658	356992800	101064080	3	3	6
ENSG00000075618	0.817709	FSCN1	fascin actin-bundling protein 1 [Source:HGNC Symbol;Acc:HGNC:11148]	8.08381	0,81770865	114388334							3	3	6
ENSG00000075673	0.362902	ATP12A	ATPase H+/K+ transporting non-gastric alpha2 subunit [Source:HGNC Symbol;Acc:HGNC:13816]	2.64708e-07	0,36290249	11936552	3.93539e-19	0,37139830	51298185	842.115	0,37310514	51295619	3	3	6
ENSG00000075702	1.57756	WDR62	WD repeat domain 62 [Source:HGNC Symbol;Acc:HGNC:24502]	3.398	157755882	9087370	0.000768499	161277079	42006935	78.1036	161086472	42009497	3	3	6
ENSG00000076003	1.20149	MCM6	minichromosome maintenance complex component 6 [Source:HGNC Symbol;Acc:HGNC:6949]	796.196	120148922	23516098	3.04578	122731139	115587238	4577.27	122721897	115589796	3	3	6
ENSG00000076043	1.20624	REXO2	RNA exonuclease 2 [Source:HGNC Symbol;Acc:HGNC:17851]	604.506	120623785	18271037	6.85541	123318312	90008367	2171.84	123305808	90010927	3	3	6
ENSG00000076053	0.829952	RBM7	RNA binding motif protein 7 [Source:HGNC Symbol;Acc:HGNC:9904]	24.2948	0,82995193	33438069							3	3	6
ENSG00000076067	1.29969	RBMS2	RNA binding motif single stranded interacting protein 2 [Source:HGNC Symbol;Acc:HGNC:9909]	0.114368	129968972	31576717	0.000174212	132820576	150662459	4.86526	132805548	150665016	3	3	6
ENSG00000076258	0.830608	FMO4	flavin containing dimethylaniline monoxygenase 4 [Source:HGNC Symbol;Acc:HGNC:3772]	35480.9	0,83060795	4704756							3	3	6
ENSG00000076321	1.23209	KLHL20	kelch like family member 20 [Source:HGNC Symbol;Acc:HGNC:25056]	6834.2	123209058	7265710	328.208	125909983	35338052	183.761	125870493	35340615	3	3	6
ENSG00000076513	0.754537	ANKRD13A	ankyrin repeat domain 13A [Source:HGNC Symbol;Acc:HGNC:21268]	0.114721	0,75453713	25866091	0.0491528	0,77135549	104972451	25.0044	0,77146964	104969882	3	3	6
ENSG00000076604	0.717638	TRAF4	TNF receptor associated factor 4 [Source:HGNC Symbol;Acc:HGNC:12034]	1.8438e-07	0,71763803	74396550	2.09281e-09	0,73354161	305890234	203.544	0,73359446	305887657	3	3	6
ENSG00000076662	0.781654	ICAM3	intercellular adhesion molecule 3 [Source:HGNC Symbol;Acc:HGNC:5346]	28858.5	0,78165363	3493638	10732.7	0,79878916	14026025	90.0556	0,79945341	14023460	3	3	6
ENSG00000076716	1.32662	GPC4	glypican 4 [Source:HGNC Symbol;Acc:HGNC:4452]	0.00885397	132661890	35806123	4.22998e-06	135583531	169955872	19.6735	135567826	169958428	3	3	6
ENSG00000076770	1.25909	MBNL3	muscleblind like splicing regulator 3 [Source:HGNC Symbol;Acc:HGNC:20564]	3903.73	125909469	9758529	20.1166	128708224	47117155	20829.6	128671685	47119717	3	3	6
ENSG00000076826	0.826822	CAMSAP3	calmodulin regulated spectrin associated protein family member 3 [Source:HGNC Symbol;Acc:HGNC:29307]	614.137	0,82682178	38274350							3	3	6
ENSG00000076944	0.77955	STXBP2	syntaxin binding protein 2 [Source:HGNC Symbol;Acc:HGNC:11445]	0.128968	0,77954975	53255698	0.00856874	0,79700047	213662775	2063.96	0,79704496	213660202	3	3	6
ENSG00000077063	0.636843	CTTNBP2	cortactin binding protein 2 [Source:HGNC Symbol;Acc:HGNC:15679]	2.19545e-16	0,63684312	76307990	2.83622e-19	0,65092247	319563728	10.5428	0,65100841	319561151	3	3	6
ENSG00000077092	2.2135	RARB	retinoic acid receptor beta [Source:HGNC Symbol;Acc:HGNC:9865]	1.43963e-31	221349656	49588672	9.52772e-47	226212749	224700730	0.223327	226059760	224703284	3	3	6
ENSG00000077097	1.23226	TOP2B	DNA topoisomerase II beta [Source:HGNC Symbol;Acc:HGNC:11990]	0.223638	123225716	105429637	7.02326e-05	125903435	512299900	196.391	125900708	512302440	3	3	6
ENSG00000077152	1.62916	UBE2T	ubiquitin conjugating enzyme E2 T [Source:HGNC Symbol;Acc:HGNC:25009]	122.129	162916473	6338727	0.0234197	166597952	29230910	5175.66	166274472	29233473	3	3	6
ENSG00000077157	1.78232	PPP1R12B	protein phosphatase 1 regulatory subunit 12B [Source:HGNC Symbol;Acc:HGNC:7619]	1.3426e-17	178232287	57875477	9.15807e-32	182056471	264491427	28.8452	182001781	264493979	3	3	6
ENSG00000077238	0.686125	IL4R	interleukin 4 receptor [Source:HGNC Symbol;Acc:HGNC:6015]	1.47226e-05	0,68612472	34140783	9.38414e-08	0,70107895	141652933	53.818	0,70122187	141650363	3	3	6
ENSG00000077264	4.19553	PAK3	p21 (RAC1) activated kinase 3 [Source:HGNC Symbol;Acc:HGNC:8592]	3.74774e-14	419552726	11231744	3.71403e-31	428805854	50344071	0.512432	424204475	50346633	3	3	6
ENSG00000077274	1.73492	CAPN6	calpain 6 [Source:HGNC Symbol;Acc:HGNC:1483]	11.1456	173491539	8034213	8.00502e-05	177309042	36818270	4252.73	176961975	36820832	3	3	6
ENSG00000077279	1.6617	DCX	doublecortin [Source:HGNC Symbol;Acc:HGNC:2714]	0.49208	166170029	10255833	7.15523e-06	169888171	47198530	584.021	169666980	47201092	3	3	6
ENSG00000077312	1.21358	SNRPA	small nuclear ribonucleoprotein polypeptide A [Source:HGNC Symbol;Acc:HGNC:11151]	107.903	121358306	27583378	0.484934	124033472	135222414	958.489	124024615	135224972	3	3	6
ENSG00000077327	0.45492	SPAG6	sperm associated antigen 6 [Source:HGNC Symbol;Acc:HGNC:11215]	1.92018	0,45491989	5277790	9.63555e-05	0,46528481	22553659	222.779	0,46809599	22551094	3	3	6
ENSG00000077420	0.681459	APBB1IP	amyloid beta precursor protein binding family B member 1 interacting protein [Source:HGNC Symbol;Acc:HGNC:17379]	33775.1	0,68145946	2364920	2523.62	0,69718725	0,9791775				3	3	6
ENSG00000077522	0.685078	ACTN2	actinin alpha 2 [Source:HGNC Symbol;Acc:HGNC:164]				39265.4	0,68507758	0,4067742				3	1	4
ENSG00000077782	1.62103	FGFR1	fibroblast growth factor receptor 1 [Source:HGNC Symbol;Acc:HGNC:3688]	2.15109e-28	162103463	295825462	6.87428e-42	165667433	1362721582	3.38498	165660656	1362724084	3	3	6
ENSG00000077942	2.48492	FBLN1	fibulin 1 [Source:HGNC Symbol;Acc:HGNC:3600]	1.95293e-63	248492146	276222797	9.00551e-127	253771662	1246308453	10.3489	253730610	1246310962	3	3	6
ENSG00000077943	0.725802	ITGA8	integrin subunit alpha 8 [Source:HGNC Symbol;Acc:HGNC:6144]	73.357	0,72580224	21467025	0.00556111	0,74090289	88365600	23370.2	0,74107598	88363032	3	3	6
ENSG00000078053	1.9282	AMPH	amphiphysin [Source:HGNC Symbol;Acc:HGNC:471]	8.37793e-06	192819793	15878600	2.35192e-14	197014035	72295418	183.419	196734363	72297979	3	3	6
ENSG00000078070	0.758223	MCCC1	methylcrotonyl-CoA carboxylase subunit 1 [Source:HGNC Symbol;Acc:HGNC:6936]	43.4262	0,75822303	15342996	3.80611	0,77508837	62185186	2815.77	0,77527492	62182619	3	3	6
ENSG00000078081	0.249833	LAMP3	lysosomal associated membrane protein 3 [Source:HGNC Symbol;Acc:HGNC:14582]	3.54906e-08	0,24983273	8449183	4.63894e-21	0,25586076	36520153	192.353	0,25920512	36517587	3	3	6
ENSG00000078098	3.17018	FAP	fibroblast activation protein alpha [Source:HGNC Symbol;Acc:HGNC:3590]	2.586e-14	317018214	17204332	2.61278e-34	323738890	77300613	195.517	322342732	77303174	3	3	6
ENSG00000078114	0.819939	NEBL	nebulette [Source:HGNC Symbol;Acc:HGNC:16932]	0.639957	0,81993919	84550662							3	3	6
ENSG00000078328	0.323373	RBFOX1	RNA binding fox-1 homolog 1 [Source:HGNC Symbol;Acc:HGNC:18222]	4.20086e-25	0,32337300	26917449	1.15101e-43	0,33080252	115997825	36.4595	0,33165824	115995256	3	3	6
ENSG00000078401	1.79946	EDN1	endothelin 1 [Source:HGNC Symbol;Acc:HGNC:3176]	46764.2	179945671	1336133	1233.04	183307373	0,6066912				1	2	3
ENSG00000078549	1.35784	ADCYAP1R1	ADCYAP receptor type I [Source:HGNC Symbol;Acc:HGNC:242]				26141.5	135783740	0,6283408				3	3	6
ENSG00000078596	2.42834	ITM2A	integral membrane protein 2A [Source:HGNC Symbol;Acc:HGNC:6173]	8.33328e-05	242834242	9586361	1.90371e-14	248059217	43304962	256.79	246972040	43307524	3	3	6
ENSG00000078725	1.92274	BRINP1	BMP/retinoic acid inducible neural specific 1 [Source:HGNC Symbol;Acc:HGNC:2687]	2.83282e-06	192273815	15564074	3.67291e-14	196385257	70838315	45.7256	196103554	70840876	3	3	6
ENSG00000078747	0.812091	ITCH	itchy E3 ubiquitin protein ligase [Source:HGNC Symbol;Acc:HGNC:13890]	9.58996	0,81209117	34848238	7.04094	0,83014049	137251076	1790.13	0,83018950	137248506	3	3	6
ENSG00000078795	0.806424	PKD2L2	polycystin 2 like 2, transient receptor potential cation channel [Source:HGNC Symbol;Acc:HGNC:9012]				23272	0,80642428	11177813	22852.3	0,80719691	11175248	3	3	6
ENSG00000078814	1.21686	MYH7B	myosin heavy chain 7B [Source:HGNC Symbol;Acc:HGNC:15906]				30949.2	121686334	11134580				3	3	6
ENSG00000078900	0.696829	TP73	tumor protein p73 [Source:HGNC Symbol;Acc:HGNC:12003]	23164.7	0,69682856	2781595	1932.62	0,71144720	11532472	33461.1	0,71307711	11529907	3	3	6
ENSG00000079101	1.29326	CLUL1	clusterin like 1 [Source:HGNC Symbol;Acc:HGNC:2096]	17906.5	129326341	4108465	921.846	132188762	19647872	2003.19	132078344	19650436	3	3	6
ENSG00000079102	2.31796	RUNX1T1	RUNX1 partner transcriptional co-repressor 1 [Source:HGNC Symbol;Acc:HGNC:1535]	5.58832e-17	231795763	24826485	3.60558e-30	236863756	112321187	7.59461	236504113	112323747	3	3	6
ENSG00000079112	0.678452	CDH17	cadherin 17 [Source:HGNC Symbol;Acc:HGNC:1756]	21365.9	0,67845159	2540371	2024.45	0,69287192	10573370	13490.4	0,69487940	10570805	3	3	6
ENSG00000079150	1.69917	FKBP7	FKBP prolyl isomerase 7 [Source:HGNC Symbol;Acc:HGNC:3723]	3.02327e-11	169916895	33112741	3.06711e-19	173684241	152025435	8.55861	173607674	152027992	3	3	6
ENSG00000079156	1.48905	OSBPL6	oxysterol binding protein like 6 [Source:HGNC Symbol;Acc:HGNC:16388]	61.6946	148905351	7609092	0.1113	152222601	35398028	27.1277	152058878	35400591	3	3	6
ENSG00000079215	1.75633	SLC1A3	solute carrier family 1 member 3 [Source:HGNC Symbol;Acc:HGNC:10941]				1212.28	175632664	0,6791710				2	2	4
ENSG00000079308	1.22318	TNS1	tensin 1 [Source:HGNC Symbol;Acc:HGNC:11973]				0.191162	122318155	208224264	674.977	122313214	208226819	3	3	6
ENSG00000079337	0.724603	RAPGEF3	Rap guanine nucleotide exchange factor 3 [Source:HGNC Symbol;Acc:HGNC:16629]	0.194203	0,72460322	62331447	1.04897e-07	0,74136705	255031018	12584.2	0,74142684	255028443	3	3	6
ENSG00000079387	1.2152	SENP1	SUMO specific peptidase 1 [Source:HGNC Symbol;Acc:HGNC:17927]				270.404	121519909	51334903	20162.4	121501325	51337464	3	3	6
ENSG00000079482	1.26949	OPHN1	oligophrenin 1 [Source:HGNC Symbol;Acc:HGNC:8148]	2363.86	126948641	7955367	63.6508	129747317	38258817	187.003	129698948	38261379	3	3	6
ENSG00000079616	1.29356	KIF22	kinesin family member 22 [Source:HGNC Symbol;Acc:HGNC:6391]	0.774534	129356193	28389858	0.000768337	132203193	135685114	126.141	132187140	135687672	3	3	6
ENSG00000079691	0.758345	CARMIL1	capping protein regulator and myosin 1 linker 1 [Source:HGNC Symbol;Acc:HGNC:21581]	16.0283	0,75834537	33446950	0.00968308	0,77454481	135974393	20072.1	0,77463056	135971823	3	3	6
ENSG00000079819	1.90316	EPB41L2	erythrocyte membrane protein band 4.1 like 2 [Source:HGNC Symbol;Acc:HGNC:3379]	7.58622e-34	190316056	109015987	6.95654e-52	194438320	496638466	3.26627	194399658	496641008	3	3	6
ENSG00000079841	0.702469	RIMS1	regulating synaptic membrane exocytosis 1 [Source:HGNC Symbol;Acc:HGNC:17282]	48092.6	0,70246857	2208790	6651.23	0,71763235	0,9135553				3	3	6
ENSG00000079931	2.09644	MOXD1	monooxygenase DBH like 1 [Source:HGNC Symbol;Acc:HGNC:21063]	3.09968e-42	209644444	182531002	1.44372e-79	214164229	827969286	12.4615	214130260	827971813	3	3	6
ENSG00000080200	2.31273	CRYBG3	crystallin beta-gamma domain containing 3 [Source:HGNC Symbol;Acc:HGNC:34427]	4.91081e-26	231273122	36091487	1.22646e-40	236347975	163320191	0.146967	236102300	163322748	3	3	6
ENSG00000080224	2.15703	EPHA6	EPH receptor A6 [Source:HGNC Symbol;Acc:HGNC:19296]	1801.58	215702541	2241740	1.81169	220506121	10173204	730.118	217500870	10175768	2	3	5
ENSG00000080293	0.536015	SCTR	secretin receptor [Source:HGNC Symbol;Acc:HGNC:10608]	112.489	0,53601471	4766586	0.119112	0,54824665	20222943	4324.64	0,55049394	20220378	3	3	6
ENSG00000080493	0.795581	SLC4A4	solute carrier family 4 member 4 [Source:HGNC Symbol;Acc:HGNC:11030]	243.937	0,79558095	20342265	14.3605	0,81267156	81219778	11847.2	0,81277165	81217211	3	3	6
ENSG00000080503	2.00724	SMARCA2	SWI/SNF related, matrix associated, actin dependent regulator of chromatin, subfamily a, member 2 [Source:HGNC Symbol;Acc:HGNC:11098]	1.24673e-37	200723933	112505050	8.66063e-60	205075322	511339901	5.24893	205028777	511342442	3	3	6
ENSG00000080709	1.53511	KCNN2	potassium calcium-activated channel subfamily N member 2 [Source:HGNC Symbol;Acc:HGNC:6291]	35470.2	153511317	1832144	1251.42	156977282	0,8498805	5234.34	156173122	0,8501369	3	3	6
ENSG00000080854	1.35283	IGSF9B	immunoglobulin superfamily member 9B [Source:HGNC Symbol;Acc:HGNC:32326]	10.0848	135282788	30661866	2.51432e-06	138187728	144613802	8905.41	138166424	144616360	3	3	6
ENSG00000080986	1.59975	NDC80	NDC80 kinetochore complex component [Source:HGNC Symbol;Acc:HGNC:16909]	153.997	159974509	7943343	0.00316159	163300232	36535587	13826.3	163066364	36538149	3	3	6
ENSG00000081026	1.34092	MAGI3	membrane associated guanylate kinase, WW and PDZ domain containing 3 [Source:HGNC Symbol;Acc:HGNC:29647]	5.22837	134091558	18339568	0.00275721	137050085	86834642	694.811	137016732	86837202	3	3	6
ENSG00000081051	0.800278	AFP	alpha fetoprotein [Source:HGNC Symbol;Acc:HGNC:317]	98.2466	0,80027790	102070325	0.0205069	0,81816465	404935821				3	3	6
ENSG00000081052	1.64459	COL4A4	collagen type IV alpha 4 chain [Source:HGNC Symbol;Acc:HGNC:2206]	3199.91	164458914	34324978	3.04854e-18	168149288	158155027	14501.4	168086406	158157584	3	3	6
ENSG00000081138	4.07432	CDH7	cadherin 7 [Source:HGNC Symbol;Acc:HGNC:1766]	7.9171e-59	407432224	49547518	1.66945e-99	416324659	222080835	1.54611	415348666	222083389	3	3	6
ENSG00000081189	0.609554	MEF2C	myocyte enhancer factor 2C [Source:HGNC Symbol;Acc:HGNC:6996]	16.6782	0,60955422	8383717	0.00953838	0,62316723	35245118	6996.82	0,62407126	35242553	3	3	6
ENSG00000081320	1.24023	STK17B	serine/threonine kinase 17b [Source:HGNC Symbol;Acc:HGNC:11396]				19461	124023197	11648310	49285.5	123920888	11650873	3	3	6
ENSG00000081377	0.713422	CDC14B	cell division cycle 14B [Source:HGNC Symbol;Acc:HGNC:1719]	0.000674793	0,71342215	29408008	5.82856e-05	0,72919969	121070290	20.348	0,72933746	121067721	3	3	6
ENSG00000081800	0.519628	SLC13A1	solute carrier family 13 member 1 [Source:HGNC Symbol;Acc:HGNC:10916]	1.72471	0,51962829	9859208	7.26312e-07	0,53122692	41929796	15797.8	0,53239577	41927230	3	3	6
ENSG00000081818	1.62039	PCDHB4	protocadherin beta 4 [Source:HGNC Symbol;Acc:HGNC:8689]	17586.8	162038609	2148496	298.346	165399752	0,9867766	5221.93	164484631	0,9870329	3	3	6
ENSG00000081842	1.20003	PCDHA6	protocadherin alpha 6 [Source:HGNC Symbol;Acc:HGNC:8672]	1505.38	120003361	17702487	13.5964	122588911	87100266	3867.66	122576805	87102826	3	3	6
ENSG00000081853	1.23952	PCDHGA2	protocadherin gamma subfamily A, 2 [Source:HGNC Symbol;Acc:HGNC:8700]	0.684702	123952358	119522825	1.51235e-05	126612447	578562250	716.367	126609896	578564787	3	3	6
ENSG00000081913	0.80358	PHLPP1	PH domain and leucine rich repeat protein phosphatase 1 [Source:HGNC Symbol;Acc:HGNC:20610]	76.7818	0,80357979	18800652	43.9857	0,82106698	74616758	110.157	0,82116666	74614191	3	3	6
ENSG00000082014	1.28709	SMARCD3	SWI/SNF related, matrix associated, actin dependent regulator of chromatin, subfamily d, member 3 [Source:HGNC Symbol;Acc:HGNC:11108]	4.56452	128708789	46314069	1.22126e-05	131645760	222399744	6732.07	131636307	222402298	3	3	6
ENSG00000082146	0.791704	STRADB	STE20 related adaptor beta [Source:HGNC Symbol;Acc:HGNC:13205]	10.0809	0,79170390	26580342	2.94782	0,80962013	105845438	2786.76	0,80969940	105842870	3	3	6
ENSG00000082196	1.31985	C1QTNF3	C1q and TNF related 3 [Source:HGNC Symbol;Acc:HGNC:14326]	413.285	131985068	14043650	0.115486	134774742	66533056	12587.4	134736485	66535617	3	3	6
ENSG00000082293	0.72663	COL19A1	collagen type XIX alpha 1 chain [Source:HGNC Symbol;Acc:HGNC:2196]	386.784	0,72662969	7977157	40.4184	0,74311058	32661262	1399.45	0,74357063	32658697	3	3	6
ENSG00000082397	0.792678	EPB41L3	erythrocyte membrane protein band 4.1 like 3 [Source:HGNC Symbol;Acc:HGNC:3380]	32.4267	0,79267828	22686282	6.65786	0,81037467	90395697	3081.51	0,81046677	90393129	3	3	6
ENSG00000082497	5.25934	SERTAD4	SERTA domain containing 4 [Source:HGNC Symbol;Acc:HGNC:25236]	5.33709e-12	525934246	8785430	1.76566e-29	537210538	39288692	1.46261	526878520	39291255	2	3	5
ENSG00000082512	1.73996	TRAF5	TNF receptor associated factor 5 [Source:HGNC Symbol;Acc:HGNC:12035]	2.25989	173996217	9773077	1.03423e-06	178143155	44967721	7478.59	177852546	44970283	3	3	6
ENSG00000082684	1.76452	SEMA5B	semaphorin 5B [Source:HGNC Symbol;Acc:HGNC:10737]	19.0268	176452405	9243915	4.39924e-06	180364365	42319696	12146.9	180037743	42322258	3	3	6
ENSG00000083067	2.08928	TRPM3	transient receptor potential cation channel subfamily M member 3 [Source:HGNC Symbol;Acc:HGNC:17992]	2.29398e-23	208928465	45669156	1.08086e-39	213428137	207202272	9.01477	213294274	207204827	3	3	6
ENSG00000083307	0.719696	GRHL2	grainyhead like transcription factor 2 [Source:HGNC Symbol;Acc:HGNC:2799]	1812.08	0,71969647	5855530	163.612	0,73586283	24038966	3815.13	0,73652242	24036401	3	3	6
ENSG00000083454	0.433158	P2RX5	purinergic receptor P2X 5 [Source:HGNC Symbol;Acc:HGNC:8536]	9746.54	0,43315778	1660374	46.4738	0,44112027	0,7134785	47284.6	0,45070534	0,7132221	3	0	3
ENSG00000083642	1.34979	PDS5B	PDS5 cohesin associated factor B [Source:HGNC Symbol;Acc:HGNC:20418]	0.00175265	134978887	47802832	1.38248e-08	137940264	225907441	320.429	137926802	225909995	3	3	6
ENSG00000083828	1.21718	ZNF586	zinc finger protein 586 [Source:HGNC Symbol;Acc:HGNC:25949]				6226.33	121718111	21292300	11004.2	121672513	21294863	3	3	6
ENSG00000084444	0.832218	FAM234B	family with sequence similarity 234 member B [Source:HGNC Symbol;Acc:HGNC:29288]				23422.5	0,83221820	14860278				3	3	6
ENSG00000084628	1.51827	NKAIN1	sodium/potassium transporting ATPase interacting 1 [Source:HGNC Symbol;Acc:HGNC:25743]	35841.7	151827063	1902021	1427.74	155224157	0,8827727	3199.57	154496655	0,8830291	3	3	6
ENSG00000084636	3.9314	COL16A1	collagen type XVI alpha 1 chain [Source:HGNC Symbol;Acc:HGNC:2193]	4.10358e-135	393140387	563885593	8.05311e-300	402139255	2531873947	9.07246	402060944	2531876399	3	3	6
ENSG00000084674	0.141036	APOB	apolipoprotein B [Source:HGNC Symbol;Acc:HGNC:603]	1.13477e-110	0,14103609	114310213	1.29218e-246	0,14427526	496251240	34.115	0,14460138	496248654	3	3	6
ENSG00000084710	1.74153	EFR3B	EFR3 homolog B [Source:HGNC Symbol;Acc:HGNC:29155]	2.82514e-06	174152537	20995979	2.49046e-14	177955570	96164949	137.861	177820062	96167509	3	3	6
ENSG00000084731	1.55328	KIF3C	kinesin family member 3C [Source:HGNC Symbol;Acc:HGNC:6321]	1.34017e-05	155328481	29014091	1.0296e-12	158653209	134006251	143.064	158598393	134008809	3	3	6
ENSG00000084774	1.45704	CAD	carbamoyl-phosphate synthetase 2, aspartate transcarbamylase, and dihydroorotase [Source:HGNC Symbol;Acc:HGNC:1424]	8.33088e-13	145703680	85966579	1.40669e-18	148937913	401040820	6.48667	148925205	401043366	3	3	6
ENSG00000085231	0.829215	AK6	adenylate kinase 6 [Source:HGNC Symbol;Acc:HGNC:49151]	3863.51	0,82921512	10567696							3	3	6
ENSG00000085276	0.463716	MECOM	MDS1 and EVI1 complex locus [Source:HGNC Symbol;Acc:HGNC:3498]	3.31575e-35	0,46371584	62379212	1.80433e-45	0,47393617	266587443	0.989976	0,47416753	266584868	3	3	6
ENSG00000085433	1.30043	WDR47	WD repeat domain 47 [Source:HGNC Symbol;Acc:HGNC:29141]	3407.85	130043075	6538854	80.4464	132883528	31181234	504.542	132810765	31183797	3	3	6
ENSG00000085563	2.00817	ABCB1	ATP binding cassette subfamily B member 1 [Source:HGNC Symbol;Acc:HGNC:40]	2.07844e-14	200817043	56135541	6.50938e-42	205149650	255132174	447.409	205056275	255134727	3	3	6
ENSG00000085662	1.2499	AKR1B1	aldo-keto reductase family 1 member B [Source:HGNC Symbol;Acc:HGNC:381]	2061.09	124989784	19742272	0.418824	127572230	94906931	35612.3	127555515	94909490	3	3	6
ENSG00000085741	1.92182	WNT11	Wnt family member 11 [Source:HGNC Symbol;Acc:HGNC:12776]	50.141	192182463	5064373	0.0020625	196323391	23051074	2293.66	195464071	23053637	3	3	6
ENSG00000085840	1.59228	ORC1	origin recognition complex subunit 1 [Source:HGNC Symbol;Acc:HGNC:8487]	684.882	159228294	5091779	0.538108	162557104	23434464	5006.53	162201806	23437027	3	3	6
ENSG00000085982	0.807861	USP40	ubiquitin specific peptidase 40 [Source:HGNC Symbol;Acc:HGNC:20069]	6.15109	0,80786078	39642539	2.39053	0,82590436	156499772	2851.56	0,82594944	156497201	3	3	6
ENSG00000085998	0.79852	POMGNT1	protein O-linked mannose N-acetylglucosaminyltransferase 1 (beta 1,2-) [Source:HGNC Symbol;Acc:HGNC:19139]	0.0993292	0,79851992	50691349	0.189117	0,81622762	201445584	112.414	0,81626652	201443011	3	3	6
ENSG00000086015	1.21691	MAST2	microtubule associated serine/threonine kinase 2 [Source:HGNC Symbol;Acc:HGNC:19035]	43.9767	121690562	36397832	0.0660627	124407009	178433102	2203.01	124400081	178435658	3	3	6
ENSG00000086062	1.29517	B4GALT1	beta-1,4-galactosyltransferase 1 [Source:HGNC Symbol;Acc:HGNC:924]	0.000150705	129516554	111469325	6.71232e-09	132335587	532034426	48.3453	132331457	532036966	3	3	6
ENSG00000086289	1.42858	EPDR1	ependymin related 1 [Source:HGNC Symbol;Acc:HGNC:17572]	229.908	142857981	7306520	0.871343	145984559	34157537	121.298	145853378	34160100	3	3	6
ENSG00000086300	1.31468	SNX10	sorting nexin 10 [Source:HGNC Symbol;Acc:HGNC:14974]	12447.5	131468186	6600339	64.0825	134318689	31352775				3	3	6
ENSG00000086504	0.81916	MRPL28	mitochondrial ribosomal protein L28 [Source:HGNC Symbol;Acc:HGNC:14484]	14.8246	0,81915992	30313523							3	3	6
ENSG00000086570	1.50826	FAT2	FAT atypical cadherin 2 [Source:HGNC Symbol;Acc:HGNC:3596]	5.69649	150825692	14925700	5.98951e-06	154062741	69184996	5384.99	153972759	69187557	3	3	6
ENSG00000086696	1.91159	HSD17B2	hydroxysteroid 17-beta dehydrogenase 2 [Source:HGNC Symbol;Acc:HGNC:5211]	515.52	191159495	3240888	0.403747	195360603	14769518	3.99845	194052727	14772081	3	3	6
ENSG00000086967	2.43666	MYBPC2	myosin binding protein C2 [Source:HGNC Symbol;Acc:HGNC:7550]	0.817882	243666363	5093419	3.78794e-07	249085579	23031503	418.272	247026477	23034066	3	3	6
ENSG00000086991	1.20327	NOX4	NADPH oxidase 4 [Source:HGNC Symbol;Acc:HGNC:7891]	6955.27	120326507	8464306	374.298	122985630	41702285	196.358	122959443	41704847	3	3	6
ENSG00000087076	0.648347	HSD17B14	hydroxysteroid 17-beta dehydrogenase 14 [Source:HGNC Symbol;Acc:HGNC:23238]	2.46134e-06	0,64834659	28464239	3.75297e-09	0,66267038	118963133	57.4978	0,66288614	118960564	3	3	6
ENSG00000087095	0.806137	NLK	nemo like kinase [Source:HGNC Symbol;Acc:HGNC:29858]	3.16905	0,80613679	37476619	2.50869	0,82422929	148038877	1209.24	0,82427784	148036307	3	3	6
ENSG00000087111	0.79576	PIGS	phosphatidylinositol glycan anchor biosynthesis class S [Source:HGNC Symbol;Acc:HGNC:14937]	0.0213489	0,79575966	64024840	0.0477634	0,81326376	255044229	73.728	0,81329546	255041654	3	3	6
ENSG00000087116	1.67801	ADAMTS2	ADAM metallopeptidase with thrombospondin type 1 motif 2 [Source:HGNC Symbol;Acc:HGNC:218]	0.00368442	167800843	23199659	7.80239e-14	171400858	106428737	2873.65	171298256	106431296	3	3	6
ENSG00000087245	2.52108	MMP2	matrix metallopeptidase 2 [Source:HGNC Symbol;Acc:HGNC:7166]	4.65541e-86	252107930	439601323	8.77886e-146	257501744	1983184531	2.73237	257474671	1983187006	3	3	6
ENSG00000087258	1.28017	GNAO1	G protein subunit alpha o1 [Source:HGNC Symbol;Acc:HGNC:4389]	9.08942	128016646	28381276	0.00219087	130880345	136276872	2039.99	130865671	136279429	3	3	6
ENSG00000087266	1.52388	SH3BP2	SH3 domain binding protein 2 [Source:HGNC Symbol;Acc:HGNC:10825]	9.32674e-11	152387512	55648116	2.54237e-18	155824121	258338570	67.5386	155798378	258341122	3	3	6
ENSG00000087303	0.758571	NID2	nidogen 2 [Source:HGNC Symbol;Acc:HGNC:13389]	0.652552	0,75857056	79369711	1.48249e-05	0,77491582	322433284	13610.8	0,77495187	322430706	3	3	6
ENSG00000087448	1.25758	KLHL42	kelch like family member 42 [Source:HGNC Symbol;Acc:HGNC:29252]	44.4025	125758465	24157154	0.0455821	128536321	116596274	2108.42	128521724	116598832	3	3	6
ENSG00000087495	2.02173	PHACTR3	phosphatase and actin regulator 3 [Source:HGNC Symbol;Acc:HGNC:15833]	0.175307	202172852	7417703	2.68411e-07	206429025	33663897	119.305	205708244	33666460	3	3	6
ENSG00000087586	1.29356	AURKA	aurora kinase A [Source:HGNC Symbol;Acc:HGNC:11393]	8020.37	129355502	5474036	212.541	132209055	26170873	4187.78	132125978	26173436	3	3	6
ENSG00000087589	1.99709	CASS4	Cas scaffold protein family member 4 [Source:HGNC Symbol;Acc:HGNC:15878]	4863.23	199709460	2026529	16.7958	204151670	0,9222742	1352.77	201676352	0,9225306	2	3	5
ENSG00000087903	1.25971	RFX2	regulatory factor X2 [Source:HGNC Symbol;Acc:HGNC:9983]	4831.12	125971228	6858360	189.01	128775652	33106958	318.015	128723430	33109521	3	3	6
ENSG00000088280	1.38084	ASAP3	ArfGAP with SH3 domain, ankyrin repeat and PH domain 3 [Source:HGNC Symbol;Acc:HGNC:14987]	0.00020224	138084396	39435081	6.80247e-09	141200575	185861829	147.008	141181234	185864385	3	3	6
ENSG00000088325	1.71894	TPX2	TPX2 microtubule nucleation factor [Source:HGNC Symbol;Acc:HGNC:1249]	3.52098e-12	171894050	42265212	1.23193e-23	175570791	193574666	62.2312	175507501	193577221	3	3	6
ENSG00000088340	0.581158	FER1L4	fer-1 like family member 4 (pseudogene) [Source:HGNC Symbol;Acc:HGNC:15801]	34874.3	0,58115836	26814078	1.2356e-13	0,59573890	112722946				3	3	6
ENSG00000088386	0.269543	SLC15A1	solute carrier family 15 member 1 [Source:HGNC Symbol;Acc:HGNC:10920]	0.00884167	0,26954312	5050497	2.16075e-11	0,27571551	21820346	581.081	0,28100572	21817781	3	1	4
ENSG00000088387	0.776532	DOCK9	dedicator of cytokinesis 9 [Source:HGNC Symbol;Acc:HGNC:14132]	411.363	0,77653208	12051769	55.8645	0,79382430	48439677	6016.89	0,79402642	48437111	3	3	6
ENSG00000088538	1.84823	DOCK3	dedicator of cytokinesis 3 [Source:HGNC Symbol;Acc:HGNC:2989]	23288.2	184822594	1599787	208.262	188987506	0,7315172	24702.7	186717950	0,7317736	1	3	4
ENSG00000088826	1.28384	SMOX	spermine oxidase [Source:HGNC Symbol;Acc:HGNC:15862]	5391.37	128384000	6905410	107.342	131096689	32960066	4841.66	131035247	32962628	3	3	6
ENSG00000088836	0.226934	SLC4A11	solute carrier family 4 member 11 [Source:HGNC Symbol;Acc:HGNC:16438]	3.01461e-10	0,22693424	8508385	1.95977e-23	0,23206144	36821513	2.45228	0,23559192	36818947	3	3	6
ENSG00000088881	1.80273	EBF4	EBF family member 4 [Source:HGNC Symbol;Acc:HGNC:29278]	1.66719e-16	180273341	61210308	6.52486e-34	184345976	280178005	152.437	184291404	280180557	3	3	6
ENSG00000088882	0.805599	CPXM1	carboxypeptidase X, M14 family member 1 [Source:HGNC Symbol;Acc:HGNC:15771]	0.000648007	0,80559934	647494427	7.6203e-05	0,82328393	2564371929	134.411	0,82328676	2564369259	3	3	6
ENSG00000088899	0.731224	LZTS3	leucine zipper tumor suppressor family member 3 [Source:HGNC Symbol;Acc:HGNC:30139]	2.60593	0,73122387	38189776	6.75216e-05	0,74765949	156229406	19727.2	0,74775249	156226836	3	3	6
ENSG00000088992	0.299895	TESC	tescalcin [Source:HGNC Symbol;Acc:HGNC:26065]	2.96641e-21	0,29989482	19369128	7.13866e-37	0,30641403	83604299	4.73639	0,30768795	83601732	3	3	6
ENSG00000089060	1.32527	SLC8B1	solute carrier family 8 member B1 [Source:HGNC Symbol;Acc:HGNC:26175]	2117.57	132527332	7725514	12.6437	135585370	36817878	10513.1	135512987	36820440	3	3	6
ENSG00000089101	0.542308	CFAP61	cilia and flagella associated protein 61 [Source:HGNC Symbol;Acc:HGNC:15872]	9274.59	0,54230842	1994594	204.254	0,55487097	0,8451107	5651.39	0,56005986	0,8448543	3	3	6
ENSG00000089199	4.19706	CHGB	chromogranin B [Source:HGNC Symbol;Acc:HGNC:1930]	0.000208728	419705592	5346554	3.45957e-15	428606215	23946174	46.9783	419091254	23948737	0	3	3
ENSG00000089289	0.821557	IGBP1	immunoglobulin binding protein 1 [Source:HGNC Symbol;Acc:HGNC:5461]	240.696	0,82155749	23196655							3	3	6
ENSG00000089327	2.2002	FXYD5	FXYD domain containing ion transport regulator 5 [Source:HGNC Symbol;Acc:HGNC:4029]	8.77779e-08	220019587	16610348	1.10542e-19	224644092	75147814	287.967	224199052	75150374	3	3	6
ENSG00000089472	1.50485	HEPH	hephaestin [Source:HGNC Symbol;Acc:HGNC:4866]	1.8083e-08	150484603	70070762	1.84603e-19	153691705	324693554	227.159	153672772	324696104	3	3	6
ENSG00000089505	1.26092	CMTM1	CKLF like MARVEL transmembrane domain containing 1 [Source:HGNC Symbol;Acc:HGNC:19172]				15065.2	126091893	12004437	7466.73	125974336	12007001	3	3	6
ENSG00000089685	1.62171	BIRC5	baculoviral IAP repeat containing 5 [Source:HGNC Symbol;Acc:HGNC:593]	0.0111722	162171216	18015192	1.02813e-09	165545864	82749751	1031.51	165434852	82752312	3	3	6
ENSG00000089723	1.43521	OTUB2	OTU deubiquitinase, ubiquitin aldehyde binding 2 [Source:HGNC Symbol;Acc:HGNC:20351]	4495.33	143520584	4173003	55.5982	146639639	19483666	1045.76	146403511	19486229	3	3	6
ENSG00000089775	1.20853	ZBTB25	zinc finger and BTB domain containing 25 [Source:HGNC Symbol;Acc:HGNC:13112]				638.374	120852814	44378795	594.487	120832669	44381357	3	3	6
ENSG00000089847	1.23148	ANKRD24	ankyrin repeat domain 24 [Source:HGNC Symbol;Acc:HGNC:29424]	48806.5	123148500	3516978	5225.41	125952518	17177849	4520.84	125871145	17180412	3	3	6
ENSG00000089902	1.22008	RCOR1	REST corepressor 1 [Source:HGNC Symbol;Acc:HGNC:17441]				9.58022	122008471	100311903	21.7147	121998507	100314462	3	3	6
ENSG00000090006	1.35948	LTBP4	latent transforming growth factor beta binding protein 4 [Source:HGNC Symbol;Acc:HGNC:6717]	0.0149209	135948438	532307487	1.08037e-19	138953881	2512644087	4063.89	138952604	2512646536	3	3	6
ENSG00000090263	0.803381	MRPS33	mitochondrial ribosomal protein S33 [Source:HGNC Symbol;Acc:HGNC:16634]	706.146	0,80338093	12077868	338.771	0,82105106	47891622	562.732	0,82120635	47889056	3	3	6
ENSG00000090339	1.4965	ICAM1	intercellular adhesion molecule 1 [Source:HGNC Symbol;Acc:HGNC:5344]	6036.65	149650263	5210640	5.49761	152558806	24029272				3	3	6
ENSG00000090376	2.98725	IRAK3	interleukin 1 receptor associated kinase 3 [Source:HGNC Symbol;Acc:HGNC:17020]	6.02146	298725032	3369340	1.4464e-05	305138105	15152370	46.3317	299288403	15154933	0	3	3
ENSG00000090447	1.27764	TFAP4	transcription factor AP-4 [Source:HGNC Symbol;Acc:HGNC:11745]	1001.18	127763823	13881758	1.24881	130537126	66511794	12941.6	130507754	66514355	3	3	6
ENSG00000090889	1.97112	KIF4A	kinesin family member 4A [Source:HGNC Symbol;Acc:HGNC:13339]	3.55078e-09	197111763	21544855	9.36618e-20	201355236	97965135	108.044	201129693	97967695	3	3	6
ENSG00000090932	0.763762	DLL3	delta like canonical Notch ligand 3 [Source:HGNC Symbol;Acc:HGNC:2909]				30459.5	0,76376157	0,6351139	47797.9	0,76575724	0,6348574	3	3	6
ENSG00000091128	0.577481	LAMB4	laminin subunit beta 4 [Source:HGNC Symbol;Acc:HGNC:6491]	6315.74	0,57748090	2728659	49.7075	0,59028309	11523951	38350.5	0,59352614	11521387	3	3	6
ENSG00000091129	1.35447	NRCAM	neuronal cell adhesion molecule [Source:HGNC Symbol;Acc:HGNC:7994]	7.97479	135446500	17530715	0.00229675	138394938	82726903	1025.07	138357301	82729463	3	3	6
ENSG00000091262	1.20083	ABCC6	ATP binding cassette subfamily C member 6 [Source:HGNC Symbol;Acc:HGNC:57]				35.2736	120083386	97005335	14050.1	120074852	97007895	3	3	6
ENSG00000091409	0.541263	ITGA6	integrin subunit alpha 6 [Source:HGNC Symbol;Acc:HGNC:6142]	5.7429e-38	0,54126252	181899212	2.64079e-49	0,55322217	771877931	14.6234	0,55328005	771875334	3	3	6
ENSG00000091436	1.54176	MAP3K20	mitogen-activated protein kinase kinase kinase 20 [Source:HGNC Symbol;Acc:HGNC:17797]	0.0131784	154175881	15701928	6.01566e-07	157531275	72651128	14.4929	157434111	72653689	3	3	6
ENSG00000091490	1.31019	SEL1L3	SEL1L family member 3 [Source:HGNC Symbol;Acc:HGNC:29108]	2479.75	131019130	6670221	48.2293	133936362	31795054	614.438	133860276	31797617	3	3	6
ENSG00000091513	0.635548	TF	transferrin [Source:HGNC Symbol;Acc:HGNC:11740]	18362.7	0,63554779	2293333	1083.13	0,65006474	0,9593511	11145.2	0,65291945	0,9590947	3	3	6
ENSG00000091536	0.713891	MYO15A	myosin XVA [Source:HGNC Symbol;Acc:HGNC:7594]	1051.33	0,71389114	7268467	39.1464	0,73064798	29812396	17334.1	0,73120081	29809831	3	3	6
ENSG00000091622	1.89196	PITPNM3	PITPNM family member 3 [Source:HGNC Symbol;Acc:HGNC:21043]	2.95733e-13	189195955	33075184	1.59168e-25	193319747	150743910	41.6866	193195504	150746468	3	3	6
ENSG00000091651	1.57878	ORC6	origin recognition complex subunit 6 [Source:HGNC Symbol;Acc:HGNC:17151]	113.528	157878367	7011358	0.0338645	161425124	32412408	3765.43	161177123	32414971	3	3	6
ENSG00000091656	1.40103	ZFHX4	zinc finger homeobox 4 [Source:HGNC Symbol;Acc:HGNC:30939]	675.631	140102605	10882596	0.0640771	142967909	50807042	27248.2	142890966	50809603	3	3	6
ENSG00000091704	0.43375	CPA1	carboxypeptidase A1 [Source:HGNC Symbol;Acc:HGNC:2296]	3231.53	0,43375022	1875136	15.9317	0,44431546	0,8015689	2951.04	0,45276721	0,8013124	3	0	3
ENSG00000091879	0.750489	ANGPT2	angiopoietin 2 [Source:HGNC Symbol;Acc:HGNC:485]	12596.1	0,75048906	4726996	1223.65	0,76647976	19271073	36575.8	0,76712628	19268508	3	3	6
ENSG00000091947	0.828941	TMEM101	transmembrane protein 101 [Source:HGNC Symbol;Acc:HGNC:28653]	2741.18	0,82894092	12454272							3	3	6
ENSG00000091972	0.771057	CD200	CD200 molecule [Source:HGNC Symbol;Acc:HGNC:7203]	749.234	0,77105682	9896939	127.796	0,78781345	39966200	3800.31	0,78807245	39963634	3	3	6
ENSG00000091986	0.822283	CCDC80	coiled-coil domain containing 80 [Source:HGNC Symbol;Acc:HGNC:30649]	322.495	0,82228305	36206582							3	3	6
ENSG00000092020	0.791007	PPP2R3C	protein phosphatase 2 regulatory subunit Bgamma [Source:HGNC Symbol;Acc:HGNC:17485]	4028.55	0,79100729	7062296	1721.93	0,80856884	28184272	557.017	0,80886939	28181706	3	3	6
ENSG00000092051	1.3431	JPH4	junctophilin 4 [Source:HGNC Symbol;Acc:HGNC:20156]	0.00220788	134310377	36599255	7.81216e-07	137258737	173151099	3.72321	137241811	173153656	3	3	6
ENSG00000092068	1.22762	SLC7A8	solute carrier family 7 member 8 [Source:HGNC Symbol;Acc:HGNC:11066]	0.00390209	122761816	147110402	2.61839e-05	125473848	717282533	2.23291	125471966	717285064	3	3	6
ENSG00000092096	1.21648	SLC22A17	solute carrier family 22 member 17 [Source:HGNC Symbol;Acc:HGNC:23095]	12.7119	121647810	40390810	0.037852	124330379	197780668	350.078	124324168	197783222	3	3	6
ENSG00000092140	1.21783	G2E3	G2/M-phase specific E3 ubiquitin protein ligase [Source:HGNC Symbol;Acc:HGNC:20338]				6357.06	121782923	21405092	15726.8	121737287	21407655	3	3	6
ENSG00000092470	1.65075	WDR76	WD repeat domain 76 [Source:HGNC Symbol;Acc:HGNC:25773]	1.37278	165074750	9442776	5.605e-05	168598233	43370612	280.207	168366449	43373174	3	3	6
ENSG00000092529	1.55515	CAPN3	calpain 3 [Source:HGNC Symbol;Acc:HGNC:1480]	0.992635	155514555	24265240	2.32222e-11	159249326	112823953	21897.1	159182887	112826512	3	3	6
ENSG00000092621	0.782451	PHGDH	phosphoglycerate dehydrogenase [Source:HGNC Symbol;Acc:HGNC:8923]	0.000187979	0,78245117	120103693	0.000272088	0,79955267	482125311	32.0448	0,79957191	482122727	3	3	6
ENSG00000092758	4.08474	COL9A3	collagen type IX alpha 3 chain [Source:HGNC Symbol;Acc:HGNC:2219]	1.57398e-85	408473721	105516359	1.15153e-162	417363886	472890675	4.96453	416901758	472893218	3	3	6
ENSG00000092820	0.720603	EZR	ezrin [Source:HGNC Symbol;Acc:HGNC:12691]	2.58598e-14	0,72060280	424558910	2.11865e-15	0,73640866	1745093819	10.9628	0,73641773	1745091181	3	3	6
ENSG00000092850	0.650471	TEKT2	tektin 2 [Source:HGNC Symbol;Acc:HGNC:11725]	13.7878	0,65047129	10627290	0.0210068	0,66534253	44332545	6434.03	0,66591192	44329979	3	3	6
ENSG00000092853	1.82473	CLSPN	claspin [Source:HGNC Symbol;Acc:HGNC:19715]	1.74088	182472841	10479149	3.14364e-08	186231619	47751679	7316.18	185897938	47754241	3	3	6
ENSG00000092929	1.28601	UNC13D	unc-13 homolog D [Source:HGNC Symbol;Acc:HGNC:23147]				11717.4	128600857	10793832				3	3	6
ENSG00000092964	1.21282	DPYSL2	dihydropyrimidinase like 2 [Source:HGNC Symbol;Acc:HGNC:3014]				0.62397	121281636	200457469	35.8667	121276982	200460024	3	3	6
ENSG00000092969	3.07102	TGFB2	transforming growth factor beta 2 [Source:HGNC Symbol;Acc:HGNC:11768]	3.12584e-47	307101834	68298935	1.2768e-92	313855188	307258470	26.2183	313532830	307261021	3	3	6
ENSG00000093009	1.45612	CDC45	cell division cycle 45 [Source:HGNC Symbol;Acc:HGNC:1739]	1104.92	145611785	5693487	3.89914	148941213	26615393	4258.35	148750415	26617956	3	3	6
ENSG00000093010	0.7438	COMT	catechol-O-methyltransferase [Source:HGNC Symbol;Acc:HGNC:2228]	0.079886	0,74380048	27533064	0.00702102	0,75997802	112383918	154.885	0,76009524	112381349	3	3	6
ENSG00000094631	0.807029	HDAC6	histone deacetylase 6 [Source:HGNC Symbol;Acc:HGNC:14064]	3.04929	0,80702890	80835903	0.14991	0,82529647	318852317	8871.02	0,82531875	318849739	3	3	6
ENSG00000094804	1.61328	CDC6	cell division cycle 6 [Source:HGNC Symbol;Acc:HGNC:1744]	5.40982	161328486	8410992	0.00108734	164776959	38705163	75.5088	164545651	38707726	3	3	6
ENSG00000094963	7.7627	FMO2	flavin containing dimethylaniline monoxygenase 2 [Source:HGNC Symbol;Acc:HGNC:3770]	0.634499	776269800	2478695	1.42578e-08	792751017	11062445	5.64042	709647056	11065009	0	3	3
ENSG00000095015	1.21626	MAP3K1	mitogen-activated protein kinase kinase kinase 1 [Source:HGNC Symbol;Acc:HGNC:6848]				0.129396	121626173	282094144	4783.24	121622754	282096695	3	3	6
ENSG00000095209	0.80158	TMEM38B	transmembrane protein 38B [Source:HGNC Symbol;Acc:HGNC:25535]	1947.53	0,80158026	9413782	808.521	0,81897484	37418232	557.898	0,81917804	37415666	3	3	6
ENSG00000095303	0.412378	PTGS1	prostaglandin-endoperoxide synthase 1 [Source:HGNC Symbol;Acc:HGNC:9604]	1.0217e-19	0,41237850	34276326	9.57784e-38	0,42175441	146933213	172.277	0,42226038	146930643	3	3	6
ENSG00000095370	0.497604	SH2D3C	SH2 domain containing 3C [Source:HGNC Symbol;Acc:HGNC:16884]	0.167542	0,49760442	11389660	6.7357e-10	0,50870900	48505756	12823.5	0,50981780	48503190	3	3	6
ENSG00000095397	1.38115	WHRN	whirlin [Source:HGNC Symbol;Acc:HGNC:16361]	0.58265	138114636	22670276	1.34816e-05	141272943	106950987	2153.43	141239223	106953546	3	3	6
ENSG00000095539	0.48843	SEMA4G	semaphorin 4G [Source:HGNC Symbol;Acc:HGNC:10735]	6.39705e-39	0,48842989	257453887	1.48511e-72	0,49937750	1097733439	69.8271	0,49942846	1097730827	3	3	6
ENSG00000095585	0.667426	BLNK	B cell linker [Source:HGNC Symbol;Acc:HGNC:14211]	78.3806	0,66742645	10557986	0.0717127	0,68305870	43828353	22648.8	0,68357629	43825787	3	3	6
ENSG00000095587	11.0016	TLL2	tolloid like 2 [Source:HGNC Symbol;Acc:HGNC:11844]	1.77857e-07	1100160355	5318740	1.12275e-25	1122755567	23694600	48.3846	1034857952	23697163	0	3	3
ENSG00000095637	2.22237	SORBS1	sorbin and SH3 domain containing 1 [Source:HGNC Symbol;Acc:HGNC:14565]	6.00986e-30	222237067	52035465	1.45906e-48	227104932	235732109	5.6779	226957016	235734662	3	3	6
ENSG00000095713	0.117443	CRTAC1	cartilage acidic protein 1 [Source:HGNC Symbol;Acc:HGNC:14882]	1.48135e-67	0,11744254	46973289	7.9636e-145	0,12003059	204101984	71.665	0,12086831	204099411	3	3	6
ENSG00000095739	1.61542	BAMBI	BMP and activin membrane bound inhibitor [Source:HGNC Symbol;Acc:HGNC:30251]	1.29828e-08	161542087	39915524	1.51376e-18	165070938	183851634	141.809	165021654	183854190	3	3	6
ENSG00000095752	1.94388	IL11	interleukin 11 [Source:HGNC Symbol;Acc:HGNC:5966]	865.319	194387892	3515955	0.0990719	198630673	16005958	14559.2	197338287	16008521	3	3	6
ENSG00000095777	0.408758	MYO3A	myosin IIIA [Source:HGNC Symbol;Acc:HGNC:7601]	1.39265e-06	0,40875755	10707583	3.69444e-14	0,41801174	45914436	38.1663	0,41964864	45911870	3	3	6
ENSG00000095932	1.62259	SMIM24	small integral membrane protein 24 [Source:HGNC Symbol;Acc:HGNC:37244]	5.39486e-21	162258756	127385763	8.17753e-34	165768083	586293505	9.26414	165752284	586296043	3	3	6
ENSG00000096060	1.25274	FKBP5	FKBP prolyl isomerase 5 [Source:HGNC Symbol;Acc:HGNC:3721]	2851.56	125274185	11282426	15.5936	127973260	54398559	13006.3	127943240	54401120	3	3	6
ENSG00000096654	1.22266	ZNF184	zinc finger protein 184 [Source:HGNC Symbol;Acc:HGNC:12975]	8962	122265680	6987875	492.456	124937359	34099638	298.013	124899520	34102201	3	3	6
ENSG00000096968	1.30591	JAK2	Janus kinase 2 [Source:HGNC Symbol;Acc:HGNC:6192]	1070.7	130591053	8556511	12.391	133472800	40790568	1286.44	133415100	40793130	3	3	6
ENSG00000097021	1.20141	ACOT7	acyl-CoA thioesterase 7 [Source:HGNC Symbol;Acc:HGNC:24157]				996.133	120140917	41775270	22869.3	120120996	41777832	3	3	6
ENSG00000097096	0.761739	SYDE2	synapse defective Rho GTPase homolog 2 [Source:HGNC Symbol;Acc:HGNC:25841]	8350.1	0,76173934	5371486	1427.03	0,77822900	21786098	18921.1	0,77874632	21783533	3	3	6
ENSG00000099139	0.730655	PCSK5	proprotein convertase subtilisin/kexin type 5 [Source:HGNC Symbol;Acc:HGNC:8747]	5.88863	0,73065460	16345118	0.195512	0,74656416	67012876	1743.4	0,74678272	67010310	3	3	6
ENSG00000099204	1.29078	ABLIM1	actin binding LIM protein 1 [Source:HGNC Symbol;Acc:HGNC:78]	0.459592	129077623	46598054	9.87669e-06	131851731	222398469	866.229	131842152	222401022	3	3	6
ENSG00000099251	0.793645	HSD17B7P2	hydroxysteroid 17-beta dehydrogenase 7 pseudogene 2 [Source:HGNC Symbol;Acc:HGNC:28120]							13820	0,79364549	0,2803293	3	3	6
ENSG00000099260	7.47663	PALMD	palmdelphin [Source:HGNC Symbol;Acc:HGNC:15846]	0.0545409	747663208	3004775	5.0249e-11	764096259	13420821	26.4179	699521910	13423385	0	3	3
ENSG00000099282	0.592654	TSPAN15	tetraspanin 15 [Source:HGNC Symbol;Acc:HGNC:23298]	1.30312	0,59265360	9104309	0.00122801	0,60585807	38383939	876.843	0,60676506	38381373	3	3	6
ENSG00000099308	1.34709	MAST3	microtubule associated serine/threonine kinase 3 [Source:HGNC Symbol;Acc:HGNC:19036]	7.79825	134708553	20260576	0.000537477	137772343	96055966	3864.98	137740983	96058526	3	3	6
ENSG00000099338	0.808601	CATSPERG	cation channel sperm associated auxiliary subunit gamma [Source:HGNC Symbol;Acc:HGNC:25243]				19750.4	0,80860107	13127673				3	3	6
ENSG00000099365	1.51833	STX1B	syntaxin 1B [Source:HGNC Symbol;Acc:HGNC:18539]	21125.9	151833317	4430853	4.82792	155645854	20720740				3	3	6
ENSG00000099377	1.24161	HSD3B7	hydroxy-delta-5-steroid dehydrogenase, 3 beta- and steroid delta-isomerase 7 [Source:HGNC Symbol;Acc:HGNC:18324]	6809.12	124160910	6792229	332.751	126934908	32988864	304.091	126889119	32991427	3	3	6
ENSG00000099624	0.83126	ATP5F1D	ATP synthase F1 subunit delta [Source:HGNC Symbol;Acc:HGNC:837]	188.079	0,83126030	38700134							3	3	6
ENSG00000099725	1.21846	PRKY	protein kinase Y-linked (pseudogene) [Source:HGNC Symbol;Acc:HGNC:9444]				38639.9	121845716	0,9752023	21153.7	121745220	0,9754586	3	3	6
ENSG00000099769	0.469337	IGFALS	insulin like growth factor binding protein acid labile subunit [Source:HGNC Symbol;Acc:HGNC:5468]	38.1294	0,46933663	4107439	0.0113547	0,48051074	17517085	544.388	0,48392476	17514520	3	3	6
ENSG00000099797	0.78842	TECR	trans-2,3-enoyl-CoA reductase [Source:HGNC Symbol;Acc:HGNC:4551]	0.0123732	0,78841957	75751593	0.00659033	0,80565784	303152755	258.561	0,80568665	303150178	3	3	6
ENSG00000099800	0.818648	TIMM13	translocase of inner mitochondrial membrane 13 [Source:HGNC Symbol;Acc:HGNC:11816]	237.422	0,81864839	27671347							3	3	6
ENSG00000099812	2.25685	MISP	mitotic spindle positioning [Source:HGNC Symbol;Acc:HGNC:27000]	8.08814	225684639	5272063	5.92904e-06	230313880	23808507	4230.65	228790476	23811070	3	3	6
ENSG00000099822	1.25718	HCN2	hyperpolarization activated cyclic nucleotide gated potassium and sodium channel 2 [Source:HGNC Symbol;Acc:HGNC:4846]				44385.5	125718217	0,7568100				3	3	6
ENSG00000099834	0.594294	CDHR5	cadherin related family member 5 [Source:HGNC Symbol;Acc:HGNC:7521]	8.18248e-17	0,59429442	168424440	1.21906e-34	0,60786340	709151597	565.551	0,60791211	709149003	3	3	6
ENSG00000099849	0.708841	RASSF7	Ras association domain family member 7 [Source:HGNC Symbol;Acc:HGNC:1166]	0.00703455	0,70884100	46879326	1.10826e-07	0,72504106	192860605	4497.53	0,72513018	192858032	3	3	6
ENSG00000099860	5.23653	GADD45B	growth arrest and DNA damage inducible beta [Source:HGNC Symbol;Acc:HGNC:4096]	8.32624e-47	523652538	36889095	4.97826e-96	534707915	164901690	27.4531	532229582	164904247	3	3	6
ENSG00000099875	0.791451	MKNK2	MAPK interacting serine/threonine kinase 2 [Source:HGNC Symbol;Acc:HGNC:7111]	0.00864301	0,79145125	106511240	0.00275057	0,80871668	425614765	248.653	0,80873658	425612183	3	3	6
ENSG00000099889	1.27265	ARVCF	ARVCF delta catenin family member [Source:HGNC Symbol;Acc:HGNC:728]	11.981	127264910	28754732	0.00313874	130143049	138499234	3350.33	130129305	138501792	3	3	6
ENSG00000099953	1.64801	MMP11	matrix metallopeptidase 11 [Source:HGNC Symbol;Acc:HGNC:7157]	1.25176e-11	164801366	50172584	5.92432e-23	168321722	230459913	67.3813	168278335	230462466	3	3	6
ENSG00000099957	1.3365	P2RX6	purinergic receptor P2X 6 [Source:HGNC Symbol;Acc:HGNC:8538]	16432.3	133649720	6281032	38.9497	136728845	29861662				3	3	6
ENSG00000099958	1.28913	DERL3	derlin 3 [Source:HGNC Symbol;Acc:HGNC:14236]				8597.89	128913146	12254248	4974.95	128771141	12256811	3	3	6
ENSG00000099994	0.408227	SUSD2	sushi domain containing 2 [Source:HGNC Symbol;Acc:HGNC:30667]	2.12211e-47	0,40822685	73502397	8.1839e-64	0,41736830	315272991	2.18726	0,41760778	315270413	3	3	6
ENSG00000099998	1.23731	GGT5	gamma-glutamyltransferase 5 [Source:HGNC Symbol;Acc:HGNC:4260]	30997.7	123731392	4441262	2286.79	126481629	21589513	6859.37	126414111	21592076	3	3	6
ENSG00000100027	1.3171	YPEL1	yippee like 1 [Source:HGNC Symbol;Acc:HGNC:12845]	33.1597	131709739	17151345	0.024219	134600706	81528066	1414.6	134569796	81530627	3	3	6
ENSG00000100031	0.627794	GGT1	gamma-glutamyltransferase 1 [Source:HGNC Symbol;Acc:HGNC:4250]	0.000160195	0,62779425	29321023	7.01609e-11	0,64159848	123025148	2376.72	0,64183352	123022579	3	3	6
ENSG00000100033	0.536505	PRODH	proline dehydrogenase 1 [Source:HGNC Symbol;Acc:HGNC:9453]	0.0117701	0,53650517	14922640	4.01734e-10	0,54934739	63210694	5241.09	0,55006528	63208128	3	3	6
ENSG00000100060	0.628987	MFNG	MFNG O-fucosylpeptide 3-beta-N-acetylglucosaminyltransferase [Source:HGNC Symbol;Acc:HGNC:7038]	5.90998	0,62898748	8466233	0.0451938	0,64301360	35491852	122.635	0,64382074	35489287	3	3	6
ENSG00000100065	0.722913	CARD10	caspase recruitment domain family member 10 [Source:HGNC Symbol;Acc:HGNC:16422]	1.90432e-09	0,72291254	107295127	3.56142e-10	0,73899922	440302766	52.5913	0,73903448	440300183	3	3	6
ENSG00000100075	0.759437	SLC25A1	solute carrier family 25 member 1 [Source:HGNC Symbol;Acc:HGNC:10979]	0.000781032	0,75943717	79140048	1.66285e-05	0,77582880	321297341	267.315	0,77586469	321294764	3	3	6
ENSG00000100077	1.33006	GRK3	G protein-coupled receptor kinase 3 [Source:HGNC Symbol;Acc:HGNC:290]	82.0001	133006463	11577427	0.415391	135956425	54947598	88.7583	135906857	54950160	3	3	6
ENSG00000100097	3.58232	LGALS1	galectin 1 [Source:HGNC Symbol;Acc:HGNC:6561]	2.79439e-105	358232207	169058603	7.79806e-181	365906422	758420141	1.80781	365704145	758422672	3	3	6
ENSG00000100100	2.01995	PIK3IP1	phosphoinositide-3-kinase interacting protein 1 [Source:HGNC Symbol;Acc:HGNC:24942]	6.69161e-14	201995131	27532626	8.90766e-26	206318571	125047216	16.4377	206123960	125049774	3	3	6
ENSG00000100154	1.47896	TTC28	tetratricopeptide repeat domain 28 [Source:HGNC Symbol;Acc:HGNC:29179]	2.95964e-08	147895970	103897624	3.2897e-21	151071012	482685029	466.78	151059501	482687572	3	3	6
ENSG00000100156	1.63942	SLC16A8	solute carrier family 16 member 8 [Source:HGNC Symbol;Acc:HGNC:16270]	13019.4	163942445	2376694	100.365	167775239	10974376	15448.6	166890107	10976940	3	3	6
ENSG00000100162	1.74333	CENPM	centromere protein M [Source:HGNC Symbol;Acc:HGNC:18352]	432.495	174333062	4435296	0.19819	177886277	20247960	3336.32	177248068	20250523	3	3	6
ENSG00000100167	1.45404	SEPTIN3	septin 3 [Source:HGNC Symbol;Acc:HGNC:10750]	5578.55	145404108	3935759	64.8056	148504610	18316716	2570.7	148232830	18319279	3	3	6
ENSG00000100197	1.39733	CYP2D6	cytochrome P450 family 2 subfamily D member 6 [Source:HGNC Symbol;Acc:HGNC:2625]	8762.12	139733031	3874427	151.533	142927681	18237069	4972.84	142714430	18239632	3	3	6
ENSG00000100219	0.749946	XBP1	X-box binding protein 1 [Source:HGNC Symbol;Acc:HGNC:12801]	8.74673e-05	0,74994589	64730768	7.93777e-06	0,76618147	263707478	40.4752	0,76622895	263704903	3	3	6
ENSG00000100234	1.85067	TIMP3	TIMP metallopeptidase inhibitor 3 [Source:HGNC Symbol;Acc:HGNC:11822]	9.98282e-27	185067427	176506067	4.14853e-57	189033268	804843671	74.6938	189012076	804846199	3	3	6
ENSG00000100249	0.625516	C22orf31	chromosome 22 open reading frame 31 [Source:HGNC Symbol;Acc:HGNC:26931]	45157.2	0,62551610	1468383	4767.67	0,63858423	0,6173722	2593.68	0,64328874	0,6171158	3	3	6
ENSG00000100253	1.7106	MIOX	myo-inositol oxygenase [Source:HGNC Symbol;Acc:HGNC:14522]				3922.63	171060469	0,5410441	32041	169114355	0,5413005	1	3	4
ENSG00000100285	1.52301	NEFH	neurofilament heavy chain [Source:HGNC Symbol;Acc:HGNC:7737]	0.0846687	152301425	17599925	1.93954e-07	155555750	81458120	850.59	155474981	81460681	3	3	6
ENSG00000100292	1.44407	HMOX1	heme oxygenase 1 [Source:HGNC Symbol;Acc:HGNC:5013]	334.984	144407047	8246274	0.132656	147615322	38531343	8025.12	147490495	38533905	3	3	6
ENSG00000100297	1.47688	MCM5	minichromosome maintenance complex component 5 [Source:HGNC Symbol;Acc:HGNC:6948]	3.99849e-08	147687913	45224468	4.91015e-14	150898625	210306618	10.6563	150872392	210309173	3	3	6
ENSG00000100298	0.341556	APOBEC3H	apolipoprotein B mRNA editing enzyme catalytic subunit 3H [Source:HGNC Symbol;Acc:HGNC:24100]	3930.76	0,34155567	1441327	17.0545	0,35041630	0,6194132	4568.44	0,36520444	0,6191568	2	0	2
ENSG00000100300	1.92087	TSPO	translocator protein [Source:HGNC Symbol;Acc:HGNC:1158]	0.00211663	192087102	10833590	1.12178e-09	196202399	49305619	41.0427	195799731	49308180	3	3	6
ENSG00000100302	1.44921	RASD2	RASD family member 2 [Source:HGNC Symbol;Acc:HGNC:18229]	47.6853	144920952	10459925	0.0143658	148084251	48778562	2859.03	147983616	48781124	3	3	6
ENSG00000100307	1.48162	CBX7	chromobox 7 [Source:HGNC Symbol;Acc:HGNC:1557]	18.6034	148162436	10605066	0.00313946	151548437	49445555	2566.17	151434161	49448117	3	3	6
ENSG00000100319	0.828243	ZMAT5	zinc finger matrin-type 5 [Source:HGNC Symbol;Acc:HGNC:28046]	19664.4	0,82824299	7333096							3	3	6
ENSG00000100342	3.23512	APOL1	apolipoprotein L1 [Source:HGNC Symbol;Acc:HGNC:618]	4.04288	323512235	3372201	1.34194e-06	330996809	15187760	676.963	323618017	15190324	0	3	3
ENSG00000100346	0.496678	CACNA1I	calcium voltage-gated channel subunit alpha1 I [Source:HGNC Symbol;Acc:HGNC:1396]	16361.7	0,49667846	1526188	330.523	0,50837428	0,6492536	18985.6	0,51655252	0,6489972	3	0	3
ENSG00000100385	0.499538	IL2RB	interleukin 2 receptor subunit beta [Source:HGNC Symbol;Acc:HGNC:6009]	3825.03	0,49953841	2185553	28.6627	0,51027171	0,9318324	4133.87	0,51595475	0,9315759	3	3	6
ENSG00000100401	0.777482	RANGAP1	Ran GTPase activating protein 1 [Source:HGNC Symbol;Acc:HGNC:9854]	0.0429647	0,77748154	50937135	0.00794843	0,79465835	204802267	741.256	0,79470581	204799694	3	3	6
ENSG00000100427	0.330776	MLC1	modulator of VRAC current 1 [Source:HGNC Symbol;Acc:HGNC:17082]	0.00191882	0,33077607	9056219	3.59922e-16	0,33896142	38981223	6362.74	0,34144059	38978657	3	3	6
ENSG00000100429	0.739259	HDAC10	histone deacetylase 10 [Source:HGNC Symbol;Acc:HGNC:18128]	76.5619	0,73925926	28708118	0.00350878	0,75649925	116794378	40806.7	0,75661526	116791809	3	3	6
ENSG00000100473	1.45976	COCH	cochlin [Source:HGNC Symbol;Acc:HGNC:2180]	33623.5	145975777	2091555	1460.07	149301571	0,9770678	1173.16	148777708	0,9773241	3	3	6
ENSG00000100479	1.41352	POLE2	DNA polymerase epsilon 2, accessory subunit [Source:HGNC Symbol;Acc:HGNC:9178]	39059.6	141351852	2359924	1756.96	144424955	11044607	16113.5	144048842	11047170	3	3	6
ENSG00000100485	1.21787	SOS2	SOS Ras/Rho guanine nucleotide exchange factor 2 [Source:HGNC Symbol;Acc:HGNC:11188]				10.1982	121787056	101607401	48.1687	121777422	101609960	3	3	6
ENSG00000100504	0.71637	PYGL	glycogen phosphorylase L [Source:HGNC Symbol;Acc:HGNC:9725]	6.43267	0,71636958	13042572	0.390847	0,73191681	53710327	89.1848	0,73222111	53707761	3	3	6
ENSG00000100505	1.7773	TRIM9	tripartite motif containing 9 [Source:HGNC Symbol;Acc:HGNC:16288]	768.998	177729603	3782238	0.635571	181476926	17269295	2141.5	180659042	17271859	3	3	6
ENSG00000100522	0.792595	GNPNAT1	glucosamine-phosphate N-acetyltransferase 1 [Source:HGNC Symbol;Acc:HGNC:19980]	961.21	0,79259463	12614208	163.479	0,81071411	50159594	18044	0,81087944	50157028	3	3	6
ENSG00000100523	1.50944	DDHD1	DDHD domain containing 1 [Source:HGNC Symbol;Acc:HGNC:19714]	0.0210286	150944484	17288429	6.29156e-07	154212782	80149393	50.875	154134655	80151953	3	3	6
ENSG00000100526	1.53667	CDKN3	cyclin dependent kinase inhibitor 3 [Source:HGNC Symbol;Acc:HGNC:1791]	7556.01	153666591	3020493	80.5582	156979651	13974989	2575.8	156487787	13977553	3	3	6
ENSG00000100564	0.830844	PIGH	phosphatidylinositol glycan anchor biosynthesis class H [Source:HGNC Symbol;Acc:HGNC:8964]	11366.4	0,83084376	8219228							3	3	6
ENSG00000100577	0.817133	GSTZ1	glutathione S-transferase zeta 1 [Source:HGNC Symbol;Acc:HGNC:4643]	8711.87	0,81713306	7524532							3	3	6
ENSG00000100580	1.21277	TMED8	transmembrane p24 trafficking protein family member 8 [Source:HGNC Symbol;Acc:HGNC:18633]				85.6574	121276505	68491859	154.622	121262895	68494420	3	3	6
ENSG00000100583	0.788706	SAMD15	sterile alpha motif domain containing 15 [Source:HGNC Symbol;Acc:HGNC:18631]	24506.1	0,78870650	4302591	7514.37	0,80575514	17234337	20275.3	0,80626028	17231772	3	3	6
ENSG00000100593	0.645995	ISM2	isthmin 2 [Source:HGNC Symbol;Acc:HGNC:23176]				7488.69	0,64599462	0,5584725				3	3	6
ENSG00000100596	0.750464	SPTLC2	serine palmitoyltransferase long chain base subunit 2 [Source:HGNC Symbol;Acc:HGNC:11278]	0.0178929	0,75046423	57428420	2.7886e-05	0,76672938	233913263	2167.9	0,76678266	233910689	3	3	6
ENSG00000100600	0.814037	LGMN	legumain [Source:HGNC Symbol;Acc:HGNC:9472]	3.82601	0,81403701	39544146	4.50515	0,83185855	155772391	121.203	0,83190089	155769821	3	3	6
ENSG00000100612	1.22316	DHRS7	dehydrogenase/reductase 7 [Source:HGNC Symbol;Acc:HGNC:21524]				65.285	122316166	66422641	2396.08	122300686	66425202	3	3	6
ENSG00000100625	0.716303	SIX4	SIX homeobox 4 [Source:HGNC Symbol;Acc:HGNC:10890]	26060	0,71630306	2673460	3914.02	0,73167523	11015200	5778.4	0,73315538	11012635	3	3	6
ENSG00000100626	2.18853	GALNT16	polypeptide N-acetylgalactosaminyltransferase 16 [Source:HGNC Symbol;Acc:HGNC:23233]	0.105933	218853168	6835270	4.27738e-08	223725138	30999279	172.431	222667568	31001841	3	3	6
ENSG00000100629	1.80226	CEP128	centrosomal protein 128 [Source:HGNC Symbol;Acc:HGNC:20359]	12.7818	180225865	5743546	0.00162428	184272249	26285580	6.34876	183695244	26288143	3	3	6
ENSG00000100650	0.764549	SRSF5	serine and arginine rich splicing factor 5 [Source:HGNC Symbol;Acc:HGNC:10787]	0.0821947	0,76454950	197044186	4.96908e-07	0,78224037	793935753	10368.7	0,78225410	793933155	3	3	6
ENSG00000100714	1.29619	MTHFD1	methylenetetrahydrofolate dehydrogenase, cyclohydrolase and formyltetrahydrofolate synthetase 1 [Source:HGNC Symbol;Acc:HGNC:7432]	0.603161	129618705	36513472	6.17692e-05	132412290	174092203	483.995	132399611	174094759	3	3	6
ENSG00000100749	1.38942	VRK1	VRK serine/threonine kinase 1 [Source:HGNC Symbol;Acc:HGNC:12718]	2123.72	138941897	6516189	6.61941	141923690	30568805	12915	141802170	30571368	3	3	6
ENSG00000100767	1.50155	PAPLN	papilin, proteoglycan like sulfated glycoprotein [Source:HGNC Symbol;Acc:HGNC:19262]	1.1761e-12	150155387	118230633	5.73204e-24	153538539	549874021	226.738	153527422	549876560	3	3	6
ENSG00000100784	1.53979	RPS6KA5	ribosomal protein S6 kinase A5 [Source:HGNC Symbol;Acc:HGNC:10434]	119.727	153979347	7017374	0.0873743	157369511	32488909	1545.07	157153924	32491471	3	3	6
ENSG00000100842	1.33049	EFS	embryonal Fyn-associated substrate [Source:HGNC Symbol;Acc:HGNC:16898]	0.226799	133049033	58134702	9.2931e-09	136077750	276456426	4305.76	136067819	276458978	3	3	6
ENSG00000100867	0.343508	DHRS2	dehydrogenase/reductase 2 [Source:HGNC Symbol;Acc:HGNC:18349]	0.000639892	0,34350791	6725399	9.25141e-12	0,35049058	28988366	114.665	0,35370628	28985801	3	3	6
ENSG00000100889	0.833133	PCK2	phosphoenolpyruvate carboxykinase 2, mitochondrial [Source:HGNC Symbol;Acc:HGNC:8725]	3149.72	0,83313336	15617218							3	3	6
ENSG00000100906	1.27757	NFKBIA	NFKB inhibitor alpha [Source:HGNC Symbol;Acc:HGNC:7797]	48.2026	127757368	24446338	0.0113612	130496140	117012702	3272.5	130479484	117015261	3	3	6
ENSG00000100938	0.772178	GMPR2	guanosine monophosphate reductase 2 [Source:HGNC Symbol;Acc:HGNC:4377]	0.0597988	0,77217764	36289191	0.0352925	0,78925853	146244751	65.1209	0,78932844	146242181	3	3	6
ENSG00000100985	0.677781	MMP9	matrix metallopeptidase 9 [Source:HGNC Symbol;Acc:HGNC:7176]				14027.4	0,67778140	0,5504154	1252.5	0,68199176	0,5501590	3	3	6
ENSG00000101003	1.31169	GINS1	GINS complex subunit 1 [Source:HGNC Symbol;Acc:HGNC:28980]	3829.25	131169120	6551109	58.9392	133946665	31087366	3292.79	133868803	31089929	3	3	6
ENSG00000101004	1.31729	NINL	ninein like [Source:HGNC Symbol;Acc:HGNC:29163]	0.0987594	131728611	41691433	1.61023e-06	134701678	198664427	1528.04	134688911	198666982	3	3	6
ENSG00000101049	0.606425	SGK2	serum/glucocorticoid regulated kinase 2 [Source:HGNC Symbol;Acc:HGNC:13900]	0.000126408	0,60642515	24072670	1.33122e-10	0,62056075	101110319	1886.66	0,62088067	101107751	3	3	6
ENSG00000101057	1.78511	MYBL2	MYB proto-oncogene like 2 [Source:HGNC Symbol;Acc:HGNC:7548]	2.63718e-10	178510801	35957267	1.61693e-23	182328510	164294886	243.774	182239915	164297443	3	3	6
ENSG00000101076	0.499027	HNF4A	hepatocyte nuclear factor 4 alpha [Source:HGNC Symbol;Acc:HGNC:5024]	6.49411e-34	0,49902728	180703406	1.70564e-62	0,50990568	770284748	107.041	0,50997531	770282150	3	3	6
ENSG00000101082	0.806432	SLA2	Src like adaptor 2 [Source:HGNC Symbol;Acc:HGNC:17329]				47109.7	0,80643199	0,8002185				3	3	6
ENSG00000101096	1.8037	NFATC2	nuclear factor of activated T cells 2 [Source:HGNC Symbol;Acc:HGNC:7776]	30722	180369538	1503134	622.87	183858340	0,6833739	22479.1	181703140	0,6836303	1	3	4
ENSG00000101098	3.27626	RIMS4	regulating synaptic membrane exocytosis 4 [Source:HGNC Symbol;Acc:HGNC:16183]	3512.72	327625585	1371062	5.41848	333706304	0,6134179	9473.21	315866768	0,6136743	0	2	2
ENSG00000101115	0.238284	SALL4	spalt like transcription factor 4 [Source:HGNC Symbol;Acc:HGNC:15924]	5.06211e-06	0,23828442	6483298	2.65209e-17	0,24396767	28030306	131.933	0,24845784	28027740	3	2	5
ENSG00000101134	2.54992	DOK5	docking protein 5 [Source:HGNC Symbol;Acc:HGNC:16173]	11.3948	254991736	3764982	6.26582e-05	260312030	16965989	246.005	257098718	16968552	3	3	6
ENSG00000101144	0.435671	BMP7	bone morphogenetic protein 7 [Source:HGNC Symbol;Acc:HGNC:1074]	6.70901e-57	0,43567127	413543808	1.84602e-107	0,44521150	1771455289	46.6779	0,44525019	1771452648	3	3	6
ENSG00000101187	0.528228	SLCO4A1	solute carrier organic anion transporter family member 4A1 [Source:HGNC Symbol;Acc:HGNC:10953]	27071.2	0,52822775	1484831	1040.53	0,54078090	0,6298051	33263.6	0,54815341	0,6295487	3	1	4
ENSG00000101190	1.26944	TCFL5	transcription factor like 5 [Source:HGNC Symbol;Acc:HGNC:11646]	9808.46	126944014	5797237	364.909	129676942	27818093	2322.81	129610781	27820656	3	3	6
ENSG00000101194	1.34785	SLC17A9	solute carrier family 17 member 9 [Source:HGNC Symbol;Acc:HGNC:16192]				22465.5	134785007	0,6813495	34457.4	134414899	0,6816059	3	3	6
ENSG00000101197	0.681203	BIRC7	baculoviral IAP repeat containing 7 [Source:HGNC Symbol;Acc:HGNC:13702]	447.822	0,68120313	6408209	15.0337	0,69675622	26555196	3007.45	0,69753880	26552631	3	3	6
ENSG00000101200	0.108435	AVP	arginine vasopressin [Source:HGNC Symbol;Acc:HGNC:894]	41.0676	0,10843462	1664517	0.000203572	0,11027245	0,7237104	1684.49	0,13381287	0,7234539	2	0	2
ENSG00000101203	1.53792	COL20A1	collagen type XX alpha 1 chain [Source:HGNC Symbol;Acc:HGNC:14670]				24011.7	153791930	0,4035426				1	3	4
ENSG00000101204	0.477667	CHRNA4	cholinergic receptor nicotinic alpha 4 subunit [Source:HGNC Symbol;Acc:HGNC:1958]	7.22611e-34	0,47766724	64306704	1.79474e-43	0,48810882	274568399	0.807597	0,48832166	274565823	3	3	6
ENSG00000101210	1.41282	EEF1A2	eukaryotic translation elongation factor 1 alpha 2 [Source:HGNC Symbol;Acc:HGNC:3192]				5084.93	141281986	0,9032378	9568.66	140886146	0,9034942	3	3	6
ENSG00000101220	1.27888	ADISSP	adipose secreted signaling protein [Source:HGNC Symbol;Acc:HGNC:15873]	475.715	127888218	12113584	2.60643	130654144	58014346	1747.38	130620211	58016907	3	3	6
ENSG00000101222	0.583879	SPEF1	sperm flagellar 1 [Source:HGNC Symbol;Acc:HGNC:15874]	202.001	0,58387934	4693458	1.1563	0,59676670	19814626	361.066	0,59860045	19812061	3	3	6
ENSG00000101230	0.618582	ISM1	isthmin 1 [Source:HGNC Symbol;Acc:HGNC:16213]	5141.24	0,61858173	3915972	41.2034	0,63295503	16424230				3	3	6
ENSG00000101276	0.403597	SLC52A3	solute carrier family 52 member 3 [Source:HGNC Symbol;Acc:HGNC:16187]	116.334	0,40359723	3352798	0.00778533	0,41242546	14396634	12211.7	0,41771327	14394069	3	2	5
ENSG00000101298	1.41689	SNPH	syntaphilin [Source:HGNC Symbol;Acc:HGNC:15931]	315.039	141689173	9026429	0.146387	144786064	42256841	7900	144685489	42259404	3	3	6
ENSG00000101306	1.75081	MYLK2	myosin light chain kinase 2 [Source:HGNC Symbol;Acc:HGNC:16243]	30692.3	175081470	1528005	755.68	178545223	0,6964823	11310.5	176687920	0,6967387	2	3	5
ENSG00000101307	0.822847	SIRPB1	signal regulatory protein beta 1 [Source:HGNC Symbol;Acc:HGNC:15928]							17263.5	0,82284691	0,8081641	3	3	6
ENSG00000101311	1.28088	FERMT1	FERM domain containing kindlin 1 [Source:HGNC Symbol;Acc:HGNC:15889]				34171.7	128087831	0,6810157				3	3	6
ENSG00000101333	1.2844	PLCB4	phospholipase C beta 4 [Source:HGNC Symbol;Acc:HGNC:9059]	1747.75	128439918	8262993	28.1376	131292988	39614254	1413.73	131241189	39616816	3	3	6
ENSG00000101342	1.26956	TLDC2	TBC/LysM-associated domain containing 2 [Source:HGNC Symbol;Acc:HGNC:16112]							11068.2	126955871	0,3658631	3	3	6
ENSG00000101365	0.794721	IDH3B	isocitrate dehydrogenase (NAD(+)) 3 non-catalytic subunit beta [Source:HGNC Symbol;Acc:HGNC:5385]	0.589425	0,79472142	42839995	0.280234	0,81224408	170718789	617.77	0,81229192	170716218	3	3	6
ENSG00000101384	0.651564	JAG1	jagged canonical Notch ligand 1 [Source:HGNC Symbol;Acc:HGNC:6188]	9.6893e-18	0,65156429	168418350	4.98522e-23	0,66567433	704069391	24.6364	0,66571017	704066797	3	3	6
ENSG00000101400	1.26878	SNTA1	syntrophin alpha 1 [Source:HGNC Symbol;Acc:HGNC:11167]	309.716	126878004	16975175	0.394801	129644246	81558037	4724.98	129621696	81560598	3	3	6
ENSG00000101412	1.80038	E2F1	E2F transcription factor 1 [Source:HGNC Symbol;Acc:HGNC:3113]	1.27485e-05	180038246	15677268	5.37033e-12	183985974	71676826	11.3857	183774887	71679387	3	3	6
ENSG00000101413	1.20507	RPRD1B	regulation of nuclear pre-mRNA domain containing 1B [Source:HGNC Symbol;Acc:HGNC:16209]	782.631	120507205	18262292	8.26417	123140192	89784814	1862.67	123127853	89787374	3	3	6
ENSG00000101417	1.2806	PXMP4	peroxisomal membrane protein 4 [Source:HGNC Symbol;Acc:HGNC:15920]	3268.33	128059982	7934763	52.7303	130801881	37945332	3445.48	130749523	37947895	3	3	6
ENSG00000101438	0.601464	SLC32A1	solute carrier family 32 member 1 [Source:HGNC Symbol;Acc:HGNC:11018]	5705.9	0,60146359	2957619	60.4465	0,61372281	12487264	15938.3	0,61639020	12484699	3	3	6
ENSG00000101443	0.652773	WFDC2	WAP four-disulfide core domain 2 [Source:HGNC Symbol;Acc:HGNC:15939]	35.8896	0,65277316	16849085	2.70247e-05	0,66682469	70424075	47819.7	0,66718023	70421508	3	3	6
ENSG00000101444	0.780005	AHCY	adenosylhomocysteinase [Source:HGNC Symbol;Acc:HGNC:343]	0.376938	0,78000508	105522724	0.000264759	0,79658229	425121324	3999.66	0,79660474	425118742	3	3	6
ENSG00000101445	0.229441	PPP1R16B	protein phosphatase 1 regulatory subunit 16B [Source:HGNC Symbol;Acc:HGNC:15850]	0.568722	0,22944080	3302520	4.4926e-08	0,23489652	14281700	809.369	0,24386861	14279136	3	0	3
ENSG00000101447	1.59938	FAM83D	family with sequence similarity 83 member D [Source:HGNC Symbol;Acc:HGNC:16122]	72.0468	159938466	6810293	0.0239262	163341596	31359544	1602.43	163068937	31362107	3	3	6
ENSG00000101470	1.53844	TNNC2	troponin C2, fast skeletal type [Source:HGNC Symbol;Acc:HGNC:11944]				12276.2	153844342	0,5220546	41050.9	152685641	0,5223110	2	3	5
ENSG00000101489	1.58466	CELF4	CUGBP Elav-like family member 4 [Source:HGNC Symbol;Acc:HGNC:14015]	672.669	158465590	4852701	1.08998	161903706	22382995	1472.69	161539596	22385558	3	3	6
ENSG00000101665	1.45544	SMAD7	SMAD family member 7 [Source:HGNC Symbol;Acc:HGNC:6773]	0.000238782	145544078	65026134	5.80178e-16	148728594	303063162	1459.34	148711924	303065712	3	3	6
ENSG00000101670	1.24833	LIPG	lipase G, endothelial type [Source:HGNC Symbol;Acc:HGNC:6623]	65.4479	124833477	20526674	0.287748	127535120	99164227	300.058	127519166	99166787	3	3	6
ENSG00000101695	1.48233	RNF125	ring finger protein 125 [Source:HGNC Symbol;Acc:HGNC:21150]				33914.5	148232586	0,4363132				2	2	4
ENSG00000101782	0.829775	RIOK3	RIO kinase 3 [Source:HGNC Symbol;Acc:HGNC:11451]	375.651	0,82977521	20605252							3	3	6
ENSG00000101825	1.39719	MXRA5	matrix remodeling associated 5 [Source:HGNC Symbol;Acc:HGNC:7539]	27106.6	139719494	26120215	1.19012e-06	142542109	121897803	49923.4	142510646	121900362	3	3	6
ENSG00000101849	1.27514	TBL1X	transducin beta like 1 X-linked [Source:HGNC Symbol;Acc:HGNC:11585]	1.8484	127513967	40598311	0.000176364	130254637	194491527	801.904	130244775	194494083	3	3	6
ENSG00000101850	0.707742	GPR143	G protein-coupled receptor 143 [Source:HGNC Symbol;Acc:HGNC:20145]	2850.32	0,70774212	4758114	301.378	0,72355726	19608133	580.152	0,72444071	19605568	3	3	6
ENSG00000101856	1.21855	PGRMC1	progesterone receptor membrane component 1 [Source:HGNC Symbol;Acc:HGNC:16090]	3.14663	121854731	139077340	0.000139753	124478200	678643431	915.703	124476367	678645964	3	3	6
ENSG00000101868	1.3256	POLA1	DNA polymerase alpha 1, catalytic subunit [Source:HGNC Symbol;Acc:HGNC:9173]	58.0705	132559642	14332993	0.085916	135422988	67932291	773.526	135384084	67934852	3	3	6
ENSG00000101871	1.83201	MID1	midline 1 [Source:HGNC Symbol;Acc:HGNC:7095]	1.27863e-10	183201285	26918930	3.11937e-20	187234356	122951025	30.0973	187101392	122953583	3	3	6
ENSG00000101883	0.440237	RHOXF1	Rhox homeobox family member 1 [Source:HGNC Symbol;Acc:HGNC:29993]	453.656	0,44023686	2597366	0.781677	0,44998715	11120015	17.8297	0,45598259	11117450	3	2	5
ENSG00000101955	3.92901	SRPX	sushi repeat containing protein X-linked [Source:HGNC Symbol;Acc:HGNC:11309]	6.95115e-27	392900943	25096715	1.07319e-57	401157751	112442360	55.3374	399415602	112444920	3	3	6
ENSG00000101958	2.90412	GLRA2	glycine receptor alpha 2 [Source:HGNC Symbol;Acc:HGNC:4327]	2243.95	290412331	1593548	2.03676	296831351	0,7177995	2595.42	285790243	0,7180559	0	2	2
ENSG00000102001	0.661252	CACNA1F	calcium voltage-gated channel subunit alpha1 F [Source:HGNC Symbol;Acc:HGNC:1393]				7071.11	0,66125164	0,6443577	23272.6	0,66522491	0,6441013	3	3	6
ENSG00000102003	1.39562	SYP	synaptophysin [Source:HGNC Symbol;Acc:HGNC:11506]				6684.67	139562376	0,8319628	13455.6	139168341	0,8322192	3	3	6
ENSG00000102007	1.88236	PLP2	proteolipid protein 2 [Source:HGNC Symbol;Acc:HGNC:9087]	4.89293e-08	188235665	29599146	3.53243e-23	192397634	135010630	853.176	192261678	135013187	3	3	6
ENSG00000102024	4.62069	PLS3	plastin 3 [Source:HGNC Symbol;Acc:HGNC:9091]	1.82286e-277	462068805	557492137	0,000000e+00	472085660	2496070129	0.0242992	471965110	2496072582	3	3	6
ENSG00000102034	0.631353	ELF4	E74 like ETS transcription factor 4 [Source:HGNC Symbol;Acc:HGNC:3319]	1.77731e-16	0,63135266	70997739	2.6656e-19	0,64535766	297557356	7.91467	0,64545288	297554779	3	3	6
ENSG00000102053	1.23218	ZC3H12B	zinc finger CCCH-type containing 12B [Source:HGNC Symbol;Acc:HGNC:17407]	33328.1	123217819	4192923	2762.53	125932783	20405431	3324	125864351	20407994	3	3	6
ENSG00000102057	2.14636	KCND1	potassium voltage-gated channel subfamily D member 1 [Source:HGNC Symbol;Acc:HGNC:6237]	9.82814e-05	214635802	10148993	6.60363e-12	219444965	46071516	6.38269	218779977	46074078	3	3	6
ENSG00000102109	1.70485	PCSK1N	proprotein convertase subtilisin/kexin type 1 inhibitor [Source:HGNC Symbol;Acc:HGNC:17301]	2.85289e-14	170484836	90793682	6.25779e-35	174075243	415712733	268.035	174046923	415715279	3	3	6
ENSG00000102144	0.749693	PGK1	phosphoglycerate kinase 1 [Source:HGNC Symbol;Acc:HGNC:8896]	0.00338344	0,74969347	217867108	3.42511e-09	0,76606011	887019878	3976.11	0,76607425	887017277	3	3	6
ENSG00000102178	1.21788	UBL4A	ubiquitin like 4A [Source:HGNC Symbol;Acc:HGNC:12505]	861.093	121788053	19634486	2.98478	124412205	95838333	4854.56	124399303	95840893	3	3	6
ENSG00000102221	2.07257	JADE3	jade family PHD finger 3 [Source:HGNC Symbol;Acc:HGNC:22982]	1.64951e-23	207256974	64051952	4.97754e-48	211695735	290595389	68.1238	211603162	290597940	3	3	6
ENSG00000102271	5.79408	KLHL4	kelch like family member 4 [Source:HGNC Symbol;Acc:HGNC:6355]	3.11454e-24	579408049	19527409	1.5573e-62	591619044	87273671	168.134	585666718	87276232	3	3	6
ENSG00000102287	2.33943	GABRE	gamma-aminobutyric acid type A receptor subunit epsilon [Source:HGNC Symbol;Acc:HGNC:4085]	4.10021	233943498	7340330	2.74877e-10	239718193	33349169	29063	238463734	33351732	3	3	6
ENSG00000102290	0.380723	PCDH11X	protocadherin 11 X-linked [Source:HGNC Symbol;Acc:HGNC:8656]	128.851	0,38072259	2757486	0.0241842	0,38851080	11864898	922.483	0,39543844	11862334	3	1	4
ENSG00000102349	2.085	KLF8	KLF transcription factor 8 [Source:HGNC Symbol;Acc:HGNC:6351]	0.000194906	208500321	11144279	2.69332e-12	213248283	50680526	261.335	212704739	50683088	3	3	6
ENSG00000102359	1.85329	SRPX2	sushi repeat containing protein X-linked 2 [Source:HGNC Symbol;Acc:HGNC:30668]	3.00538e-14	185329199	30788132	3.26341e-23	189390673	140525170	0.630225	189268455	140527728	3	3	6
ENSG00000102362	1.23488	SYTL4	synaptotagmin like 4 [Source:HGNC Symbol;Acc:HGNC:15588]	11.6994	123488307	30952816	0.0399693	126234430	150627540	502.472	126224915	150630097	3	3	6
ENSG00000102384	1.60354	CENPI	centromere protein I [Source:HGNC Symbol;Acc:HGNC:3968]	582.514	160353517	4535716	1.18771	163839682	20904740	179.838	163425074	20907303	3	3	6
ENSG00000102385	3.09289	DRP2	dystrophin related protein 2 [Source:HGNC Symbol;Acc:HGNC:3032]	3.09017e-07	309288565	9903233	1.16008e-20	316229092	44567426	319.822	313977306	44569988	3	3	6
ENSG00000102393	1.27918	GLA	galactosidase alpha [Source:HGNC Symbol;Acc:HGNC:4296]	4355.58	127918073	6879865	93.1155	130830464	33102744	4730.75	130770348	33105307	3	3	6
ENSG00000102471	0.802301	NDFIP2	Nedd4 family interacting protein 2 [Source:HGNC Symbol;Acc:HGNC:18537]	66.913	0,80230095	19943100	34.8551	0,82034466	78959947	1830.89	0,82043959	78957379	3	3	6
ENSG00000102554	1.26345	KLF5	KLF transcription factor 5 [Source:HGNC Symbol;Acc:HGNC:6349]	335.433	126344745	13579595	2.4472	129077057	65300741	597.398	129049986	65303302	3	3	6
ENSG00000102683	1.27844	SGCG	sarcoglycan gamma [Source:HGNC Symbol;Acc:HGNC:10809]				12423.9	127844312	11924689	45811.9	127709185	11927253	3	3	6
ENSG00000102738	0.767272	MRPS31	mitochondrial ribosomal protein S31 [Source:HGNC Symbol;Acc:HGNC:16632]	284.863	0,76727212	10887921	58.6664	0,78414782	43998822	963.399	0,78439110	43996256	3	3	6
ENSG00000102755	0.484157	FLT1	fms related receptor tyrosine kinase 1 [Source:HGNC Symbol;Acc:HGNC:3763]	0.0382015	0,48415674	11581636	1.52585e-10	0,49554366	49330787	7680.84	0,49669240	49328221	3	3	6
ENSG00000102781	1.22656	KATNAL1	katanin catalytic subunit A1 like 1 [Source:HGNC Symbol;Acc:HGNC:28361]	6493.91	122656144	7803965	258.103	125368306	38071072	1464.39	125333198	38073635	3	3	6
ENSG00000102804	1.37091	TSC22D1	TSC22 domain family member 1 [Source:HGNC Symbol;Acc:HGNC:16826]	1.70726e-07	137091188	216418072	7.92211e-17	140047155	1017994491	147.691	140043820	1017997008	3	3	6
ENSG00000102854	1.57082	MSLN	mesothelin [Source:HGNC Symbol;Acc:HGNC:7371]	4.86467e-06	157081955	31609427	3.31959e-14	160501906	145956714	259.219	160448320	145959272	3	3	6
ENSG00000102878	1.2852	HSF4	heat shock transcription factor 4 [Source:HGNC Symbol;Acc:HGNC:5227]				3232.62	128520311	16698455				3	3	6
ENSG00000102879	1.53556	CORO1A	coronin 1A [Source:HGNC Symbol;Acc:HGNC:2252]				9751.82	153555754	0,5397260				1	3	4
ENSG00000102886	1.35688	GDPD3	glycerophosphodiester phosphodiesterase domain containing 3 [Source:HGNC Symbol;Acc:HGNC:28638]				1714.81	135688431	13397169				3	3	6
ENSG00000102890	0.784379	ELMO3	engulfment and cell motility 3 [Source:HGNC Symbol;Acc:HGNC:17289]	8995.33	0,78437901	5794395	2677.6	0,80237537	23136985	11354.1	0,80276470	23134420	3	3	6
ENSG00000102897	0.750644	LYRM1	LYR motif containing 1 [Source:HGNC Symbol;Acc:HGNC:25074]	84.7802	0,75064440	13158012	6.18076	0,76727702	53508203	4211.25	0,76750871	53505637	3	3	6
ENSG00000102924	0.719448	CBLN1	cerebellin 1 precursor [Source:HGNC Symbol;Acc:HGNC:1543]				32001.7	0,71944826	0,4478236				3	3	6
ENSG00000102935	1.20529	ZNF423	zinc finger protein 423 [Source:HGNC Symbol;Acc:HGNC:16762]				1.13465	120529147	209023234	4767.75	120525003	209025788	3	3	6
ENSG00000102981	1.35392	PARD6A	par-6 family cell polarity regulator alpha [Source:HGNC Symbol;Acc:HGNC:15943]				37329.2	135392192	0,5124296	45530.5	134884417	0,5126860	3	3	6
ENSG00000102984	1.30426	ZNF821	zinc finger protein 821 [Source:HGNC Symbol;Acc:HGNC:28043]	241.038	130425935	10879359	1.96462	133279285	51845499	103.097	133234404	51848061	3	3	6
ENSG00000103021	0.779717	CCDC113	coiled-coil domain containing 113 [Source:HGNC Symbol;Acc:HGNC:25002]	4986.34	0,77971723	6503091	1221.76	0,79678299	26135286	4929.55	0,79714694	26132721	3	3	6
ENSG00000103034	1.21868	NDRG4	NDRG family member 4 [Source:HGNC Symbol;Acc:HGNC:14466]				1863.13	121868454	31560693	27945.7	121837230	31563256	3	3	6
ENSG00000103047	1.38138	TANGO6	transport and golgi organization 6 homolog [Source:HGNC Symbol;Acc:HGNC:25749]	1518.4	138137547	6547413	7.59164	141100245	30747005	4358.65	140984187	30749567	3	3	6
ENSG00000103064	1.22792	SLC7A6	solute carrier family 7 member 6 [Source:HGNC Symbol;Acc:HGNC:11064]	43.3914	122791500	28590543	0.118967	125506831	139411926	1094.45	125497126	139414483	3	3	6
ENSG00000103066	0.711461	PLA2G15	phospholipase A2 group XV [Source:HGNC Symbol;Acc:HGNC:17163]	0.00156314	0,71146072	30134578	3.45147e-05	0,72706274	124199407	202.654	0,72719912	124196838	3	3	6
ENSG00000103067	0.634304	ESRP2	epithelial splicing regulatory protein 2 [Source:HGNC Symbol;Acc:HGNC:26152]	0.000777296	0,63430354	23291876	2.13903e-08	0,64900409	97397787	1733.13	0,64928898	97395219	3	3	6
ENSG00000103089	0.146098	FA2H	fatty acid 2-hydroxylase [Source:HGNC Symbol;Acc:HGNC:21197]	3.61581e-34	0,14609841	21487995	5.90329e-70	0,14944479	93266723	43.0174	0,15115651	93264155	3	3	6
ENSG00000103154	0.556621	NECAB2	N-terminal EF-hand calcium binding protein 2 [Source:HGNC Symbol;Acc:HGNC:23746]	13009.6	0,55662065	1926007	339.784	0,56859202	0,8165545	10394.5	0,57364035	0,8162980	3	2	5
ENSG00000103175	2.99752	WFDC1	WAP four-disulfide core domain 1 [Source:HGNC Symbol;Acc:HGNC:15466]	0.811681	299752171	3999522	2.06561e-07	306643881	18027605	109.35	301632460	18030168	3	3	6
ENSG00000103187	1.22011	COTL1	coactosin like F-actin binding protein 1 [Source:HGNC Symbol;Acc:HGNC:18304]	127.949	122011444	81610977	0.00124137	124587109	397164257	10062.4	124583949	397166802	3	3	6
ENSG00000103196	1.65961	CRISPLD2	cysteine rich secretory protein LCCL domain containing 2 [Source:HGNC Symbol;Acc:HGNC:25248]	0.0022157	165960818	15346886	6.17988e-09	169627628	70572741	126.208	169480650	70575302	3	3	6
ENSG00000103222	1.33779	ABCC1	ATP binding cassette subfamily C member 1 [Source:HGNC Symbol;Acc:HGNC:51]	0.00615219	133778846	37663563	9.5111e-07	136692225	178238512	25.3441	136676286	178241068	3	3	6
ENSG00000103257	1.36215	SLC7A5	solute carrier family 7 member 5 [Source:HGNC Symbol;Acc:HGNC:11063]	122.811	136214893	17761755	0.0016734	139128620	83597077	14933.4	139089915	83599638	3	3	6
ENSG00000103269	0.677125	RHBDL1	rhomboid like 1 [Source:HGNC Symbol;Acc:HGNC:10007]	1382.01	0,67712490	5363284	49.8467	0,69280518	22234779	9545.99	0,69376338	22232214	3	3	6
ENSG00000103274	0.755794	NUBP1	NUBP iron-sulfur cluster assembly factor 1, cytosolic [Source:HGNC Symbol;Acc:HGNC:8041]	5.64192	0,75579402	19053500	0.535982	0,77201502	77500533	424.4	0,77216873	77497966	3	3	6
ENSG00000103316	0.695519	CRYM	crystallin mu [Source:HGNC Symbol;Acc:HGNC:2418]	5835.72	0,69551876	4046209	402.366	0,71042057	16767226	6815.4	0,71155135	16764661	3	3	6
ENSG00000103319	1.22355	EEF2K	eukaryotic elongation factor 2 kinase [Source:HGNC Symbol;Acc:HGNC:24615]				110.026	122355044	58834971	4941.32	122337508	58837532	3	3	6
ENSG00000103335	1.64241	PIEZO1	piezo type mechanosensitive ion channel component 1 [Source:HGNC Symbol;Acc:HGNC:28993]	1.83894e-14	164240928	111392998	4.8318e-34	167913087	512994729	220.327	167893823	512997270	3	3	6
ENSG00000103381	0.670539	CPPED1	calcineurin like phosphoesterase domain containing 1 [Source:HGNC Symbol;Acc:HGNC:25632]	2.14981e-06	0,67053877	34262917	6.92768e-09	0,68530749	142591001	83.978	0,68546455	142588431	3	3	6
ENSG00000103404	1.27834	USP31	ubiquitin specific peptidase 31 [Source:HGNC Symbol;Acc:HGNC:20060]	3758.4	127834003	7111144	90.4103	130652340	34120684	1997.08	130594699	34123246	3	3	6
ENSG00000103426	0.798957	CORO7-PAM16	CORO7-PAM16 readthrough [Source:HGNC Symbol;Acc:HGNC:44424]	11.4297	0,79895665	23064091	11.9318	0,81669930	91618504	41.796	0,81678438	91615936	3	3	6
ENSG00000103449	0.658018	SALL1	spalt like transcription factor 1 [Source:HGNC Symbol;Acc:HGNC:10524]	0.000157067	0,65801816	50715586	4.91435e-13	0,67220926	211824010	4613.92	0,67232382	211821436	3	3	6
ENSG00000103490	1.42297	PYCARD	PYD and CARD domain containing [Source:HGNC Symbol;Acc:HGNC:16608]				33718.4	142297176	0,4615753	43887.4	141491427	0,4618317	3	3	6
ENSG00000103502	0.800771	CDIPT	CDP-diacylglycerol--inositol 3-phosphatidyltransferase [Source:HGNC Symbol;Acc:HGNC:1769]	0.740515	0,80077126	52074671	0.22744	0,81825399	206977802	855.994	0,81829104	206975229	3	3	6
ENSG00000103507	0.820162	BCKDK	branched chain keto acid dehydrogenase kinase [Source:HGNC Symbol;Acc:HGNC:16902]	39.361	0,82016184	30147488							3	3	6
ENSG00000103528	0.760759	SYT17	synaptotagmin 17 [Source:HGNC Symbol;Acc:HGNC:24119]	48516.4	0,76075948	2707690	11861.4	0,77678086	11007914	27283.5	0,77781550	11005350	3	3	6
ENSG00000103599	0.820599	IQCH	IQ motif containing H [Source:HGNC Symbol;Acc:HGNC:25721]				25090.6	0,82059859	12683767	8007.33	0,82118647	12681202	3	3	6
ENSG00000103657	1.25021	HERC1	HECT and RLD domain containing E3 ubiquitin protein ligase family member 1 [Source:HGNC Symbol;Acc:HGNC:4867]	539.384	125020719	28548371	0.0274509	127625005	137337033	19774.8	127613407	137339591	3	3	6
ENSG00000103671	0.764887	TRIP4	thyroid hormone receptor interactor 4 [Source:HGNC Symbol;Acc:HGNC:12310]	31.9186	0,76488743	16253254	4.70398	0,78228398	65571602	2468.52	0,78245004	65569036	3	3	6
ENSG00000103742	1.8245	IGDCC4	immunoglobulin superfamily DCC subclass member 4 [Source:HGNC Symbol;Acc:HGNC:13770]	3.37747e-23	182449774	60466363	1.01979e-34	186471256	276282775	2.4269	186413072	276285327	3	3	6
ENSG00000103876	0.769577	FAH	fumarylacetoacetate hydrolase [Source:HGNC Symbol;Acc:HGNC:3579]	0.733137	0,76957673	28557883	0.130019	0,78642559	115322164	360.016	0,78651656	115319595	3	3	6
ENSG00000103942	0.753588	HOMER2	homer scaffold protein 2 [Source:HGNC Symbol;Acc:HGNC:17513]	62.307	0,75358763	12863405	7.27147	0,77019655	52261919	820.408	0,77042799	52259353	3	3	6
ENSG00000103966	0.560831	EHD4	EH domain containing 4 [Source:HGNC Symbol;Acc:HGNC:3245]	1.47064e-23	0,56083097	62606153	4.65883e-28	0,57308527	265149455	0.1974	0,57323926	265146880	3	3	6
ENSG00000103994	1.21442	ZNF106	zinc finger protein 106 [Source:HGNC Symbol;Acc:HGNC:12886]				1.97316	121442368	151176378				3	3	6
ENSG00000103995	1.6515	CEP152	centrosomal protein 152 [Source:HGNC Symbol;Acc:HGNC:29298]	81.8784	165150032	6465102	0.00718545	168901403	29795621	3965.62	168561543	29798184	3	3	6
ENSG00000104043	0.718964	ATP8B4	ATPase phospholipid transporting 8B4 (putative) [Source:HGNC Symbol;Acc:HGNC:13536]	5035.04	0,71896378	4723964	440.794	0,73404321	19478187	7755.38	0,73486777	19475622	3	3	6
ENSG00000104044	1.59649	OCA2	OCA2 melanosomal transmembrane protein [Source:HGNC Symbol;Acc:HGNC:8101]	0.17784	159649093	21316398	9.0935e-11	163162540	98317376	6109.13	163075809	98319935	3	3	6
ENSG00000104059	2.777	ENTREP2	endosomal transmembrane epsin interactor 2 [Source:HGNC Symbol;Acc:HGNC:29075]	3.55554e-06	277700315	9015168	1.51967e-16	283826224	40634111	50.7605	282041672	40636673	3	3	6
ENSG00000104067	0.718401	TJP1	tight junction protein 1 [Source:HGNC Symbol;Acc:HGNC:11827]	5.36803e-17	0,71840126	542745851	1.22397e-16	0,73433597	2230832902	5.75861	0,73434318	2230830243	3	3	6
ENSG00000104081	1.65178	BMF	Bcl2 modifying factor [Source:HGNC Symbol;Acc:HGNC:24132]	3.83002e-13	165177946	156123212	3.3674e-38	168780814	717683652	387.153	168766686	717686184	3	3	6
ENSG00000104093	1.31775	DMXL2	Dmx like 2 [Source:HGNC Symbol;Acc:HGNC:2938]	0.272622	131774741	27308099	0.000170755	134666738	129806597	74.7687	134647242	129809156	3	3	6
ENSG00000104147	1.48695	OIP5	Opa interacting protein 5 [Source:HGNC Symbol;Acc:HGNC:20300]				4457.31	148694841	0,7949502				3	3	6
ENSG00000104213	1.93872	PDGFRL	platelet derived growth factor receptor like [Source:HGNC Symbol;Acc:HGNC:8805]	1086.18	193871995	2823405	1.10671	198188535	12868300	252.903	196600512	12870863	3	3	6
ENSG00000104219	0.807449	ZDHHC2	zinc finger DHHC-type palmitoyltransferase 2 [Source:HGNC Symbol;Acc:HGNC:18469]	1470.38	0,80744862	13438834	310.784	0,82525622	53142164	22500.9	0,82538987	53139597	3	3	6
ENSG00000104221	1.9921	BRF2	BRF2 RNA polymerase III transcription initiation factor subunit [Source:HGNC Symbol;Acc:HGNC:17298]	2.12664e-30	199210012	81233990	3.24398e-50	203516700	369263847	6.88253	203454166	369266394	3	3	6
ENSG00000104313	0.701948	EYA1	EYA transcriptional coactivator and phosphatase 1 [Source:HGNC Symbol;Acc:HGNC:3519]	10998.9	0,70194849	3341131	1036.56	0,71705949	13816745	3893.68	0,71836984	13814180	3	3	6
ENSG00000104321	2.00515	TRPA1	transient receptor potential cation channel subfamily A member 1 [Source:HGNC Symbol;Acc:HGNC:497]	3004.46	200514582	2180743	7.86599	204913234	0,9917568	67.6317	202573800	0,9920132	3	3	6
ENSG00000104327	0.393099	CALB1	calbindin 1 [Source:HGNC Symbol;Acc:HGNC:1434]	4.12532e-30	0,39309934	70960215	1.28466e-66	0,40211415	304505526	215.472	0,40237511	304502949	3	3	6
ENSG00000104332	6.17221	SFRP1	secreted frizzled related protein 1 [Source:HGNC Symbol;Acc:HGNC:10776]	1.69559e-168	617220570	273255519	0,000000e+00	630324238	1220512468	3.71848	629823256	1220514978	3	3	6
ENSG00000104368	2.48408	PLAT	plasminogen activator, tissue type [Source:HGNC Symbol;Acc:HGNC:9051]	9.44028e-71	248408141	329609381	2.09521e-132	253736202	1487520760	6.71471	253701822	1487523257	3	3	6
ENSG00000104369	1.95597	JPH1	junctophilin 1 [Source:HGNC Symbol;Acc:HGNC:14201]	23729.3	195597426	1399571	425.937	199447183	0,6343022	13226.3	196197974	0,6345585	0	3	3
ENSG00000104381	1.4376	GDAP1	ganglioside induced differentiation associated protein 1 [Source:HGNC Symbol;Acc:HGNC:15968]	695.777	143760427	6454405	2.16723	147017231	30210679	2921.7	146862156	30213242	3	3	6
ENSG00000104415	2.8193	CCN4	cellular communication network factor 4 [Source:HGNC Symbol;Acc:HGNC:12769]	2.82186e-41	281930078	63642463	2.52862e-79	288114399	286661555	21.9518	287847230	286664106	3	3	6
ENSG00000104432	1.22811	IL7	interleukin 7 [Source:HGNC Symbol;Acc:HGNC:6023]				48064.2	122811044	0,8297575	5379.54	122682094	0,8300139	3	3	6
ENSG00000104435	0.695037	STMN2	stathmin 2 [Source:HGNC Symbol;Acc:HGNC:10577]				6729.66	0,69503682	0,7400212				3	3	6
ENSG00000104447	1.25066	TRPS1	transcriptional repressor GATA binding 1 [Source:HGNC Symbol;Acc:HGNC:12340]	278.215	125066457	15534448	1.75133	127774411	74996494	832.727	127752944	74999055	3	3	6
ENSG00000104490	1.22855	NCALD	neurocalcin delta [Source:HGNC Symbol;Acc:HGNC:7655]	2086.99	122855032	13377055	14.268	125514166	65063669	7758.64	125493368	65066230	3	3	6
ENSG00000104497	1.29266	SNX16	sorting nexin 16 [Source:HGNC Symbol;Acc:HGNC:14980]				7586.9	129265521	12601489	4537.16	129123959	12604052	3	3	6
ENSG00000104537	1.88795	ANXA13	annexin A13 [Source:HGNC Symbol;Acc:HGNC:536]	3.276e-07	188795156	16909552	1.44765e-14	192956477	77123696	9.96897	192715841	77126256	3	3	6
ENSG00000104691	0.814873	UBXN8	UBX domain protein 8 [Source:HGNC Symbol;Acc:HGNC:30307]	47758.2	0,81487274	3637983	24895.6	0,83310808	14288811				3	3	6
ENSG00000104738	1.47982	MCM4	minichromosome maintenance complex component 4 [Source:HGNC Symbol;Acc:HGNC:6947]	3.45782e-06	147981711	50548488	4.30536e-15	151147078	234772580	348.629	151123345	234775133	3	3	6
ENSG00000104808	0.594241	DHDH	dihydrodiol dehydrogenase [Source:HGNC Symbol;Acc:HGNC:17887]	2899.59	0,59424126	3215312	43.751	0,60719736	13562972	5037.31	0,60973671	13560407	3	3	6
ENSG00000104812	0.789168	GYS1	glycogen synthase 1 [Source:HGNC Symbol;Acc:HGNC:4706]	0.0958486	0,78916823	58687581	0.0231315	0,80675275	234351113	1002.75	0,80678961	234348539	3	3	6
ENSG00000104823	0.81985	ECH1	enoyl-CoA hydratase 1 [Source:HGNC Symbol;Acc:HGNC:3149]	0.686585	0,81985031	65420311							3	3	6
ENSG00000104835	0.820044	SARS2	seryl-tRNA synthetase 2, mitochondrial [Source:HGNC Symbol;Acc:HGNC:17697]	1038.98	0,82004397	16872503							3	3	6
ENSG00000104856	1.21407	RELB	RELB proto-oncogene, NF-kB subunit [Source:HGNC Symbol;Acc:HGNC:9956]	35599	121406862	5625523	1941.83	123974529	27445609	34390.4	123931176	27448172	3	3	6
ENSG00000104870	1.22749	FCGRT	Fc gamma receptor and transporter [Source:HGNC Symbol;Acc:HGNC:3621]	0.667915	122748814	59914995	0.00170066	125459761	292130431	74.5796	125455145	292132982	3	3	6
ENSG00000104872	0.790162	PIH1D1	PIH1 domain containing 1 [Source:HGNC Symbol;Acc:HGNC:26075]	0.580106	0,79016210	33950217	0.557917	0,80752218	135677690	39.4682	0,80758536	135675121	3	3	6
ENSG00000104879	1.93471	CKM	creatine kinase, M-type [Source:HGNC Symbol;Acc:HGNC:1994]	7903.03	193471491	1958708	42.5817	197457554	0,8897387	3692.93	195211086	0,8899951	2	3	5
ENSG00000104880	0.804202	ARHGEF18	Rho/Rac guanine nucleotide exchange factor 18 [Source:HGNC Symbol;Acc:HGNC:17090]	0.0879035	0,80420157	59619797	0.234285	0,82186981	236309405	23.0285	0,82190102	236306831	3	3	6
ENSG00000104881	0.798839	PPP1R13L	protein phosphatase 1 regulatory subunit 13 like [Source:HGNC Symbol;Acc:HGNC:18838]	18510.6	0,79883903	10317253	425.595	0,81678021	40928938				3	3	6
ENSG00000104883	0.791477	PEX11G	peroxisomal biogenesis factor 11 gamma [Source:HGNC Symbol;Acc:HGNC:20208]				20050.9	0,79147665	10429309	23020	0,79243304	10426745	3	3	6
ENSG00000104885	0.797249	DOT1L	DOT1 like histone lysine methyltransferase [Source:HGNC Symbol;Acc:HGNC:24948]	7.68121	0,79724907	80975706	0.0284031	0,81520921	321560952	16443	0,81523384	321558374	3	3	6
ENSG00000104889	1.20331	RNASEH2A	ribonuclease H2 subunit A [Source:HGNC Symbol;Acc:HGNC:18518]				2789.53	120331129	31403836				3	3	6
ENSG00000104901	1.29595	DKKL1	dickkopf like acrosomal protein 1 [Source:HGNC Symbol;Acc:HGNC:16528]				4433.65	129595298	15025880	12008.6	129473736	15028443	3	3	6
ENSG00000104938	0.0206167	CLEC4M	C-type lectin domain family 4 member M [Source:HGNC Symbol;Acc:HGNC:13523]	3.62781e-22	0,02061668	15515299	1.85078e-92	0,02108957	67581373	426.635	0,02420939	67578806	3	0	3
ENSG00000104953	0.5799	TLE6	TLE family member 6, subcortical maternal complex member [Source:HGNC Symbol;Acc:HGNC:30788]	386.589	0,57990037	4672796	0.950117	0,59265741	19738256	5079.38	0,59453531	19735691	3	3	6
ENSG00000104964	1.3245	TLE5	TLE family member 5, transcriptional modulator [Source:HGNC Symbol;Acc:HGNC:307]	0.00134261	132450322	118879833	5.255e-11	135306662	563483214	545.078	135301998	563485753	3	3	6
ENSG00000104967	0.57028	NOVA2	NOVA alternative splicing regulator 2 [Source:HGNC Symbol;Acc:HGNC:7887]	3759.42	0,57028018	3230222	9.68806	0,58111637	13718178	22547.3	0,58396531	13715613	3	3	6
ENSG00000104998	1.74137	IL27RA	interleukin 27 receptor subunit alpha [Source:HGNC Symbol;Acc:HGNC:17290]	0.550696	174136981	9561520	3.76919e-06	177879638	43754383	623.829	177583023	43756945	3	3	6
ENSG00000105011	1.63777	ASF1B	anti-silencing function 1B histone chaperone [Source:HGNC Symbol;Acc:HGNC:20996]	12.2985	163776702	9086149	0.000154098	167210677	41724437	3974.32	166979495	41726999	3	3	6
ENSG00000105173	1.64007	CCNE1	cyclin E1 [Source:HGNC Symbol;Acc:HGNC:1589]	120.024	164006757	5974410	0.0387194	167683215	27518650	1564.02	167328355	27521212	3	3	6
ENSG00000105219	1.51144	CCNP	cyclin P [Source:HGNC Symbol;Acc:HGNC:25805]	22048.3	151143848	2200061	668.479	154436366	10202844	141.804	153823725	10205407	3	3	6
ENSG00000105220	0.832205	GPI	glucose-6-phosphate isomerase [Source:HGNC Symbol;Acc:HGNC:4458]	142.289	0,83220484	119754401							3	3	6
ENSG00000105227	0.766888	PRX	periaxin [Source:HGNC Symbol;Acc:HGNC:13797]	0.0175685	0,76688803	41956209	0.00609394	0,78373710	169591180	189.435	0,78380050	169588609	3	3	6
ENSG00000105245	1.2066	NUMBL	NUMB like endocytic adaptor protein [Source:HGNC Symbol;Acc:HGNC:8061]	767.11	120660269	18971556	6.56792	123325524	93308279	2107.04	123313454	93310839	3	3	6
ENSG00000105248	0.812523	YJU2	YJU2 splicing factor homolog [Source:HGNC Symbol;Acc:HGNC:25518]	1050.11	0,81252283	14204134	322.747	0,83019842	56054234	8635.7	0,83031829	56051668	3	3	6
ENSG00000105270	0.762177	CLIP3	CAP-Gly domain containing linker protein 3 [Source:HGNC Symbol;Acc:HGNC:24314]	0.000152535	0,76217718	165164132	5.73709e-07	0,77904312	668555726	1138.9	0,77905990	668553133	3	3	6
ENSG00000105289	0.611658	TJP3	tight junction protein 3 [Source:HGNC Symbol;Acc:HGNC:11829]	1.27753	0,61165829	12888833	5.1018e-05	0,62548154	54163276	8646.42	0,62606319	54160710	3	3	6
ENSG00000105321	1.22299	CCDC9	coiled-coil domain containing 9 [Source:HGNC Symbol;Acc:HGNC:24560]				108.985	122299158	58166321	516.201	122281510	58168882	3	3	6
ENSG00000105339	1.27103	DENND3	DENN domain containing 3 [Source:HGNC Symbol;Acc:HGNC:29134]	2231.69	127103116	9297543	20.873	129973849	44793733	7320.56	129931881	44796295	3	3	6
ENSG00000105357	0.76983	MYH14	myosin heavy chain 14 [Source:HGNC Symbol;Acc:HGNC:23212]	0.0012592	0,76983049	73089859	0.000225544	0,78665771	295143449	150.621	0,78669319	295140872	3	3	6
ENSG00000105370	0.276457	LIM2	lens intrinsic membrane protein 2 [Source:HGNC Symbol;Acc:HGNC:6610]	20.0895	0,27645702	2794230	4.34386e-05	0,28189655	12078940	4904.53	0,29123894	12076375	3	0	3
ENSG00000105371	2.18263	ICAM4	intercellular adhesion molecule 4 (Landsteiner-Wiener blood group) [Source:HGNC Symbol;Acc:HGNC:5347]	950.491	218262780	2493167	0.549883	222898886	11289813	553.769	220075958	11292376	2	3	5
ENSG00000105376	2.24582	ICAM5	intercellular adhesion molecule 5 [Source:HGNC Symbol;Acc:HGNC:5348]	39.5362	224581714	3767113	0.000967613	229771467	17094864	372.138	227677044	17097428	3	3	6
ENSG00000105379	0.819039	ETFB	electron transfer flavoprotein subunit beta [Source:HGNC Symbol;Acc:HGNC:3482]	17.4011	0,81903853	41326982							3	3	6
ENSG00000105419	1.66804	MEIS3	Meis homeobox 3 [Source:HGNC Symbol;Acc:HGNC:29537]	1.40848e-11	166804215	48759799	1.50034e-23	170521406	224224886	121.906	170473871	224227440	3	3	6
ENSG00000105464	1.84667	GRIN2D	glutamate ionotropic receptor NMDA type subunit 2D [Source:HGNC Symbol;Acc:HGNC:4588]	1.20907e-05	184666583	20548863	2.3124e-16	188833031	93915603	959.577	188652569	93918163	3	3	6
ENSG00000105467	2.77293	SYNGR4	synaptogyrin 4 [Source:HGNC Symbol;Acc:HGNC:11502]	3.97103	277293343	3776815	5.46742e-06	283695768	17048546	200.522	279505033	17051109	2	3	5
ENSG00000105472	1.84883	CLEC11A	C-type lectin domain containing 11A [Source:HGNC Symbol;Acc:HGNC:10576]	1.93803e-19	184883167	50531195	2.99023e-32	188948582	230680464	10.1987	188874829	230683018	3	3	6
ENSG00000105479	0.69314	ODAD1	outer dynein arm docking complex subunit 1 [Source:HGNC Symbol;Acc:HGNC:26560]	27006.9	0,69313983	17175194	0.00428094	0,71009624	70688270				3	3	6
ENSG00000105486	1.25387	LIG1	DNA ligase 1 [Source:HGNC Symbol;Acc:HGNC:6598]	8.04348	125387017	29074710	0.0143817	128197233	140685512	627.833	128185426	140688070	3	3	6
ENSG00000105499	1.95296	PLA2G4C	phospholipase A2 group IVC [Source:HGNC Symbol;Acc:HGNC:9037]	19.162	195296197	5026801	0.00087404	199626001	22898073	333.547	198700568	22900636	3	3	6
ENSG00000105514	0.7339	RAB3D	RAB3D, member RAS oncogene family [Source:HGNC Symbol;Acc:HGNC:9779]	0.000633596	0,73389960	36165939	0.000138523	0,75013440	147952513	23.3147	0,75023073	147949942	3	3	6
ENSG00000105516	1.20055	DBP	D-box binding PAR bZIP transcription factor [Source:HGNC Symbol;Acc:HGNC:2697]				249.647	120055464	60987679	5185.77	120041933	60990241	3	3	6
ENSG00000105520	1.33923	PLPPR2	phospholipid phosphatase related 2 [Source:HGNC Symbol;Acc:HGNC:29566]	6.79658	133922514	18341454	0.00284868	136926046	86978885	1106.08	136892975	86981446	3	3	6
ENSG00000105538	0.654987	RASIP1	Ras interacting protein 1 [Source:HGNC Symbol;Acc:HGNC:24716]	97.5036	0,65498671	10155989	0.0309049	0,66986850	42325801	26237	0,67044911	42323235	3	3	6
ENSG00000105552	0.738611	BCAT2	branched chain amino acid transaminase 2 [Source:HGNC Symbol;Acc:HGNC:977]	0.000712468	0,73861087	35805645	0.000317648	0,75494219	146253248	6.17676	0,75503601	146250678	3	3	6
ENSG00000105559	1.21528	PLEKHA4	pleckstrin homology domain containing A4 [Source:HGNC Symbol;Acc:HGNC:14339]	317.619	121527968	25749542	0.66397	124204673	126123892	3919.83	124195038	126126450	3	3	6
ENSG00000105605	3.49871	CACNG7	calcium voltage-gated channel auxiliary subunit gamma 7 [Source:HGNC Symbol;Acc:HGNC:13626]	0.521169	349870902	3866880	2.05554e-08	357515574	17355861	386.624	349480354	17358425	1	3	4
ENSG00000105607	0.653273	GCDH	glutaryl-CoA dehydrogenase [Source:HGNC Symbol;Acc:HGNC:4189]	0.0077121	0,65327348	17844829	2.01987e-05	0,66771951	74509628	214.08	0,66805380	74507061	3	3	6
ENSG00000105612	1.36477	DNASE2	deoxyribonuclease 2, lysosomal [Source:HGNC Symbol;Acc:HGNC:2960]	4103.23	136477277	5963110	26.7435	139463946	28104736	13312.8	139347046	28107298	3	3	6
ENSG00000105613	1.48486	MAST1	microtubule associated serine/threonine kinase 1 [Source:HGNC Symbol;Acc:HGNC:19034]				3475.14	148485778	0,8199420	708.181	147883390	0,8201983	3	3	6
ENSG00000105639	1.25285	JAK3	Janus kinase 3 [Source:HGNC Symbol;Acc:HGNC:6193]				1331.8	125284984	27756283				3	3	6
ENSG00000105642	0.749249	KCNN1	potassium calcium-activated channel subfamily N member 1 [Source:HGNC Symbol;Acc:HGNC:6290]	1462.28	0,74924906	8410733	87.901	0,76589320	34206033	17775.3	0,76625964	34203468	3	3	6
ENSG00000105649	1.52139	RAB3A	RAB3A, member RAS oncogene family [Source:HGNC Symbol;Acc:HGNC:9777]	1704.61	152138590	5094039	3.00166	155498928	23616887	8169.13	155221926	23619450	3	3	6
ENSG00000105650	0.549462	PDE4C	phosphodiesterase 4C [Source:HGNC Symbol;Acc:HGNC:8782]	37400.2	0,54946152	8035043	0.000154744	0,56303307	33934725				3	3	6
ENSG00000105656	0.810927	ELL	elongation factor for RNA polymerase II [Source:HGNC Symbol;Acc:HGNC:23114]	1220.17	0,81092740	11405571	675.909	0,82865655	45033482	462.49	0,82880837	45030916	3	3	6
ENSG00000105695	0.630133	MAG	myelin associated glycoprotein [Source:HGNC Symbol;Acc:HGNC:6783]	4089.12	0,63013339	3736226	40.3465	0,64359476	15680966	29758.1	0,64541077	15678401	3	3	6
ENSG00000105696	2.52722	TMEM59L	transmembrane protein 59 like [Source:HGNC Symbol;Acc:HGNC:13237]	0.483627	252721962	5288568	8.67279e-08	258314050	23877191	493.613	256074097	23879754	3	3	6
ENSG00000105699	0.786398	LSR	lipolysis stimulated lipoprotein receptor [Source:HGNC Symbol;Acc:HGNC:29572]	0.0343926	0,78639752	73128803	0.00495442	0,80346592	293136027	345.229	0,80349638	293133451	3	3	6
ENSG00000105708	1.22064	ZNF14	zinc finger protein 14 [Source:HGNC Symbol;Acc:HGNC:12924]				8877.75	122064437	17775523	47644.9	122008038	17778086	3	3	6
ENSG00000105717	1.44746	PBX4	PBX homeobox 4 [Source:HGNC Symbol;Acc:HGNC:13403]	9919.52	144746111	3991712	47.5978	148250540	18750303	42808.1	147987811	18752867	3	3	6
ENSG00000105750	1.32224	ZNF85	zinc finger protein 85 [Source:HGNC Symbol;Acc:HGNC:13160]				4375.84	132223872	13461190	14692.5	132062612	13463754	3	3	6
ENSG00000105755	0.607973	ETHE1	ETHE1 persulfide dioxygenase [Source:HGNC Symbol;Acc:HGNC:23287]	1.07569e-05	0,60797296	20988668	2.41882e-09	0,62123864	88354385	67.6432	0,62160342	88351817	3	3	6
ENSG00000105784	2.02825	RUNDC3B	RUN domain containing 3B [Source:HGNC Symbol;Acc:HGNC:30286]	3292.87	202825237	2195351	6.76842	207149833	0,9967391	1553.59	204722101	0,9969955	2	3	5
ENSG00000105808	0.829283	RASA4	RAS p21 protein activator 4 [Source:HGNC Symbol;Acc:HGNC:23181]	18333	0,82928312	6325853							3	3	6
ENSG00000105810	1.21275	CDK6	cyclin dependent kinase 6 [Source:HGNC Symbol;Acc:HGNC:1777]	222.194	121274709	24571686	0.99559	123958227	120554768	2094.66	123948356	120557327	3	3	6
ENSG00000105875	1.22691	WDR91	WD repeat domain 91 [Source:HGNC Symbol;Acc:HGNC:24997]				1.60899	122691253	130411378	22873.4	122683091	130413936	3	3	6
ENSG00000105894	3.25027	PTN	pleiotrophin [Source:HGNC Symbol;Acc:HGNC:9630]	2.39026e-76	325026897	135373842	3.18173e-145	331957043	608015501	6.78029	331765181	608018038	3	3	6
ENSG00000105926	2.02163	PALS2	protein associated with LIN7 2, MAGUK p55 family member [Source:HGNC Symbol;Acc:HGNC:18167]	7.46145e-18	202162619	34642224	9.47341e-31	206577057	157453089	9.76747	206421684	157455646	3	3	6
ENSG00000105929	0.168355	ATP6V0A4	ATPase H+ transporting V0 subunit a4 [Source:HGNC Symbol;Acc:HGNC:866]	3.35576e-39	0,16835460	24635219	5.27427e-72	0,17219597	106844923	8.89487	0,17361225	106842354	3	3	6
ENSG00000105939	1.24031	ZC3HAV1	zinc finger CCCH-type containing, antiviral 1 [Source:HGNC Symbol;Acc:HGNC:23721]	8314.26	124031491	10214070	43.7996	126684120	49411167	33872	126654111	49413729	3	3	6
ENSG00000105963	0.385727	ADAP1	ArfGAP with dual PH domains 1 [Source:HGNC Symbol;Acc:HGNC:16486]	5.57109e-20	0,38572706	26859063	3.74545e-34	0,39446314	115354472	56.2932	0,39516906	115351903	3	3	6
ENSG00000105967	1.20904	TFEC	transcription factor EC [Source:HGNC Symbol;Acc:HGNC:11754]				894.495	120903552	38939733				3	3	6
ENSG00000105968	1.2222	H2AZ2	H2A.Z variant histone 2 [Source:HGNC Symbol;Acc:HGNC:20664]				0.0578256	122219716	298185550	1043.05	122216296	298188100	3	3	6
ENSG00000105974	0.535847	CAV1	caveolin 1 [Source:HGNC Symbol;Acc:HGNC:1527]	160.385	0,53584701	4432630	0.138127	0,54756262	18819602	3760.03	0,54998382	18817037	3	3	6
ENSG00000105991	0.65955	HOXA1	homeobox A1 [Source:HGNC Symbol;Acc:HGNC:5099]	6203.4	0,65955014	3297269	383.951	0,67438423	13740980	2891.5	0,67611889	13738415	3	3	6
ENSG00000106004	1.25415	HOXA5	homeobox A5 [Source:HGNC Symbol;Acc:HGNC:5106]	33.9208	125415254	26450591	0.0299339	128192264	127821161	1771.4	128179274	127823719	3	3	6
ENSG00000106006	1.37526	HOXA6	homeobox A6 [Source:HGNC Symbol;Acc:HGNC:5107]	17.0809	137526394	15121442	0.00396683	140589704	71247120	1835.81	140540791	71249680	3	3	6
ENSG00000106066	0.632824	CPVL	carboxypeptidase vitellogenic like [Source:HGNC Symbol;Acc:HGNC:14399]	4.99219	0,63282355	12659148	0.0005254	0,64663240	53091708	13388	0,64716165	53089142	3	3	6
ENSG00000106069	1.43599	CHN2	chimerin 2 [Source:HGNC Symbol;Acc:HGNC:1944]	2391.59	143599208	4789051	24.8735	146747494	22368960	372.182	146540723	22371524	3	3	6
ENSG00000106070	0.829342	GRB10	growth factor receptor bound protein 10 [Source:HGNC Symbol;Acc:HGNC:4564]	881.537	0,82934240	15207364							3	3	6
ENSG00000106078	0.646952	COBL	cordon-bleu WH2 repeat protein [Source:HGNC Symbol;Acc:HGNC:22199]	5.01333e-10	0,64695189	51752873	1.90201e-14	0,66093990	216554520	92.9284	0,66105965	216551947	3	3	6
ENSG00000106080	1.25747	FKBP14	FKBP prolyl isomerase 14 [Source:HGNC Symbol;Acc:HGNC:18625]	73.4509	125746842	16878594	0.656177	128515800	81446111	50.4937	128494939	81448672	3	3	6
ENSG00000106144	1.22152	CASP2	caspase 2 [Source:HGNC Symbol;Acc:HGNC:1503]	21.4669	122152212	29321911	0.179447	124864736	143387400	107.663	124855780	143389957	3	3	6
ENSG00000106245	0.807613	BUD31	BUD31 homolog [Source:HGNC Symbol;Acc:HGNC:29629]	58.6951	0,80761297	21647447	34.3675	0,82522440	85682711	490.717	0,82530735	85680143	3	3	6
ENSG00000106258	1.31655	CYP3A5	cytochrome P450 family 3 subfamily A member 5 [Source:HGNC Symbol;Acc:HGNC:2638]	42589.5	131655464	3151004	1439.41	134818437	15099768				3	3	6
ENSG00000106266	0.701583	SNX8	sorting nexin 8 [Source:HGNC Symbol;Acc:HGNC:14972]	6.55594e-08	0,70158341	67387120	1.75448e-10	0,71713175	278310299	227.232	0,71719705	278307723	3	3	6
ENSG00000106305	0.799724	AIMP2	aminoacyl tRNA synthetase complex interacting multifunctional protein 2 [Source:HGNC Symbol;Acc:HGNC:20609]	1467.35	0,79972402	11407477	345.121	0,81708594	45394475	9171.35	0,81725687	45391909	3	3	6
ENSG00000106333	1.98073	PCOLCE	procollagen C-endopeptidase enhancer [Source:HGNC Symbol;Acc:HGNC:8738]	8.877e-57	198073225	184974353	9.74345e-70	202416298	841599768	0.0293484	202389435	841602294	3	3	6
ENSG00000106336	1.65939	FBXO24	F-box protein 24 [Source:HGNC Symbol;Acc:HGNC:13595]	14766.4	165938655	2785221	35.2204	169918352	12859461	44984.8	169112731	12862024	3	3	6
ENSG00000106366	5.31745	SERPINE1	serpin family E member 1 [Source:HGNC Symbol;Acc:HGNC:8583]	0.0102801	531745065	3848890	1.63454e-12	543903515	17236467	186.708	520358480	17239030	0	3	3
ENSG00000106384	0.132179	MOGAT3	monoacylglycerol O-acyltransferase 3 [Source:HGNC Symbol;Acc:HGNC:23249]	6.86221e-09	0,13217913	6275038	7.58594e-25	0,13498642	27251296	30.2141	0,14101452	27248730	3	0	3
ENSG00000106415	0.772043	GLCCI1	glucocorticoid induced 1 [Source:HGNC Symbol;Acc:HGNC:18713]	468.001	0,77204316	10454410	99.9565	0,78906950	42147264	1668.49	0,78931229	42144698	3	3	6
ENSG00000106462	1.38741	EZH2	enhancer of zeste 2 polycomb repressive complex 2 subunit [Source:HGNC Symbol;Acc:HGNC:3527]	6.12059	138741417	14689903	0.0022897	141842305	69127574	810.672	141788690	69130135	3	3	6
ENSG00000106483	1.40515	SFRP4	secreted frizzled related protein 4 [Source:HGNC Symbol;Acc:HGNC:10778]	6558.8	140515325	4091710	100.598	143554012	19166455	2228.96	143345015	19169018	3	3	6
ENSG00000106484	1.34499	MEST	mesoderm specific transcript [Source:HGNC Symbol;Acc:HGNC:7028]	3.01066e-05	134498992	157786139	1.62258e-13	137400725	745257111	384.448	137396760	745259641	3	3	6
ENSG00000106536	1.29954	POU6F2	POU class 6 homeobox 2 [Source:HGNC Symbol;Acc:HGNC:21694]	46315.3	129953735	3141650	1942.14	133066725	15110017				3	3	6
ENSG00000106537	2.07791	TSPAN13	tetraspanin 13 [Source:HGNC Symbol;Acc:HGNC:21643]	0.143532	207791072	7299435	1.00038e-07	212182625	33100153	190.965	211368103	33102716	3	3	6
ENSG00000106538	0.421234	RARRES2	retinoic acid receptor responder 2 [Source:HGNC Symbol;Acc:HGNC:9868]	6.44858e-54	0,42123425	82919312	1.20402e-64	0,43046194	355495628	0.00416393	0,43066498	355493048	3	3	6
ENSG00000106546	2.70863	AHR	aryl hydrocarbon receptor [Source:HGNC Symbol;Acc:HGNC:348]	2.49036e-42	270862630	50994768	2.74739e-65	276712803	229782974	0.300848	276418871	229785528	3	3	6
ENSG00000106571	1.76888	GLI3	GLI family zinc finger 3 [Source:HGNC Symbol;Acc:HGNC:4319]	1.23477e-10	176888107	51944268	5.65547e-29	180620515	237281249	515.258	180561687	237283802	3	3	6
ENSG00000106588	0.763135	PSMA2	proteasome 20S subunit alpha 2 [Source:HGNC Symbol;Acc:HGNC:9531]	1.727	0,76313466	46602445	0.00134045	0,77934437	189162676	7671.8	0,77940348	189160104	3	3	6
ENSG00000106608	0.811209	URGCP	upregulator of cell proliferation [Source:HGNC Symbol;Acc:HGNC:30890]	97.169	0,81120887	22868405	34.7061	0,82864965	90429165	1244.33	0,82872529	90426597	3	3	6
ENSG00000106617	0.694475	PRKAG2	protein kinase AMP-activated non-catalytic subunit gamma 2 [Source:HGNC Symbol;Acc:HGNC:9386]	46.64	0,69447548	9966832	1.14382	0,71043367	41157888	3290.08	0,71089532	41155322	3	3	6
ENSG00000106683	1.39014	LIMK1	LIM domain kinase 1 [Source:HGNC Symbol;Acc:HGNC:6613]	1.16314e-05	139013753	51215018	7.48003e-11	142032682	240390103	24.3999	142017107	240392656	3	3	6
ENSG00000106688	0.765515	SLC1A1	solute carrier family 1 member 1 [Source:HGNC Symbol;Acc:HGNC:10939]	264.43	0,76551459	12398564	25.1152	0,78222002	50174645	6286.51	0,78243711	50172079	3	3	6
ENSG00000106714	1.33075	CNTNAP3	contactin associated protein family member 3 [Source:HGNC Symbol;Acc:HGNC:13834]				16838.4	133074568	0,7592989	36565.7	132774371	0,7595553	3	3	6
ENSG00000106733	0.755626	NMRK1	nicotinamide riboside kinase 1 [Source:HGNC Symbol;Acc:HGNC:26057]	1490.88	0,75562566	8450787	138.373	0,77268219	34245633	14603.6	0,77302780	34243068	3	3	6
ENSG00000106780	1.41147	MEGF9	multiple EGF like domains 9 [Source:HGNC Symbol;Acc:HGNC:3234]	0.00477376	141146820	25366449	4.41707e-07	144225054	118782883	17.9412	144190126	118785441	3	3	6
ENSG00000106789	0.785613	CORO2A	coronin 2A [Source:HGNC Symbol;Acc:HGNC:2255]	2914.43	0,78561346	7557454	942.191	0,80249694	30333837	829.85	0,80279368	30331271	3	3	6
ENSG00000106804	1.23604	C5	complement C5 [Source:HGNC Symbol;Acc:HGNC:1331]	14847	123604097	5494009	1019.02	126324964	26694138	111.839	126270987	26696700	3	3	6
ENSG00000106809	68.7012	OGN	osteoglycin [Source:HGNC Symbol;Acc:HGNC:8126]	4.29751e-229	6870117670	173623714	0,000000e+00	7023642625	773269835	5.63249	6891049563	773272365	2	3	5
ENSG00000106819	131.73	ASPN	asporin [Source:HGNC Symbol;Acc:HGNC:14872]	1.19925e-24	13173007579	25687459	3.96361e-161	13480975070	114487262	12.8526	10763138934	114489821	0	3	3
ENSG00000106823	0.45065	ECM2	extracellular matrix protein 2 [Source:HGNC Symbol;Acc:HGNC:3154]	0.0207719	0,45064986	7677740	6.34815e-08	0,46097968	32825814	421.966	0,46294515	32823248	3	3	6
ENSG00000106853	0.83032	PTGR1	prostaglandin reductase 1 [Source:HGNC Symbol;Acc:HGNC:18429]	93.5198	0,83032038	56314276							3	3	6
ENSG00000106868	1.25716	SUSD1	sushi domain containing 1 [Source:HGNC Symbol;Acc:HGNC:25413]	1991.67	125715801	10276988	19.2987	128427433	49498738	4101.76	128393341	49501300	3	3	6
ENSG00000106927	0.402232	AMBP	alpha-1-microglobulin/bikunin precursor [Source:HGNC Symbol;Acc:HGNC:453]	30.1674	0,40223165	3463707	0.00261472	0,41148460	14854163	404.2	0,41662712	14851598	3	2	5
ENSG00000106948	1.60556	AKNA	AT-hook transcription factor [Source:HGNC Symbol;Acc:HGNC:24108]	7.37914e-07	160556090	30139154	7.97482e-15	164062159	138899501	132.35	163998965	138902059	3	3	6
ENSG00000106991	1.35304	ENG	endoglin [Source:HGNC Symbol;Acc:HGNC:3349]	12.0136	135303940	17818195	0.00228518	138259971	84118205	1557.44	138223220	84120765	3	3	6
ENSG00000107165	2.70176	TYRP1	tyrosinase related protein 1 [Source:HGNC Symbol;Acc:HGNC:12450]	904.451	270175808	2123518	0.152054	276629402	0,9598115	5486.31	269859145	0,9600679	0	3	3
ENSG00000107281	1.77726	NPDC1	neural proliferation, differentiation and control 1 [Source:HGNC Symbol;Acc:HGNC:7899]	3.45976e-09	177726395	42813672	3.24929e-26	181775516	196208877	867.186	181702317	196211432	3	3	6
ENSG00000107282	2.70557	APBA1	amyloid beta precursor protein binding family A member 1 [Source:HGNC Symbol;Acc:HGNC:578]	2.21747e-35	270557080	68622443	7.30621e-79	276252015	309000721	50.8099	276034486	309003272	3	3	6
ENSG00000107295	1.64061	SH3GL2	SH3 domain containing GRB2 like 2, endophilin A1 [Source:HGNC Symbol;Acc:HGNC:10831]	69.4723	164060527	5783815	0.0485382	167654757	26613328	13.7122	167288202	26615891	3	3	6
ENSG00000107438	1.43189	PDLIM1	PDZ and LIM domain 1 [Source:HGNC Symbol;Acc:HGNC:2067]	5.96594e-07	143189107	44731506	6.91219e-12	146338000	209084049	6.23608	146316181	209086603	3	3	6
ENSG00000107485	0.724415	GATA3	GATA binding protein 3 [Source:HGNC Symbol;Acc:HGNC:4172]	42.2116	0,72441501	26595888	0.000852627	0,74120043	108789515	39971.1	0,74134073	108786946	3	3	6
ENSG00000107518	1.53469	ATRNL1	attractin like 1 [Source:HGNC Symbol;Acc:HGNC:29063]	0.388065	153469445	25139513	6.89807e-11	156768409	116312254	6456.34	156709294	116314813	3	3	6
ENSG00000107554	1.40188	DNMBP	dynamin binding protein [Source:HGNC Symbol;Acc:HGNC:30373]	0.0333854	140187992	23407221	3.05791e-06	143225764	109684991	53.9923	143189652	109687550	3	3	6
ENSG00000107560	1.23652	RAB11FIP2	RAB11 family interacting protein 2 [Source:HGNC Symbol;Acc:HGNC:29152]	118.376	123651898	23828848	0.21507	126354939	115690615	2613.65	126342435	115693174	3	3	6
ENSG00000107562	3.15368	CXCL12	C-X-C motif chemokine ligand 12 [Source:HGNC Symbol;Acc:HGNC:10672]	9.27436e-15	315368138	468150566	1.28709e-213	322088522	2102909396	122.822	322037650	2102911866	3	3	6
ENSG00000107643	1.21106	MAPK8	mitogen-activated protein kinase 8 [Source:HGNC Symbol;Acc:HGNC:6881]				254.95	121106040	54068792	4349.9	121089086	54071354	3	3	6
ENSG00000107679	1.2249	PLEKHA1	pleckstrin homology domain containing A1 [Source:HGNC Symbol;Acc:HGNC:14335]				0.932336	122489923	148892014	64.6535	122482904	148894571	3	3	6
ENSG00000107731	1.80475	UNC5B	unc-5 netrin receptor B [Source:HGNC Symbol;Acc:HGNC:12568]	5.03886e-21	180474583	232918864	5.70992e-57	184400503	1064115318	150.757	184386109	1064117834	3	3	6
ENSG00000107736	3.09271	CDH23	cadherin related 23 [Source:HGNC Symbol;Acc:HGNC:13733]	1.76998e-08	309271044	10529192	1.14392e-21	315884620	47314051	87.3827	313769004	47316613	3	3	6
ENSG00000107796	3.59584	ACTA2	actin alpha 2, smooth muscle [Source:HGNC Symbol;Acc:HGNC:130]	1786.13	359584486	231499220	2.95948e-210	367026110	1038350127	6328.04	366877085	1038352645	3	3	6
ENSG00000107819	1.37929	SFXN3	sideroflexin 3 [Source:HGNC Symbol;Acc:HGNC:16087]	0.00311391	137929229	32454013	1.25141e-07	141037673	152974350	224.903	141014364	152976907	3	3	6
ENSG00000107821	1.2732	KAZALD1	Kazal type serine peptidase inhibitor domain 1 [Source:HGNC Symbol;Acc:HGNC:25460]	5406.13	127320295	6967122	125.249	130052788	33391620	4175.63	129996215	33394182	3	3	6
ENSG00000107831	1.43081	FGF8	fibroblast growth factor 8 [Source:HGNC Symbol;Acc:HGNC:3686]				32048.7	143080719	0,4711175				3	3	6
ENSG00000107859	0.415745	PITX3	paired like homeodomain 3 [Source:HGNC Symbol;Acc:HGNC:9006]	321.536	0,41574531	2771922	0.0948159	0,42358511	11915915	3137.94	0,42972569	11913350	3	2	5
ENSG00000107872	0.805773	FBXL15	F-box and leucine rich repeat protein 15 [Source:HGNC Symbol;Acc:HGNC:28155]	1458.66	0,80577330	9919262	853.279	0,82356014	39258316	8.01239	0,82374443	39255750	3	3	6
ENSG00000107902	0.764589	LHPP	phospholysine phosphohistidine inorganic pyrophosphate phosphatase [Source:HGNC Symbol;Acc:HGNC:30042]	8.28618	0,76458854	18895578	1.2973	0,78126400	76487749	311.067	0,78140767	76485182	3	3	6
ENSG00000107954	2.78799	NEURL1	neuralized E3 ubiquitin protein ligase 1 [Source:HGNC Symbol;Acc:HGNC:7761]	274.592	278798640	2684475	0.00318048	285629459	12134192	7780.69	279673860	12136755	1	3	4
ENSG00000107957	1.96436	SH3PXD2A	SH3 and PX domains 2A [Source:HGNC Symbol;Acc:HGNC:23664]	1.92083e-16	196435851	93666097	6.59379e-52	200638114	425787829	451.653	200586868	425790374	3	3	6
ENSG00000107968	0.787401	MAP3K8	mitogen-activated protein kinase kinase kinase 8 [Source:HGNC Symbol;Acc:HGNC:6860]				26973.1	0,78740138	0,8714492				3	3	6
ENSG00000107984	1.29438	DKK1	dickkopf WNT signaling pathway inhibitor 1 [Source:HGNC Symbol;Acc:HGNC:2891]	35721.3	129438141	3523621	1976.88	132131355	16756976	20340.5	132002436	16759539	3	3	6
ENSG00000108001	1.70419	EBF3	EBF transcription factor 3 [Source:HGNC Symbol;Acc:HGNC:19087]	16389.7	170419069	1921059	248.352	174179664	0,8816512	2099.13	172864157	0,8819076	3	3	6
ENSG00000108018	1.27413	SORCS1	sortilin related VPS10 domain containing receptor 1 [Source:HGNC Symbol;Acc:HGNC:16697]				6043.28	127413208	15013311	30513.4	127309136	15015874	3	3	6
ENSG00000108176	2.02434	DNAJC12	DnaJ heat shock protein family (Hsp40) member C12 [Source:HGNC Symbol;Acc:HGNC:28908]	3.88265	202433532	5966840	1.63686e-05	206749356	27091460	1073.6	205849800	27094023	3	3	6
ENSG00000108179	0.626792	PPIF	peptidylprolyl isomerase F [Source:HGNC Symbol;Acc:HGNC:9259]	6.45896e-10	0,62679181	46328995	1.15482e-15	0,64024644	194569268	109.755	0,64039619	194566696	3	3	6
ENSG00000108231	5.66843	LGI1	leucine rich glioma inactivated 1 [Source:HGNC Symbol;Acc:HGNC:6572]	0.294499	566842709	3455102	3.51643e-11	576901269	15383184	6644.08	546772599	15385747	0	3	3
ENSG00000108344	0.826297	PSMD3	proteasome 26S subunit, non-ATPase 3 [Source:HGNC Symbol;Acc:HGNC:9560]	1.01406	0,82629659	97732577							3	3	6
ENSG00000108352	0.760125	RAPGEFL1	Rap guanine nucleotide exchange factor like 1 [Source:HGNC Symbol;Acc:HGNC:17428]	157.195	0,76012456	12242760	19.2745	0,77749283	49475792	3654.86	0,77772238	49473225	3	3	6
ENSG00000108370	0.537067	RGS9	regulator of G protein signaling 9 [Source:HGNC Symbol;Acc:HGNC:10004]	1.36841e-19	0,53706660	65328967	9.1024e-33	0,54873192	277437309	105.054	0,54889612	277434733	3	3	6
ENSG00000108375	1.81174	RNF43	ring finger protein 43 [Source:HGNC Symbol;Acc:HGNC:18505]	1.73828e-09	181174333	25094131	1.4594e-18	185078897	114581935	28.1857	184943241	114584493	3	3	6
ENSG00000108379	1.21965	WNT3	Wnt family member 3 [Source:HGNC Symbol;Acc:HGNC:12782]				19158.1	121965035	14314880				3	3	6
ENSG00000108381	1.29956	ASPA	aspartoacylase [Source:HGNC Symbol;Acc:HGNC:756]	7508.94	129955870	7142478	35.0495	132941150	34224106	42086.9	132874606	34226669	3	3	6
ENSG00000108387	1.63334	SEPTIN4	septin 4 [Source:HGNC Symbol;Acc:HGNC:9165]	32621.2	163334293	1748874	726.629	166896723	0,8047913	22244.6	165726472	0,8050476	3	3	6
ENSG00000108433	1.22464	GOSR2	golgi SNAP receptor complex member 2 [Source:HGNC Symbol;Acc:HGNC:4431]				2.17495	122464318	127244075	22.6403	122456124	127246633	3	3	6
ENSG00000108468	1.21053	CBX1	chromobox 1 [Source:HGNC Symbol;Acc:HGNC:1551]				0.33453	121053368	257663399	165.187	121049826	257665951	3	3	6
ENSG00000108479	0.73693	GALK1	galactokinase 1 [Source:HGNC Symbol;Acc:HGNC:4118]	0.0223704	0,73693005	29595568	0.00140459	0,75303905	121045163	167.301	0,75315413	121042594	3	3	6
ENSG00000108506	1.27925	INTS2	integrator complex subunit 2 [Source:HGNC Symbol;Acc:HGNC:29241]	5848.52	127925292	6096427	185.728	130756928	29255137	967.794	130689254	29257699	3	3	6
ENSG00000108511	1.22181	HOXB6	homeobox B6 [Source:HGNC Symbol;Acc:HGNC:5117]	989.009	122180514	14743688	11.0197	124905597	72119806	2182.57	124887737	72122367	3	3	6
ENSG00000108556	1.22318	CHRNE	cholinergic receptor nicotinic epsilon subunit [Source:HGNC Symbol;Acc:HGNC:1966]				774.226	122318178	37711345	6110.76	122290923	37713907	3	3	6
ENSG00000108557	1.28985	RAI1	retinoic acid induced 1 [Source:HGNC Symbol;Acc:HGNC:9834]	0.15293	128985363	56798290	1.60232e-06	131806123	271513220	635.911	131798299	271515772	3	3	6
ENSG00000108622	0.453101	ICAM2	intercellular adhesion molecule 2 [Source:HGNC Symbol;Acc:HGNC:5345]	56.097	0,45310123	4733674	0.000233206	0,46263692	20256097	19737.3	0,46579577	20253533	3	3	6
ENSG00000108639	0.809944	SYNGR2	synaptogyrin 2 [Source:HGNC Symbol;Acc:HGNC:11499]	1.07089	0,80994386	41333559	2.27838	0,82770396	163253272	5.4266	0,82774632	163250701	3	3	6
ENSG00000108679	1.36532	LGALS3BP	galectin 3 binding protein [Source:HGNC Symbol;Acc:HGNC:6564]	3.33297e-07	136532310	83504556	2.39429e-12	139495470	393320555	10.4246	139487079	393323102	3	3	6
ENSG00000108684	3.4909	ASIC2	acid sensing ion channel subunit 2 [Source:HGNC Symbol;Acc:HGNC:99]	1.739e-23	349090083	20941670	1.36286e-44	356677379	94011918	5.23909	355164947	94014477	3	3	6
ENSG00000108691	2.34146	CCL2	C-C motif chemokine ligand 2 [Source:HGNC Symbol;Acc:HGNC:10618]	0.000301237	234146170	10991941	3.07518e-15	239040397	49650652	1167.76	238203484	49653214	3	3	6
ENSG00000108733	1.3388	PEX12	peroxisomal biogenesis factor 12 [Source:HGNC Symbol;Acc:HGNC:8854]	4922.31	133880403	5102314	118.196	136869138	24191078	566.896	136750885	24193641	3	3	6
ENSG00000108771	2.73616	DHX58	DExH-box helicase 58 [Source:HGNC Symbol;Acc:HGNC:29517]	0.049333	273616175	5263861	3.84943e-09	279702133	23737872	5.16657	276802403	23740435	3	3	6
ENSG00000108797	1.64778	CNTNAP1	contactin associated protein 1 [Source:HGNC Symbol;Acc:HGNC:8011]	3.1824e-07	164777525	48777088	9.43365e-23	168541128	224831494	1431.38	168496367	224834048	3	3	6
ENSG00000108798	1.3546	ABI3	ABI family member 3 [Source:HGNC Symbol;Acc:HGNC:29859]							16258.6	135460374	0,2606281	0	3	3
ENSG00000108813	0.563027	DLX4	distal-less homeobox 4 [Source:HGNC Symbol;Acc:HGNC:2917]	46664.3	0,56302651	1485778	2378.12	0,57705669	0,6267607				3	2	5
ENSG00000108821	2.89193	COL1A1	collagen type I alpha 1 chain [Source:HGNC Symbol;Acc:HGNC:2197]	4.13254e-120	289192646	3785628190	7.35494e-281	295412647	17034539770	2.85637	295407787	17034541575	3	3	6
ENSG00000108823	0.407807	SGCA	sarcoglycan alpha [Source:HGNC Symbol;Acc:HGNC:10805]	2032.51	0,40780681	1829630	7.98718	0,41645163	0,7854337	111.973	0,42594414	0,7851773	3	0	3
ENSG00000108846	0.451513	ABCC3	ATP binding cassette subfamily C member 3 [Source:HGNC Symbol;Acc:HGNC:54]	0.0938916	0,45151259	9986596	2.39345e-10	0,46189246	42701255	13069.7	0,46339958	42698689	3	3	6
ENSG00000108852	1.25724	MPP2	MAGUK p55 scaffold protein 2 [Source:HGNC Symbol;Acc:HGNC:7220]	11812.6	125723865	7776055	134.784	128415217	37416057	34643.7	128370174	37418619	3	3	6
ENSG00000108854	1.22029	SMURF2	SMAD specific E3 ubiquitin protein ligase 2 [Source:HGNC Symbol;Acc:HGNC:16809]	982.467	122029289	14657818	11.1337	124735848	71711464	2625.34	124718137	71714025	3	3	6
ENSG00000108924	1.57706	HLF	HLF transcription factor, PAR bZIP family member [Source:HGNC Symbol;Acc:HGNC:4977]	165.74	157705506	6326263	0.0663155	161200592	29238374	3114.7	160927813	29240937	3	3	6
ENSG00000108960	1.22955	MMD	monocyte to macrophage differentiation associated [Source:HGNC Symbol;Acc:HGNC:7153]	18722.3	122955468	5367445	1235.97	125722469	26202543	2829.49	125670026	26205106	3	3	6
ENSG00000109062	0.677756	NHERF1	NHERF family PDZ scaffold protein 1 [Source:HGNC Symbol;Acc:HGNC:11075]	1.65331e-14	0,67775625	374988529	1.29561e-22	0,69244669	1559336425	136.093	0,69246043	1559333794	3	3	6
ENSG00000109072	0.225914	VTN	vitronectin [Source:HGNC Symbol;Acc:HGNC:12724]	3.00328e-63	0,22591353	58640854	5.76612e-113	0,23124706	253706834	16.436	0,23176253	253704259	3	3	6
ENSG00000109099	2.60565	PMP22	peripheral myelin protein 22 [Source:HGNC Symbol;Acc:HGNC:9118]	1.53643e-18	260564866	28978467	5.51867e-41	266234648	130735190	144.075	265778169	130737748	3	3	6
ENSG00000109101	0.398029	FOXN1	forkhead box N1 [Source:HGNC Symbol;Acc:HGNC:12765]	0.00263916	0,39802887	7144651	1.46353e-09	0,40719858	30651799	73.3606	0,40973790	30649233	3	3	6
ENSG00000109103	0.797123	UNC119	unc-119 lipid binding chaperone [Source:HGNC Symbol;Acc:HGNC:12565]	0.106747	0,79712289	68267845	0.0507738	0,81505621	271133932	1403.89	0,81508547	271131356	3	3	6
ENSG00000109107	0.389543	ALDOC	aldolase, fructose-bisphosphate C [Source:HGNC Symbol;Acc:HGNC:418]	1.56347e-69	0,38954348	109844353	1.1141e-85	0,39823516	471743075	0.334797	0,39840580	471740490	3	3	6
ENSG00000109180	0.792573	OCIAD1	OCIA domain containing 1 [Source:HGNC Symbol;Acc:HGNC:16074]	0.0351957	0,79257299	54638042	0.0557966	0,81015211	217880601	178.364	0,81019042	217878028	3	3	6
ENSG00000109182	0.417541	CWH43	cell wall biogenesis 43 C-terminal homolog [Source:HGNC Symbol;Acc:HGNC:26133]	7828.71	0,41754127	1475198	65.4866	0,42686878	0,6321574	10651.3	0,43820982	0,6319010	2	0	2
ENSG00000109189	1.20396	USP46	ubiquitin specific peptidase 46 [Source:HGNC Symbol;Acc:HGNC:20075]				217.771	120396251	61338256	119.424	120382321	61340817	3	3	6
ENSG00000109193	2.25241	SULT1E1	sulfotransferase family 1E member 1 [Source:HGNC Symbol;Acc:HGNC:11377]	6.27787e-59	225241091	487992029	1.71326e-119	230382089	2213129722	28.6832	230365489	2213132188	3	3	6
ENSG00000109265	1.26807	CRACD	capping protein inhibiting regulator of actin dynamics [Source:HGNC Symbol;Acc:HGNC:29219]	7.27179	126806698	31944578	0.00257369	129526421	153294475	734.797	129514516	153297032	3	3	6
ENSG00000109320	1.22113	NFKB1	nuclear factor kappa B subunit 1 [Source:HGNC Symbol;Acc:HGNC:7794]				59.0817	122112670	66697892	16820.2	122097542	66700453	3	3	6
ENSG00000109323	1.20953	MANBA	mannosidase beta [Source:HGNC Symbol;Acc:HGNC:6831]	3160.65	120953405	14232834	27.7325	123602441	69839720	8937.43	123585923	69842281	3	3	6
ENSG00000109436	2.32986	TBC1D9	TBC1 domain family member 9 [Source:HGNC Symbol;Acc:HGNC:21710]	4.78708e-52	232985761	110244978	2.12892e-80	238263607	499341090	6.5689	238180870	499343632	3	3	6
ENSG00000109452	1.27569	INPP4B	inositol polyphosphate-4-phosphatase type II B [Source:HGNC Symbol;Acc:HGNC:6075]				10178.5	127569008	11727779				3	3	6
ENSG00000109458	1.33623	GAB1	GRB2 associated binding protein 1 [Source:HGNC Symbol;Acc:HGNC:4066]	5.39546	133623138	16713703	0.00884914	136551221	79164627	87.4827	136515634	79167188	3	3	6
ENSG00000109472	6.86401	CPE	carboxypeptidase E [Source:HGNC Symbol;Acc:HGNC:2303]	1.23912e-239	686400982	276938897	0,000000e+00	701128025	1236814930	0.507186	700492731	1236817439	3	3	6
ENSG00000109610	0.574857	SOD3	superoxide dismutase 3 [Source:HGNC Symbol;Acc:HGNC:11181]	72.8084	0,57485656	5780653	0.0783078	0,58697144	24472112	4297.01	0,58852933	24469547	3	3	6
ENSG00000109625	1.2662	CPZ	carboxypeptidase Z [Source:HGNC Symbol;Acc:HGNC:2333]	77.8776	126619666	20550932	0.09238	129419336	98943465	2243.05	129401032	98946024	3	3	6
ENSG00000109667	1.2709	SLC2A9	solute carrier family 2 member 9 [Source:HGNC Symbol;Acc:HGNC:13446]				37089.5	127090362	0,7426492				3	3	6
ENSG00000109674	1.73763	NEIL3	nei like DNA glycosylase 3 [Source:HGNC Symbol;Acc:HGNC:24573]	7781.06	173762937	2433637	40.69	177698750	11165196	7572.44	176554676	11167759	3	3	6
ENSG00000109736	0.777003	MFSD10	major facilitator superfamily domain containing 10 [Source:HGNC Symbol;Acc:HGNC:16894]	13.7257	0,77700277	47086464	0.0142853	0,79482762	188737140	19866.2	0,79487904	188734568	3	3	6
ENSG00000109738	1.58711	GLRB	glycine receptor beta [Source:HGNC Symbol;Acc:HGNC:4329]	11808.7	158710671	2724684	95.7097	162258553	12586284	23344.2	161606600	12588847	3	3	6
ENSG00000109758	0.654017	HGFAC	HGF activator [Source:HGNC Symbol;Acc:HGNC:4894]	6002.74	0,65401730	3925506	130.3	0,66973846	16326459	39564.8	0,67124077	16323894	3	3	6
ENSG00000109762	0.565776	SNX25	sorting nexin 25 [Source:HGNC Symbol;Acc:HGNC:21883]	9.02132e-10	0,56577583	34107145	2.81932e-18	0,57810708	144384636	432.403	0,57838326	144382065	3	3	6
ENSG00000109805	1.456	NCAPG	non-SMC condensin I complex subunit G [Source:HGNC Symbol;Acc:HGNC:24304]	0.987155	145600061	13817679	0.000268538	148801836	64425648	110.384	148723284	64428209	3	3	6
ENSG00000109814	1.91559	UGDH	UDP-glucose 6-dehydrogenase [Source:HGNC Symbol;Acc:HGNC:12525]	5.18207e-31	191558559	121109112	3.21463e-55	195659755	551289458	15.8267	195624011	551291997	3	3	6
ENSG00000109819	0.816677	PPARGC1A	PPARG coactivator 1 alpha [Source:HGNC Symbol;Acc:HGNC:9237]	8556.7	0,81667703	7706866							3	3	6
ENSG00000109846	0.792321	CRYAB	crystallin alpha B [Source:HGNC Symbol;Acc:HGNC:2389]	16332.3	0,79232133	4947571	4926.54	0,80910031	19813435	6955.51	0,80952527	19810870	3	3	6
ENSG00000109861	2.21725	CTSC	cathepsin C [Source:HGNC Symbol;Acc:HGNC:2528]	1.49865e-54	221724809	237306001	5.21899e-97	226503342	1074531520	7.62572	226471170	1074534037	3	3	6
ENSG00000109881	1.35629	CCDC34	coiled-coil domain containing 34 [Source:HGNC Symbol;Acc:HGNC:25079]	1434.52	135628639	7808895	5.89521	138497790	36757951	6641.29	138412732	36760513	3	3	6
ENSG00000109906	0.72649	ZBTB16	zinc finger and BTB domain containing 16 [Source:HGNC Symbol;Acc:HGNC:12930]				21783.7	0,72649015	0,5903914	37667.7	0,72934361	0,5901349	3	3	6
ENSG00000109944	0.734148	JHY	junctional cadherin complex regulator [Source:HGNC Symbol;Acc:HGNC:26288]	18.0503	0,73414801	14148652	0.76416	0,74980978	58014068	1006.32	0,75005592	58011501	3	3	6
ENSG00000109956	0.615451	B3GAT1	beta-1,3-glucuronyltransferase 1 [Source:HGNC Symbol;Acc:HGNC:921]	0.0784137	0,61545137	11955916	0.000158463	0,62882978	50280372	86.4204	0,62944531	50277806	3	3	6
ENSG00000109991	2.10257	P2RX3	purinergic receptor P2X 3 [Source:HGNC Symbol;Acc:HGNC:8534]	128.052	210256682	3637292	0.0120505	214631088	16476110	560.748	212935235	16478673	3	3	6
ENSG00000110002	1.29478	VWA5A	von Willebrand factor A domain containing 5A [Source:HGNC Symbol;Acc:HGNC:6658]	1761.19	129478263	7959208	30.0633	132345814	38048210	1039.5	132288127	38050772	3	3	6
ENSG00000110013	0.751676	SIAE	sialic acid acetylesterase [Source:HGNC Symbol;Acc:HGNC:18187]	0.00972336	0,75167585	36545899	0.00191254	0,76844415	148469814	217.034	0,76852688	148467244	3	3	6
ENSG00000110025	0.811639	SNX15	sorting nexin 15 [Source:HGNC Symbol;Acc:HGNC:14978]	93.6354	0,81163863	27061333	19.0784	0,82941232	106777150	6228.57	0,82947583	106774581	3	3	6
ENSG00000110031	0.79298	LPXN	leupaxin [Source:HGNC Symbol;Acc:HGNC:14061]				22222	0,79298005	0,9710911	30102.5	0,79399254	0,9708346	3	3	6
ENSG00000110042	0.825397	DTX4	deltex E3 ubiquitin ligase 4 [Source:HGNC Symbol;Acc:HGNC:29151]	1.35312	0,82539689	68248176							3	3	6
ENSG00000110046	0.815681	ATG2A	autophagy related 2A [Source:HGNC Symbol;Acc:HGNC:29028]	19.958	0,81568125	36545982							3	3	6
ENSG00000110047	0.606021	EHD1	EH domain containing 1 [Source:HGNC Symbol;Acc:HGNC:3242]	1.99935e-30	0,60602136	185036828	5.72226e-33	0,61924527	779111622	0.741811	0,61928710	779109025	3	3	6
ENSG00000110080	1.20438	ST3GAL4	ST3 beta-galactoside alpha-2,3-sialyltransferase 4 [Source:HGNC Symbol;Acc:HGNC:10864]	9083.9	120438045	7795676	534.856	123076870	38349869	172.861	123048165	38352432	3	3	6
ENSG00000110090	1.20662	CPT1A	carnitine palmitoyltransferase 1A [Source:HGNC Symbol;Acc:HGNC:2328]	19.5604	120662132	33174038	0.284956	123332560	163212046	15.4556	123325654	163214602	3	3	6
ENSG00000110092	1.27153	CCND1	cyclin D1 [Source:HGNC Symbol;Acc:HGNC:1582]	1.38252	127152529	65286787	6.01505e-06	129934349	313550381	2116.62	129928362	313552930	3	3	6
ENSG00000110148	2.03702	CCKBR	cholecystokinin B receptor [Source:HGNC Symbol;Acc:HGNC:1571]	19153.6	203702335	1750214	68.939	208228665	0,7951130	38945.8	205142191	0,7953694	1	3	4
ENSG00000110171	1.44444	TRIM3	tripartite motif containing 3 [Source:HGNC Symbol;Acc:HGNC:10064]	0.21355	144444449	20914055	6.65161e-07	147709114	97818597	2341.26	147659667	97821157	3	3	6
ENSG00000110195	1.29592	FOLR1	folate receptor alpha [Source:HGNC Symbol;Acc:HGNC:3791]	44.732	129591991	15891781	0.135892	132399866	75809887	267.939	132370788	75812447	3	3	6
ENSG00000110218	1.25495	PANX1	pannexin 1 [Source:HGNC Symbol;Acc:HGNC:8599]	454.26	125494749	12690712	4.99108	128288016	61351481	771.81	128260779	61354042	3	3	6
ENSG00000110245	0.393121	APOC3	apolipoprotein C3 [Source:HGNC Symbol;Acc:HGNC:610]	153.363	0,39312096	2877201	0.027133	0,40278788	12333835	1631.14	0,40915171	12331270	3	1	4
ENSG00000110324	0.642914	IL10RA	interleukin 10 receptor subunit alpha [Source:HGNC Symbol;Acc:HGNC:5964]	46791.7	0,64291438	1621291	5183.99	0,65816141	0,6760962	17352.7	0,66201806	0,6758398	3	3	6
ENSG00000110427	2.15108	KIAA1549L	KIAA1549 like [Source:HGNC Symbol;Acc:HGNC:24836]	140.72	215107924	3798999	0.00430035	219352219	17162270	4324.06	217586567	17164833	3	3	6
ENSG00000110492	0.803373	MDK	midkine [Source:HGNC Symbol;Acc:HGNC:6972]	357.019	0,80337329	166027201	0.00460588	0,82036221	660770879				3	3	6
ENSG00000110628	0.823765	SLC22A18	solute carrier family 22 member 18 [Source:HGNC Symbol;Acc:HGNC:10964]	18664.5	0,82376506	5911859							3	3	6
ENSG00000110675	4.50938	ELMOD1	ELMO domain containing 1 [Source:HGNC Symbol;Acc:HGNC:25334]	31.9517	450938447	2197213	0.000139505	461355713	0,9853722	929.333	434681388	0,9856286	0	3	3
ENSG00000110697	1.20533	PITPNM1	phosphatidylinositol transfer protein membrane associated 1 [Source:HGNC Symbol;Acc:HGNC:9003]				0.957678	120532780	216233603	53.7227	120528772	216236157	3	3	6
ENSG00000110719	1.48226	TCIRG1	T cell immune regulator 1, ATPase H+ transporting V0 subunit a3 [Source:HGNC Symbol;Acc:HGNC:11647]	0.0437943	148226428	22246212	2.44377e-08	151609635	103714218	2124.42	151554958	103716777	3	3	6
ENSG00000110723	1.26119	EXPH5	exophilin 5 [Source:HGNC Symbol;Acc:HGNC:30578]				11054.4	126119346	13072281	41657.5	126011118	13074845	3	3	6
ENSG00000110786	1.58775	PTPN5	protein tyrosine phosphatase non-receptor type 5 [Source:HGNC Symbol;Acc:HGNC:9657]	46250.2	158774806	1830063	1086.09	162398642	0,8460286				2	3	5
ENSG00000110799	0.618971	VWF	von Willebrand factor [Source:HGNC Symbol;Acc:HGNC:12726]	8019.15	0,61897078	2700835	216.284	0,63142732	11382093	6827.69	0,63409455	11379529	3	3	6
ENSG00000110841	1.70421	PPFIBP1	PPFIA binding protein 1 [Source:HGNC Symbol;Acc:HGNC:9249]	5.34369e-23	170420823	100694753	7.3676e-37	174214695	462334867	26.7443	174189133	462337411	3	3	6
ENSG00000110955	0.832793	ATP5F1B	ATP synthase F1 subunit beta [Source:HGNC Symbol;Acc:HGNC:830]	3.4341	0,83279254	163231324							3	3	6
ENSG00000110975	11.9636	SYT10	synaptotagmin 10 [Source:HGNC Symbol;Acc:HGNC:19266]	6.29522e-70	1196355640	36293065	2.23292e-144	1222045373	161852268	3.83399	1205350429	161854824	3	3	6
ENSG00000111058	1.21011	ACSS3	acyl-CoA synthetase short chain family member 3 [Source:HGNC Symbol;Acc:HGNC:24723]	9241.18	121011176	10007665	147.387	123588932	48954250	17236	123565402	48956812	3	3	6
ENSG00000111077	1.22157	TNS2	tensin 2 [Source:HGNC Symbol;Acc:HGNC:19737]	281.361	122156701	129186272	8.86389e-05	124983881	634614227	36987.2	124981837	634616762	3	3	6
ENSG00000111087	2.20676	GLI1	GLI family zinc finger 1 [Source:HGNC Symbol;Acc:HGNC:4317]	9.16754e-33	220676345	55684582	3.70972e-50	225627606	252540425	3.17859	225492729	252542978	3	3	6
ENSG00000111110	0.755341	PPM1H	protein phosphatase, Mg2+/Mn2+ dependent 1H [Source:HGNC Symbol;Acc:HGNC:18583]	0.340328	0,75534145	65281878	2.76849e-05	0,77193673	265161363	10828.7	0,77198170	265158788	3	3	6
ENSG00000111145	1.7499	ELK3	ETS transcription factor ELK3 [Source:HGNC Symbol;Acc:HGNC:3325]	2.95226e-10	174990058	31859098	2.92257e-20	178801101	145841724	59.9264	178709732	145844281	3	3	6
ENSG00000111181	0.731838	SLC6A12	solute carrier family 6 member 12 [Source:HGNC Symbol;Acc:HGNC:11045]	38002.4	0,73183804	5427860	652.015	0,74932083	22113148				3	3	6
ENSG00000111186	2.18999	WNT5B	Wnt family member 5B [Source:HGNC Symbol;Acc:HGNC:16265]	7.62914e-10	218999322	16839225	6.18345e-20	223687961	76255716	9.38767	223256087	76258277	3	3	6
ENSG00000111196	1.26012	MAGOHB	mago homolog B, exon junction complex subunit [Source:HGNC Symbol;Acc:HGNC:25504]	12193.8	126012002	5688918	519.536	128712737	27357143	2730.32	128649846	27359706	3	3	6
ENSG00000111199	0.745743	TRPV4	transient receptor potential cation channel subfamily V member 4 [Source:HGNC Symbol;Acc:HGNC:18083]	3975.28	0,74574253	9799581	44.5607	0,76296773	39811993				3	3	6
ENSG00000111206	1.85147	FOXM1	forkhead box M1 [Source:HGNC Symbol;Acc:HGNC:3818]	7.3592e-14	185146971	33507199	1.5888e-24	189137254	152828959	12.2334	189025503	152831516	3	3	6
ENSG00000111247	1.61682	RAD51AP1	RAD51 associated protein 1 [Source:HGNC Symbol;Acc:HGNC:16956]	595.207	161682421	4573071	0.789395	165300637	21094923	1188.67	164870605	21097486	3	3	6
ENSG00000111249	2.03161	CUX2	cut like homeobox 2 [Source:HGNC Symbol;Acc:HGNC:19347]	5.16677e-19	203160515	58109352	1.84029e-43	207435965	263659741	143.875	207341614	263662293	3	3	6
ENSG00000111271	0.788024	ACAD10	acyl-CoA dehydrogenase family member 10 [Source:HGNC Symbol;Acc:HGNC:21597]	57.886	0,78802367	23394520	4.37915	0,80601320	93279057	12394.9	0,80610647	93276489	3	3	6
ENSG00000111319	0.301661	SCNN1A	sodium channel epithelial 1 subunit alpha [Source:HGNC Symbol;Acc:HGNC:10599]	2.06575e-32	0,30166075	36280072	6.21589e-60	0,30858556	156471293	62.5451	0,30926258	156468723	3	3	6
ENSG00000111328	1.26463	CDK2AP1	cyclin dependent kinase 2 associated protein 1 [Source:HGNC Symbol;Acc:HGNC:14002]	14.6006	126462884	28102948	0.0076639	129232469	135266348	1604.27	129219251	135268906	3	3	6
ENSG00000111331	2.32643	OAS3	2-5-oligoadenylate synthetase 3 [Source:HGNC Symbol;Acc:HGNC:8088]	25.9699	232642682	4652379	1.61729e-05	237314027	20986057	6837.99	235398597	20988620	3	3	6
ENSG00000111341	7.26779	MGP	matrix Gla protein [Source:HGNC Symbol;Acc:HGNC:7060]	1.10891e-24	726778529	18486721	2.44477e-68	741741955	82513753	259.486	731057589	82516314	2	3	5
ENSG00000111344	1.83543	RASAL1	RAS protein activator like 1 [Source:HGNC Symbol;Acc:HGNC:9873]	1856.12	183542577	3117681	1.11662	187815675	14277838	9207.89	186668851	14280401	3	3	6
ENSG00000111348	0.759271	ARHGDIB	Rho GDP dissociation inhibitor beta [Source:HGNC Symbol;Acc:HGNC:679]				6307.81	0,75927150	10977864				3	3	6
ENSG00000111371	0.680315	SLC38A1	solute carrier family 38 member 1 [Source:HGNC Symbol;Acc:HGNC:13447]	6.37378e-07	0,68031516	38311186	7.25523e-09	0,69557179	158949891	74.4328	0,69570381	158947320	3	3	6
ENSG00000111424	0.423377	VDR	vitamin D receptor [Source:HGNC Symbol;Acc:HGNC:12679]	6.34245	0,42337722	4280594	0.00037777	0,43333274	18327543	151.948	0,43720716	18324978	3	3	6
ENSG00000111432	0.667583	FZD10	frizzled class receptor 10 [Source:HGNC Symbol;Acc:HGNC:4039]				11417.3	0,66758314	0,5087630				3	3	6
ENSG00000111452	0.678392	ADGRD1	adhesion G protein-coupled receptor D1 [Source:HGNC Symbol;Acc:HGNC:19893]	0.00576748	0,67839231	21757888	2.4462e-05	0,69376540	90255450	452.601	0,69400054	90252882	3	3	6
ENSG00000111490	1.38263	TBC1D30	TBC1 domain family member 30 [Source:HGNC Symbol;Acc:HGNC:29164]				3802.98	138262934	10756347	25664.8	137977413	10758910	3	3	6
ENSG00000111644	1.26892	ACRBP	acrosin binding protein [Source:HGNC Symbol;Acc:HGNC:17195]				26632.3	126892337	0,8788324	19524.7	126721845	0,8790888	3	3	6
ENSG00000111665	1.27678	CDCA3	cell division cycle associated 3 [Source:HGNC Symbol;Acc:HGNC:14624]	6122.14	127677624	7625780	54.5744	130628837	36765610	31495.9	130575419	36768173	3	3	6
ENSG00000111666	1.20332	CHPT1	choline phosphotransferase 1 [Source:HGNC Symbol;Acc:HGNC:17852]				579.883	120331858	49056424	2465.8	120314558	49058985	3	3	6
ENSG00000111669	0.747012	TPI1	triosephosphate isomerase 1 [Source:HGNC Symbol;Acc:HGNC:12009]	1.2594e-06	0,74701183	277101931	3.3239e-10	0,76318827	1130017430	238.121	0,76319964	1130014819	3	3	6
ENSG00000111670	1.30492	GNPTAB	N-acetylglucosamine-1-phosphate transferase subunits alpha and beta [Source:HGNC Symbol;Acc:HGNC:29670]	0.0257514	130492243	36399825	2.63807e-05	133361774	173512411	11.4942	133348283	173514967	3	3	6
ENSG00000111671	0.828805	SPSB2	splA/ryanodine receptor domain and SOCS box containing 2 [Source:HGNC Symbol;Acc:HGNC:29522]	21997.4	0,82880529	5961413							3	3	6
ENSG00000111684	1.33406	LPCAT3	lysophosphatidylcholine acyltransferase 3 [Source:HGNC Symbol;Acc:HGNC:30244]	0.000522579	133405902	49961535	4.37007e-08	136354325	236873212	47.7219	136342553	236875766	3	3	6
ENSG00000111696	1.68442	NT5DC3	5-nucleotidase domain containing 3 [Source:HGNC Symbol;Acc:HGNC:30826]	0.0481007	168441526	11158396	8.86487e-07	172122668	51231544	24.4491	171905502	51234106	3	3	6
ENSG00000111711	1.21335	GOLT1B	golgi transport 1B [Source:HGNC Symbol;Acc:HGNC:20175]				4495.18	121334618	24322401	32189.2	121296126	24324964	3	3	6
ENSG00000111716	0.831277	LDHB	lactate dehydrogenase B [Source:HGNC Symbol;Acc:HGNC:6541]	3.79296	0,83127749	173660875							3	3	6
ENSG00000111726	0.780256	CMAS	cytidine monophosphate N-acetylneuraminic acid synthetase [Source:HGNC Symbol;Acc:HGNC:18290]	11.4551	0,78025605	19883944	4.55344	0,79741180	79870456	194.635	0,79753030	79867888	3	3	6
ENSG00000111727	1.37717	HCFC2	host cell factor C2 [Source:HGNC Symbol;Acc:HGNC:24972]	262.796	137717379	9216582	0.518961	140903769	43546753	4359.27	140822547	43549315	3	3	6
ENSG00000111788	1.28842	DDX12B	DEAD/H-box helicase 12B, pseudogene [Source:HGNC Symbol;Acc:HGNC:38668]				1120.66	128841800	21201515				3	3	6
ENSG00000111790	0.794282	FGFR1OP2	FGFR1 oncogene partner 2 [Source:HGNC Symbol;Acc:HGNC:23098]	452.479	0,79428168	14237559	101.95	0,81248321	56542304	10549.1	0,81262724	56539737	3	3	6
ENSG00000111796	0.439101	KLRB1	killer cell lectin like receptor B1 [Source:HGNC Symbol;Acc:HGNC:6373]	3.1711e-12	0,43910118	19881371	8.81165e-22	0,44902897	85073536	67.2277	0,44982271	85070969	3	3	6
ENSG00000111801	2.86014	BTN3A3	butyrophilin subfamily 3 member A3 [Source:HGNC Symbol;Acc:HGNC:1140]	1.3876e-07	286014334	12178717	1.70203e-22	292688294	54941116	555.656	291234504	54943678	3	3	6
ENSG00000111834	0.731646	RSPH4A	radial spoke head component 4A [Source:HGNC Symbol;Acc:HGNC:21558]	28501.5	0,73164638	2830086	5956.02	0,74838196	11562004	6741.65	0,74962614	11559440	3	3	6
ENSG00000111837	0.599352	MAK	male germ cell associated kinase [Source:HGNC Symbol;Acc:HGNC:6816]	465	0,59935183	4287586	5.27973	0,61220153	18081654	178.782	0,61406179	18079089	3	3	6
ENSG00000111846	0.80418	GCNT2	glucosaminyl (N-acetyl) transferase 2 (I blood group) [Source:HGNC Symbol;Acc:HGNC:4204]	24620.3	0,80418019	5001211	8297.17	0,82145715	19869505	37931.2	0,82182937	19866940	3	3	6
ENSG00000111860	1.49197	CEP85L	centrosomal protein 85 like [Source:HGNC Symbol;Acc:HGNC:21638]	148.333	149196996	7619258	0.0966368	152575509	35473213	2945.95	152409894	35475776	3	3	6
ENSG00000111879	1.27324	FAM184A	family with sequence similarity 184 member A [Source:HGNC Symbol;Acc:HGNC:20991]				43252.3	127324089	0,6853631	45690.1	127098683	0,6856195	3	3	6
ENSG00000111886	1.57618	GABRR2	gamma-aminobutyric acid type A receptor subunit rho2 [Source:HGNC Symbol;Acc:HGNC:4091]				2633.87	157618302	0,7156642	16640.1	156644312	0,7159205	3	3	6
ENSG00000111912	1.37782	NCOA7	nuclear receptor coactivator 7 [Source:HGNC Symbol;Acc:HGNC:21081]	87.2287	137782026	10399460	0.180951	140777062	48905045	695.406	140705177	48907606	3	3	6
ENSG00000111913	0.479618	RIPOR2	RHO family interacting cell polarization regulator 2 [Source:HGNC Symbol;Acc:HGNC:13872]	0.000668143	0,47961788	11085683	4.29719e-10	0,49019422	47325936	943.708	0,49141672	47323370	3	3	6
ENSG00000111962	1.66307	UST	uronyl 2-sulfotransferase [Source:HGNC Symbol;Acc:HGNC:17223]	0.000226429	166306841	19215538	2.12369e-11	169819901	88158437	235.599	169701535	88160997	3	3	6
ENSG00000112041	1.67756	TULP1	TUB like protein 1 [Source:HGNC Symbol;Acc:HGNC:12423]	16870.1	167755534	1971274	300.546	171479340	0,9058257	1475.19	170289855	0,9060820	3	3	6
ENSG00000112078	1.24001	KCTD20	potassium channel tetramerization domain containing 20 [Source:HGNC Symbol;Acc:HGNC:21052]	8.8199	124000598	40758711	0.00457809	126678474	197389599	664.541	126670958	197392154	3	3	6
ENSG00000112079	1.21357	STK38	serine/threonine kinase 38 [Source:HGNC Symbol;Acc:HGNC:17847]				4.01745	121357407	131689980	1102.08	121350271	131692538	3	3	6
ENSG00000112118	1.26651	MCM3	minichromosome maintenance complex component 3 [Source:HGNC Symbol;Acc:HGNC:6945]	0.430055	126651192	52961075	3.99263e-05	129376430	254337304	335.866	129369328	254339856	3	3	6
ENSG00000112139	1.47581	MDGA1	MAM domain containing glycosylphosphatidylinositol anchor 1 [Source:HGNC Symbol;Acc:HGNC:19267]	43251	147580985	1952675	1811.97	150880620	0,9095548	13920.1	150281501	0,9098112	3	3	6
ENSG00000112144	1.22121	CILK1	ciliogenesis associated kinase 1 [Source:HGNC Symbol;Acc:HGNC:21219]	401.56	122121239	15276796	9.01038	124811156	74651080	6.56761	124794035	74653641	3	3	6
ENSG00000112159	1.24412	MDN1	midasin AAA ATPase 1 [Source:HGNC Symbol;Acc:HGNC:18302]	858.554	124412011	21357187	0.305321	127041073	103080858	16808.9	127026282	103083417	3	3	6
ENSG00000112175	0.480778	BMP5	bone morphogenetic protein 5 [Source:HGNC Symbol;Acc:HGNC:1072]	16.2051	0,48077803	4481967	0.00578312	0,49151823	19121190	29.5545	0,49451812	19118625	3	3	6
ENSG00000112182	1.26107	BACH2	BTB domain and CNC homolog 2 [Source:HGNC Symbol;Acc:HGNC:14078]	7179.4	126106670	9394117	31.1169	128769797	45108828	36154.4	128731467	45111390	3	3	6
ENSG00000112186	1.23827	CAP2	cyclase associated actin cytoskeleton regulatory protein 2 [Source:HGNC Symbol;Acc:HGNC:20039]				34937.5	123827169	0,8371281				3	3	6
ENSG00000112210	1.31221	RAB23	RAB23, member RAS oncogene family [Source:HGNC Symbol;Acc:HGNC:14263]	10.8932	131221228	18598256	0.0115005	134091938	88487521	564.927	134064303	88490081	3	3	6
ENSG00000112214	2.80083	FHL5	four and a half LIM domains 5 [Source:HGNC Symbol;Acc:HGNC:17371]	0.033773	280083118	5888692	1.11442e-10	286182879	26527087	843.99	283393569	26529650	3	3	6
ENSG00000112232	0.721289	KHDRBS2	KH RNA binding domain containing, signal transduction associated 2 [Source:HGNC Symbol;Acc:HGNC:18114]	16882.8	0,72128916	3209324	2725.51	0,73783409	13152133	3958.64	0,73901980	13149568	3	3	6
ENSG00000112234	1.48808	FBXL4	F-box and leucine rich repeat protein 4 [Source:HGNC Symbol;Acc:HGNC:13601]	0.0105469	148807565	20203010	1.14863e-07	152019011	93816936	155.214	151957600	93819496	3	3	6
ENSG00000112246	0.691256	SIM1	SIM bHLH transcription factor 1 [Source:HGNC Symbol;Acc:HGNC:10882]	1.05822	0,69125615	16641608	0.00348851	0,70665513	68892342	2948.04	0,70693821	68889775	3	3	6
ENSG00000112276	2.75379	BVES	blood vessel epicardial substance [Source:HGNC Symbol;Acc:HGNC:1152]	1.0657	275378671	4572093	1.0391e-07	281926602	20657201	1097.04	278520183	20659764	2	3	5
ENSG00000112280	1.28468	COL9A1	collagen type IX alpha 1 chain [Source:HGNC Symbol;Acc:HGNC:2217]	8310.37	128467911	6043526	210.111	131244721	28895010	5936.06	131173974	28897573	3	3	6
ENSG00000112294	0.81429	ALDH5A1	aldehyde dehydrogenase 5 family member A1 [Source:HGNC Symbol;Acc:HGNC:408]	68.5951	0,81429010	24132045	39.4963	0,83231114	94933798	1606.91	0,83238025	94931230	3	3	6
ENSG00000112320	1.47089	SOBP	sine oculis binding protein homolog [Source:HGNC Symbol;Acc:HGNC:29256]	0.000758372	147088713	22971060	3.41479e-08	150374676	107058907	22.0767	150324238	107061466	3	3	6
ENSG00000112343	1.47407	TRIM38	tripartite motif containing 38 [Source:HGNC Symbol;Acc:HGNC:10059]	20.1008	147407009	9832651	0.0109009	150717823	45825099	622.567	150598523	45827661	3	3	6
ENSG00000112365	0.798402	ZBTB24	zinc finger and BTB domain containing 24 [Source:HGNC Symbol;Acc:HGNC:21143]	1105.86	0,79840216	10545363	436.973	0,81602774	41926927	1229.68	0,81621487	41924361	3	3	6
ENSG00000112379	0.514327	ARFGEF3	ARFGEF family member 3 [Source:HGNC Symbol;Acc:HGNC:21213]	3793.29	0,51432725	2568568	15.2388	0,52484668	10952501	30054.3	0,52941056	10949937	3	3	6
ENSG00000112394	0.545851	SLC16A10	solute carrier family 16 member 10 [Source:HGNC Symbol;Acc:HGNC:17027]	1.22744e-13	0,54585063	46804837	2.72129e-25	0,55800688	198487028	433.659	0,55822714	198484455	3	3	6
ENSG00000112414	0.616566	ADGRG6	adhesion G protein-coupled receptor G6 [Source:HGNC Symbol;Acc:HGNC:13841]	4.42737e-13	0,61656578	69899705	3.54816e-21	0,63011830	293784539	199.025	0,63022306	293781962	3	3	6
ENSG00000112539	0.476888	C6orf118	chromosome 6 open reading frame 118 [Source:HGNC Symbol;Acc:HGNC:21233]	6.44735	0,47688818	4995766	0.00135088	0,48806200	21300074	174.682	0,49079286	21297509	3	3	6
ENSG00000112541	0.75554	PDE10A	phosphodiesterase 10A [Source:HGNC Symbol;Acc:HGNC:8772]	4355.29	0,75553997	6398064	422.098	0,77118870	26091851	13287.4	0,77164794	26089286	3	3	6
ENSG00000112559	2.33869	MDFI	MyoD family inhibitor [Source:HGNC Symbol;Acc:HGNC:6967]	3.4157e-36	233869378	157296519	2.00708e-94	238788696	710421919	88.3719	238730087	710424451	3	3	6
ENSG00000112562	0.567169	SMOC2	SPARC related modular calcium binding 2 [Source:HGNC Symbol;Acc:HGNC:20323]	6.06574e-05	0,56716861	20183582	8.48395e-12	0,57882951	85571942	866.375	0,57929374	85569374	3	3	6
ENSG00000112576	1.33067	CCND3	cyclin D3 [Source:HGNC Symbol;Acc:HGNC:1585]	6.47261	133067288	21777641	0.000769654	135928486	103100372	1576.8	135902093	103102931	3	3	6
ENSG00000112599	1.37276	GUCA1B	guanylate cyclase activator 1B [Source:HGNC Symbol;Acc:HGNC:4679]				39743.2	137275815	0,4587337				3	3	6
ENSG00000112619	1.90045	PRPH2	peripherin 2 [Source:HGNC Symbol;Acc:HGNC:9942]	1328.17	190045496	3035297	1.07248	194251740	13838494	3147.02	192889384	13841057	3	3	6
ENSG00000112655	1.35049	PTK7	protein tyrosine kinase 7 (inactive) [Source:HGNC Symbol;Acc:HGNC:9618]	7.60153e-08	135048818	352358584	4.03282e-17	137984964	1663661938	86.8054	137983131	1663664426	3	3	6
ENSG00000112667	0.794264	DNPH1	2-deoxynucleoside 5-phosphate N-hydrolase 1 [Source:HGNC Symbol;Acc:HGNC:21218]	176.401	0,79426389	20694169	11.8492	0,81111430	82782054	9107.11	0,81121410	82779486	3	3	6
ENSG00000112695	0.821906	COX7A2	cytochrome c oxidase subunit 7A2 [Source:HGNC Symbol;Acc:HGNC:2288]	1079.84	0,82190562	17660507							3	3	6
ENSG00000112706	2.34219	IMPG1	interphotoreceptor matrix proteoglycan 1 [Source:HGNC Symbol;Acc:HGNC:6055]	536.164	234219377	2582142	0.103561	239638771	11702666	1804.87	236126781	11705230	2	3	5
ENSG00000112742	1.82669	TTK	TTK protein kinase [Source:HGNC Symbol;Acc:HGNC:12401]	0.349795	182668816	8809035	1.61604e-06	186634159	40216276	482.441	186234524	40218838	3	3	6
ENSG00000112773	5.2829	TENT5A	terminal nucleotidyltransferase 5A [Source:HGNC Symbol;Acc:HGNC:18345]	1.18291e-47	528290206	32968452	2.85968e-89	540248835	147606600	6.13822	537411119	147609158	3	3	6
ENSG00000112837	2.3316	TBX18	T-box transcription factor 18 [Source:HGNC Symbol;Acc:HGNC:11595]	1.96756e-11	233160174	21329927	7.72468e-27	238183611	96416383	212.586	237756686	96418942	3	3	6
ENSG00000112852	1.30963	PCDHB2	protocadherin beta 2 [Source:HGNC Symbol;Acc:HGNC:8687]	0.10978	130963150	50758204	6.00805e-07	133759082	241115061	722.172	133749135	241117614	3	3	6
ENSG00000112936	4.70079	C7	complement C7 [Source:HGNC Symbol;Acc:HGNC:1346]	4.86988e-126	470078510	606156493	0,000000e+00	480157755	2712403440	11.5144	480041943	2712405884	3	3	6
ENSG00000112941	1.21458	TENT4A	terminal nucleotidyltransferase 4A [Source:HGNC Symbol;Acc:HGNC:16705]	165.844	121457842	19732097	2.84468	124162510	96805530	117.816	124150004	96808090	3	3	6
ENSG00000112972	0.748766	HMGCS1	3-hydroxy-3-methylglutaryl-CoA synthase 1 [Source:HGNC Symbol;Acc:HGNC:5007]	3.60667e-06	0,74876627	104051487	3.68466e-07	0,76560334	422965598	469.517	0,76563309	422963016	3	3	6
ENSG00000112981	0.706145	NME5	NME/NM23 family member 5 [Source:HGNC Symbol;Acc:HGNC:7853]	8692.87	0,70614537	3717054	979.036	0,72229859	15305487	4942.94	0,72343952	15302922	3	3	6
ENSG00000112984	1.95428	KIF20A	kinesin family member 20A [Source:HGNC Symbol;Acc:HGNC:9787]	1.99926e-19	195428432	36577247	1.07944e-29	199703281	166498650	0.0173395	199574768	166501207	3	3	6
ENSG00000113100	1.50381	CDH9	cadherin 9 [Source:HGNC Symbol;Acc:HGNC:1768]	9.31959	150381142	14047731	3.64067e-05	153655764	65166400	5998.13	153561691	65168961	3	3	6
ENSG00000113205	1.54483	PCDHB3	protocadherin beta 3 [Source:HGNC Symbol;Acc:HGNC:8688]	662.536	154483214	5677802	0.610948	157681415	26191774	6195.56	157411306	26194337	3	3	6
ENSG00000113212	1.43704	PCDHB7	protocadherin beta 7 [Source:HGNC Symbol;Acc:HGNC:8692]				7297	143704095	0,7857986				3	3	6
ENSG00000113240	1.59366	CLK4	CDC like kinase 4 [Source:HGNC Symbol;Acc:HGNC:13659]	0.0460214	159366195	21655069	2.66877e-11	163160584	100371895	7597.21	163075631	100374455	3	3	6
ENSG00000113248	1.23835	PCDHB15	protocadherin beta 15 [Source:HGNC Symbol;Acc:HGNC:8686]	45603.7	123834720	4117397	3182.86	126555299	19982046	27635	126481950	19984609	3	3	6
ENSG00000113249	0.458034	HAVCR1	hepatitis A virus cellular receptor 1 [Source:HGNC Symbol;Acc:HGNC:17866]	0.00354513	0,45803392	8160277	2.02123e-08	0,46811229	34889500	13.9209	0,46991387	34886935	3	3	6
ENSG00000113273	1.44295	ARSB	arylsulfatase B [Source:HGNC Symbol;Acc:HGNC:714]	9.66139e-07	144294668	41706539	7.27237e-12	147431913	194582819	7.5732	147407334	194585374	3	3	6
ENSG00000113319	1.30883	RASGRF2	Ras protein specific guanine nucleotide releasing factor 2 [Source:HGNC Symbol;Acc:HGNC:9876]				28059.7	130883337	0,7493105				3	3	6
ENSG00000113328	0.790096	CCNG1	cyclin G1 [Source:HGNC Symbol;Acc:HGNC:1592]	0.29266	0,79009564	49931880	0.0607002	0,80781346	199172943	1484.51	0,80785637	199170371	3	3	6
ENSG00000113361	1.74372	CDH6	cadherin 6 [Source:HGNC Symbol;Acc:HGNC:1765]	6.25914e-28	174371981	331179017	1.09065e-55	178178232	1516829925	56.3817	178169577	1516832421	3	3	6
ENSG00000113368	1.45235	LMNB1	lamin B1 [Source:HGNC Symbol;Acc:HGNC:6637]	4.93322e-05	145235299	57573688	8.03089e-15	148357537	268158372	961.21	148338988	268160924	3	3	6
ENSG00000113389	3.11645	NPR3	natriuretic peptide receptor 3 [Source:HGNC Symbol;Acc:HGNC:7945]	3.17522e-07	311645386	9834304	1.93316e-20	318476300	44213454	245.373	316159380	44216016	3	3	6
ENSG00000113430	0.135572	IRX4	iroquois homeobox 4 [Source:HGNC Symbol;Acc:HGNC:6129]	2.25067e-15	0,13557158	10239558	2.99518e-39	0,13885774	44432699	196.1	0,14253191	44430133	3	1	4
ENSG00000113448	2.04621	PDE4D	phosphodiesterase 4D [Source:HGNC Symbol;Acc:HGNC:8783]	1.63525e-13	204621072	25553398	7.75122e-25	209052376	116044496	11.9068	208831725	116047055	3	3	6
ENSG00000113492	0.547421	AGXT2	alanine--glyoxylate aminotransferase 2 [Source:HGNC Symbol;Acc:HGNC:14412]	1.06151e-05	0,54742075	16220126	2.29147e-10	0,55980069	68739804	140.464	0,56043104	68737237	3	3	6
ENSG00000113494	0.739026	PRLR	prolactin receptor [Source:HGNC Symbol;Acc:HGNC:9446]	67.6224	0,73902609	20146084	0.0892407	0,75557314	82223478	36114.4	0,75573912	82220911	3	3	6
ENSG00000113555	0.443669	PCDH12	protocadherin 12 [Source:HGNC Symbol;Acc:HGNC:8657]	1337.47	0,44366911	14281306	4.23543e-16	0,45400158	61035898	36381.8	0,45508765	61033331	3	3	6
ENSG00000113569	1.21517	NUP155	nucleoporin 155 [Source:HGNC Symbol;Acc:HGNC:8063]				112.755	121517302	63144891	8211.85	121502195	63147452	3	3	6
ENSG00000113578	0.492234	FGF1	fibroblast growth factor 1 [Source:HGNC Symbol;Acc:HGNC:3665]	2.47703e-34	0,49223418	168430470	1.61335e-63	0,50328875	717783171	102.114	0,50336548	717780576	3	3	6
ENSG00000113580	1.26801	NR3C1	nuclear receptor subfamily 3 group C member 1 [Source:HGNC Symbol;Acc:HGNC:7978]	23.417	126800822	20768914	0.074977	129550110	99771265	149.453	129531793	99773824	3	3	6
ENSG00000113594	1.4624	LIFR	LIF receptor subunit alpha [Source:HGNC Symbol;Acc:HGNC:6597]	3.5521e-06	146239810	55862483	4.12416e-15	149387642	259965511	379.408	149367674	259968063	3	3	6
ENSG00000113657	1.31496	DPYSL3	dihydropyrimidinase like 3 [Source:HGNC Symbol;Acc:HGNC:3015]	0.301483	131495516	72028767	1.17109e-08	134341432	342137375	2999.12	134334173	342139923	3	3	6
ENSG00000113658	1.22971	SMAD5	SMAD family member 5 [Source:HGNC Symbol;Acc:HGNC:6771]	70.8643	122970871	34197394	0.0363161	125648756	166365296	3588.8	125640530	166367853	3	3	6
ENSG00000113721	0.770922	PDGFRB	platelet derived growth factor receptor beta [Source:HGNC Symbol;Acc:HGNC:8804]	3.1909e-05	0,77092227	98934416	5.99055e-05	0,78772862	399411500	6.32775	0,78775458	399408920	3	3	6
ENSG00000113732	0.830225	ATP6V0E1	ATPase H+ transporting V0 subunit e1 [Source:HGNC Symbol;Acc:HGNC:863]	422.961	0,83022544	20427796							3	3	6
ENSG00000113742	0.820592	CPEB4	cytoplasmic polyadenylation element binding protein 4 [Source:HGNC Symbol;Acc:HGNC:21747]	146.307	0,82059231	29671078							3	3	6
ENSG00000113749	0.27599	HRH2	histamine receptor H2 [Source:HGNC Symbol;Acc:HGNC:5183]	0.000166924	0,27599009	6021270	6.98921e-14	0,28156387	26033974	102.266	0,28593239	26031409	3	3	6
ENSG00000113805	1.32035	CNTN3	contactin 3 [Source:HGNC Symbol;Acc:HGNC:2173]							25481.1	132035219	0,3012156	2	3	5
ENSG00000113810	1.43083	SMC4	structural maintenance of chromosomes 4 [Source:HGNC Symbol;Acc:HGNC:14013]	5.8706e-05	143082639	37232320	1.48201e-10	146260464	174184759	171.79	146234364	174187315	3	3	6
ENSG00000113905	0.181545	HRG	histidine rich glycoprotein [Source:HGNC Symbol;Acc:HGNC:5181]	89.5663	0,18154469	1750992	0.00553879	0,18630078	0,7585307	571.25	0,20517183	0,7582743	2	0	2
ENSG00000113916	1.26585	BCL6	BCL6 transcription repressor [Source:HGNC Symbol;Acc:HGNC:1001]	2265.44	126584591	16471723	0.375923	129500706	79637606				3	3	6
ENSG00000113924	0.573086	HGD	homogentisate 1,2-dioxygenase [Source:HGNC Symbol;Acc:HGNC:4892]	2.91925e-12	0,57308583	46285838	1.38229e-21	0,58600556	195574678	414.642	0,58620202	195572106	3	3	6
ENSG00000113946	0.232087	CLDN16	claudin 16 [Source:HGNC Symbol;Acc:HGNC:2037]	3.94582e-09	0,23208653	8050259	6.40451e-22	0,23734753	34828726	12.5548	0,24102836	34826161	3	3	6
ENSG00000114019	0.641225	AMOTL2	angiomotin like 2 [Source:HGNC Symbol;Acc:HGNC:17812]	3.92689e-19	0,64122462	120498764	1.32305e-22	0,65525809	504479218	15.9849	0,65531122	504476632	3	3	6
ENSG00000114021	0.781075	NIT2	nitrilase family member 2 [Source:HGNC Symbol;Acc:HGNC:29878]	27.6622	0,78107467	24329212	1.68447	0,79868960	97477999	10091.5	0,79878552	97475431	3	3	6
ENSG00000114026	1.22974	OGG1	8-oxoguanine DNA glycosylase [Source:HGNC Symbol;Acc:HGNC:8125]	176.216	122974298	23405796	0.374457	125703397	114086763	3528.9	125691350	114089322	3	3	6
ENSG00000114107	1.27069	CEP70	centrosomal protein 70 [Source:HGNC Symbol;Acc:HGNC:29972]	5523.02	127068615	7050112	136.083	129883758	33906188	4447.04	129828680	33908751	3	3	6
ENSG00000114115	1.39841	RBP1	retinol binding protein 1 [Source:HGNC Symbol;Acc:HGNC:9919]	0.000414847	139840763	88109448	1.21846e-14	142812787	412490605	1267.74	142803364	412493150	3	3	6
ENSG00000114166	1.20396	KAT2B	lysine acetyltransferase 2B [Source:HGNC Symbol;Acc:HGNC:8638]				16.6393	120396245	110673786	9134.5	120388522	110676345	3	3	6
ENSG00000114200	1.59844	BCHE	butyrylcholinesterase [Source:HGNC Symbol;Acc:HGNC:983]	0.506082	159844227	12408436	2.92602e-06	163321206	57213546	1343.67	163171559	57216108	3	3	6
ENSG00000114204	3.3074	SERPINI2	serpin family I member 2 [Source:HGNC Symbol;Acc:HGNC:8945]	0.000456477	330740030	6622609	3.14316e-15	338366283	29810028	583.573	334300662	29812590	3	3	6
ENSG00000114248	3.28309	LRRC31	leucine rich repeat containing 31 [Source:HGNC Symbol;Acc:HGNC:26261]	863.816	328308903	1778051	0.11806	335591688	0,7998339	6849.37	321441482	0,8000903	0	2	2
ENSG00000114251	1.25507	WNT5A	Wnt family member 5A [Source:HGNC Symbol;Acc:HGNC:12784]	4.45891	125507467	83854603	1.07266e-05	128281041	405014467	3796.76	128276913	405017012	3	3	6
ENSG00000114268	0.686291	PFKFB4	6-phosphofructo-2-kinase/fructose-2,6-biphosphatase 4 [Source:HGNC Symbol;Acc:HGNC:8875]				3.00185e-08	0,68629138	125192355				3	3	6
ENSG00000114270	0.796619	COL7A1	collagen type VII alpha 1 chain [Source:HGNC Symbol;Acc:HGNC:2214]				0.326651	0,79661936	124417424				3	3	6
ENSG00000114315	1.44606	HES1	hes family bHLH transcription factor 1 [Source:HGNC Symbol;Acc:HGNC:5192]	0.00321106	144605545	41457084	7.69911e-12	147764416	193378089	1325.22	147739332	193380644	3	3	6
ENSG00000114346	1.51689	ECT2	epithelial cell transforming 2 [Source:HGNC Symbol;Acc:HGNC:3155]	4.11285	151688749	11589442	0.000243386	155066597	53796646	1640.56	154946554	53799207	3	3	6
ENSG00000114378	0.440063	HYAL1	hyaluronidase 1 [Source:HGNC Symbol;Acc:HGNC:5320]	3.16086e-09	0,44006260	15824559	7.77992e-18	0,44938672	67797791	77.1207	0,45038107	67795224	3	3	6
ENSG00000114395	0.792528	CYB561D2	cytochrome b561 family member D2 [Source:HGNC Symbol;Acc:HGNC:30253]	43.8629	0,79252800	18399489	19.3524	0,80971812	73521222	95.7897	0,80983210	73518655	3	3	6
ENSG00000114423	1.21044	CBLB	Cbl proto-oncogene B [Source:HGNC Symbol;Acc:HGNC:1542]	5.29518	121044428	59647843	0.0106134	123777745	293621664	1327.79	123773754	293624215	3	3	6
ENSG00000114450	1.86893	GNB4	G protein subunit beta 4 [Source:HGNC Symbol;Acc:HGNC:20731]	2.7383e-08	186892601	24874435	7.07101e-20	190930416	113403188	367.389	190773727	113405747	3	3	6
ENSG00000114473	0.773073	IQCG	IQ motif containing G [Source:HGNC Symbol;Acc:HGNC:25251]	1112.84	0,77307336	9222597	191.736	0,79022965	37139734	5716.34	0,79050220	37137169	3	3	6
ENSG00000114480	0.768303	GBE1	1,4-alpha-glucan branching enzyme 1 [Source:HGNC Symbol;Acc:HGNC:4180]	154.157	0,76830313	14133556	12.7526	0,78523045	57075305	5428.36	0,78541621	57072739	3	3	6
ENSG00000114520	0.828298	SNX4	sorting nexin 4 [Source:HGNC Symbol;Acc:HGNC:11175]	458.689	0,82829768	20589847							3	3	6
ENSG00000114541	0.720525	FRMD4B	FERM domain containing 4B [Source:HGNC Symbol;Acc:HGNC:24886]	4.26158e-06	0,72052453	44466823	1.73348e-06	0,73660356	182586936	12.2079	0,73669010	182584364	3	3	6
ENSG00000114626	0.729184	ABTB1	ankyrin repeat and BTB domain containing 1 [Source:HGNC Symbol;Acc:HGNC:18275]	1.28088	0,72918407	22045750	0.0125401	0,74583695	90144885	4202.46	0,74600037	90142318	3	3	6
ENSG00000114631	1.20547	PODXL2	podocalyxin like 2 [Source:HGNC Symbol;Acc:HGNC:17936]				13.4367	120546632	118806475	34025	120539328	118809033	3	3	6
ENSG00000114638	1.36101	UPK1B	uroplakin 1B [Source:HGNC Symbol;Acc:HGNC:12578]	28675.8	136101019	4344922	162.429	138928571	20421004				3	3	6
ENSG00000114646	2.17675	CSPG5	chondroitin sulfate proteoglycan 5 [Source:HGNC Symbol;Acc:HGNC:2467]	2265.62	217675071	2130528	2.94157	222192502	0,9640784	916.77	218937200	0,9643348	1	3	4
ENSG00000114654	3.3953	EFCC1	EF-hand and coiled-coil domain containing 1 [Source:HGNC Symbol;Acc:HGNC:25692]	4.33213	339529991	3165365	3.83169e-06	346991704	14216677	93.0087	338017454	14219240	0	3	3
ENSG00000114670	0.670898	NEK11	NIMA related kinase 11 [Source:HGNC Symbol;Acc:HGNC:18593]	0.0677839	0,67089771	16443000	0.000482773	0,68576493	68407758	328.993	0,68609120	68405191	3	3	6
ENSG00000114698	1.54737	PLSCR4	phospholipid scramblase 4 [Source:HGNC Symbol;Acc:HGNC:16497]	5319.7	154736904	3253779	56.7307	158066874	15037005	772.711	157591730	15039568	3	3	6
ENSG00000114737	1.30861	CISH	cytokine inducible SH2 containing protein [Source:HGNC Symbol;Acc:HGNC:1984]	2299.2	130861127	6976880	41.5781	133762928	33253069	724.846	133690924	33255631	3	3	6
ENSG00000114738	0.77471	MAPKAPK3	MAPK activated protein kinase 3 [Source:HGNC Symbol;Acc:HGNC:6888]	1.25034	0,77470955	27626973	0.285224	0,79150773	111390767	199.37	0,79159761	111388198	3	3	6
ENSG00000114786	0.754069	ABHD14A-ACY1	ABHD14A-ACY1 readthrough [Source:HGNC Symbol;Acc:HGNC:38856]	0.00584466	0,75406906	49636149	0.000198114	0,77048763	201830576	606.076	0,77054746	201828003	3	3	6
ENSG00000114796	1.34729	KLHL24	kelch like family member 24 [Source:HGNC Symbol;Acc:HGNC:25947]	0.0840935	134728521	28934317	7.43376e-06	137740823	137003278	511.065	137718868	137005836	3	3	6
ENSG00000114805	1.2128	PLCH1	phospholipase C eta 1 [Source:HGNC Symbol;Acc:HGNC:29185]				6058.18	121279910	23489889	24214.6	121240266	23492452	3	3	6
ENSG00000114841	0.722623	DNAH1	dynein axonemal heavy chain 1 [Source:HGNC Symbol;Acc:HGNC:2940]	10.7259	0,72262318	15668382	0.15553	0,73922932	64176367	5346.98	0,73947063	64173800	3	3	6
ENSG00000114853	1.36365	ZBTB47	zinc finger and BTB domain containing 47 [Source:HGNC Symbol;Acc:HGNC:26955]	0.00252973	136364648	37336005	8.28517e-08	139409506	176272869	185.855	139390872	176275425	3	3	6
ENSG00000114861	0.694236	FOXP1	forkhead box P1 [Source:HGNC Symbol;Acc:HGNC:3823]	5.63305e-07	0,69423583	74651838	6.78043e-12	0,70973082	308783690	1035.03	0,70979272	308781113	3	3	6
ENSG00000114948	3.09203	ADAM23	ADAM metallopeptidase domain 23 [Source:HGNC Symbol;Acc:HGNC:202]	5.74706e-12	309202982	13002482	2.04285e-26	315903560	58471190	18.5971	314188109	58473751	3	3	6
ENSG00000114999	1.38346	TTL	tubulin tyrosine ligase [Source:HGNC Symbol;Acc:HGNC:21586]	0.0238804	138346159	27702943	1.0666e-06	141334971	130098221	111.261	141307162	130100779	3	3	6
ENSG00000115084	0.792877	SLC35F5	solute carrier family 35 member F5 [Source:HGNC Symbol;Acc:HGNC:23617]	0.120664	0,79287725	56364997	0.0523358	0,81052542	224656547	1022.19	0,81056243	224653974	3	3	6
ENSG00000115085	1.48073	ZAP70	zeta chain of T cell receptor associated protein kinase 70 [Source:HGNC Symbol;Acc:HGNC:12858]	627.545	148073459	9948884	0.00781185	151520239	46439601	34705.3	151398719	46442163	3	3	6
ENSG00000115107	1.52786	STEAP3	STEAP3 metalloreductase [Source:HGNC Symbol;Acc:HGNC:24592]				11492.3	152785822	0,5291808	1303.62	151686924	0,5294372	3	3	6
ENSG00000115109	0.645929	EPB41L5	erythrocyte membrane protein band 4.1 like 5 [Source:HGNC Symbol;Acc:HGNC:19819]	1.21136e-20	0,64592918	243205191	2.19096e-26	0,66020062	1016959470	75.3046	0,66022624	1016956862	3	3	6
ENSG00000115112	0.350398	TFCP2L1	transcription factor CP2 like 1 [Source:HGNC Symbol;Acc:HGNC:17925]	7.21521e-38	0,35039786	57382863	5.1873e-69	0,35842613	246897356	52.5268	0,35879619	246894781	3	3	6
ENSG00000115129	1.22376	TP53I3	tumor protein p53 inducible protein 3 [Source:HGNC Symbol;Acc:HGNC:19373]	648.592	122375807	15212112	8.26061	125047313	74188597	669.863	125029748	74191158	3	3	6
ENSG00000115137	1.33622	DNAJC27	DnaJ heat shock protein family (Hsp40) member C27 [Source:HGNC Symbol;Acc:HGNC:30290]	5451.73	133621880	5130467	127.169	136603335	24333333	1187.94	136487485	24335896	3	3	6
ENSG00000115138	0.683702	POMC	proopiomelanocortin [Source:HGNC Symbol;Acc:HGNC:9201]	2615.24	0,68370245	4726837	131.078	0,69911970	19592646	7965.16	0,70016333	19590081	3	3	6
ENSG00000115163	1.44035	CENPA	centromere protein A [Source:HGNC Symbol;Acc:HGNC:1851]	1522.39	144034593	5744791	5.70625	147063214	26754465	5540.82	146887837	26757028	3	3	6
ENSG00000115170	1.60837	ACVR1	activin A receptor type 1 [Source:HGNC Symbol;Acc:HGNC:171]	1.08758e-05	160837061	24573057	1.10958e-12	164263407	113092761	87.442	164185317	113095320	3	3	6
ENSG00000115194	0.691448	SLC30A3	solute carrier family 30 member 3 [Source:HGNC Symbol;Acc:HGNC:11014]	884.596	0,69144840	6020525	31.6877	0,70670092	24929209	4870.79	0,70748169	24926644	3	3	6
ENSG00000115221	1.40829	ITGB6	integrin subunit beta 6 [Source:HGNC Symbol;Acc:HGNC:6161]	2358.88	140828859	5797514	9.68133	143978268	27208236	9130.44	143827907	27210799	3	3	6
ENSG00000115226	1.84516	FNDC4	fibronectin type III domain containing 4 [Source:HGNC Symbol;Acc:HGNC:20239]	11.9711	184516197	6716374	0.000104165	188288622	30566575	2666.68	187743280	30569137	3	3	6
ENSG00000115252	1.44577	PDE1A	phosphodiesterase 1A [Source:HGNC Symbol;Acc:HGNC:8774]	19149	144576544	2587598	640.476	147819085	12094427	270.005	147420305	12096990	3	3	6
ENSG00000115255	0.508348	REEP6	receptor accessory protein 6 [Source:HGNC Symbol;Acc:HGNC:30078]	6.13658e-11	0,50834811	34972734	5.45253e-25	0,51941849	148966517	1077.84	0,51976466	148963946	3	3	6
ENSG00000115266	1.20542	APC2	APC regulator of WNT signaling pathway 2 [Source:HGNC Symbol;Acc:HGNC:24036]				891.704	120541584	42951816	23072.9	120521405	42954378	3	3	6
ENSG00000115267	1.6842	IFIH1	interferon induced with helicase C domain 1 [Source:HGNC Symbol;Acc:HGNC:18873]	7072.19	168419816	2541691	45.1368	172202380	11684078	3057	171257840	11686641	3	3	6
ENSG00000115290	0.806816	GRB14	growth factor receptor bound protein 14 [Source:HGNC Symbol;Acc:HGNC:4565]	7292.11	0,80681644	10133213	1037.52	0,82580364	39810125				3	3	6
ENSG00000115295	1.81737	CLIP4	CAP-Gly domain containing linker protein family member 4 [Source:HGNC Symbol;Acc:HGNC:26108]	0.000115839	181736641	13497299	1.1491e-10	185792103	61718071	4.83158	185536344	61720632	3	3	6
ENSG00000115339	1.44014	GALNT3	polypeptide N-acetylgalactosaminyltransferase 3 [Source:HGNC Symbol;Acc:HGNC:4125]	2668.87	144014244	4784918	24.239	147169116	22337624	1265.87	146958264	22340187	3	3	6
ENSG00000115353	1.44793	TACR1	tachykinin receptor 1 [Source:HGNC Symbol;Acc:HGNC:11526]	13308.4	144793488	3513676	174.273	147790027	16329054	21048.5	147494370	16331617	3	3	6
ENSG00000115355	1.24611	CCDC88A	coiled-coil domain containing 88A [Source:HGNC Symbol;Acc:HGNC:25523]	37.8015	124611479	23219135	0.132808	127373971	112514806	690.456	127360077	112517365	3	3	6
ENSG00000115361	4.24339	ACADL	acyl-CoA dehydrogenase long chain [Source:HGNC Symbol;Acc:HGNC:88]	2.78352e-16	424338583	15363792	2.90135e-41	434402654	68985037	240.592	430916528	68987598	3	3	6
ENSG00000115368	1.24281	WDR75	WD repeat domain 75 [Source:HGNC Symbol;Acc:HGNC:25725]	329.451	124281078	14713083	3.82053	127021953	71334983	278.091	127000617	71337544	3	3	6
ENSG00000115380	0.488283	EFEMP1	EGF containing fibulin extracellular matrix protein 1 [Source:HGNC Symbol;Acc:HGNC:3218]	5.87315e-39	0,48828292	97452045	2.46426e-51	0,49904815	415674580	7.45159	0,49918288	415671998	3	3	6
ENSG00000115414	3.44657	FN1	fibronectin 1 [Source:HGNC Symbol;Acc:HGNC:3778]	2.00641e-96	344656653	583761131	4.69238e-255	351908841	2619019771	15.2153	351856254	2619022218	3	3	6
ENSG00000115421	1.34962	PAPOLG	poly(A) polymerase gamma [Source:HGNC Symbol;Acc:HGNC:14982]	33.6877	134962376	12196936	0.118991	137927119	57643285	17.9349	137874456	57645847	3	3	6
ENSG00000115423	0.6017	DNAH6	dynein axonemal heavy chain 6 [Source:HGNC Symbol;Acc:HGNC:2951]	9493.55	0,60169961	2577074	219.896	0,61586429	10827307	21126	0,61890412	10824742	3	3	6
ENSG00000115425	0.555	PECR	peroxisomal trans-2-enoyl-CoA reductase [Source:HGNC Symbol;Acc:HGNC:18281]	9.43027e-11	0,55500008	30559348	4.54746e-18	0,56675383	129620947	75.4179	0,56707799	129618378	3	3	6
ENSG00000115457	0.776532	IGFBP2	insulin like growth factor binding protein 2 [Source:HGNC Symbol;Acc:HGNC:5471]	0.0213919	0,77653226	235517770	2.73654e-06	0,79307460	950136894	1533.41	0,79308499	950134291	3	3	6
ENSG00000115461	2.75485	IGFBP5	insulin like growth factor binding protein 5 [Source:HGNC Symbol;Acc:HGNC:5474]	2.5192e-79	275485382	2065750679	2.62648e-232	281393716	9302041932	13.0818	281386052	9302044080	3	3	6
ENSG00000115468	0.643439	EFHD1	EF-hand domain family member D1 [Source:HGNC Symbol;Acc:HGNC:29556]	1.77076e-05	0,64343941	29908678	5.92346e-10	0,65742738	125201699	547.146	0,65763871	125199129	3	3	6
ENSG00000115504	1.51458	EHBP1	EH domain binding protein 1 [Source:HGNC Symbol;Acc:HGNC:29144]	7.79901e-10	151457639	49405931	1.38584e-16	154760874	229069620	12.3416	154732950	229072174	3	3	6
ENSG00000115507	1.38296	OTX1	orthodenticle homeobox 1 [Source:HGNC Symbol;Acc:HGNC:8521]				29497.6	138296108	0,5715237				3	3	6
ENSG00000115594	0.230888	IL1R1	interleukin 1 receptor type 1 [Source:HGNC Symbol;Acc:HGNC:5993]	4.71461e-181	0,23088780	365965833	1.77592e-282	0,23590091	1584203619	1.80088	0,23598252	1584200986	3	3	6
ENSG00000115641	2.28312	FHL2	four and a half LIM domains 2 [Source:HGNC Symbol;Acc:HGNC:3703]	6.6946e-11	228311990	24147361	1.97059e-28	233006136	109048164	508.612	232656375	109050723	3	3	6
ENSG00000115657	1.20338	ABCB6	ATP binding cassette subfamily B member 6 (Langereis blood group) [Source:HGNC Symbol;Acc:HGNC:47]	19624.2	120337746	7589006	565.69	123107413	37562658	39172.2	123078027	37565221	3	3	6
ENSG00000115661	0.826865	STK16	serine/threonine kinase 16 [Source:HGNC Symbol;Acc:HGNC:11394]	1561.01	0,82686540	12809346							3	3	6
ENSG00000115718	1.29127	PROC	protein C, inactivator of coagulation factors Va and VIIIa [Source:HGNC Symbol;Acc:HGNC:9451]				27089.8	129127170	0,7895878	7931.1	128904081	0,7898442	3	3	6
ENSG00000115738	0.737838	ID2	inhibitor of DNA binding 2 [Source:HGNC Symbol;Acc:HGNC:5361]	2.10475e-06	0,73783792	115082936	9.81943e-09	0,75400230	470445790	255.009	0,75403169	470443206	3	3	6
ENSG00000115756	0.592022	HPCAL1	hippocalcin like 1 [Source:HGNC Symbol;Acc:HGNC:5145]	1.21547e-08	0,59202210	29849692	3.4354e-14	0,60474325	125997629	121.602	0,60502153	125995060	3	3	6
ENSG00000115758	0.736466	ODC1	ornithine decarboxylase 1 [Source:HGNC Symbol;Acc:HGNC:8109]	1.97756e-05	0,73646625	157734675	6.49695e-10	0,75219802	646199182	501.284	0,75221972	646196591	3	3	6
ENSG00000115825	1.35124	PRKD3	protein kinase D3 [Source:HGNC Symbol;Acc:HGNC:9408]	0.048996	135123898	28026834	9.69292e-06	138079016	132382842	90.0924	138055880	132385400	3	3	6
ENSG00000115828	2.25259	QPCT	glutaminyl-peptide cyclotransferase [Source:HGNC Symbol;Acc:HGNC:9753]	0.315058	225259391	6414605	6.7881e-08	229981264	29005480	754.531	228734549	29008042	3	3	6
ENSG00000115866	0.802002	DARS1	aspartyl-tRNA synthetase 1 [Source:HGNC Symbol;Acc:HGNC:2678]	39.243	0,80200205	42862507	0.661624	0,81970940	170019321	14187.7	0,81975380	170016750	3	3	6
ENSG00000115884	1.21784	SDC1	syndecan 1 [Source:HGNC Symbol;Acc:HGNC:10658]				582.724	121784022	42864547				3	3	6
ENSG00000115902	1.44986	SLC1A4	solute carrier family 1 member 4 [Source:HGNC Symbol;Acc:HGNC:10942]	550.163	144985823	8234630	0.211523	148062722	38325475	13019.5	147934830	38328037	3	3	6
ENSG00000115919	0.799902	KYNU	kynureninase [Source:HGNC Symbol;Acc:HGNC:6469]				31925.2	0,79990232	0,9163399				3	3	6
ENSG00000115935	1.57191	WIPF1	WAS/WASL interacting protein family member 1 [Source:HGNC Symbol;Acc:HGNC:12736]	0.000312849	157191137	21217303	3.32454e-10	160574129	97905293	92.6726	160494085	97907852	3	3	6
ENSG00000115947	0.748019	ORC4	origin recognition complex subunit 4 [Source:HGNC Symbol;Acc:HGNC:8490]	0.028743	0,74801884	39979940	0.000579293	0,76495573	162483154	1896.9	0,76503357	162480583	3	3	6
ENSG00000115993	1.27505	TRAK2	trafficking kinesin protein 2 [Source:HGNC Symbol;Acc:HGNC:13206]	16.2861	127504906	24336878	0.0119205	130270691	116701800	1003.15	130254241	116704359	3	3	6
ENSG00000116014	0.466227	KISS1R	KISS1 receptor [Source:HGNC Symbol;Acc:HGNC:4510]	9.71461e-06	0,46622739	11598836	1.83069e-11	0,47638779	49575731	19.8896	0,47761820	49573165	3	3	6
ENSG00000116017	0.691251	ARID3A	AT-rich interaction domain 3A [Source:HGNC Symbol;Acc:HGNC:3031]	2.20063e-14	0,69125064	179908602	1.32876e-16	0,70659624	744820743	46.5786	0,70662246	744818147	3	3	6
ENSG00000116035	0.133318	VAX2	ventral anterior homeobox 2 [Source:HGNC Symbol;Acc:HGNC:12661]	8.65574e-05	0,13331796	22644234	4.32892e-77	0,13675525	98222054	3594.21	0,13842925	98219486	3	3	6
ENSG00000116039	0.122932	ATP6V1B1	ATPase H+ transporting V1 subunit B1 [Source:HGNC Symbol;Acc:HGNC:853]	3.55481e-05	0,12293234	24121397	2.9119e-84	0,12613545	104661591	3350.52	0,12774524	104659023	3	3	6
ENSG00000116096	0.69263	SPR	sepiapterin reductase [Source:HGNC Symbol;Acc:HGNC:11257]	16833.6	0,69262963	2801798	2025.34	0,70740494	11621098	2578.56	0,70906710	11618533	3	3	6
ENSG00000116127	1.27272	ALMS1	ALMS1 centrosome and basal body associated protein [Source:HGNC Symbol;Acc:HGNC:428]	821.475	127272080	18221161	0.200234	129957325	87198895	20465.7	129935775	87201455	3	3	6
ENSG00000116132	1.38642	PRRX1	paired related homeobox 1 [Source:HGNC Symbol;Acc:HGNC:9142]	438.635	138642275	9889700	0.327128	141500185	46273119	9710.75	141421463	46275681	3	3	6
ENSG00000116138	0.818635	DNAJC16	DnaJ heat shock protein family (Hsp40) member C16 [Source:HGNC Symbol;Acc:HGNC:29157]	191.723	0,81863459	22687391							3	3	6
ENSG00000116151	0.782036	MORN1	MORN repeat containing 1 [Source:HGNC Symbol;Acc:HGNC:25852]	1020.1	0,78203572	11539424	130.51	0,80006554	46118179	20738.9	0,80026551	46115613	3	3	6
ENSG00000116176	0.650194	TPSG1	tryptase gamma 1 [Source:HGNC Symbol;Acc:HGNC:14134]	1345.07	0,65019399	4959594	22.7367	0,66503566	20693931	12488.2	0,66625539	20691366	3	3	6
ENSG00000116183	1.9423	PAPPA2	pappalysin 2 [Source:HGNC Symbol;Acc:HGNC:14615]	3169.49	194229501	2339112	6.8535	198415551	10646533	1585.08	196493845	10649096	3	3	6
ENSG00000116194	3.14254	ANGPTL1	angiopoietin like 1 [Source:HGNC Symbol;Acc:HGNC:489]	0.000621232	314254083	6714009	3.76889e-14	320576984	30116049	380.06	317127339	30118612	3	3	6
ENSG00000116218	0.506494	NPHS2	NPHS2 stomatin family member, podocin [Source:HGNC Symbol;Acc:HGNC:13394]	1.54584e-57	0,50649437	2166340406	1.82796e-101	0,51765087	9225413485	11.129	0,51765650	9225410522	3	3	6
ENSG00000116254	2.03261	CHD5	chromodomain helicase DNA binding protein 5 [Source:HGNC Symbol;Acc:HGNC:16816]				3334	203261494	0,4189225	7567.07	198053337	0,4191789	0	2	2
ENSG00000116260	1.2411	QSOX1	quiescin sulfhydryl oxidase 1 [Source:HGNC Symbol;Acc:HGNC:9756]	61.3498	124109922	28441604	0.0548462	126764744	137558579	1551.33	126753890	137561137	3	3	6
ENSG00000116285	0.801366	ERRFI1	ERBB receptor feedback inhibitor 1 [Source:HGNC Symbol;Acc:HGNC:18185]	439.425	0,80136602	12807035	239.094	0,81901547	50841738	250.858	0,81916500	50839171	3	3	6
ENSG00000116299	0.797044	ELAPOR1	endosome-lysosome associated apoptosis and autophagy regulator 1 [Source:HGNC Symbol;Acc:HGNC:29618]				15511.1	0,79704354	12955878				3	3	6
ENSG00000116329	0.521302	OPRD1	opioid receptor delta 1 [Source:HGNC Symbol;Acc:HGNC:8153]	2124.53	0,52130217	2675809	11.83	0,53213569	11395992	4181.34	0,53639216	11393427	3	3	6
ENSG00000116337	1.20041	AMPD2	adenosine monophosphate deaminase 2 [Source:HGNC Symbol;Acc:HGNC:469]	171.887	120041231	38831513	0.181137	122728137	191874610	6078.02	122722571	191877165	3	3	6
ENSG00000116396	0.827239	KCNC4	potassium voltage-gated channel subfamily C member 4 [Source:HGNC Symbol;Acc:HGNC:6236]	18024.8	0,82723926	6969266							3	3	6
ENSG00000116525	1.35023	TRIM62	tripartite motif containing 62 [Source:HGNC Symbol;Acc:HGNC:25574]	63.6208	135023386	11411425	0.215554	137945904	53868641	101.599	137889499	53871203	3	3	6
ENSG00000116544	0.316235	DLGAP3	DLG associated protein 3 [Source:HGNC Symbol;Acc:HGNC:30368]	8.48925e-14	0,31623479	14102569	2.06695e-26	0,32321642	60815477	14.7749	0,32488355	60812910	3	3	6
ENSG00000116574	1.40491	RHOU	ras homolog family member U [Source:HGNC Symbol;Acc:HGNC:17794]	0.0583589	140490861	21437827	8.5002e-06	143587080	100533587	59.511	143547014	100536147	3	3	6
ENSG00000116586	0.832896	LAMTOR2	late endosomal/lysosomal adaptor, MAPK and MTOR activator 2 [Source:HGNC Symbol;Acc:HGNC:29796]	6217.26	0,83289587	9651905							3	3	6
ENSG00000116649	1.2154	SRM	spermidine synthase [Source:HGNC Symbol;Acc:HGNC:11296]				55.8722	121539746	73252262	766.997	121526695	73254823	3	3	6
ENSG00000116667	0.76142	C1orf21	chromosome 1 open reading frame 21 [Source:HGNC Symbol;Acc:HGNC:15494]	23.2311	0,76142026	18005611	1.44811	0,77783511	73054010	2485.4	0,77799016	73051443	3	3	6
ENSG00000116675	0.650432	DNAJC6	DnaJ heat shock protein family (Hsp40) member C6 [Source:HGNC Symbol;Acc:HGNC:15469]	0.0438932	0,65043152	14201523	0.000400412	0,66451813	59379943	6.34209	0,66494547	59377376	3	3	6
ENSG00000116678	0.812707	LEPR	leptin receptor [Source:HGNC Symbol;Acc:HGNC:6554]	795.174	0,81270740	14484173	284.397	0,83043566	57132731	4837.85	0,83055295	57130165	3	3	6
ENSG00000116679	1.54531	IVNS1ABP	influenza virus NS1A binding protein [Source:HGNC Symbol;Acc:HGNC:16951]	8.93339e-13	154531115	112821879	8.50417e-27	157991968	522671536	156.432	157978222	522674076	3	3	6
ENSG00000116690	1.22866	PRG4	proteoglycan 4 [Source:HGNC Symbol;Acc:HGNC:9364]				19196.3	122866064	13593071	34185.1	122786776	13595635	3	3	6
ENSG00000116691	0.681089	MIIP	migration and invasion inhibitory protein [Source:HGNC Symbol;Acc:HGNC:25715]	0.00106708	0,68108886	26495264	2.38349e-06	0,69621355	109967381	534.444	0,69640355	109964812	3	3	6
ENSG00000116711	2.39231	PLA2G4A	phospholipase A2 group IVA [Source:HGNC Symbol;Acc:HGNC:9035]	4.32954e-06	239230864	11259565	4.52618e-16	244277220	50839812	155.506	243396954	50842374	3	3	6
ENSG00000116729	1.96584	WLS	Wnt ligand secretion mediator [Source:HGNC Symbol;Acc:HGNC:30238]	1.9833e-29	196584407	123795599	2.44543e-59	200746179	562607945	38.7199	200707307	562610484	3	3	6
ENSG00000116741	2.27246	RGS2	regulator of G protein signaling 2 [Source:HGNC Symbol;Acc:HGNC:9998]	2.86491e-08	227246259	14360741	1.40585e-18	232176535	64996359	45.396	231598075	64998920	3	3	6
ENSG00000116761	0.816961	CTH	cystathionine gamma-lyase [Source:HGNC Symbol;Acc:HGNC:2501]							33201.8	0,81696065	0,8184408	3	3	6
ENSG00000116771	0.653853	AGMAT	agmatinase [Source:HGNC Symbol;Acc:HGNC:18407]	0.806941	0,65385309	16150315	0.000116777	0,66818851	67462916	7717.37	0,66855667	67460349	3	3	6
ENSG00000116774	2.15398	OLFML3	olfactomedin like 3 [Source:HGNC Symbol;Acc:HGNC:24956]	5.50273e-43	215397887	191194392	1.02793e-85	220025692	866332925	19.5301	219989790	866335451	3	3	6
ENSG00000116791	0.777132	CRYZ	crystallin zeta [Source:HGNC Symbol;Acc:HGNC:2419]	9.73715	0,77713244	29191219	0.339253	0,79474112	117140066	8742.55	0,79482402	117137497	3	3	6
ENSG00000116830	1.48711	TTF2	transcription termination factor 2 [Source:HGNC Symbol;Acc:HGNC:12398]	47.1803	148710610	8418200	0.0406934	151947861	39113570	400.988	151801217	39116132	3	3	6
ENSG00000116882	0.541893	HAO2	hydroxyacid oxidase 2 [Source:HGNC Symbol;Acc:HGNC:4810]	4.1948e-07	0,54189279	28385278	7.52891e-18	0,55427633	120344238	2200.85	0,55464557	120341668	3	3	6
ENSG00000116885	0.823399	OSCP1	organic solute carrier partner 1 [Source:HGNC Symbol;Acc:HGNC:29971]	40101	0,82339884	4219788							3	3	6
ENSG00000116977	0.791554	LGALS8	galectin 8 [Source:HGNC Symbol;Acc:HGNC:6569]	1.11569	0,79155386	48302166	0.102306	0,80949796	192332865	4602.06	0,80954165	192330293	3	3	6
ENSG00000116984	0.734634	MTR	5-methyltetrahydrofolate-homocysteine methyltransferase [Source:HGNC Symbol;Acc:HGNC:7468]	1.33017e-06	0,73463372	94728865	1.86639e-08	0,75071591	387716564	214.694	0,75075251	387713983	3	3	6
ENSG00000116985	0.80992	BMP8B	bone morphogenetic protein 8b [Source:HGNC Symbol;Acc:HGNC:1075]				38478.4	0,80991989	0,8766187	2961.92	0,81086991	0,8763622	3	3	6
ENSG00000116990	0.529479	MYCL	MYCL proto-oncogene, bHLH transcription factor [Source:HGNC Symbol;Acc:HGNC:7555]	0.0164439	0,52947853	10229015	5.65626e-07	0,54101159	43479663	491.813	0,54209291	43477097	3	3	6
ENSG00000117009	0.724994	KMO	kynurenine 3-monooxygenase [Source:HGNC Symbol;Acc:HGNC:6381]	244.348	0,72499364	13556359	0.663956	0,74069302	55702139	36661.7	0,74096795	55699573	3	3	6
ENSG00000117013	0.473835	KCNQ4	potassium voltage-gated channel subfamily Q member 4 [Source:HGNC Symbol;Acc:HGNC:6298]	1.3488e-10	0,47383484	19572180	3.70768e-18	0,48478728	83494333	69.1582	0,48549553	83491766	3	3	6
ENSG00000117016	1.39791	RIMS3	regulating synaptic membrane exocytosis 3 [Source:HGNC Symbol;Acc:HGNC:21292]	193.853	139791018	8157061	0.870012	142825335	38249900	66.5744	142723878	38252462	3	3	6
ENSG00000117020	1.57905	AKT3	AKT serine/threonine kinase 3 [Source:HGNC Symbol;Acc:HGNC:393]	1.11596e-08	157904539	38884306	8.27903e-17	161324886	179413816	58.9953	161280080	179416372	3	3	6
ENSG00000117069	2.87159	ST6GALNAC5	ST6 N-acetylgalactosaminide alpha-2,6-sialyltransferase 5 [Source:HGNC Symbol;Acc:HGNC:19342]	1025.34	287158677	1897744	0.289929	293033394	0,8531970	4129.03	284011455	0,8534533	0	3	3
ENSG00000117115	0.342754	PADI2	peptidyl arginine deiminase 2 [Source:HGNC Symbol;Acc:HGNC:18341]	0.0544622	0,34275385	5078544	2.40366e-08	0,35097689	21849481	92.7904	0,35523020	21846916	3	3	6
ENSG00000117122	1.46065	MFAP2	microfibril associated protein 2 [Source:HGNC Symbol;Acc:HGNC:7033]	1.92107e-13	146064971	139193653	1.01153e-21	149229230	648085289	11.5058	149221270	648087824	3	3	6
ENSG00000117143	1.21012	UAP1	UDP-N-acetylglucosamine pyrophosphorylase 1 [Source:HGNC Symbol;Acc:HGNC:12457]	11335.6	121012380	9196451	236.861	123650505	45092349	18762.6	123624825	45094911	3	3	6
ENSG00000117154	0.539908	IGSF21	immunoglobin superfamily member 21 [Source:HGNC Symbol;Acc:HGNC:28246]	20.4334	0,53990817	5422639	0.0178477	0,55193806	23005427	402.36	0,55388301	23002862	3	3	6
ENSG00000117226	3.25677	GBP3	guanylate binding protein 3 [Source:HGNC Symbol;Acc:HGNC:4184]	4.85759e-05	325677168	7362750	1.81856e-16	333048566	33124625	396.185	329544376	33127187	3	3	6
ENSG00000117228	3.16325	GBP1	guanylate binding protein 1 [Source:HGNC Symbol;Acc:HGNC:4182]	0.00123129	316324764	8283095	7.75799e-18	322644117	37163503	3363.52	319787684	37166065	3	3	6
ENSG00000117245	0.665286	KIF17	kinesin family member 17 [Source:HGNC Symbol;Acc:HGNC:19167]	18863.6	0,66528566	2639660	961.035	0,68021544	10984044	35332.8	0,68230733	10981480	3	3	6
ENSG00000117280	0.813505	RAB29	RAB29, member RAS oncogene family [Source:HGNC Symbol;Acc:HGNC:9789]	701.492	0,81350490	18888443	109.556	0,83128714	74454075	20557.3	0,83137629	74451508	3	3	6
ENSG00000117308	0.804274	GALE	UDP-galactose-4-epimerase [Source:HGNC Symbol;Acc:HGNC:4116]	325.046	0,80427440	19343436	46.7051	0,82193621	76677291	13353.7	0,82203230	76674723	3	3	6
ENSG00000117360	1.21288	PRPF3	pre-mRNA processing factor 3 [Source:HGNC Symbol;Acc:HGNC:17348]	1226.64	121288026	16924462	6.84274	124064940	83351904	11360.3	124050536	83354464	3	3	6
ENSG00000117385	1.30968	P3H1	prolyl 3-hydroxylase 1 [Source:HGNC Symbol;Acc:HGNC:19316]	0.000537894	130968259	62318340	6.35715e-08	133827038	296562546	14.3031	133818917	296565096	3	3	6
ENSG00000117399	1.46468	CDC20	cell division cycle 20 [Source:HGNC Symbol;Acc:HGNC:1723]	0.178554	146468141	17250424	5.7676e-06	149712972	80402479	448.837	149647607	80405040	3	3	6
ENSG00000117410	0.750127	ATP6V0B	ATPase H+ transporting V0 subunit b [Source:HGNC Symbol;Acc:HGNC:861]	0.000245859	0,75012668	48261276	0.000133956	0,76665077	196365872	30.0861	0,76671428	196363300	3	3	6
ENSG00000117411	0.815544	B4GALT2	beta-1,4-galactosyltransferase 2 [Source:HGNC Symbol;Acc:HGNC:925]	33.1048	0,81554416	27210949							3	3	6
ENSG00000117461	1.46507	PIK3R3	phosphoinositide-3-kinase regulatory subunit 3 [Source:HGNC Symbol;Acc:HGNC:8981]	1.37622e-05	146507465	40080852	1.60036e-12	149680090	186554206	202.545	149651934	186556762	3	3	6
ENSG00000117472	0.816312	TSPAN1	tetraspanin 1 [Source:HGNC Symbol;Acc:HGNC:20657]	3767.21	0,81631153	18557497							3	3	6
ENSG00000117477	1.21164	CCDC181	coiled-coil domain containing 181 [Source:HGNC Symbol;Acc:HGNC:28051]				27124.1	121163837	11890503				3	3	6
ENSG00000117480	0.72543	FAAH	fatty acid amide hydrolase [Source:HGNC Symbol;Acc:HGNC:3553]	6.6013	0,72542975	23834056	0.00387262	0,74206951	97549232	13713.7	0,74222494	97546664	3	3	6
ENSG00000117519	1.29653	CNN3	calponin 3 [Source:HGNC Symbol;Acc:HGNC:2157]	4.06718	129653394	90200249	2.71007e-08	132394163	429340374	7210.61	132389027	429342918	3	3	6
ENSG00000117525	1.22566	F3	coagulation factor III, tissue factor [Source:HGNC Symbol;Acc:HGNC:3541]				1.62692	122566310	132544747	2460.15	122558370	132547305	3	3	6
ENSG00000117586	0.62623	TNFSF4	TNF superfamily member 4 [Source:HGNC Symbol;Acc:HGNC:11934]	34871.7	0,62622977	1724806	2953.26	0,64036031	0,7229847	12389.7	0,64434638	0,7227282	3	3	6
ENSG00000117592	0.759191	PRDX6	peroxiredoxin 6 [Source:HGNC Symbol;Acc:HGNC:16753]	2.74007e-06	0,75919102	137769426	6.89637e-07	0,77569282	559112582	54.1554	0,77571347	559109995	3	3	6
ENSG00000117595	1.22523	IRF6	interferon regulatory factor 6 [Source:HGNC Symbol;Acc:HGNC:6121]	8664.29	122522732	6840530	520.289	125216636	33367596	32.7017	125177076	33370158	3	3	6
ENSG00000117598	1.31309	PLPPR5	phospholipid phosphatase related 5 [Source:HGNC Symbol;Acc:HGNC:31703]	28002.5	131309030	3361718	1409.91	134205153	16002033	6425.02	134051884	16004596	3	3	6
ENSG00000117600	0.283021	PLPPR4	phospholipid phosphatase related 4 [Source:HGNC Symbol;Acc:HGNC:23496]	24.0461	0,28302058	3113073	2.78307e-05	0,29041034	13427871	11033.6	0,29862941	13425306	3	0	3
ENSG00000117602	1.5094	RCAN3	RCAN family member 3 [Source:HGNC Symbol;Acc:HGNC:3042]	2.43163	150939810	12969771	8.99602e-05	154261340	60182465	1518.38	154157157	60185026	3	3	6
ENSG00000117632	1.20459	STMN1	stathmin 1 [Source:HGNC Symbol;Acc:HGNC:6510]				0.150041	120458595	402971547	6603.6	120456460	402974092	3	3	6
ENSG00000117643	4.98764	MAN1C1	mannosidase alpha class 1C member 1 [Source:HGNC Symbol;Acc:HGNC:19080]	1.44437e-59	498763774	55484391	2.35801e-126	509328219	248094729	23.1715	507864787	248097282	3	3	6
ENSG00000117650	2.0242	NEK2	NIMA related kinase 2 [Source:HGNC Symbol;Acc:HGNC:7745]	0.153734	202420455	7142939	3.98158e-07	206842615	32466543	22.7482	206089610	32469105	3	3	6
ENSG00000117691	2.00666	NENF	neudesin neurotrophic factor [Source:HGNC Symbol;Acc:HGNC:30384]	0.000778044	200666175	13483858	2.02566e-13	204815051	61163978	1333.64	204429139	61166539	3	3	6
ENSG00000117724	1.86372	CENPF	centromere protein F [Source:HGNC Symbol;Acc:HGNC:1857]	1.13346e-11	186372143	56193472	4.95204e-35	190254600	255864337	697.197	190186121	255866889	3	3	6
ENSG00000117791	1.3876	MTARC2	mitochondrial amidoxime reducing component 2 [Source:HGNC Symbol;Acc:HGNC:26064]	20.0301	138759889	12971626	0.0108557	141914151	61107956	1498.02	141853298	61110518	3	3	6
ENSG00000117834	1.24055	SLC5A9	solute carrier family 5 member 9 [Source:HGNC Symbol;Acc:HGNC:22146]	12653.8	124054935	5985532	589.789	126883264	29141521	5465.24	126831645	29144084	3	3	6
ENSG00000117971	0.708709	CHRNB4	cholinergic receptor nicotinic beta 4 subunit [Source:HGNC Symbol;Acc:HGNC:1964]	8791.4	0,70870926	3548914	1137.83	0,72444300	14626631	149.995	0,72561870	14624066	3	3	6
ENSG00000118058	1.21757	KMT2A	lysine methyltransferase 2A [Source:HGNC Symbol;Acc:HGNC:7132]	2539.41	121756541	39678239	0.048279	124279339	192935715	48095.2	124272999	192938270	3	3	6
ENSG00000118137	0.498353	APOA1	apolipoprotein A1 [Source:HGNC Symbol;Acc:HGNC:600]	7.93671e-38	0,49835265	117994580	1.93768e-53	0,50924380	502947527	12.1786	0,50935072	502944941	3	3	6
ENSG00000118160	1.78845	SLC8A2	solute carrier family 8 member A2 [Source:HGNC Symbol;Acc:HGNC:11069]				3669.73	178845473	0,5212892	14213.1	176365135	0,5215456	1	3	4
ENSG00000118193	1.94573	KIF14	kinesin family member 14 [Source:HGNC Symbol;Acc:HGNC:19181]	4.66498	194573258	6926222	5.42775e-06	198734675	31503938	4377.79	198072353	31506500	3	3	6
ENSG00000118194	0.118202	TNNT2	troponin T2, cardiac type [Source:HGNC Symbol;Acc:HGNC:11949]	1.121e-15	0,11820218	130796461	9.40503e-297	0,12088635	568352744	876.72	0,12118679	568350155	3	3	6
ENSG00000118257	1.20923	NRP2	neuropilin 2 [Source:HGNC Symbol;Acc:HGNC:8005]				0.666815	120923038	215324183	33021.9	120918854	215326737	3	3	6
ENSG00000118263	1.33923	KLF7	KLF transcription factor 7 [Source:HGNC Symbol;Acc:HGNC:6350]	0.460181	133923482	30653825	9.29597e-06	136899383	145248941	1131.47	136879601	145251498	3	3	6
ENSG00000118271	1.77506	TTR	transthyretin [Source:HGNC Symbol;Acc:HGNC:12405]	16125.1	177505878	3362920	3.83122	181049273	15310604				3	3	6
ENSG00000118298	0.678531	CA14	carbonic anhydrase 14 [Source:HGNC Symbol;Acc:HGNC:1372]	12949.3	0,67853089	3544807	294.934	0,69164387	14812794	41032.6	0,69309066	14810229	3	3	6
ENSG00000118307	0.715437	DNAI7	dynein axonemal intermediate chain 7 [Source:HGNC Symbol;Acc:HGNC:29599]				16195.2	0,71543665	0,6283916	20013.7	0,71833464	0,6281352	3	3	6
ENSG00000118322	3.33527	ATP10B	ATPase phospholipid transporting 10B (putative) [Source:HGNC Symbol;Acc:HGNC:13543]	4.09397e-06	333527111	8243735	2.50178e-18	340590917	36991061	252.468	337242246	36993623	3	3	6
ENSG00000118407	1.54686	FILIP1	filamin A interacting protein 1 [Source:HGNC Symbol;Acc:HGNC:21015]	43483.2	154685869	2017593	975.205	157713709	0,9276164				3	3	6
ENSG00000118432	1.76358	CNR1	cannabinoid receptor 1 [Source:HGNC Symbol;Acc:HGNC:2159]				2680.79	176358418	0,5620253	3831.61	174194738	0,5622817	1	3	4
ENSG00000118473	5.48356	SGIP1	SH3GL interacting endocytic adaptor 1 [Source:HGNC Symbol;Acc:HGNC:25412]	5.11735e-24	548356034	15993442	1.85041e-51	560906821	71610601	13.4403	554542658	71613162	3	3	6
ENSG00000118503	1.26619	TNFAIP3	TNF alpha induced protein 3 [Source:HGNC Symbol;Acc:HGNC:11896]	16735.2	126619260	4771142	816.532	129483920	23022963	4398.58	129405073	23025526	3	3	6
ENSG00000118514	1.29703	ALDH8A1	aldehyde dehydrogenase 8 family member A1 [Source:HGNC Symbol;Acc:HGNC:15471]				4332.32	129702511	14295864				3	3	6
ENSG00000118515	0.492515	SGK1	serum/glucocorticoid regulated kinase 1 [Source:HGNC Symbol;Acc:HGNC:10810]	2.8996e-28	0,49251494	72878302	2.96316e-43	0,50346141	310700035	52.1337	0,50363851	310697458	3	3	6
ENSG00000118523	0.286311	CCN2	cellular communication network factor 2 [Source:HGNC Symbol;Acc:HGNC:2500]	7.2776e-115	0,28631069	910150856	1.37575e-267	0,29258828	3930989768	25.4151	0,29261650	3930987032	3	3	6
ENSG00000118526	1.25676	TCF21	transcription factor 21 [Source:HGNC Symbol;Acc:HGNC:11632]	0.0982241	125675640	474007510	5.05e-10	128452757	2288283439	1455.69	128452018	2288285897	3	3	6
ENSG00000118655	1.27784	DCLRE1B	DNA cross-link repair 1B [Source:HGNC Symbol;Acc:HGNC:17641]	1625.68	127783995	8817505	26.2299	130580040	42280534	922.062	130533730	42283096	3	3	6
ENSG00000118733	0.3244	OLFM3	olfactomedin 3 [Source:HGNC Symbol;Acc:HGNC:17990]	5.35744e-73	0,32439993	120630700	2.50984e-118	0,33166156	519968960	11.7984	0,33185216	519966373	3	3	6
ENSG00000118762	1.28535	PKD2	polycystin 2, transient receptor potential cation channel [Source:HGNC Symbol;Acc:HGNC:9009]	0.135105	128534803	41932809	4.46183e-05	131333822	200616115	121.659	131323553	200618670	3	3	6
ENSG00000118777	6.40375	ABCG2	ATP binding cassette subfamily G member 2 (Junior blood group) [Source:HGNC Symbol;Acc:HGNC:74]	0.00222776	640375096	3935449	1.40356e-14	655461490	17621119	209.236	619805424	17623682	0	3	3
ENSG00000118785	2.50587	SPP1	secreted phosphoprotein 1 [Source:HGNC Symbol;Acc:HGNC:11255]	11.0374	250587352	115329323	1.64201e-93	255921069	520498594	2436.89	255820033	520501135	3	3	6
ENSG00000118849	3.29982	RARRES1	retinoic acid receptor responder 1 [Source:HGNC Symbol;Acc:HGNC:9867]	2.87318e-17	329982097	16376423	6.16213e-34	337120494	73562135	4.2661	335473324	73564696	3	3	6
ENSG00000118946	0.696216	PCDH17	protocadherin 17 [Source:HGNC Symbol;Acc:HGNC:14267]	803.186	0,69621600	11460935	0.189487	0,71095159	47501006				3	3	6
ENSG00000118971	1.55767	CCND2	cyclin D2 [Source:HGNC Symbol;Acc:HGNC:1583]	3.31419e-26	155767099	236222253	8.47362e-34	159178952	1092133466	0.600252	159172098	1092135981	3	3	6
ENSG00000119042	0.622591	SATB2	SATB homeobox 2 [Source:HGNC Symbol;Acc:HGNC:21637]	0.0225334	0,62259090	15772372	5.43462e-06	0,63643000	66205956	1388.55	0,63687899	66203390	3	3	6
ENSG00000119139	0.736839	TJP2	tight junction protein 2 [Source:HGNC Symbol;Acc:HGNC:11828]	0.00703096	0,73683886	44703249	2.95918e-05	0,75303547	182790516	1557.95	0,75311168	182787944	3	3	6
ENSG00000119227	0.51951	PIGZ	phosphatidylinositol glycan anchor biosynthesis class Z [Source:HGNC Symbol;Acc:HGNC:30596]	38.6478	0,51951035	4537529	0.0556761	0,53117341	19288263	6.57055	0,53370764	19285698	3	3	6
ENSG00000119231	0.829258	SENP5	SUMO specific peptidase 5 [Source:HGNC Symbol;Acc:HGNC:28407]	1556.54	0,82925766	17777835							3	3	6
ENSG00000119280	1.56883	C1orf198	chromosome 1 open reading frame 198 [Source:HGNC Symbol;Acc:HGNC:25900]	1.58273e-15	156882787	122761125	3.08565e-29	160266603	566687992	56.2115	160252901	566690530	3	3	6
ENSG00000119314	1.21795	PTBP3	polypyrimidine tract binding protein 3 [Source:HGNC Symbol;Acc:HGNC:10253]	0.720841	121795376	63898629	0.0035079	124525719	313262182	240.793	124521732	313264732	3	3	6
ENSG00000119318	0.760553	RAD23B	RAD23 homolog B, nucleotide excision repair protein [Source:HGNC Symbol;Acc:HGNC:9813]	2.49407e-05	0,76055261	138155133	9.16828e-07	0,77698448	560621583	147.581	0,77700484	560618995	3	3	6
ENSG00000119326	0.769307	CTNNAL1	catenin alpha like 1 [Source:HGNC Symbol;Acc:HGNC:2512]	0.00670876	0,76930693	46608542	0.00403257	0,78634548	188063793	95.1453	0,78640132	188061221	3	3	6
ENSG00000119333	0.756169	DYNC2I2	dynein 2 intermediate chain 2 [Source:HGNC Symbol;Acc:HGNC:28296]	0.0885988	0,75616856	50365630	0.000261696	0,77265945	204613314	3639.82	0,77271738	204610741	3	3	6
ENSG00000119397	1.50589	CNTRL	centriolin [Source:HGNC Symbol;Acc:HGNC:1858]	0.00268895	150589145	22077587	8.99836e-09	153819792	102328618	154.211	153759473	102331177	3	3	6
ENSG00000119401	1.22538	TRIM32	tripartite motif containing 32 [Source:HGNC Symbol;Acc:HGNC:16380]				115.196	122538325	57041263	2288.29	122519932	57043825	3	3	6
ENSG00000119403	1.9165	PHF19	PHD finger protein 19 [Source:HGNC Symbol;Acc:HGNC:24566]	1.35194e-08	191649971	26947503	1.49988e-22	195958383	122900473	640.268	195797253	122903031	3	3	6
ENSG00000119408	1.46258	NEK6	NIMA related kinase 6 [Source:HGNC Symbol;Acc:HGNC:7749]	0.0678709	146258410	20651494	4.38327e-07	149388402	96062132	523.749	149334400	96064692	3	3	6
ENSG00000119421	0.831086	NDUFA8	NADH:ubiquinone oxidoreductase subunit A8 [Source:HGNC Symbol;Acc:HGNC:7692]	2550.83	0,83108606	13011336							3	3	6
ENSG00000119431	0.771731	HDHD3	haloacid dehalogenase like hydrolase domain containing 3 [Source:HGNC Symbol;Acc:HGNC:28171]	30.1793	0,77173106	18628758	3.3228	0,78923946	74932167	4008.81	0,78937588	74929600	3	3	6
ENSG00000119471	0.82024	HSDL2	hydroxysteroid dehydrogenase like 2 [Source:HGNC Symbol;Acc:HGNC:18572]	21.001	0,82023996	31433684							3	3	6
ENSG00000119514	1.31731	GALNT12	polypeptide N-acetylgalactosaminyltransferase 12 [Source:HGNC Symbol;Acc:HGNC:19877]				31963.9	131730878	0,6874031				3	3	6
ENSG00000119522	0.70998	DENND1A	DENN domain containing 1A [Source:HGNC Symbol;Acc:HGNC:29324]	6.3199e-07	0,70998012	70558755	6.97531e-10	0,72575853	290699815	434.342	0,72581737	290697239	3	3	6
ENSG00000119535	0.224378	CSF3R	colony stimulating factor 3 receptor [Source:HGNC Symbol;Acc:HGNC:2439]	4.92787	0,22437789	2710422	4.96832e-06	0,22994229	11719996	960.17	0,24098754	11717431	3	0	3
ENSG00000119608	1.60591	PROX2	prospero homeobox 2 [Source:HGNC Symbol;Acc:HGNC:26715]	25135.6	160591287	1911418	479.3	164193926	0,8825230	10341.8	163209792	0,8827794	3	3	6
ENSG00000119630	0.538412	PGF	placental growth factor [Source:HGNC Symbol;Acc:HGNC:8893]	8.60857e-10	0,53841235	34461932	1.2304e-21	0,55001921	146341920	736.937	0,55032866	146339350	3	3	6
ENSG00000119632	1.82357	IFI27L2	interferon alpha inducible protein 27 like 2 [Source:HGNC Symbol;Acc:HGNC:19753]	0.0843503	182356760	10560525	4.53164e-08	186147399	48123909	869.049	185816939	48126471	3	3	6
ENSG00000119636	0.655599	BBOF1	basal body orientation factor 1 [Source:HGNC Symbol;Acc:HGNC:19855]	0.00673347	0,65559898	20284871	4.1338e-06	0,67035895	84595130	1055.1	0,67064885	84592562	3	3	6
ENSG00000119661	0.797416	DNAL1	dynein axonemal light chain 1 [Source:HGNC Symbol;Acc:HGNC:23247]	945.276	0,79741644	11306016	315.8	0,81489266	45011586	2947.02	0,81506907	45009020	3	3	6
ENSG00000119681	0.508625	LTBP2	latent transforming growth factor beta binding protein 2 [Source:HGNC Symbol;Acc:HGNC:6715]	0.130484	0,50862461	8332764	2.48302e-06	0,51948099	35504682	797.971	0,52092979	35502116	3	3	6
ENSG00000119686	0.827232	FLVCR2	FLVCR heme transporter 2 [Source:HGNC Symbol;Acc:HGNC:20105]	45734.6	0,82723163	4695186							3	3	6
ENSG00000119699	1.72928	TGFB3	transforming growth factor beta 3 [Source:HGNC Symbol;Acc:HGNC:11769]	2.68756e-06	172928281	20566712	6.61317e-14	176707660	94259206	102.497	176573837	94261766	3	3	6
ENSG00000119711	0.47424	ALDH6A1	aldehyde dehydrogenase 6 family member A1 [Source:HGNC Symbol;Acc:HGNC:7179]	9.2205e-32	0,47424044	128273230	2.22752e-62	0,48469578	547829230	176.561	0,48480388	547826642	3	3	6
ENSG00000119715	0.197683	ESRRB	estrogen related receptor beta [Source:HGNC Symbol;Acc:HGNC:3473]	5.59145e-12	0,19768292	9485166	1.14006e-28	0,20206642	41106801	94.6542	0,20547986	41104235	3	3	6
ENSG00000119723	0.815934	COQ6	coenzyme Q6, monooxygenase [Source:HGNC Symbol;Acc:HGNC:20233]	1519.44	0,81593441	12077207							3	3	6
ENSG00000119729	1.20193	RHOQ	ras homolog family member Q [Source:HGNC Symbol;Acc:HGNC:17736]				20.7446	120193332	109868725	3005.01	120185711	109871284	3	3	6
ENSG00000119865	2.40109	CNRIP1	cannabinoid receptor interacting protein 1 [Source:HGNC Symbol;Acc:HGNC:24546]	2.39292e-15	240109093	21187992	2.80705e-28	245482694	95838904	7.36541	245006507	95841464	3	3	6
ENSG00000119866	1.20036	BCL11A	BCL11 transcription factor A [Source:HGNC Symbol;Acc:HGNC:13221]	9461.87	120035831	9096651	334.408	122640190	44781860	4975.92	122616549	44784422	3	3	6
ENSG00000119900	1.23271	OGFRL1	opioid growth factor receptor like 1 [Source:HGNC Symbol;Acc:HGNC:21378]	1007.77	123270900	13850334	9.13988	126034688	67503571	3455.85	126013795	67506132	3	3	6
ENSG00000119906	1.20252	SLF2	SMC5-SMC6 complex localization factor 2 [Source:HGNC Symbol;Acc:HGNC:17814]				23.0968	120251675	106109531	3838.48	120243738	106112090	3	3	6
ENSG00000119922	1.93503	IFIT2	interferon induced protein with tetratricopeptide repeats 2 [Source:HGNC Symbol;Acc:HGNC:5409]	318.151	193502937	4012846	0.0397933	197549835	18234434	4511.04	196438327	18236997	3	3	6
ENSG00000119938	2.07031	PPP1R3C	protein phosphatase 1 regulatory subunit 3C [Source:HGNC Symbol;Acc:HGNC:9293]	1.72685e-15	207030713	32122065	1.65977e-30	211703033	146032527	67.4022	211518948	146035084	3	3	6
ENSG00000119946	0.801492	CNNM1	cyclin and CBS domain divalent metal cation transport mediator 1 [Source:HGNC Symbol;Acc:HGNC:102]				21402.8	0,80149184	10643153				3	3	6
ENSG00000119969	1.21803	HELLS	helicase, lymphoid specific [Source:HGNC Symbol;Acc:HGNC:4861]	26775.2	121803296	5426536	1482.07	124551102	26623743	21540.3	124504184	26626306	3	3	6
ENSG00000119986	1.38867	AVPI1	arginine vasopressin induced 1 [Source:HGNC Symbol;Acc:HGNC:30898]				12080.8	138866620	0,7640285				3	3	6
ENSG00000120029	0.825065	ARMH3	armadillo like helical domain containing 3 [Source:HGNC Symbol;Acc:HGNC:25788]	2243.22	0,82506515	12285393							3	3	6
ENSG00000120049	1.30976	KCNIP2	potassium voltage-gated channel interacting protein 2 [Source:HGNC Symbol;Acc:HGNC:15522]				8245.92	130976356	10813151				3	3	6
ENSG00000120053	0.747989	GOT1	glutamic-oxaloacetic transaminase 1 [Source:HGNC Symbol;Acc:HGNC:4432]	1.27834	0,74798863	26350759	0.0187824	0,76428716	107388953	2983.5	0,76440558	107386385	3	3	6
ENSG00000120149	0.793131	MSX2	msh homeobox 2 [Source:HGNC Symbol;Acc:HGNC:7392]	21538.6	0,79313096	5263074	4174.58	0,80965222	21098732				3	3	6
ENSG00000120156	2.51239	TEK	TEK receptor tyrosine kinase [Source:HGNC Symbol;Acc:HGNC:11724]	4002.59	251239042	1684503	7.3524	256971249	0,7612993	4538.9	250266667	0,7615557	0	3	3
ENSG00000120158	1.20129	RCL1	RNA terminal phosphate cyclase like 1 [Source:HGNC Symbol;Acc:HGNC:17687]				6318.38	120129345	24413316	1100.16	120095322	24415878	3	3	6
ENSG00000120254	1.46144	MTHFD1L	methylenetetrahydrofolate dehydrogenase (NADP+ dependent) 1 like [Source:HGNC Symbol;Acc:HGNC:21055]	0.478153	146144275	13948289	0.000162563	149375391	65027156	30.5523	149295702	65029717	3	3	6
ENSG00000120256	1.23264	LRP11	LDL receptor related protein 11 [Source:HGNC Symbol;Acc:HGNC:16936]	4818.04	123264352	13471513	12.8054	125938007	65430736	30555.1	125916616	65433297	3	3	6
ENSG00000120279	0.155431	MYCT1	MYC target 1 [Source:HGNC Symbol;Acc:HGNC:23172]	0.542115	0,15543070	3257173	4.28113e-11	0,15883365	14124678	14658.5	0,16976979	14122114	3	0	3
ENSG00000120318	1.91204	ARAP3	ArfGAP with RhoGAP domain, ankyrin repeat and PH domain 3 [Source:HGNC Symbol;Acc:HGNC:24097]	3.36391e-15	191204420	44657324	2.47381e-32	195467386	203626874	147.326	195371068	203629429	3	3	6
ENSG00000120324	1.23283	PCDHB10	protocadherin beta 10 [Source:HGNC Symbol;Acc:HGNC:8681]	13500.5	123282711	5870470	805.867	126025586	28589724	1563.37	125976346	28592287	3	3	6
ENSG00000120328	1.29639	PCDHB12	protocadherin beta 12 [Source:HGNC Symbol;Acc:HGNC:8683]				31693.5	129639109	0,7059351				3	3	6
ENSG00000120332	1.38599	TNN	tenascin N [Source:HGNC Symbol;Acc:HGNC:22942]				30569.2	138598661	0,5159383	29821.8	137997847	0,5161947	3	3	6
ENSG00000120457	0.257474	KCNJ5	potassium inwardly rectifying channel subfamily J member 5 [Source:HGNC Symbol;Acc:HGNC:6266]	20.3729	0,25747380	2573700	0.000183107	0,26292524	11134820	2461.41	0,27358242	11132255	3	0	3
ENSG00000120539	1.20625	MASTL	microtubule associated serine/threonine kinase like [Source:HGNC Symbol;Acc:HGNC:19042]				5502.98	120624641	24737524	4788.82	120589340	24740087	3	3	6
ENSG00000120549	1.36888	KIAA1217	KIAA1217 [Source:HGNC Symbol;Acc:HGNC:25428]	5.98402e-07	136887964	92584923	4.93318e-13	139863658	435919159	58.658	139855943	435921703	3	3	6
ENSG00000120594	1.21301	PLXDC2	plexin domain containing 2 [Source:HGNC Symbol;Acc:HGNC:21013]				0.970503	121300665	179348226	5229.51	121295454	179350782	3	3	6
ENSG00000120645	0.673432	IQSEC3	IQ motif and Sec7 domain ArfGEF 3 [Source:HGNC Symbol;Acc:HGNC:29193]	6.64515e-10	0,67343223	50081507	2.13966e-11	0,68842588	208170226	10.3272	0,68853139	208167653	3	3	6
ENSG00000120647	1.36279	CCDC77	coiled-coil domain containing 77 [Source:HGNC Symbol;Acc:HGNC:28203]	434.331	136279091	8466932	2.34096	139204752	39861448	674.201	139123352	39864011	3	3	6
ENSG00000120658	1.22421	ENOX1	ecto-NOX disulfide-thiol exchanger 1 [Source:HGNC Symbol;Acc:HGNC:25474]							12010.3	122420973	0,7942748	3	3	6
ENSG00000120664	1.42895	SPART-AS1	SPART antisense RNA 1 [Source:HGNC Symbol;Acc:HGNC:39933]				17126.7	142895100	0,5750587	20846.5	142227247	0,5753151	3	3	6
ENSG00000120669	1.36249	SOHLH2	spermatogenesis and oogenesis specific basic helix-loop-helix 2 [Source:HGNC Symbol;Acc:HGNC:26026]				43071.2	136249295	0,4704878	20520.2	135669665	0,4707442	3	3	6
ENSG00000120708	3.43283	TGFBI	transforming growth factor beta induced [Source:HGNC Symbol;Acc:HGNC:11771]	8.18107e-122	343282681	636346003	1.0746e-258	350674473	2856433490	3.08532	350626728	2856435927	3	3	6
ENSG00000120802	1.33398	TMPO	thymopoietin [Source:HGNC Symbol;Acc:HGNC:11875]	0.000506965	133398456	58030835	7.16162e-09	136312115	274896524	124.267	136301995	274899076	3	3	6
ENSG00000120820	2.25445	GLT8D2	glycosyltransferase 8 domain containing 2 [Source:HGNC Symbol;Acc:HGNC:24890]	0.00211219	225445157	10402094	4.28431e-13	230162519	47011323	1307.51	229388289	47013885	3	3	6
ENSG00000120833	0.744466	SOCS2	suppressor of cytokine signaling 2 [Source:HGNC Symbol;Acc:HGNC:19382]	8923.76	0,74446587	4442941	1721.21	0,76156050	18061113	5527.37	0,76227882	18058548	3	3	6
ENSG00000120868	1.39073	APAF1	apoptotic peptidase activating factor 1 [Source:HGNC Symbol;Acc:HGNC:576]	1.27402	139073255	20969181	3.0413e-05	142085120	98397879	1729.68	142046994	98400438	3	3	6
ENSG00000120875	0.574559	DUSP4	dual specificity phosphatase 4 [Source:HGNC Symbol;Acc:HGNC:3070]	7230.08	0,57455897	2889118	23.6221	0,58581593	12249962	48336.9	0,58893391	12247397	3	3	6
ENSG00000120889	0.81075	TNFRSF10B	TNF receptor superfamily member 10b [Source:HGNC Symbol;Acc:HGNC:11905]	16.9672	0,81075022	37225015	4.20784	0,82886525	146644714	4198.74	0,82891179	146642144	3	3	6
ENSG00000120896	0.785518	SORBS3	sorbin and SH3 domain containing 3 [Source:HGNC Symbol;Acc:HGNC:30907]	0.000190084	0,78551827	148927034	0.000207734	0,80273863	596737082	80.5309	0,80275370	596734493	3	3	6
ENSG00000120913	0.681845	PDLIM2	PDZ and LIM domain 2 [Source:HGNC Symbol;Acc:HGNC:13992]	3.4088e-14	0,68184466	140635035	7.21405e-17	0,69693082	583660990	40.6917	0,69696647	583658401	3	3	6
ENSG00000120949	0.095381	TNFRSF8	TNF receptor superfamily member 8 [Source:HGNC Symbol;Acc:HGNC:11923]	5.51798e-13	0,09538105	8019196	2.25272e-36	0,09774282	34851768	151.628	0,10287460	34849203	3	0	3
ENSG00000121005	1.25023	CRISPLD1	cysteine rich secretory protein LCCL domain containing 1 [Source:HGNC Symbol;Acc:HGNC:18206]	1926.29	125023114	14568638	3.36066	127739738	70353439	17667.1	127716914	70356000	3	3	6
ENSG00000121039	1.53593	RDH10	retinol dehydrogenase 10 [Source:HGNC Symbol;Acc:HGNC:19975]	7.69213e-17	153592748	84489312	1.93368e-23	156989800	391447130	2.13591	156972083	391449676	3	3	6
ENSG00000121053	0.627737	EPX	eosinophil peroxidase [Source:HGNC Symbol;Acc:HGNC:3423]				11395.8	0,62773713	0,4622712	7320.82	0,63436539	0,4620148	3	1	4
ENSG00000121057	0.829796	AKAP1	A-kinase anchoring protein 1 [Source:HGNC Symbol;Acc:HGNC:367]	164.439	0,82979620	23353442							3	3	6
ENSG00000121068	1.20089	TBX2	T-box transcription factor 2 [Source:HGNC Symbol;Acc:HGNC:11597]				0.300613	120088961	364681376	1367.11	120086689	364683923	3	3	6
ENSG00000121152	1.79103	NCAPH	non-SMC condensin I complex subunit H [Source:HGNC Symbol;Acc:HGNC:1112]	0.0288262	179103492	12719237	1.33741e-09	182859261	58054483	1352.87	182605780	58057045	3	3	6
ENSG00000121207	2.03703	LRAT	lecithin retinol acyltransferase [Source:HGNC Symbol;Acc:HGNC:6685]	5475.18	203703065	1900704	22.5881	208086333	0,8631359	442.87	205244058	0,8633923	1	3	4
ENSG00000121210	2.58164	TMEM131L	transmembrane 131 like [Source:HGNC Symbol;Acc:HGNC:29146]	4.08642e-33	258163923	44450142	7.16288e-56	263947774	200741755	10.2423	263658352	200744310	3	3	6
ENSG00000121211	1.89612	MND1	meiotic nuclear divisions 1 [Source:HGNC Symbol;Acc:HGNC:24839]	1928.47	189611960	2883992	1.32497	193746815	13148052	5031.58	192329309	13150616	3	3	6
ENSG00000121297	2.3006	TSHZ3	teashirt zinc finger homeobox 3 [Source:HGNC Symbol;Acc:HGNC:30700]	8.66555e-29	230059942	73824930	1.28644e-63	235159704	334181220	57.6927	235041620	334183769	3	3	6
ENSG00000121316	1.56723	PLBD1	phospholipase B domain containing 1 [Source:HGNC Symbol;Acc:HGNC:26215]	0.000761829	156722926	18595194	6.87132e-09	160133818	85882832	15.3653	160043920	85885392	3	3	6
ENSG00000121361	1.9709	KCNJ8	potassium inwardly rectifying channel subfamily J member 8 [Source:HGNC Symbol;Acc:HGNC:6269]	0.000299713	197090473	13444626	5.52308e-13	201217949	61069611	597.487	200857616	61072172	3	3	6
ENSG00000121440	1.32403	PDZRN3	PDZ domain containing ring finger 3 [Source:HGNC Symbol;Acc:HGNC:17704]	0.511624	132403360	23173083	0.000652654	135306134	110000519	7.93533	135282259	110003078	3	3	6
ENSG00000121621	1.73882	KIF18A	kinesin family member 18A [Source:HGNC Symbol;Acc:HGNC:29441]	53.0748	173881914	5464602	0.0137223	177744645	25049667	179.755	177229835	25052230	3	3	6
ENSG00000121644	1.20147	DESI2	desumoylating isopeptidase 2 [Source:HGNC Symbol;Acc:HGNC:24264]	1259.89	120147294	15266938	25.2135	122782601	75218283	948.913	122768337	75220844	3	3	6
ENSG00000121680	0.766992	PEX16	peroxisomal biogenesis factor 16 [Source:HGNC Symbol;Acc:HGNC:8857]	160.402	0,76699173	12772655	21.6014	0,78352907	51701879	1941.16	0,78373729	51699313	3	3	6
ENSG00000121742	0.171977	GJB6	gap junction protein beta 6 [Source:HGNC Symbol;Acc:HGNC:4288]	5.70977	0,17197712	2483142	3.11852e-06	0,17654938	10763140	5224.31	0,19025697	10760575	3	0	3
ENSG00000121743	0.818452	GJA3	gap junction protein alpha 3 [Source:HGNC Symbol;Acc:HGNC:4277]	250.058	0,81845175	23637265							3	3	6
ENSG00000121753	2.82195	ADGRB2	adhesion G protein-coupled receptor B2 [Source:HGNC Symbol;Acc:HGNC:944]	2.78899e-69	282194887	118865744	6.48578e-113	288352163	535311851	1.74144	288208635	535314391	3	3	6
ENSG00000121769	0.674656	FABP3	fatty acid binding protein 3 [Source:HGNC Symbol;Acc:HGNC:3557]	7.28718	0,67465642	13620826	0.00666375	0,69003670	56527529	8044.55	0,69042099	56524962	3	3	6
ENSG00000121858	2.65436	TNFSF10	TNF superfamily member 10 [Source:HGNC Symbol;Acc:HGNC:11925]	2.9737	265436061	4377584	7.93029e-07	271495838	19766198	1401.46	268332753	19768762	3	3	6
ENSG00000121898	1.20621	CPXM2	carboxypeptidase X, M14 family member 2 [Source:HGNC Symbol;Acc:HGNC:26977]				49978.6	120621387	0,9089660	9348.97	120525644	0,9092224	3	3	6
ENSG00000121900	1.96873	TMEM54	transmembrane protein 54 [Source:HGNC Symbol;Acc:HGNC:24143]	0.546576	196873298	8045401	2.40186e-07	200910707	36509879	1556.98	200313093	36512441	3	3	6
ENSG00000121905	1.84467	HPCA	hippocalcin [Source:HGNC Symbol;Acc:HGNC:5144]	238.486	184466825	4382839	0.0480532	188208613	19940367	3334.51	187376951	19942931	3	3	6
ENSG00000121966	0.620644	CXCR4	C-X-C motif chemokine receptor 4 [Source:HGNC Symbol;Acc:HGNC:2561]	307.322	0,62064437	9029123	0.0072133	0,63479990	37853265				3	3	6
ENSG00000122012	1.70243	SV2C	synaptic vesicle glycoprotein 2C [Source:HGNC Symbol;Acc:HGNC:30670]				11904.3	170243125	0,3996218	15222.4	167693092	0,3998782	0	3	3
ENSG00000122121	2.00782	XPNPEP2	X-prolyl aminopeptidase 2 [Source:HGNC Symbol;Acc:HGNC:12823]	0.000523912	200781573	10604718	1.09944e-10	205275373	48263110	42.7402	204782477	48265672	3	3	6
ENSG00000122140	0.806049	MRPS2	mitochondrial ribosomal protein S2 [Source:HGNC Symbol;Acc:HGNC:14495]	15.6296	0,80604950	23959405	19.2166	0,82396225	94743575	36.8961	0,82403832	94741007	3	3	6
ENSG00000122176	6.47713	FMOD	fibromodulin [Source:HGNC Symbol;Acc:HGNC:3774]	6.69317e-59	647712600	40756576	4.51993e-118	661566958	182018140	13.8159	657821359	182020696	3	3	6
ENSG00000122367	1.53197	LDB3	LIM domain binding 3 [Source:HGNC Symbol;Acc:HGNC:15710]				17500.9	153196842	0,4804809				1	3	4
ENSG00000122376	0.824908	SHLD2	shieldin complex subunit 2 [Source:HGNC Symbol;Acc:HGNC:28773]	902.95	0,82490777	21908998							3	3	6
ENSG00000122545	1.20446	SEPTIN7	septin 7 [Source:HGNC Symbol;Acc:HGNC:1717]	4.10978	120446180	76149460	0.00931803	123071097	374367484	189.978	123068155	374370030	3	3	6
ENSG00000122547	1.75121	EEPD1	endonuclease/exonuclease/phosphatase family domain containing 1 [Source:HGNC Symbol;Acc:HGNC:22223]	0.160335	175120980	9691192	1.76506e-06	178845973	44318047	100.837	178545761	44320609	3	3	6
ENSG00000122550	1.21297	KLHL7	kelch like family member 7 [Source:HGNC Symbol;Acc:HGNC:15646]				251.184	121297185	54181341	254.379	121279950	54183903	3	3	6
ENSG00000122641	9.91005	INHBA	inhibin subunit beta A [Source:HGNC Symbol;Acc:HGNC:6066]	2.86772e-193	991004792	122877171	0,000000e+00	1012962563	548466244	0.507149	1009664354	548468784	3	3	6
ENSG00000122644	1.40312	ARL4A	ADP ribosylation factor like GTPase 4A [Source:HGNC Symbol;Acc:HGNC:695]	14.7983	140312076	11304904	0.0287921	143429232	53062238	49.0623	143353941	53064799	3	3	6
ENSG00000122674	0.700731	CCZ1	CCZ1 homolog, vacuolar protein trafficking and biogenesis associated [Source:HGNC Symbol;Acc:HGNC:21691]	147.482	0,70073107	10795195	0.917082	0,71605030	44633429	19344.7	0,71646003	44630863	3	3	6
ENSG00000122678	0.790685	POLM	DNA polymerase mu [Source:HGNC Symbol;Acc:HGNC:9185]	1916.89	0,79068516	17073229	32.0886	0,80913059	67825359				3	3	6
ENSG00000122691	0.816348	TWIST1	twist family bHLH transcription factor 1 [Source:HGNC Symbol;Acc:HGNC:12428]				36912.7	0,81634812	0,9704988	44536.5	0,81715130	0,9702423	3	3	6
ENSG00000122694	1.64747	GLIPR2	GLI pathogenesis related 2 [Source:HGNC Symbol;Acc:HGNC:18007]	1.04481e-06	164746640	35451384	3.34434e-18	168262493	162833196	661.806	168201211	162835753	3	3	6
ENSG00000122696	1.21447	SLC25A51	solute carrier family 25 member 51 [Source:HGNC Symbol;Acc:HGNC:23323]	31941.3	121446807	5001553	2406.32	124048832	24436226	8633.39	123999842	24438789	3	3	6
ENSG00000122707	1.21556	RECK	reversion inducing cysteine rich protein with kazal motifs [Source:HGNC Symbol;Acc:HGNC:11345]	226.109	121555940	18248147	4.47829	124230175	89365918	5.92439	124216549	89368478	3	3	6
ENSG00000122733	0.694698	PHF24	PHD finger protein 24 [Source:HGNC Symbol;Acc:HGNC:29180]							12380.8	0,69469761	0,2936729	2	0	2
ENSG00000122735	0.696532	DNAI1	dynein axonemal intermediate chain 1 [Source:HGNC Symbol;Acc:HGNC:2954]				9526.02	0,69653237	0,7195333				3	2	5
ENSG00000122756	1.2891	CNTFR	ciliary neurotrophic factor receptor [Source:HGNC Symbol;Acc:HGNC:2170]	3.86003	128909605	102425167	3.3338e-08	131691773	489118673	6826.89	131687462	489121214	3	3	6
ENSG00000122779	1.26122	TRIM24	tripartite motif containing 24 [Source:HGNC Symbol;Acc:HGNC:11812]	0.270283	126122058	65143905	1.98479e-05	128879679	313792184	714.909	128874119	313794733	3	3	6
ENSG00000122783	1.21817	CYREN	cell cycle regulator of NHEJ [Source:HGNC Symbol;Acc:HGNC:22432]				24.054	121817030	84743209	1052.51	121805446	84745769	3	3	6
ENSG00000122786	1.54795	CALD1	caldesmon 1 [Source:HGNC Symbol;Acc:HGNC:1441]	2.49973e-18	154795390	178298758	1.21303e-30	158154964	824479869	22.5666	158146200	824482396	3	3	6
ENSG00000122863	1.29938	CHST3	carbohydrate sulfotransferase 3 [Source:HGNC Symbol;Acc:HGNC:1971]	20.853	129937574	23043159	0.0039631	132732712	109771565	2644.24	132712203	109774124	3	3	6
ENSG00000122873	0.754857	CISD1	CDGSH iron sulfur domain 1 [Source:HGNC Symbol;Acc:HGNC:30880]	486.088	0,75485663	9263325	74.4321	0,77119262	37672141	1593.6	0,77151086	37669575	3	3	6
ENSG00000122877	1.44287	EGR2	early growth response 2 [Source:HGNC Symbol;Acc:HGNC:3239]				18396.8	144287040	0,5854814				3	3	6
ENSG00000122952	1.44749	ZWINT	ZW10 interacting kinetochore protein [Source:HGNC Symbol;Acc:HGNC:13195]	0.325742	144748706	17031089	1.62847e-05	147900532	79434657	433.353	147839161	79437217	3	3	6
ENSG00000122966	1.73646	CIT	citron rho-interacting serine/threonine kinase [Source:HGNC Symbol;Acc:HGNC:1985]	2.8063e-08	173645888	22809858	2.39013e-15	177468507	104536729	7.06925	177345396	104539288	3	3	6
ENSG00000122971	0.682018	ACADS	acyl-CoA dehydrogenase short chain [Source:HGNC Symbol;Acc:HGNC:90]	0.00112627	0,68201756	23653054	1.16728e-05	0,69699689	98197260	77.6542	0,69720857	98194691	3	3	6
ENSG00000122986	1.39421	HVCN1	hydrogen voltage gated channel 1 [Source:HGNC Symbol;Acc:HGNC:28240]	3655.26	139420503	4631559	62.9591	142500344	21757012	175.313	142325032	21759575	3	3	6
ENSG00000123080	3.30787	CDKN2C	cyclin dependent kinase inhibitor 2C [Source:HGNC Symbol;Acc:HGNC:1789]	2.28983e-05	330787317	7260335	1.9412e-16	337737385	32589858	125.729	334032628	32592421	3	3	6
ENSG00000123096	2.02883	SSPN	sarcospan [Source:HGNC Symbol;Acc:HGNC:11322]	0.0129224	202883378	8953131	3.84724e-09	207380332	40708688	190.427	206772833	40711250	3	3	6
ENSG00000123130	1.43117	ACOT9	acyl-CoA thioesterase 9 [Source:HGNC Symbol;Acc:HGNC:17152]	0.0569552	143116633	18222520	1.56034e-05	146243690	85152502	3.61165	146190373	85155062	3	3	6
ENSG00000123146	2.23394	ADGRE5	adhesion G protein-coupled receptor E5 [Source:HGNC Symbol;Acc:HGNC:1711]	1.38787e-18	223393543	27906247	1.86223e-31	228347323	126458346	2.99981	228066441	126460905	3	3	6
ENSG00000123213	1.24204	NLN	neurolysin [Source:HGNC Symbol;Acc:HGNC:16058]	124.486	124203850	19838959	0.573106	126891182	96030650	502.99	126875486	96033210	3	3	6
ENSG00000123219	1.617	CENPK	centromere protein K [Source:HGNC Symbol;Acc:HGNC:29479]	3545.13	161699721	3474281	7.52375	165489997	16070231	13077.9	164923402	16072795	3	3	6
ENSG00000123240	1.25458	OPTN	optineurin [Source:HGNC Symbol;Acc:HGNC:17142]	209.789	125457682	15563541	1.48812	128163580	75015583	291.152	128141500	75018143	3	3	6
ENSG00000123243	0.39384	ITIH5	inter-alpha-trypsin inhibitor heavy chain 5 [Source:HGNC Symbol;Acc:HGNC:21449]	1.96799e-92	0,39383996	462796948	4.69306e-136	0,40260401	1987262208	3.69121	0,40264394	1987259558	3	3	6
ENSG00000123297	0.830653	TSFM	Ts translation elongation factor, mitochondrial [Source:HGNC Symbol;Acc:HGNC:12367]	13610.8	0,83065255	7436896							3	3	6
ENSG00000123352	1.22348	SPATS2	spermatogenesis associated serine rich 2 [Source:HGNC Symbol;Acc:HGNC:18650]				593.654	122347876	39656745	12.5836	122321886	39659307	3	3	6
ENSG00000123353	0.830091	ORMDL2	ORMDL sphingolipid biosynthesis regulator 2 [Source:HGNC Symbol;Acc:HGNC:16037]	1533.08	0,83009064	14259447							3	3	6
ENSG00000123360	1.53267	PDE1B	phosphodiesterase 1B [Source:HGNC Symbol;Acc:HGNC:8775]	41041.3	153266655	1939543	894.916	157026926	0,9044760				3	3	6
ENSG00000123374	1.20684	CDK2	cyclin dependent kinase 2 [Source:HGNC Symbol;Acc:HGNC:1771]	941.536	120683776	16262050	12.6097	123371122	80060308	2448.37	123357000	80062869	3	3	6
ENSG00000123384	1.43411	LRP1	LDL receptor related protein 1 [Source:HGNC Symbol;Acc:HGNC:6692]	3.16908e-08	143411447	227207368	2.45415e-22	146458709	1059367358	450.249	146454378	1059369873	3	3	6
ENSG00000123388	1.91424	HOXC11	homeobox C11 [Source:HGNC Symbol;Acc:HGNC:5123]				4019.13	191424026	0,4269498	2324.49	187397271	0,4272062	0	2	2
ENSG00000123472	0.816057	ATPAF1	ATP synthase mitochondrial F1 complex assembly factor 1 [Source:HGNC Symbol;Acc:HGNC:18803]	11.2907	0,81605743	29909183							3	3	6
ENSG00000123473	1.63171	STIL	STIL centriolar assembly protein [Source:HGNC Symbol;Acc:HGNC:10879]	8.36914	163170709	8334571	0.000711266	166606342	38290927	717.78	166359048	38293489	3	3	6
ENSG00000123485	1.77612	HJURP	Holliday junction recognition protein [Source:HGNC Symbol;Acc:HGNC:25444]	0.00882143	177611818	11330226	3.30342e-08	181530082	51849124	28.2611	181255447	51851686	3	3	6
ENSG00000123560	1.93591	PLP1	proteolipid protein 1 [Source:HGNC Symbol;Acc:HGNC:9086]	35660.7	193591336	1148536	1366.65	197866860	0,5231765	321.726	194076649	0,5234329	0	3	3
ENSG00000123607	1.20135	TTC21B	tetratricopeptide repeat domain 21B [Source:HGNC Symbol;Acc:HGNC:25660]	5377.13	120134729	9660837	216.087	122831449	47727675	1744.36	122808879	47730237	3	3	6
ENSG00000123609	1.26859	NMI	N-myc and STAT interactor [Source:HGNC Symbol;Acc:HGNC:7854]							45253.6	126859273	0,4821953	3	3	6
ENSG00000123643	1.20146	SLC36A1	solute carrier family 36 member 1 [Source:HGNC Symbol;Acc:HGNC:18761]	6297.4	120146008	9172656	281.048	122773219	45177491	694.587	122749501	45180053	3	3	6
ENSG00000123685	2.20576	BATF3	basic leucine zipper ATF-like transcription factor 3 [Source:HGNC Symbol;Acc:HGNC:28915]	9733.15	220576104	1455036	73.9878	225548234	0,6602255	734.902	220595441	0,6604819	0	3	3
ENSG00000123689	2.14005	G0S2	G0/G1 switch 2 [Source:HGNC Symbol;Acc:HGNC:30229]	5.87477e-21	214004834	67950170	6.13294e-53	218693489	308149716	155.043	218594847	308152266	3	3	6
ENSG00000123700	1.48247	KCNJ2	potassium inwardly rectifying channel subfamily J member 2 [Source:HGNC Symbol;Acc:HGNC:6263]				6268.56	148247078	0,7319473	39390.7	147579956	0,7322037	3	3	6
ENSG00000123836	1.21788	PFKFB2	6-phosphofructo-2-kinase/fructose-2,6-biphosphatase 2 [Source:HGNC Symbol;Acc:HGNC:8873]	7046.91	121788059	7800077	329.588	124461429	38155584	589.525	124428915	38158147	3	3	6
ENSG00000123892	2.05868	RAB38	RAB38, member RAS oncogene family [Source:HGNC Symbol;Acc:HGNC:9776]	9.48494e-07	205867993	13998848	6.09987e-15	210404738	63598339	18.687	209992741	63600900	3	3	6
ENSG00000123975	1.3592	CKS2	CDC28 protein kinase regulatory subunit 2 [Source:HGNC Symbol;Acc:HGNC:2000]	4779.44	135919513	5392626	61.9164	138758377	25353083	5749.49	138633485	25355646	3	3	6
ENSG00000123999	0.780811	INHA	inhibin subunit alpha [Source:HGNC Symbol;Acc:HGNC:6065]				11624.2	0,78081103	11041343				3	3	6
ENSG00000124006	0.78319	OBSL1	obscurin like cytoskeletal adaptor 1 [Source:HGNC Symbol;Acc:HGNC:29092]	1.5865	0,78319045	252496774	1.50482e-05	0,80111553	1009036800	17548.2	0,80112458	1009034194	3	3	6
ENSG00000124019	0.277877	FAM124B	family with sequence similarity 124 member B [Source:HGNC Symbol;Acc:HGNC:26224]	712.102	0,27787723	1950306	0.0336617	0,28480064	0,8408902	34238.6	0,29804006	0,8406337	2	0	2
ENSG00000124074	0.80253	ENKD1	enkurin domain containing 1 [Source:HGNC Symbol;Acc:HGNC:25246]	656.703	0,80252969	14413253	146.089	0,82054378	57060650	10137.1	0,82067485	57058084	3	3	6
ENSG00000124092	0.632261	CTCFL	CCCTC-binding factor like [Source:HGNC Symbol;Acc:HGNC:16234]	30262.2	0,63226108	1818674	2157.75	0,64502075	0,7647837	8898.46	0,64869610	0,7645272	3	3	6
ENSG00000124098	1.2137	FAM210B	family with sequence similarity 210 member B [Source:HGNC Symbol;Acc:HGNC:16102]				16.3148	121369701	98942288	2523.29	121360193	98944847	3	3	6
ENSG00000124126	1.55452	PREX1	phosphatidylinositol-3,4,5-trisphosphate dependent Rac exchange factor 1 [Source:HGNC Symbol;Acc:HGNC:32594]	4475.14	155452123	27980673	3.2974e-12	158879273	129395306	14285.4	158822063	129397865	3	3	6
ENSG00000124140	0.569333	SLC12A5	solute carrier family 12 member 5 [Source:HGNC Symbol;Acc:HGNC:13818]	450.332	0,56933323	4106297	1.7726	0,58141993	17386630	2820	0,58366770	17384065	3	3	6
ENSG00000124151	1.27292	NCOA3	nuclear receptor coactivator 3 [Source:HGNC Symbol;Acc:HGNC:7670]	9.27745	127291858	24218886	0.0146603	130072464	116272976	375.075	130056173	116275535	3	3	6
ENSG00000124177	1.2322	CHD6	chromodomain helicase DNA binding protein 6 [Source:HGNC Symbol;Acc:HGNC:19057]	41.4672	123220431	42762170	0.00680615	125864952	207530221	2917.16	125858243	207532775	3	3	6
ENSG00000124193	0.660714	SRSF6	serine and arginine rich splicing factor 6 [Source:HGNC Symbol;Acc:HGNC:10788]	1.74448e-13	0,66071431	275606322	4.49535e-24	0,67584035	1147260125	571.298	0,67586104	1147257512	3	3	6
ENSG00000124209	1.21085	RAB22A	RAB22A, member RAS oncogene family [Source:HGNC Symbol;Acc:HGNC:9764]				10.1664	121084855	111690970	13112	121076662	111693529	3	3	6
ENSG00000124212	2.08561	PTGIS	prostaglandin I2 synthase [Source:HGNC Symbol;Acc:HGNC:9603]	1.13841e-37	208561008	139354916	1.81677e-71	213047311	632196624	20.1173	213003698	632199160	3	3	6
ENSG00000124216	1.28249	SNAI1	snail family transcriptional repressor 1 [Source:HGNC Symbol;Acc:HGNC:11128]	22753.4	128249234	4724467	721.529	130921066	22530502	28291.9	130832297	22533065	3	3	6
ENSG00000124224	1.30392	PPP4R1L	protein phosphatase 4 regulatory subunit 1 like (pseudogene) [Source:HGNC Symbol;Acc:HGNC:15755]				7819.74	130392089	11723200	35299.8	130227823	11725764	3	3	6
ENSG00000124225	5.14458	PMEPA1	prostate transmembrane protein, androgen induced 1 [Source:HGNC Symbol;Acc:HGNC:14107]	5.72866e-116	514458036	122871357	1.64057e-216	525440234	549456912	2.76073	524724973	549459452	3	3	6
ENSG00000124253	0.629812	PCK1	phosphoenolpyruvate carboxykinase 1 [Source:HGNC Symbol;Acc:HGNC:8724]	2.62366	0,62981219	10551605	0.003909	0,64457219	44136378	2626.15	0,64521596	44133812	3	3	6
ENSG00000124257	0.76182	NEURL2	neuralized E3 ubiquitin protein ligase 2 [Source:HGNC Symbol;Acc:HGNC:16156]	31484	0,76181986	3387904	7431.5	0,77931719	13676099	35990.5	0,78013236	13673535	3	3	6
ENSG00000124299	0.78889	PEPD	peptidase D [Source:HGNC Symbol;Acc:HGNC:8840]	81.1916	0,78889035	43341657	0.124438	0,80616890	173400122	36189.9	0,80621901	173397551	3	3	6
ENSG00000124313	0.782621	IQSEC2	IQ motif and Sec7 domain ArfGEF 2 [Source:HGNC Symbol;Acc:HGNC:29059]	27.3314	0,78262054	21302400	4.15839	0,80015593	85328019	4159.29	0,80026396	85325452	3	3	6
ENSG00000124357	1.23596	NAGK	N-acetylglucosamine kinase [Source:HGNC Symbol;Acc:HGNC:17174]	744.606	123596230	27213801	0.0716275	126459929	132955958	35690.7	126448959	132958516	3	3	6
ENSG00000124374	0.806837	PAIP2B	poly(A) binding protein interacting protein 2B [Source:HGNC Symbol;Acc:HGNC:29200]	531.853	0,80683677	12923870	319.953	0,82470258	51097417	243.384	0,82484243	51094850	3	3	6
ENSG00000124406	0.783891	ATP8A1	ATPase phospholipid transporting 8A1 [Source:HGNC Symbol;Acc:HGNC:13531]	43.1282	0,78389081	21706534	4.06733	0,80136625	86930133	7378.13	0,80147104	86927565	3	3	6
ENSG00000124440	2.21095	HIF3A	hypoxia inducible factor 3 subunit alpha [Source:HGNC Symbol;Acc:HGNC:15825]	5.61681e-29	221094743	130268721	1.95849e-78	226082031	590795213	118.478	226023920	590797751	3	3	6
ENSG00000124466	1.33676	LYPD3	LY6/PLAUR domain containing 3 [Source:HGNC Symbol;Acc:HGNC:24880]				13936.3	133675948	0,8784441	26083	133406464	0,8787005	3	3	6
ENSG00000124479	20.8286	NDP	norrin cystine knot growth factor NDP [Source:HGNC Symbol;Acc:HGNC:7678]	0.00985558	2082859441	3202958	4.94635e-17	2131238217	14280677	562.178	1650583409	14283240	0	3	3
ENSG00000124496	1.84386	TRERF1	transcriptional regulating factor 1 [Source:HGNC Symbol;Acc:HGNC:18273]	4.76439e-15	184386405	35418290	2.56847e-25	188382439	161627892	5.73283	188278558	161630448	3	3	6
ENSG00000124508	1.24624	BTN2A2	butyrophilin subfamily 2 member A2 [Source:HGNC Symbol;Acc:HGNC:1137]	12609.3	124623565	5399454	786.638	127370832	26149641	39.8925	127311168	26152203	3	3	6
ENSG00000124523	0.805787	SIRT5	sirtuin 5 [Source:HGNC Symbol;Acc:HGNC:14933]	805.257	0,80578698	12279232	365.329	0,82378893	48536375	1928.81	0,82393765	48533809	3	3	6
ENSG00000124549	1.22374	BTN2A3P	butyrophilin subfamily 2 member A3, pseudogene [Source:HGNC Symbol;Acc:HGNC:13229]							650.67	122373708	0,4468178	3	3	6
ENSG00000124568	0.806271	SLC17A1	solute carrier family 17 member 1 [Source:HGNC Symbol;Acc:HGNC:10929]	43406	0,80627062	3957086	17288.5	0,82419217	15647337				3	3	6
ENSG00000124570	1.21067	SERPINB6	serpin family B member 6 [Source:HGNC Symbol;Acc:HGNC:8950]				44.3262	121066871	83057372	8176.95	121055874	83059932	3	3	6
ENSG00000124602	2.83861	UNC5CL	unc-5 family C-terminal like [Source:HGNC Symbol;Acc:HGNC:21203]	1.96933e-34	283861150	51737150	3.62834e-70	290283807	233237211	45.7422	289947916	233239765	3	3	6
ENSG00000124613	1.29281	ZNF391	zinc finger protein 391 [Source:HGNC Symbol;Acc:HGNC:18779]	7733.24	129281466	6281643	138.666	132103076	30000737	12069.8	132031065	30003300	3	3	6
ENSG00000124749	9.02652	COL21A1	collagen type XXI alpha 1 chain [Source:HGNC Symbol;Acc:HGNC:17025]	9.08537e-161	902652080	106966999	7.71274e-283	922248892	477337597	0.765886	919175722	477340140	3	3	6
ENSG00000124762	0.75842	CDKN1A	cyclin dependent kinase inhibitor 1A [Source:HGNC Symbol;Acc:HGNC:1784]	241.584	0,75841982	10450193	43.2826	0,77529489	42348164	838.17	0,77556823	42345598	3	3	6
ENSG00000124766	1.86103	SOX4	SRY-box transcription factor 4 [Source:HGNC Symbol;Acc:HGNC:11200]	1.68199e-30	186102563	359160501	3.48362e-69	190159842	1638310815	40.9587	190149163	1638313306	3	3	6
ENSG00000124785	0.495088	NRN1	neuritin 1 [Source:HGNC Symbol;Acc:HGNC:17972]	23320.2	0,49508812	1542171	263.983	0,50710066	0,6555983				3	1	4
ENSG00000124786	0.80868	SLC35B3	solute carrier family 35 member B3 [Source:HGNC Symbol;Acc:HGNC:21601]	3050.34	0,80867993	10818280	838.471	0,82691821	42644213	26063.6	0,82708169	42641647	3	3	6
ENSG00000124802	0.829757	EEF1E1	eukaryotic translation elongation factor 1 epsilon 1 [Source:HGNC Symbol;Acc:HGNC:3212]	47384.5	0,82975723	5360841							3	3	6
ENSG00000124813	0.744465	RUNX2	RUNX family transcription factor 2 [Source:HGNC Symbol;Acc:HGNC:10472]	33134.4	0,74446508	3102796	5812.99	0,76200126	12589041	48831.7	0,76302683	12586476	3	3	6
ENSG00000124915	1.2942	MYRF-AS1	MYRF antisense RNA 1 [Source:HGNC Symbol;Acc:HGNC:24506]				38645.5	129419777	0,6083345				3	3	6
ENSG00000124920	1.32183	MYRF	myelin regulatory factor [Source:HGNC Symbol;Acc:HGNC:1181]	0.000401715	132182686	56481847	4.06161e-08	135084879	268269667	35.0368	135075210	268272219	3	3	6
ENSG00000124942	1.26008	AHNAK	AHNAK nucleoprotein [Source:HGNC Symbol;Acc:HGNC:347]	7.94427	126008259	203870020	3.94748e-08	128684291	979706105	7706.71	128682535	979708624	3	3	6
ENSG00000125084	0.63002	WNT1	Wnt family member 1 [Source:HGNC Symbol;Acc:HGNC:12774]	105.641	0,63002004	6730509	0.39847	0,64333484	28263352	3741.61	0,64434605	28260787	3	3	6
ENSG00000125089	0.808021	SH3TC1	SH3 domain and tetratricopeptide repeats 1 [Source:HGNC Symbol;Acc:HGNC:26009]	460.541	0,80802098	25599224	13.9713	0,82536904	101440707	23002.2	0,82543899	101438139	3	3	6
ENSG00000125148	1.30237	MT2A	metallothionein 2A [Source:HGNC Symbol;Acc:HGNC:7406]				3.14278e-06	130236771	335647706				3	3	6
ENSG00000125247	1.29573	TMTC4	transmembrane O-mannosyltransferase targeting cadherins 4 [Source:HGNC Symbol;Acc:HGNC:25904]	0.833978	129573320	24223494	0.00280336	132432313	115740876	1.18862	132413222	115743435	3	3	6
ENSG00000125255	2.63696	SLC10A2	solute carrier family 10 member 2 [Source:HGNC Symbol;Acc:HGNC:10906]	64.0557	263695589	2969846	0.00126447	269442942	13397235	395.941	264925984	13399799	1	3	4
ENSG00000125266	0.672834	EFNB2	ephrin B2 [Source:HGNC Symbol;Acc:HGNC:3227]	2.60328e-18	0,67283432	223382775	8.66498e-21	0,68752769	929553882	15.1681	0,68755146	929551279	3	3	6
ENSG00000125285	0.619014	SOX21	SRY-box transcription factor 21 [Source:HGNC Symbol;Acc:HGNC:11197]	167.013	0,61901422	9936027	0.00126704	0,63173096	41832228	40315.4	0,63245923	41829662	3	3	6
ENSG00000125347	1.21697	IRF1	interferon regulatory factor 1 [Source:HGNC Symbol;Acc:HGNC:6116]	10432.9	121696670	7243252	495.183	124363485	35437060	2201.17	124328768	35439623	3	3	6
ENSG00000125354	0.793422	SEPTIN6	septin 6 [Source:HGNC Symbol;Acc:HGNC:15848]	0.606696	0,79342206	39671017	0.33091	0,81076090	158325737	154.721	0,81081329	158323167	3	3	6
ENSG00000125375	0.770582	DMAC2L	distal membrane arm assembly component 2 like [Source:HGNC Symbol;Acc:HGNC:18799]	2288.49	0,77058218	7587352	522.232	0,78801223	30545075	6096.17	0,78835039	30542510	3	3	6
ENSG00000125384	2.54685	PTGER2	prostaglandin E receptor 2 [Source:HGNC Symbol;Acc:HGNC:9594]	2.57557e-07	254685301	12329938	2.1706e-19	260110043	55614584	243.977	259118333	55617146	3	3	6
ENSG00000125388	1.23833	GRK4	G protein-coupled receptor kinase 4 [Source:HGNC Symbol;Acc:HGNC:4543]	42351.8	123832758	3713876	4201.24	126514123	18001102	2379.54	126432985	18003665	3	3	6
ENSG00000125398	2.16238	SOX9	SRY-box transcription factor 9 [Source:HGNC Symbol;Acc:HGNC:11204]	9.91381e-24	216238077	55942152	3.14177e-48	221023775	253717613	57.3753	220899222	253720165	3	3	6
ENSG00000125430	0.608577	HS3ST3B1	heparan sulfate-glucosamine 3-sulfotransferase 3B1 [Source:HGNC Symbol;Acc:HGNC:5198]	2.49491e-14	0,60857656	49236349	3.4401e-18	0,62221309	207044640	22.8231	0,62236805	207042067	3	3	6
ENSG00000125434	1.22292	SLC25A35	solute carrier family 25 member 35 [Source:HGNC Symbol;Acc:HGNC:31921]	1492.07	122292110	12425648	27.0223	125026685	60771858	1507.23	125005282	60774420	3	3	6
ENSG00000125445	0.754054	MRPS7	mitochondrial ribosomal protein S7 [Source:HGNC Symbol;Acc:HGNC:14499]	0.487957	0,75405352	26595219	0.0331278	0,77032667	108209390	509.699	0,77043837	108206822	3	3	6
ENSG00000125510	1.41186	OPRL1	opioid related nociceptin receptor 1 [Source:HGNC Symbol;Acc:HGNC:8155]				4358.44	141186359	0,9468961	628.859	140810363	0,9471524	3	3	6
ENSG00000125618	0.684539	PAX8	paired box 8 [Source:HGNC Symbol;Acc:HGNC:8622]	5.04484e-09	0,68453889	252278976	3.04212e-19	0,69992351	1045578672	1536.6	0,69994302	1045576063	3	3	6
ENSG00000125648	0.829817	SLC25A23	solute carrier family 25 member 23 [Source:HGNC Symbol;Acc:HGNC:19375]	3.85875	0,82981665	71014967							3	3	6
ENSG00000125652	0.75087	ALKBH7	alkB homolog 7 [Source:HGNC Symbol;Acc:HGNC:21306]	0.281587	0,75087004	32718561	0.00343906	0,76685405	133402132	951.526	0,76694737	133399562	3	3	6
ENSG00000125657	0.717708	TNFSF9	TNF superfamily member 9 [Source:HGNC Symbol;Acc:HGNC:11939]				41377.4	0,71770798	0,4250218				3	2	5
ENSG00000125675	1.43872	GRIA3	glutamate ionotropic receptor AMPA type subunit 3 [Source:HGNC Symbol;Acc:HGNC:4573]	34519.6	143871918	2350522	1015.61	147079563	10991394	20081.8	146654702	10993957	3	3	6
ENSG00000125730	0.680243	C3	complement C3 [Source:HGNC Symbol;Acc:HGNC:1318]	107.59	0,68024307	11963802	0.0686427	0,69494026	49740708	33798.7	0,69536347	49738142	3	3	6
ENSG00000125733	1.23223	TRIP10	thyroid hormone receptor interactor 10 [Source:HGNC Symbol;Acc:HGNC:12304]	96.0349	123223299	41943605	0.00626478	126024401	204761076	10993.8	126017515	204763630	3	3	6
ENSG00000125744	1.31986	RTN2	reticulon 2 [Source:HGNC Symbol;Acc:HGNC:10468]	15129.6	131985756	4260284	589.994	134800467	20192889	4850.29	134674554	20195452	3	3	6
ENSG00000125772	1.356	GPCPD1	glycerophosphocholine phosphodiesterase 1 [Source:HGNC Symbol;Acc:HGNC:26957]	130.148	135599816	20417898	0.000349005	138696054	96671758	20835.2	138663326	96674317	3	3	6
ENSG00000125810	0.188931	CD93	CD93 molecule [Source:HGNC Symbol;Acc:HGNC:15855]	0.0744858	0,18893071	43900958	2.85011e-105	0,19344327	190087867	10743.2	0,19419985	190085295	3	3	6
ENSG00000125827	1.43329	TMX4	thioredoxin related transmembrane protein 4 [Source:HGNC Symbol;Acc:HGNC:25237]	5.38015e-09	143328773	71010364	1.38574e-15	146483406	331911484	49.5821	146469571	331914033	3	3	6
ENSG00000125844	1.35285	RRBP1	ribosome binding protein 1 [Source:HGNC Symbol;Acc:HGNC:10448]	4.42585e-11	135284920	389696140	9.21165e-18	138240881	1840108304	8.56035	138239201	1840110785	3	3	6
ENSG00000125845	1.56744	BMP2	bone morphogenetic protein 2 [Source:HGNC Symbol;Acc:HGNC:1069]	1.39143e-09	156744233	36755153	7.94422e-16	160209984	169912579	5.16167	160164394	169915135	3	3	6
ENSG00000125851	5.76485	PCSK2	proprotein convertase subtilisin/kexin type 2 [Source:HGNC Symbol;Acc:HGNC:8744]	5.49724e-18	576485013	12398165	2.72523e-42	589257143	55442967	29.1796	580040783	55445529	3	3	6
ENSG00000125869	3.99246	LAMP5	lysosomal associated membrane protein family member 5 [Source:HGNC Symbol;Acc:HGNC:16097]	1.53293e-42	399245736	39110270	3.00594e-81	407696504	175184951	12.8966	406526786	175187507	3	3	6
ENSG00000125872	0.725286	LRRN4	leucine rich repeat neuronal 4 [Source:HGNC Symbol;Acc:HGNC:16208]	44398.2	0,72528612	3846938	1568.07	0,73989358	15876120				3	3	6
ENSG00000125878	1.53854	TCF15	transcription factor 15 [Source:HGNC Symbol;Acc:HGNC:11627]				21639.6	153854026	0,4188784				2	3	5
ENSG00000125895	0.731927	TMEM74B	transmembrane protein 74B [Source:HGNC Symbol;Acc:HGNC:15893]	47235.5	0,73192735	2686656	7846.83	0,74985555	10922351				3	3	6
ENSG00000125945	1.42638	ZNF436	zinc finger protein 436 [Source:HGNC Symbol;Acc:HGNC:20814]	0.00319531	142637533	27874070	3.48818e-08	145778453	130374972	158.014	145744322	130377530	3	3	6
ENSG00000125965	1.65175	GDF5	growth differentiation factor 5 [Source:HGNC Symbol;Acc:HGNC:4220]				2188.54	165174943	0,6915383	15911.3	163885925	0,6917946	2	3	5
ENSG00000125966	0.772178	MMP24	matrix metallopeptidase 24 [Source:HGNC Symbol;Acc:HGNC:7172]	7154.14	0,77217767	5473046	1853.97	0,78910672	22073632	2653.12	0,78956970	22071067	3	3	6
ENSG00000126005	0.751321	MMP24OS	MMP24 opposite strand [Source:HGNC Symbol;Acc:HGNC:44421]	0.774218	0,75132077	22686927	0.0840225	0,76756546	92383914	134.342	0,76769939	92381346	3	3	6
ENSG00000126062	0.816255	TMEM115	transmembrane protein 115 [Source:HGNC Symbol;Acc:HGNC:30055]	8.8986	0,81625520	43374398							3	3	6
ENSG00000126070	1.33547	AGO3	argonaute RISC catalytic component 3 [Source:HGNC Symbol;Acc:HGNC:18421]	8.20379	133546503	17016023	0.0090441	136478398	80609866	275.139	136443589	80612426	3	3	6
ENSG00000126091	1.2049	ST3GAL3	ST3 beta-galactoside alpha-2,3-sialyltransferase 3 [Source:HGNC Symbol;Acc:HGNC:10866]				1863.05	120490156	34937261	17402.1	120465482	34939823	3	3	6
ENSG00000126106	0.823833	TMEM53	transmembrane protein 53 [Source:HGNC Symbol;Acc:HGNC:26186]	150.233	0,82383339	20399520							3	3	6
ENSG00000126217	0.794505	MCF2L	MCF.2 cell line derived transforming sequence like [Source:HGNC Symbol;Acc:HGNC:14576]	31.0883	0,79450478	19757695	16.9941	0,81196505	78767496	171.066	0,81206902	78764928	3	3	6
ENSG00000126218	1.20755	F10	coagulation factor X [Source:HGNC Symbol;Acc:HGNC:3528]	1813.05	120755242	14468675	25.6134	123356875	70941262	2182.66	123340958	70943822	3	3	6
ENSG00000126231	0.603151	PROZ	protein Z, vitamin K dependent plasma glycoprotein [Source:HGNC Symbol;Acc:HGNC:9460]	29196.2	0,60315106	2308613	645.723	0,61780747	0,9689844				3	2	5
ENSG00000126259	0.635659	KIRREL2	kirre like nephrin family adhesion molecule 2 [Source:HGNC Symbol;Acc:HGNC:18816]	2.99876e-18	0,63565884	89965390	4.79766e-21	0,64984966	376693465	12.4432	0,64992301	376690885	3	3	6
ENSG00000126351	1.41041	THRA	thyroid hormone receptor alpha [Source:HGNC Symbol;Acc:HGNC:11796]	5.31551e-08	141041147	84793465	2.36668e-15	144132889	397242169	79.7619	144122482	397244715	3	3	6
ENSG00000126368	1.61604	NR1D1	nuclear receptor subfamily 1 group D member 1 [Source:HGNC Symbol;Acc:HGNC:7962]	2.43245e-07	161604483	24274802	6.94928e-13	165177485	111895430	0.174605	165096280	111897989	3	3	6
ENSG00000126458	1.31071	RRAS	RAS related [Source:HGNC Symbol;Acc:HGNC:10447]	0.190985	131070544	33868189	3.66545e-05	133936597	161155180	168.999	133921558	161157737	3	3	6
ENSG00000126460	0.790794	PRRG2	proline rich and Gla domain 2 [Source:HGNC Symbol;Acc:HGNC:9470]				17729.3	0,79079374	10754229	3972.2	0,79172728	10751664	3	3	6
ENSG00000126500	0.562961	FLRT1	fibronectin leucine rich transmembrane protein 1 [Source:HGNC Symbol;Acc:HGNC:3760]	1.79665	0,56296131	9456539	2.91826e-05	0,57510775	40044296	6052.67	0,57611589	40041730	3	3	6
ENSG00000126549	27.2488	STATH	statherin [Source:HGNC Symbol;Acc:HGNC:11369]	34.2167	2724881254	1808120	1.86244e-08	2792678798	0,8090359	2502.89	1660660592	0,8092923	0	2	2
ENSG00000126561	1.43696	STAT5A	signal transducer and activator of transcription 5A [Source:HGNC Symbol;Acc:HGNC:11366]	3863.98	143695967	4444648	40.3605	146871695	20768323	2025.26	146647869	20770886	3	3	6
ENSG00000126562	0.772323	WNK4	WNK lysine deficient protein kinase 4 [Source:HGNC Symbol;Acc:HGNC:14544]	11068.8	0,77232286	5437380	2020.91	0,79032685	21813331	31478.5	0,79079008	21810766	3	3	6
ENSG00000126583	0.763225	PRKCG	protein kinase C gamma [Source:HGNC Symbol;Acc:HGNC:9402]				12648.5	0,76322513	10091792				3	3	6
ENSG00000126602	0.812516	TRAP1	TNF receptor associated protein 1 [Source:HGNC Symbol;Acc:HGNC:16264]	0.514379	0,81251551	61786705	0.724842	0,83040796	243488249	233.215	0,83043551	243485675	3	3	6
ENSG00000126603	1.22004	GLIS2	GLIS family zinc finger 2 [Source:HGNC Symbol;Acc:HGNC:29450]	8.60527	122004058	75947456	0.00154135	124654472	370717111	1143.55	124651067	370719657	3	3	6
ENSG00000126709	1.69145	IFI6	interferon alpha inducible protein 6 [Source:HGNC Symbol;Acc:HGNC:4054]	0.915254	169145230	8607938	6.58269e-05	172887786	39536163	39.7212	172600599	39538725	3	3	6
ENSG00000126749	1.24017	EMG1	EMG1 N1-specific pseudouridine methyltransferase [Source:HGNC Symbol;Acc:HGNC:16912]	3.09753	124016835	34479594	0.0135822	126747734	167296607	30.412	126738820	167299163	3	3	6
ENSG00000126767	1.41581	ELK1	ETS transcription factor ELK1 [Source:HGNC Symbol;Acc:HGNC:3321]	0.000285118	141581381	43104772	7.3709e-11	144606409	201465183	291.288	144585447	201467738	3	3	6
ENSG00000126785	2.18587	RHOJ	ras homolog family member J [Source:HGNC Symbol;Acc:HGNC:688]	1.26614e-09	218587458	17035747	4.63534e-20	223338232	77191333	32.1998	222913992	77193894	3	3	6
ENSG00000126787	1.77777	DLGAP5	DLG associated protein 5 [Source:HGNC Symbol;Acc:HGNC:16864]	0.00243262	177776611	18355000	3.94435e-13	181430231	83725138	2243.71	181260354	83727698	3	3	6
ENSG00000126870	0.82331	DYNC2I1	dynein 2 intermediate chain 1 [Source:HGNC Symbol;Acc:HGNC:21862]	199.488	0,82331016	26572026							3	3	6
ENSG00000126878	0.723872	AIF1L	allograft inflammatory factor 1 like [Source:HGNC Symbol;Acc:HGNC:28904]	5.17568e-14	0,72387165	453572044	4.28871e-15	0,73977161	1862387830	17.7658	0,73977990	1862385187	3	3	6
ENSG00000126903	1.24472	SLC10A3	solute carrier family 10 member 3 [Source:HGNC Symbol;Acc:HGNC:22979]	703.929	124471674	22943910	0.188187	127224200	111184618	15404	127210296	111187177	3	3	6
ENSG00000126934	0.820768	MAP2K2	mitogen-activated protein kinase kinase 2 [Source:HGNC Symbol;Acc:HGNC:6842]	0.657983	0,82076830	71389639							3	3	6
ENSG00000126950	1.53684	TMEM35A	transmembrane protein 35A [Source:HGNC Symbol;Acc:HGNC:25864]	16876.3	153684472	2309238	362.44	157161861	10712998	637.683	156517829	10715561	3	3	6
ENSG00000127080	1.22619	IPPK	inositol-pentakisphosphate 2-kinase [Source:HGNC Symbol;Acc:HGNC:14645]	5719.87	122618892	8098238	228.045	125328729	39506954	668.153	125295004	39509516	3	3	6
ENSG00000127081	1.22896	ZNF484	zinc finger protein 484 [Source:HGNC Symbol;Acc:HGNC:23385]				11433.5	122896218	16112465	6305.74	122829108	16115028	3	3	6
ENSG00000127124	1.79097	HIVEP3	HIVEP zinc finger 3 [Source:HGNC Symbol;Acc:HGNC:13561]	0.555047	179096653	8611850	6.4567e-06	182866866	39308481	310.037	182492985	39311044	3	3	6
ENSG00000127152	2.18848	BCL11B	BCL11 transcription factor B [Source:HGNC Symbol;Acc:HGNC:13222]	1.64789	218848308	5419527	6.61864e-06	223518647	24539291	150.997	222190141	24541854	3	3	6
ENSG00000127184	0.785327	COX7C	cytochrome c oxidase subunit 7C [Source:HGNC Symbol;Acc:HGNC:2292]	0.191753	0,78532724	37508627	0.173875	0,80275706	150151103	150.322	0,80281692	150148533	3	3	6
ENSG00000127241	1.26876	MASP1	MBL associated serine protease 1 [Source:HGNC Symbol;Acc:HGNC:6901]	612.771	126876486	10731252	8.99566	129703654	51669134	177.562	129667930	51671695	3	3	6
ENSG00000127249	1.51201	ATP13A4	ATPase 13A4 [Source:HGNC Symbol;Acc:HGNC:25422]				30637.7	151200815	0,3992784	24644.9	149839791	0,3995348	1	3	4
ENSG00000127324	0.231174	TSPAN8	tetraspanin 8 [Source:HGNC Symbol;Acc:HGNC:11855]	0.0347229	0,23117356	5413439	4.81658e-14	0,23687186	23423110	14474.4	0,24233912	23420545	3	1	4
ENSG00000127329	0.369362	PTPRB	protein tyrosine phosphatase receptor type B [Source:HGNC Symbol;Acc:HGNC:9665]	47.764	0,36936161	3248740	0.000655993	0,37668538	13985868	4428.56	0,38279895	13983303	3	1	4
ENSG00000127377	0.263826	CRYGN	crystallin gamma N [Source:HGNC Symbol;Acc:HGNC:20458]	3.22392e-05	0,26382579	6431108	1.17585e-15	0,26978156	27786598	232.846	0,27400999	27784032	3	3	6
ENSG00000127415	1.25086	IDUA	alpha-L-iduronidase [Source:HGNC Symbol;Acc:HGNC:5391]	1403.91	125086172	16864583	0.77464	127975340	81934356	33175	127955398	81936916	3	3	6
ENSG00000127561	0.805554	SYNGR3	synaptogyrin 3 [Source:HGNC Symbol;Acc:HGNC:11501]				19291	0,80555366	11601882	12281	0,80630466	11599317	3	3	6
ENSG00000127578	0.587532	WFIKKN1	WAP, follistatin/kazal, immunoglobulin, kunitz and netrin domain containing 1 [Source:HGNC Symbol;Acc:HGNC:30912]	3.48438e-06	0,58753154	40721203	2.01161e-18	0,60083509	171652238	3852.63	0,60104339	171649667	3	3	6
ENSG00000127586	1.32045	CHTF18	chromosome transmission fidelity factor 18 [Source:HGNC Symbol;Acc:HGNC:18435]	24.3748	132045207	27567718	9.92545e-05	135089215	131508946	13419.6	135069491	131511504	3	3	6
ENSG00000127588	0.732168	GNG13	G protein subunit gamma 13 [Source:HGNC Symbol;Acc:HGNC:14131]	37600.5	0,73216786	2711073	5616.57	0,74843824	11091572	43675.2	0,74973436	11089007	3	3	6
ENSG00000127720	0.769853	METTL25	methyltransferase like 25 [Source:HGNC Symbol;Acc:HGNC:26228]	31189	0,76985336	3716546	7391.9	0,78670539	15009654				3	3	6
ENSG00000127774	0.800908	EMC6	ER membrane protein complex subunit 6 [Source:HGNC Symbol;Acc:HGNC:28430]	1552.61	0,80090778	11696785	305.183	0,81802594	46580968	9342.04	0,81819087	46578402	3	3	6
ENSG00000127824	1.56366	TUBA4A	tubulin alpha 4a [Source:HGNC Symbol;Acc:HGNC:12407]	16.427	156365972	9505114	0.000955466	159775176	43908514	2292.33	159601701	43911076	3	3	6
ENSG00000127831	0.820611	VIL1	villin 1 [Source:HGNC Symbol;Acc:HGNC:12690]	12.6733	0,82061083	43790531							3	3	6
ENSG00000127837	0.83044	AAMP	angio associated migratory cell protein [Source:HGNC Symbol;Acc:HGNC:18]	8.88766	0,83044018	51128841							3	3	6
ENSG00000127838	0.757351	PNKD	PNKD metallo-beta-lactamase domain containing [Source:HGNC Symbol;Acc:HGNC:9153]	4.28878e-06	0,75735148	87670166	7.12073e-06	0,77428503	355301738	88.0536	0,77431792	355299159	3	3	6
ENSG00000127863	2.10733	TNFRSF19	TNF receptor superfamily member 19 [Source:HGNC Symbol;Acc:HGNC:11915]	7.49837e-42	210733014	124992273	8.87615e-70	215314484	567088187	8.46996	215263886	567090725	3	3	6
ENSG00000127870	0.830447	RNF6	ring finger protein 6 [Source:HGNC Symbol;Acc:HGNC:10069]	1542.23	0,83044708	17161639							3	3	6
ENSG00000127920	0.725737	GNG11	G protein subunit gamma 11 [Source:HGNC Symbol;Acc:HGNC:4403]	0.231771	0,72573720	24564749	0.00190415	0,74151420	100862043	1199.21	0,74166516	100859474	3	3	6
ENSG00000127946	1.2203	HIP1	huntingtin interacting protein 1 [Source:HGNC Symbol;Acc:HGNC:4913]	193.032	122029737	23872510	0.758498	124674733	116491139	1118.43	124663882	116493698	3	3	6
ENSG00000127951	2.38699	FGL2	fibrinogen like 2 [Source:HGNC Symbol;Acc:HGNC:3696]	563.498	238698748	2407574	0.157354	244001460	10891277	291.816	239998290	10893841	0	3	3
ENSG00000127952	0.775841	STYXL1	serine/threonine/tyrosine interacting like 1 [Source:HGNC Symbol;Acc:HGNC:18165]	228.484	0,77584113	13822045	23.1988	0,79250010	55743310	3917.58	0,79267796	55740744	3	3	6
ENSG00000127955	0.773798	GNAI1	G protein subunit alpha i1 [Source:HGNC Symbol;Acc:HGNC:4384]	1.62667	0,77379842	23507857	0.818287	0,79086016	94694522	30.906	0,79096651	94691954	3	3	6
ENSG00000128016	1.52686	ZFP36	ZFP36 ring finger protein [Source:HGNC Symbol;Acc:HGNC:12862]	0.0148172	152685813	18706048	5.61369e-08	156081299	86737661	367.292	156003983	86740221	3	3	6
ENSG00000128039	1.33223	SRD5A3	steroid 5 alpha-reductase 3 [Source:HGNC Symbol;Acc:HGNC:25812]	1274.99	133223468	7699007	12.1944	136147255	36491333	1667.41	136071864	36493896	3	3	6
ENSG00000128045	2.98169	RASL11B	RAS like family 11 member B [Source:HGNC Symbol;Acc:HGNC:23804]	2.10328e-50	298169107	57993465	2.77541e-80	304577307	260834991	0.907231	304229963	260837544	3	3	6
ENSG00000128052	0.231099	KDR	kinase insert domain receptor [Source:HGNC Symbol;Acc:HGNC:6307]	0.277704	0,23109910	26488842	2.91717e-62	0,23607866	114594239	9158.99	0,23720480	114591670	3	3	6
ENSG00000128165	0.733046	ADM2	adrenomedullin 2 [Source:HGNC Symbol;Acc:HGNC:28898]	1.68986	0,73304556	17070560	0.164957	0,74932019	69837824	162.417	0,74952548	69835257	3	3	6
ENSG00000128203	0.664052	ASPHD2	aspartate beta-hydroxylase domain containing 2 [Source:HGNC Symbol;Acc:HGNC:30437]	14577.2	0,66405215	2664695	1230.16	0,67883049	11100745	6182.52	0,68091812	11098180	3	3	6
ENSG00000128242	0.458195	GAL3ST1	galactose-3-O-sulfotransferase 1 [Source:HGNC Symbol;Acc:HGNC:24240]	4.26256e-20	0,45819509	57579988	2.97559e-44	0,46810639	246314262	405.031	0,46836231	246311687	3	3	6
ENSG00000128250	0.582502	RFPL1	ret finger protein like 1 [Source:HGNC Symbol;Acc:HGNC:9977]	805.39	0,58250229	3769049	7.8704	0,59491320	15935047	905.595	0,59721158	15932482	3	3	6
ENSG00000128254	1.47324	YWHAH-AS1	YWHAH antisense RNA 1 [Source:HGNC Symbol;Acc:HGNC:23051]	4406.96	147324025	3932297	41.8227	150430953	18258317	1813.2	150136010	18260880	3	3	6
ENSG00000128268	0.743379	MGAT3	beta-1,4-mannosyl-glycoprotein 4-beta-N-acetylglucosaminyltransferase [Source:HGNC Symbol;Acc:HGNC:7046]	0.000338915	0,74337866	56489428	8.35353e-06	0,75945197	230706371	202.595	0,75950933	230703798	3	3	6
ENSG00000128285	1.70788	MCHR1	melanin concentrating hormone receptor 1 [Source:HGNC Symbol;Acc:HGNC:4479]	16032.9	170787754	2088844	141.18	174265802	0,9549915	17150.3	173046814	0,9552478	3	3	6
ENSG00000128294	0.62304	TPST2	tyrosylprotein sulfotransferase 2 [Source:HGNC Symbol;Acc:HGNC:12021]	0.0791162	0,62304003	17287962	9.0233e-07	0,63627160	72687665	4384.47	0,63668094	72685097	3	3	6
ENSG00000128298	0.544945	BAIAP2L2	BAR/IMD domain containing adaptor protein 2 like 2 [Source:HGNC Symbol;Acc:HGNC:26203]	7.76595e-05	0,54494544	26779422	1.18768e-16	0,55799909	113329940	5138.76	0,55838474	113327371	3	3	6
ENSG00000128309	0.785035	MPST	mercaptopyruvate sulfurtransferase [Source:HGNC Symbol;Acc:HGNC:7223]	6.48184	0,78503542	35559101	0.204861	0,80185537	142808646	3764.28	0,80191887	142806076	3	3	6
ENSG00000128311	0.623432	TST	thiosulfate sulfurtransferase [Source:HGNC Symbol;Acc:HGNC:12388]	1.01306e-08	0,62343205	38511608	5.41299e-14	0,63700437	161754368	233.464	0,63718770	161751797	3	3	6
ENSG00000128340	1.6532	RAC2	Rac family small GTPase 2 [Source:HGNC Symbol;Acc:HGNC:9802]				2409.49	165319626	0,6439612	9770.65	163931297	0,6442176	3	3	6
ENSG00000128342	1.34836	LIF	LIF interleukin 6 family cytokine [Source:HGNC Symbol;Acc:HGNC:6596]	42260	134836191	2468342	3218.62	137744839	11651595	352.485	137488281	11654159	3	3	6
ENSG00000128408	0.596582	RIBC2	RIB43A domain with coiled-coils 2 [Source:HGNC Symbol;Acc:HGNC:13241]	11010.4	0,59658235	2260302	390.227	0,61068332	0,9502083	5189.39	0,61423554	0,9499519	3	3	6
ENSG00000128422	7.35211	KRT17	keratin 17 [Source:HGNC Symbol;Acc:HGNC:6427]	9.65142e-16	735210754	12870746	1.65572e-49	749712865	57352227	1250.73	734075566	57354788	2	3	5
ENSG00000128536	0.702961	CDHR3	cadherin related family member 3 [Source:HGNC Symbol;Acc:HGNC:26308]	4116.38	0,70296086	4517899	337.184	0,71892896	18626383	5539.95	0,71988953	18623818	3	3	6
ENSG00000128564	2.48521	VGF	VGF nerve growth factor inducible [Source:HGNC Symbol;Acc:HGNC:12684]	1824	248521425	1943102	1.38074	253634574	0,8759159	1730	248017228	0,8761723	0	3	3
ENSG00000128573	1.41437	FOXP2	forkhead box P2 [Source:HGNC Symbol;Acc:HGNC:13875]	50.0338	141437387	9886659	0.07459	144640932	46405132	807.126	144549929	46407694	3	3	6
ENSG00000128585	1.20916	MKLN1	muskelin 1 [Source:HGNC Symbol;Acc:HGNC:7109]	160.553	120915616	26950164	0.757345	123613649	132556383	1993.56	123604935	132558941	3	3	6
ENSG00000128591	1.43405	FLNC	filamin C [Source:HGNC Symbol;Acc:HGNC:3756]	3.54215e-07	143404953	146194829	7.00689e-20	146466021	681839070	508.982	146459291	681841603	3	3	6
ENSG00000128594	0.716643	LRRC4	leucine rich repeat containing 4 [Source:HGNC Symbol;Acc:HGNC:15586]	1.98127	0,71664334	18908630	0.00935789	0,73181861	77966677	2107.36	0,73202846	77964109	3	3	6
ENSG00000128606	3.5792	LRRC17	leucine rich repeat containing 17 [Source:HGNC Symbol;Acc:HGNC:16895]	3.49752e-88	357919812	116309936	3.15941e-150	365621059	521848755	2.17869	365327816	521851296	3	3	6
ENSG00000128626	0.776779	MRPS12	mitochondrial ribosomal protein S12 [Source:HGNC Symbol;Acc:HGNC:10380]	1357.03	0,77677918	8211619	425.858	0,79377642	33050808	135.225	0,79407265	33048242	3	3	6
ENSG00000128654	0.824415	MTX2	metaxin 2 [Source:HGNC Symbol;Acc:HGNC:7506]	492.466	0,82441523	16333865							3	3	6
ENSG00000128655	0.550995	PDE11A	phosphodiesterase 11A [Source:HGNC Symbol;Acc:HGNC:8773]	4.16832e-05	0,55099492	18977273	9.31349e-12	0,56356079	80379640	1607.93	0,56409093	80377073	3	3	6
ENSG00000128710	2.16175	HOXD10	homeobox D10 [Source:HGNC Symbol;Acc:HGNC:5133]	4.36113e-29	216174840	50541993	2.39972e-45	220992288	229316963	3.52125	220854569	229319517	3	3	6
ENSG00000128713	2.13009	HOXD11	homeobox D11 [Source:HGNC Symbol;Acc:HGNC:5134]	3.28182e-19	213009382	31525740	7.93792e-32	217705392	143057039	2.65347	217496655	143059596	3	3	6
ENSG00000128805	3.25606	ARHGAP22	Rho GTPase activating protein 22 [Source:HGNC Symbol;Acc:HGNC:30320]	930.956	325606095	1753258	0.237092	332069926	0,7861278	4364.27	318103160	0,7863842	0	3	3
ENSG00000128815	1.45172	WDFY4	WDFY family member 4 [Source:HGNC Symbol;Acc:HGNC:29323]				24604.7	145172157	0,4594571	10909.1	144248553	0,4597135	3	3	6
ENSG00000128872	2.56169	TMOD2	tropomodulin 2 [Source:HGNC Symbol;Acc:HGNC:11872]	0.0089168	256169251	6588036	2.6323e-10	261726858	29722064	75.0163	259843865	29724627	3	3	6
ENSG00000128917	0.272424	DLL4	delta like canonical Notch ligand 4 [Source:HGNC Symbol;Acc:HGNC:2910]	1.05012e-10	0,27242360	18023126	1.63799e-38	0,27875701	77804082	4949.67	0,28023599	77801514	3	3	6
ENSG00000128918	1.47722	ALDH1A2	aldehyde dehydrogenase 1 family member A2 [Source:HGNC Symbol;Acc:HGNC:15472]	1.48027e-11	147721601	318272395	2.41937e-28	150912727	1479259145	184.231	150908993	1479261642	3	3	6
ENSG00000129007	0.724759	CALML4	calmodulin like 4 [Source:HGNC Symbol;Acc:HGNC:18445]	0.127947	0,72475903	22614054	0.00547377	0,74104615	92700254	675.323	0,74121098	92697686	3	3	6
ENSG00000129009	2.09618	ISLR	immunoglobulin superfamily containing leucine rich repeat [Source:HGNC Symbol;Acc:HGNC:6133]	3.50961e-40	209617978	288240403	1.52094e-89	214068842	1306707017	38.601	214047352	1306709522	3	3	6
ENSG00000129038	1.6709	LOXL1	lysyl oxidase like 1 [Source:HGNC Symbol;Acc:HGNC:6665]	5.0424e-24	167089678	151697085	1.3531e-39	170755658	696982108	12.4089	170740256	696984641	3	3	6
ENSG00000129048	0.826157	ACKR4	atypical chemokine receptor 4 [Source:HGNC Symbol;Acc:HGNC:1611]				48098	0,82615674	0,9456444	22020.1	0,82689792	0,9453879	3	3	6
ENSG00000129151	1.76756	BBOX1	gamma-butyrobetaine hydroxylase 1 [Source:HGNC Symbol;Acc:HGNC:964]	5.11576	176755889	10232513	1.40622e-07	180914028	47009684	12449.7	180615811	47012246	3	3	6
ENSG00000129173	2.15843	E2F8	E2F transcription factor 8 [Source:HGNC Symbol;Acc:HGNC:24727]	5.86954	215843278	5255055	1.19279e-05	220518408	23826207	1162.95	219216186	23828770	3	3	6
ENSG00000129194	0.806375	SOX15	SRY-box transcription factor 15 [Source:HGNC Symbol;Acc:HGNC:11196]							9257.24	0,80637500	0,4957052	3	3	6
ENSG00000129195	1.88295	PIMREG	PICALM interacting mitotic regulator [Source:HGNC Symbol;Acc:HGNC:25483]	1.88557e-05	188295431	14330375	2.20678e-12	192396081	65331571	18.2417	192115576	65334132	3	3	6
ENSG00000129214	0.446131	SHBG	sex hormone binding globulin [Source:HGNC Symbol;Acc:HGNC:10839]	645.279	0,44613052	2639433	0.941424	0,45656345	11283062	1667.2	0,46233487	11280498	3	2	5
ENSG00000129219	0.799998	PLD2	phospholipase D2 [Source:HGNC Symbol;Acc:HGNC:9068]	55.9643	0,79999780	21631018	18.688	0,81811944	85699087	3584.01	0,81820902	85696519	3	3	6
ENSG00000129226	0.788016	CD68	CD68 molecule [Source:HGNC Symbol;Acc:HGNC:1693]	789.556	0,78801602	18772199	10.0791	0,80518257	75149620	42258.3	0,80529930	75147053	3	3	6
ENSG00000129235	0.809354	TXNDC17	thioredoxin domain containing 17 [Source:HGNC Symbol;Acc:HGNC:28218]	1301.14	0,80935412	11138136	676.707	0,82707457	44018178	813.896	0,82723267	44015612	3	3	6
ENSG00000129295	0.745962	DNAAF11	dynein axonemal assembly factor 11 [Source:HGNC Symbol;Acc:HGNC:16725]	2496.5	0,74596206	7225489	180.452	0,76192939	29506069	21536.3	0,76236825	29503504	3	3	6
ENSG00000129354	0.62959	AP1M2	adaptor related protein complex 1 subunit mu 2 [Source:HGNC Symbol;Acc:HGNC:558]	0.00243507	0,62958994	19328444	2.32894e-07	0,64299072	81170575	715.664	0,64334412	81168007	3	3	6
ENSG00000129355	1.32938	CDKN2D	cyclin dependent kinase inhibitor 2D [Source:HGNC Symbol;Acc:HGNC:1790]	41008.1	132937541	3107821	1431.57	135731860	14693034	45019.6	135549542	14695597	3	3	6
ENSG00000129422	1.78123	MTUS1	microtubule associated scaffold protein 1 [Source:HGNC Symbol;Acc:HGNC:29789]	0.0128404	178122789	10952788	4.17296e-08	182156755	50182995	95.2739	181868632	50185557	3	3	6
ENSG00000129450	0.746719	SIGLEC9	sialic acid binding Ig like lectin 9 [Source:HGNC Symbol;Acc:HGNC:10878]				12159.3	0,74671922	0,8969505	26158.5	0,74834151	0,8966941	3	3	6
ENSG00000129467	0.702886	ADCY4	adenylate cyclase 4 [Source:HGNC Symbol;Acc:HGNC:235]	47636.9	0,70288592	2676932	2783.74	0,71938598	11010512				3	3	6
ENSG00000129493	1.24444	HEATR5A	HEAT repeat containing 5A [Source:HGNC Symbol;Acc:HGNC:20276]	3724.55	124443620	9033204	66.0684	127132227	43688572	4197.71	127097117	43691134	3	3	6
ENSG00000129521	1.95433	EGLN3	egl-9 family hypoxia inducible factor 3 [Source:HGNC Symbol;Acc:HGNC:14661]	4.05795e-11	195433274	31551312	1.36072e-26	199631737	143502885	288.922	199482877	143505443	3	3	6
ENSG00000129534	1.23837	MIS18BP1	MIS18 binding protein 1 [Source:HGNC Symbol;Acc:HGNC:20190]	15059	123836933	6138230	568.729	126583913	29826778	15230.2	126534618	29829341	3	3	6
ENSG00000129538	0.448173	RNASE1	ribonuclease A family member 1, pancreatic [Source:HGNC Symbol;Acc:HGNC:10044]	1596.45	0,44817335	2622061	0.681346	0,45896457	11194199	30707	0,46473085	11191635	3	2	5
ENSG00000129654	0.588992	FOXJ1	forkhead box J1 [Source:HGNC Symbol;Acc:HGNC:3816]	1.41469e-23	0,58899194	81699696	2.42393e-27	0,60188441	344783802	0.988597	0,60198760	344781223	3	3	6
ENSG00000129657	0.725609	SEC14L1	SEC14 like lipid binding 1 [Source:HGNC Symbol;Acc:HGNC:10698]	6.11915e-10	0,72560881	138963330	9.26094e-11	0,74157017	570232774	57.2718	0,74159687	570230185	3	3	6
ENSG00000129667	1.33582	RHBDF2	rhomboid 5 homolog 2 [Source:HGNC Symbol;Acc:HGNC:20788]	2220.3	133581539	6648233	26.7851	136586917	31552763	2072.83	136497588	31555325	3	3	6
ENSG00000129675	1.73897	ARHGEF6	Rac/Cdc42 guanine nucleotide exchange factor 6 [Source:HGNC Symbol;Acc:HGNC:685]	8299.53	173897431	2215424	70.545	177756426	10156274	984.779	176498702	10158838	3	3	6
ENSG00000129810	1.40314	SGO1	shugoshin 1 [Source:HGNC Symbol;Acc:HGNC:25088]				7525.76	140313952	0,7918824				3	3	6
ENSG00000129951	1.25507	PLPPR3	phospholipid phosphatase related 3 [Source:HGNC Symbol;Acc:HGNC:23497]	66.5845	125507439	37977529	0.00215458	128206715	182947631	6505.73	128197629	182950186	3	3	6
ENSG00000129965	0.824986	INS-IGF2	INS-IGF2 readthrough [Source:HGNC Symbol;Acc:HGNC:33527]	89.7567	0,82498567	171487983							3	3	6
ENSG00000129991	0.627301	TNNI3	troponin I3, cardiac type [Source:HGNC Symbol;Acc:HGNC:11947]	1530.85	0,62730052	3877560	40.9411	0,64104124	16271598	404.733	0,64281635	16269033	3	3	6
ENSG00000130037	10.5625	KCNA5	potassium voltage-gated channel subfamily A member 5 [Source:HGNC Symbol;Acc:HGNC:6224]	2.58756e-46	1056251178	25231880	2.73771e-101	1078849088	112490856	13.6798	1060640218	112493415	3	3	6
ENSG00000130045	0.745927	NXNL2	nucleoredoxin like 2 [Source:HGNC Symbol;Acc:HGNC:30482]							28939.5	0,74592744	0,3423970	3	3	6
ENSG00000130055	1.28494	GDPD2	glycerophosphodiester phosphodiesterase domain containing 2 [Source:HGNC Symbol;Acc:HGNC:25974]							18155.7	128494030	0,4981569	3	3	6
ENSG00000130066	0.75992	SAT1	spermidine/spermine N1-acetyltransferase 1 [Source:HGNC Symbol;Acc:HGNC:10540]	0.105966	0,75992018	32763940	0.0150004	0,77702883	132566335	702.251	0,77711490	132563766	3	3	6
ENSG00000130150	1.24194	MOSPD2	motile sperm domain containing 2 [Source:HGNC Symbol;Acc:HGNC:28381]	2806.43	124193601	8725784	89.0805	126953564	42350740	160.803	126917832	42353302	3	3	6
ENSG00000130176	3.01404	CNN1	calponin 1 [Source:HGNC Symbol;Acc:HGNC:2155]	2.04191e-15	301404144	16734042	1.37658e-31	307980591	75293807	18.143	306742161	75296368	3	3	6
ENSG00000130202	0.714603	NECTIN2	nectin cell adhesion molecule 2 [Source:HGNC Symbol;Acc:HGNC:9707]	1.90657e-10	0,71460278	273735639	9.02828e-15	0,73020568	1127463882	227.601	0,73022037	1127461270	3	3	6
ENSG00000130203	0.698982	APOE	apolipoprotein E [Source:HGNC Symbol;Acc:HGNC:613]	1.16633e-09	0,69898219	278862773	2.21945e-17	0,71409839	1154010769	549.298	0,71411447	1154008156	3	3	6
ENSG00000130208	0.664888	APOC1	apolipoprotein C1 [Source:HGNC Symbol;Acc:HGNC:607]	13410.1	0,66488823	2815774	887.501	0,67984183	11719201	10371	0,68180776	11716637	3	3	6
ENSG00000130222	1.76283	GADD45G	growth arrest and DNA damage inducible gamma [Source:HGNC Symbol;Acc:HGNC:4097]	18495.5	176283191	1761383	255.912	180075303	0,8056832	7307.29	178401318	0,8059396	3	3	6
ENSG00000130224	1.24254	LRCH2	leucine rich repeats and calponin homology domain containing 2 [Source:HGNC Symbol;Acc:HGNC:29292]	23891.2	124254012	4633496	1614.44	127058640	22519770	3745.17	126990989	22522333	3	3	6
ENSG00000130226	1.56167	DPP6	dipeptidyl peptidase like 6 [Source:HGNC Symbol;Acc:HGNC:3010]	6.20493e-07	156166913	53970480	1.13938e-19	159539938	249232960	716.791	159509545	249235513	3	3	6
ENSG00000130234	1.70994	ACE2	angiotensin converting enzyme 2 [Source:HGNC Symbol;Acc:HGNC:13557]	0.000572557	170994351	27614937	1.7763e-17	174841589	126865761	3506.11	174746930	126868319	3	3	6
ENSG00000130244	1.21856	FAM98C	family with sequence similarity 98 member C [Source:HGNC Symbol;Acc:HGNC:27119]	34659.9	121855620	5526675	1446.45	124675122	27180510				3	3	6
ENSG00000130270	0.516031	ATP8B3	ATPase phospholipid transporting 8B3 [Source:HGNC Symbol;Acc:HGNC:13535]	2.62846	0,51603093	6762418	0.000130688	0,52762744	28751215	2484.29	0,52935603	28748649	3	3	6
ENSG00000130294	1.25036	KIF1A	kinesin family member 1A [Source:HGNC Symbol;Acc:HGNC:888]	657.225	125036429	31069723	0.0153041	127727148	149894982	26472.2	127716441	149897539	3	3	6
ENSG00000130299	1.20356	GTPBP3	GTP binding protein 3, mitochondrial [Source:HGNC Symbol;Acc:HGNC:14880]				540.027	120355767	49219085	39229.9	120338482	49221647	3	3	6
ENSG00000130300	0.263621	PLVAP	plasmalemma vesicle associated protein [Source:HGNC Symbol;Acc:HGNC:13635]	4.72642e-18	0,26362117	23172797	4.71499e-49	0,26987210	100065580	976.165	0,27105084	100063012	3	3	6
ENSG00000130303	0.622025	BST2	bone marrow stromal cell antigen 2 [Source:HGNC Symbol;Acc:HGNC:1119]	4.21659e-20	0,62202476	167700439	9.41281e-29	0,63555974	704423651	41.5332	0,63560219	704421057	3	3	6
ENSG00000130304	1.22211	SLC27A1	solute carrier family 27 member 1 [Source:HGNC Symbol;Acc:HGNC:10995]				13.4765	122211299	91870686	10072.8	122200213	91873246	3	3	6
ENSG00000130305	0.832502	NSUN5	NOP2/Sun RNA methyltransferase 5 [Source:HGNC Symbol;Acc:HGNC:16385]	8257.26	0,83250222	9605460							3	3	6
ENSG00000130307	0.510429	USHBP1	USH1 protein network component harmonin binding protein 1 [Source:HGNC Symbol;Acc:HGNC:24058]	36683.2	0,51042853	1223639	1613.17	0,52292416	0,5192916				2	0	2
ENSG00000130309	1.21029	COLGALT1	collagen beta(1-O)galactosyltransferase 1 [Source:HGNC Symbol;Acc:HGNC:26182]	12.2882	121028741	42831953	0.0507978	123669525	210039903	64.3461	123663998	210042458	3	3	6
ENSG00000130338	1.21597	TULP4	TUB like protein 4 [Source:HGNC Symbol;Acc:HGNC:15530]				0.260305	121596958	236011181	6249.91	121592883	236013734	3	3	6
ENSG00000130349	0.78718	MTRES1	mitochondrial transcription rescue factor 1 [Source:HGNC Symbol;Acc:HGNC:17971]	216.851	0,78717953	15343359	41.4797	0,80521727	61183138	8122.6	0,80536058	61180572	3	3	6
ENSG00000130363	0.808153	RSPH3	radial spoke head 3 [Source:HGNC Symbol;Acc:HGNC:21054]	188.215	0,80815288	20295329	51.3393	0,82612720	80141284	6947.93	0,82621500	80138717	3	3	6
ENSG00000130383	0.464948	FUT5	fucosyltransferase 5 [Source:HGNC Symbol;Acc:HGNC:4016]	9036.42	0,46494822	1532687	155.803	0,47429106	0,6561083	612.853	0,48352213	0,6558519	3	0	3
ENSG00000130396	0.776873	AFDN	afadin, adherens junction formation factor [Source:HGNC Symbol;Acc:HGNC:7137]	0.0014273	0,77687289	101214643	0.000201732	0,79395937	407231587	824.55	0,79398340	407229006	3	3	6
ENSG00000130429	0.813472	ARPC1B	actin related protein 2/3 complex subunit 1B [Source:HGNC Symbol;Acc:HGNC:704]	568.616	0,81347190	13675208	374.61	0,83122510	53908295	80.7873	0,83134828	53905729	3	3	6
ENSG00000130475	0.821183	FCHO1	FCH and mu domain containing endocytic adaptor 1 [Source:HGNC Symbol;Acc:HGNC:29002]							22192.8	0,82118332	0,4870943	3	3	6
ENSG00000130508	0.820221	PXDN	peroxidasin [Source:HGNC Symbol;Acc:HGNC:14966]	2.94889	0,82022092	295462005							3	3	6
ENSG00000130517	0.819514	PGPEP1	pyroglutamyl-peptidase I [Source:HGNC Symbol;Acc:HGNC:13568]	284.201	0,81951366	20972811							3	3	6
ENSG00000130518	0.790163	IQCN	IQ motif containing N [Source:HGNC Symbol;Acc:HGNC:29350]	2588.45	0,79016262	9628177	482.078	0,80831899	38318387	23265.3	0,80854070	38315821	3	3	6
ENSG00000130528	2.60954	HRC	histidine rich calcium binding protein [Source:HGNC Symbol;Acc:HGNC:5178]	3.87139e-38	260954125	68294547	2.25697e-74	266643062	308006707	19.2051	266448040	308009257	3	3	6
ENSG00000130529	0.823612	TRPM4	transient receptor potential cation channel subfamily M member 4 [Source:HGNC Symbol;Acc:HGNC:17993]	4489.33	0,82361237	17291872							3	3	6
ENSG00000130540	1.9699	SULT4A1	sulfotransferase family 4A member 1 [Source:HGNC Symbol;Acc:HGNC:14903]	533.514	196990403	4296065	0.00760934	201704653	19617112	21406.3	200580644	19619676	3	3	6
ENSG00000130545	0.713569	CRB3	crumbs cell polarity complex component 3 [Source:HGNC Symbol;Acc:HGNC:20237]	12.9974	0,71356906	14055157	0.146795	0,72880120	57982124	2931.74	0,72908955	57979557	3	3	6
ENSG00000130558	1.9897	OLFM1	olfactomedin 1 [Source:HGNC Symbol;Acc:HGNC:17187]	1611.53	198969972	2850236	0.825776	202893050	12912440	7661.04	201155467	12915004	3	3	6
ENSG00000130595	1.68947	TNNT3	troponin T3, fast skeletal type [Source:HGNC Symbol;Acc:HGNC:11950]	4465.36	168947050	2917068	14.5427	172901159	13434579	6309.12	172062221	13437143	3	3	6
ENSG00000130635	2.87719	COL5A1	collagen type V alpha 1 chain [Source:HGNC Symbol;Acc:HGNC:2209]	7.25796e-103	287718606	814945767	7.53497e-210	293852474	3666414487	5.10177	293830258	3666416887	3	3	6
ENSG00000130695	1.26011	CEP85	centrosomal protein 85 [Source:HGNC Symbol;Acc:HGNC:25309]	2159.07	126011124	9670108	27.1089	128715204	46511449	2726.55	128678172	46514010	3	3	6
ENSG00000130700	2.94155	GATA5	GATA binding protein 5 [Source:HGNC Symbol;Acc:HGNC:15802]	8.05718e-13	294154921	19295158	3.29348e-34	300162361	86650866	473.335	299164875	86653427	3	3	6
ENSG00000130701	0.636496	RBBP8NL	RBBP8 N-terminal like [Source:HGNC Symbol;Acc:HGNC:16144]				12513.4	0,63649637	0,4910943	22353.7	0,64245815	0,4908378	3	2	5
ENSG00000130702	0.626839	LAMA5	laminin subunit alpha 5 [Source:HGNC Symbol;Acc:HGNC:6485]	9.84254e-22	0,62683913	733533272	9.53076e-39	0,64074785	3076957278	176.032	0,64075729	3076954581	3	3	6
ENSG00000130707	0.678406	ASS1	argininosuccinate synthase 1 [Source:HGNC Symbol;Acc:HGNC:758]	6.22359e-18	0,67840619	259772397	1.35406e-20	0,69318203	1079799849	12.4177	0,69320178	1079797239	3	3	6
ENSG00000130725	0.814979	UBE2M	ubiquitin conjugating enzyme E2 M [Source:HGNC Symbol;Acc:HGNC:12491]	16.4379	0,81497890	41485749	4.25804	0,83277346	163369059	3160.28	0,83281341	163366488	3	3	6
ENSG00000130734	0.781518	ATG4D	autophagy related 4D cysteine peptidase [Source:HGNC Symbol;Acc:HGNC:20789]	90.6792	0,78151822	16591146	14.2324	0,79842514	66693114	2210.55	0,79856568	66690547	3	3	6
ENSG00000130762	1.21989	ARHGEF16	Rho guanine nucleotide exchange factor 16 [Source:HGNC Symbol;Acc:HGNC:15515]				2.32388	121989005	134234735	11158	121981572	134237293	3	3	6
ENSG00000130768	1.20179	SMPDL3B	sphingomyelin phosphodiesterase acid like 3B [Source:HGNC Symbol;Acc:HGNC:21416]				23511.4	120179338	13787212				3	3	6
ENSG00000130770	0.784493	ATP5IF1	ATP synthase inhibitory factor subunit 1 [Source:HGNC Symbol;Acc:HGNC:871]	0.0110379	0,78449256	77343777	0.00338344	0,80215765	309355849	1222.39	0,80218688	309353272	3	3	6
ENSG00000130775	1.3444	THEMIS2	thymocyte selection associated family member 2 [Source:HGNC Symbol;Acc:HGNC:16839]							12574.5	134440456	0,2280207	0	2	2
ENSG00000130787	1.43939	HIP1R	huntingtin interacting protein 1 related [Source:HGNC Symbol;Acc:HGNC:18415]	0.000176407	143939366	111349709	4.91944e-19	147282246	521992193	4678.09	147273139	521994734	3	3	6
ENSG00000130812	0.66052	ANGPTL6	angiopoietin like 6 [Source:HGNC Symbol;Acc:HGNC:23140]	0.114673	0,66051968	15458668	0.000345083	0,67479214	64522411	468.32	0,67516215	64519844	3	3	6
ENSG00000130822	0.668571	PNCK	pregnancy up-regulated nonubiquitous CaM kinase [Source:HGNC Symbol;Acc:HGNC:13415]	0.00722736	0,66857059	24764496	8.92036e-07	0,68359704	102989934	2110.41	0,68381678	102987365	3	3	6
ENSG00000130829	0.459235	DUSP9	dual specificity phosphatase 9 [Source:HGNC Symbol;Acc:HGNC:3076]	5.20813e-47	0,45923463	129709345	1.21253e-67	0,46935768	554487185	8.86032	0,46947086	554484597	3	3	6
ENSG00000130881	1.38654	LRP3	LDL receptor related protein 3 [Source:HGNC Symbol;Acc:HGNC:6695]	0.00641948	138653774	37538933	1.13246e-08	141634183	176152940	412.073	141613338	176155496	3	3	6
ENSG00000130921	1.20961	MTRFR	mitochondrial translation release factor in rescue [Source:HGNC Symbol;Acc:HGNC:26784]	13830.6	120961203	9754297	155.769	123547844	47748953	34131.8	123523807	47751515	3	3	6
ENSG00000130957	1.50593	FBP2	fructose-bisphosphatase 2 [Source:HGNC Symbol;Acc:HGNC:3607]	20260.2	150593139	2577623	338.769	153639400	11909020	19354.2	153129039	11911583	3	3	6
ENSG00000130958	0.704362	SLC35D2	solute carrier family 35 member D2 [Source:HGNC Symbol;Acc:HGNC:20799]	0.0744533	0,70436173	19835610	0.00166582	0,71972981	81926968	157.076	0,71994754	81924400	3	3	6
ENSG00000131016	1.78337	AKAP12	A-kinase anchoring protein 12 [Source:HGNC Symbol;Acc:HGNC:370]	1.07527e-30	178337349	770023944	4.30246e-71	182135396	3517543733	49.8706	182131273	3517546138	3	3	6
ENSG00000131018	1.64955	SYNE1	spectrin repeat containing nuclear envelope protein 1 [Source:HGNC Symbol;Acc:HGNC:17089]	5.2827e-05	164955077	51353127	2.22924e-23	168388270	235597927	3589.5	168345745	235600480	3	3	6
ENSG00000131019	1.29356	ULBP3	UL16 binding protein 3 [Source:HGNC Symbol;Acc:HGNC:14895]	8040.86	129355603	5646830	217.402	132096529	26900157	3424.56	132016272	26902719	3	3	6
ENSG00000131037	0.722873	EPS8L1	EPS8 like 1 [Source:HGNC Symbol;Acc:HGNC:21295]	0.162318	0,72287261	46300889	2.14081e-06	0,73938150	189718692	10799.6	0,73946308	189716119	3	3	6
ENSG00000131044	0.687154	TTLL9	tubulin tyrosine ligase like 9 [Source:HGNC Symbol;Acc:HGNC:16118]	4986.54	0,68715359	3988021	367.666	0,70292244	16500395	4887.72	0,70413041	16497830	3	3	6
ENSG00000131067	0.811013	GGT7	gamma-glutamyltransferase 7 [Source:HGNC Symbol;Acc:HGNC:4259]	1932.98	0,81101309	17888079	128.897	0,82999117	70104895				3	3	6
ENSG00000131094	0.777815	C1QL1	complement C1q like 1 [Source:HGNC Symbol;Acc:HGNC:24182]	12825.7	0,77781468	6284199	1069.36	0,79370841	25417732				3	3	6
ENSG00000131095	0.779907	GFAP	glial fibrillary acidic protein [Source:HGNC Symbol;Acc:HGNC:4235]	28784.2	0,77990712	3663461	9291.4	0,79661434	14750236	7588.35	0,79725939	14747671	3	3	6
ENSG00000131127	1.26896	ZNF141	zinc finger protein 141 [Source:HGNC Symbol;Acc:HGNC:12926]	1908.77	126896214	10854112	8.07521	129807310	52400121	14049.2	129771833	52402683	3	3	6
ENSG00000131153	1.6636	GINS2	GINS complex subunit 2 [Source:HGNC Symbol;Acc:HGNC:24575]	0.647508	166359610	11021581	2.8229e-06	169876910	50566961	1237.76	169670477	50569522	3	3	6
ENSG00000131171	1.2259	SH3BGRL	SH3 domain binding glutamate rich protein like [Source:HGNC Symbol;Acc:HGNC:10823]				2.18858	122589781	124352393	1539.13	122581300	124354952	3	3	6
ENSG00000131187	0.57035	F12	coagulation factor XII [Source:HGNC Symbol;Acc:HGNC:3530]	0.0209184	0,57034973	17453711	1.2915e-09	0,58299065	73823939	10118.9	0,58351824	73821372	3	3	6
ENSG00000131378	0.700605	RFTN1	raftlin, lipid raft linker 1 [Source:HGNC Symbol;Acc:HGNC:30278]	0.0555708	0,70060543	22787785	0.000208128	0,71565630	94297099	813.333	0,71585090	94294531	3	3	6
ENSG00000131386	0.678437	GALNT15	polypeptide N-acetylgalactosaminyltransferase 15 [Source:HGNC Symbol;Acc:HGNC:21531]	20275.1	0,67843732	2991477	814.436	0,69348154	12419645				3	3	6
ENSG00000131389	1.36461	SLC6A6	solute carrier family 6 member 6 [Source:HGNC Symbol;Acc:HGNC:11052]	1.45782e-10	136461337	127989121	3.37533e-14	139496033	604026984	6.48845	139490569	604029521	3	3	6
ENSG00000131398	0.621162	KCNC3	potassium voltage-gated channel subfamily C member 3 [Source:HGNC Symbol;Acc:HGNC:6235]	1.31992e-18	0,62116155	155532567	4.10823e-28	0,63520189	652541633	183.666	0,63524780	652539041	3	3	6
ENSG00000131435	1.21628	PDLIM4	PDZ and LIM domain 4 [Source:HGNC Symbol;Acc:HGNC:16501]				98.6724	121627757	65483677	25171.8	121613035	65486238	3	3	6
ENSG00000131462	0.805509	TUBG1	tubulin gamma 1 [Source:HGNC Symbol;Acc:HGNC:12417]	12.264	0,80550938	36784317	2.32536	0,82302305	145835898	2599.94	0,82307299	145833327	3	3	6
ENSG00000131470	1.25538	PSMC3IP	PSMC3 interacting protein [Source:HGNC Symbol;Acc:HGNC:17928]	11874.3	125538377	5910787	430.611	128359013	28594820	8230.74	128300342	28597383	3	3	6
ENSG00000131477	1.53143	RAMP2	receptor activity modifying protein 2 [Source:HGNC Symbol;Acc:HGNC:9844]	8.57918	153143284	16795352	5.57207e-07	156363750	77589157	11139.5	156276450	77591718	3	3	6
ENSG00000131482	0.50509	G6PC1	glucose-6-phosphatase catalytic subunit 1 [Source:HGNC Symbol;Acc:HGNC:4056]	21559.6	0,50509048	1438489	759.43	0,51761873	0,6109298	12596.2	0,52598414	0,6106734	3	1	4
ENSG00000131620	2.4027	ANO1	anoctamin 1 [Source:HGNC Symbol;Acc:HGNC:21625]	1.2562e-09	240270223	16625553	4.66673e-23	245618295	75181676	230.72	245010686	75184236	3	3	6
ENSG00000131634	2.31761	TMEM204	transmembrane protein 204 [Source:HGNC Symbol;Acc:HGNC:14158]	1.61458e-09	231761275	15431608	2.4417e-20	236708207	69754723	23.8158	236131351	69757284	3	3	6
ENSG00000131650	0.71625	KREMEN2	kringle containing transmembrane protein 2 [Source:HGNC Symbol;Acc:HGNC:18797]	1.49035	0,71624968	17270285	0.029937	0,73193924	71090306	1356.83	0,73216917	71087739	3	3	6
ENSG00000131711	1.783	MAP1B	microtubule associated protein 1B [Source:HGNC Symbol;Acc:HGNC:6836]	1.30506e-09	178300218	82775893	3.90348e-38	181995031	377680690	1853.1	181956781	377683237	3	3	6
ENSG00000131724	0.757154	IL13RA1	interleukin 13 receptor subunit alpha 1 [Source:HGNC Symbol;Acc:HGNC:5974]	3.71351e-05	0,75715433	82142071	9.11089e-06	0,77369525	333516981	124.702	0,77373048	333514403	3	3	6
ENSG00000131747	2.04592	TOP2A	DNA topoisomerase II alpha [Source:HGNC Symbol;Acc:HGNC:11989]	9.43463e-34	204591569	112351354	2.0455e-62	208991799	510129100	20.4657	208941582	510131641	3	3	6
ENSG00000131759	1.20366	RARA	retinoic acid receptor alpha [Source:HGNC Symbol;Acc:HGNC:9864]	210.834	120366457	30260540	0.645123	123028381	149055574	2084.85	123021020	149058132	3	3	6
ENSG00000131771	2.49683	PPP1R1B	protein phosphatase 1 regulatory inhibitor subunit 1B [Source:HGNC Symbol;Acc:HGNC:9287]	3337.44	249682981	1648358	8.78945	254986643	0,7436566	286.896	248299208	0,7439130	0	3	3
ENSG00000131788	1.37729	PIAS3	protein inhibitor of activated STAT 3 [Source:HGNC Symbol;Acc:HGNC:16861]	0.0101756	137729399	41635950	3.94688e-09	140871296	196503372	2101.61	140853297	196505927	3	3	6
ENSG00000131791	1.28451	PRKAB2	protein kinase AMP-activated non-catalytic subunit beta 2 [Source:HGNC Symbol;Acc:HGNC:9379]	124.151	128451379	22223014	0.0139798	131351094	106676580	10920.6	131331764	106679139	3	3	6
ENSG00000131831	3.69362	RAI2	retinoic acid induced 2 [Source:HGNC Symbol;Acc:HGNC:9835]	7.62491e-47	369362010	42409541	4.1427e-81	377461089	190294473	2.95532	376585278	190297029	3	3	6
ENSG00000131873	1.22416	CHSY1	chondroitin sulfate synthase 1 [Source:HGNC Symbol;Acc:HGNC:17198]				1.73285	122415836	135727676	3467.56	122408188	135730234	3	3	6
ENSG00000131979	1.44938	GCH1	GTP cyclohydrolase 1 [Source:HGNC Symbol;Acc:HGNC:4193]	7365.1	144937681	3740251	80.8171	148082845	17438284	7492.15	147802446	17440847	3	3	6
ENSG00000131981	1.81442	LGALS3	galectin 3 [Source:HGNC Symbol;Acc:HGNC:6563]	18307.9	181442124	2308980	52.3972	184754343	10465256				3	3	6
ENSG00000132031	0.659521	MATN3	matrilin 3 [Source:HGNC Symbol;Acc:HGNC:6909]				7325.98	0,65952056	0,6053434				3	2	5
ENSG00000132182	0.665797	NUP210	nucleoporin 210 [Source:HGNC Symbol;Acc:HGNC:30052]	6.34278e-08	0,66579688	37676600	5.45059e-10	0,68057740	156890711	23.5	0,68072439	156888140	3	3	6
ENSG00000132205	0.678516	EMILIN2	elastin microfibril interfacer 2 [Source:HGNC Symbol;Acc:HGNC:19881]	2.58731	0,67851631	15278559	0.00301522	0,69343567	63485481	5699.97	0,69377056	63482914	3	3	6
ENSG00000132274	2.19538	TRIM22	tripartite motif containing 22 [Source:HGNC Symbol;Acc:HGNC:16379]	514.741	219537746	2719088	0.148243	224518115	12342152	536.948	221862548	12344716	3	3	6
ENSG00000132275	1.24878	RRP8	ribosomal RNA processing 8 [Source:HGNC Symbol;Acc:HGNC:29030]	3065.71	124878163	9750874	40.7831	127545318	47036971	4522.12	127511681	47039533	3	3	6
ENSG00000132321	0.76618	IQCA1	IQ motif containing with AAA domain 1 [Source:HGNC Symbol;Acc:HGNC:26195]	802.773	0,76617992	12001865	35.6676	0,78354284	48408961	29389.7	0,78376518	48406395	3	3	6
ENSG00000132334	0.82774	PTPRE	protein tyrosine phosphatase receptor type E [Source:HGNC Symbol;Acc:HGNC:9669]							45140.5	0,82774040	0,8002416	3	3	6
ENSG00000132359	2.63085	RAP1GAP2	RAP1 GTPase activating protein 2 [Source:HGNC Symbol;Acc:HGNC:29176]	2.58432e-52	263084614	71082979	1.67595e-77	268983458	320869878	1.14964	268790934	320872428	3	3	6
ENSG00000132437	0.420918	DDC	dopa decarboxylase [Source:HGNC Symbol;Acc:HGNC:2719]	1.58396e-33	0,42091786	75917562	3.11209e-61	0,43046167	325341656	92.4005	0,43068353	325339078	3	3	6
ENSG00000132464	0.824537	ENAM	enamelin [Source:HGNC Symbol;Acc:HGNC:3344]							653.56	0,82453739	0,4646259	3	3	6
ENSG00000132467	0.759047	UTP3	UTP3 small subunit processome component [Source:HGNC Symbol;Acc:HGNC:24477]	0.32565	0,75904749	31465920	0.0179781	0,77569786	127628151	1443.18	0,77578830	127625581	3	3	6
ENSG00000132470	2.03305	ITGB4	integrin subunit beta 4 [Source:HGNC Symbol;Acc:HGNC:6158]	0.183987	203304527	6927021	6.44539e-07	207744836	31478866	8.01784	206955186	31481429	3	3	6
ENSG00000132481	2.35779	TRIM47	tripartite motif containing 47 [Source:HGNC Symbol;Acc:HGNC:19020]	0.000228047	235779425	12084648	2.75099e-16	240763374	54564355	1781.89	239982382	54566917	3	3	6
ENSG00000132541	0.678136	RIDA	reactive intermediate imine deaminase A homolog [Source:HGNC Symbol;Acc:HGNC:16897]	0.012708	0,67813628	21669588	2.87506e-05	0,69340811	89936338	967.956	0,69364462	89933770	3	3	6
ENSG00000132561	5.41901	MATN2	matrilin 2 [Source:HGNC Symbol;Acc:HGNC:6908]	5.43551e-167	541901042	219809140	6.91059e-305	553556337	983070368	0.983929	553101590	983072888	3	3	6
ENSG00000132589	0.803428	FLOT2	flotillin 2 [Source:HGNC Symbol;Acc:HGNC:3758]	1.29709	0,80342759	54424435	0.267615	0,82080471	216150487	732.313	0,82083923	216147914	3	3	6
ENSG00000132603	0.826653	NIP7	nucleolar pre-rRNA processing protein NIP7 [Source:HGNC Symbol;Acc:HGNC:24328]	2538.95	0,82665335	14306064							3	3	6
ENSG00000132622	1.84098	HSPA12B	heat shock protein family A (Hsp70) member 12B [Source:HGNC Symbol;Acc:HGNC:16193]	0.000129984	184098458	22214499	3.03606e-17	188120777	101384230	1937.17	187956270	101386789	3	3	6
ENSG00000132623	0.71519	ANKEF1	ankyrin repeat and EF-hand domain containing 1 [Source:HGNC Symbol;Acc:HGNC:15803]	915.676	0,71519034	6895530	39.9193	0,73050047	28426393	5625.02	0,73108083	28423828	3	3	6
ENSG00000132639	1.33288	SNAP25	synaptosome associated protein 25 [Source:HGNC Symbol;Acc:HGNC:11132]	21828.7	133288212	3732296	616.866	136380387	17770955	25485.5	136223900	17773519	3	3	6
ENSG00000132646	1.21931	PCNA	proliferating cell nuclear antigen [Source:HGNC Symbol;Acc:HGNC:8729]	971.098	121931390	20688989	1.96947	124518416	100772701	8036.78	124506036	100775261	3	3	6
ENSG00000132661	1.2079	NXT1	nuclear transport factor 2 like export factor 1 [Source:HGNC Symbol;Acc:HGNC:15913]				5086.83	120790305	25190627				3	3	6
ENSG00000132688	0.807628	NES	nestin [Source:HGNC Symbol;Acc:HGNC:7756]	0.000173002	0,80762792	561168841	0.000215587	0,82537874	2219275791	19.6401	0,82538194	2219273135	3	3	6
ENSG00000132693	0.139579	CRP	C-reactive protein [Source:HGNC Symbol;Acc:HGNC:2367]	0.000560028	0,13957916	5255008	1.37448e-19	0,14260542	22828690	13304.8	0,14966709	22826125	3	0	3
ENSG00000132744	0.541465	ACY3	aminoacylase 3 [Source:HGNC Symbol;Acc:HGNC:24104]	0.150344	0,54146467	8915180	2.51929e-05	0,55395428	37783219	490.959	0,55512998	37780653	3	3	6
ENSG00000132749	0.675652	TESMIN	testis expressed metallothionein like protein [Source:HGNC Symbol;Acc:HGNC:7446]	8.2517	0,67565226	10046901	0.19121	0,69048700	41767493	98.0087	0,69100540	41764927	3	3	6
ENSG00000132793	0.692621	LPIN3	lipin 3 [Source:HGNC Symbol;Acc:HGNC:14451]	3899.56	0,69262062	51523290	1.66592e-09	0,70908376	212450324	26372	0,70917413	212447751	3	3	6
ENSG00000132821	3.27784	VSTM2L	V-set and transmembrane domain containing 2 like [Source:HGNC Symbol;Acc:HGNC:16096]	7.36671e-08	327783572	10209039	1.46764e-22	334363794	45770693	420.116	331788411	45773255	3	3	6
ENSG00000132825	1.29784	PPP1R3D	protein phosphatase 1 regulatory subunit 3D [Source:HGNC Symbol;Acc:HGNC:9294]	4662.37	129784027	5885532	134.357	132693826	28147972	434.393	132614185	28150535	3	3	6
ENSG00000132837	2.18888	DMGDH	dimethylglycine dehydrogenase [Source:HGNC Symbol;Acc:HGNC:24475]	9.58842e-39	218887996	68210574	8.83412e-56	223675612	309158353	0.363431	223568826	309160904	3	3	6
ENSG00000132854	2.10689	KANK4	KN motif and ankyrin repeat domains 4 [Source:HGNC Symbol;Acc:HGNC:27263]	6.1248e-09	210689261	30835917	7.95314e-31	215124710	139772151	1290	214920379	139774708	3	3	6
ENSG00000132855	1.54155	ANGPTL3	angiopoietin like 3 [Source:HGNC Symbol;Acc:HGNC:491]	36656.4	154155149	1763229	1398.92	157758198	0,8192482	3126.66	156901340	0,8195046	3	3	6
ENSG00000132872	2.65187	SYT4	synaptotagmin 4 [Source:HGNC Symbol;Acc:HGNC:11512]	583.105	265186747	3689294	0.000127552	269839791	16518486				2	3	5
ENSG00000132874	1.40301	SLC14A2	solute carrier family 14 member 2 [Source:HGNC Symbol;Acc:HGNC:10919]	374.631	140301285	12445299	0.00674795	143583209	58635671	39057.6	143514573	58638232	3	3	6
ENSG00000132932	3.00722	ATP8A2	ATPase phospholipid transporting 8A2 [Source:HGNC Symbol;Acc:HGNC:13533]	1.45079e-19	300722331	21846228	1.91355e-39	307255322	98274401	32.1951	306311776	98276960	3	3	6
ENSG00000132938	1.25115	MTUS2	microtubule associated scaffold protein 2 [Source:HGNC Symbol;Acc:HGNC:20595]				38188	125114876	0,8441246				3	3	6
ENSG00000132970	0.649395	WASF3	WASP family member 3 [Source:HGNC Symbol;Acc:HGNC:12734]	5.42181e-11	0,64939476	89970659	4.36938e-19	0,66355568	376179923	395.107	0,66362359	376177343	3	3	6
ENSG00000133019	1.29394	CHRM3	cholinergic receptor muscarinic 3 [Source:HGNC Symbol;Acc:HGNC:1952]				13220.8	129393794	10227779	9739.88	129218024	10230343	3	3	6
ENSG00000133026	1.51207	MYH10	myosin heavy chain 10 [Source:HGNC Symbol;Acc:HGNC:7568]	1.68944e-11	151206900	396294423	2.93789e-33	154441534	1835762699	394.682	154438089	1835765180	3	3	6
ENSG00000133027	0.798167	PEMT	phosphatidylethanolamine N-methyltransferase [Source:HGNC Symbol;Acc:HGNC:8830]	1449.46	0,79816676	10570832	428.333	0,81545074	42113459	3933.51	0,81563818	42110893	3	3	6
ENSG00000133030	1.21267	MPRIP	myosin phosphatase Rho interacting protein [Source:HGNC Symbol;Acc:HGNC:30321]	2.65867	121267142	110013092	0.000805953	123885218	538323257	462.791	123883021	538325796	3	3	6
ENSG00000133048	0.651082	CHI3L1	chitinase 3 like 1 [Source:HGNC Symbol;Acc:HGNC:1932]	0.842816	0,65108156	16431218	8.1758e-05	0,66631733	68468137	8150.83	0,66668411	68465570	3	3	6
ENSG00000133055	0.469827	MYBPH	myosin binding protein H [Source:HGNC Symbol;Acc:HGNC:7552]	622.847	0,46982748	2708010	1.78231	0,48046059	11562585	81.629	0,48561667	11560021	3	3	6
ENSG00000133056	0.803346	PIK3C2B	phosphatidylinositol-4-phosphate 3-kinase catalytic subunit type 2 beta [Source:HGNC Symbol;Acc:HGNC:8972]	2202.78	0,80334643	10652164	598.91	0,82091865	42266556	12550.6	0,82109484	42263991	3	3	6
ENSG00000133069	1.46713	TMCC2	transmembrane and coiled-coil domain family 2 [Source:HGNC Symbol;Acc:HGNC:24239]	0.861319	146713032	16733209	5.69567e-06	149994452	78035788	2329.98	149926334	78038349	3	3	6
ENSG00000133083	6.4199	DCLK1	doublecortin like kinase 1 [Source:HGNC Symbol;Acc:HGNC:2700]	4.64426e-27	641990394	16077226	8.66388e-57	655816240	71834732	1.16593	646611824	71837293	3	3	6
ENSG00000133106	0.646007	EPSTI1	epithelial stromal interaction 1 [Source:HGNC Symbol;Acc:HGNC:16465]	0.00114066	0,64600677	26571480	5.86899e-09	0,65950923	111349350	1049.21	0,65974400	111346782	3	3	6
ENSG00000133107	1.55511	TRPC4	transient receptor potential cation channel subfamily C member 4 [Source:HGNC Symbol;Acc:HGNC:12336]	435.282	155511343	5810595	0.43102	158807076	26816660	3681.9	158532750	26819223	3	3	6
ENSG00000133110	2.08921	POSTN	periostin [Source:HGNC Symbol;Acc:HGNC:16953]	2.96324e-27	208921440	421949156	4.51677e-97	213399791	1913616199	223.523	213385288	1913618677	3	3	6
ENSG00000133116	1.87504	KL	klotho [Source:HGNC Symbol;Acc:HGNC:6344]	0.0129234	187503806	12633714	3.7494e-11	191866009	57792937	2452.22	191552685	57795499	3	3	6
ENSG00000133119	1.39298	RFC3	replication factor C subunit 3 [Source:HGNC Symbol;Acc:HGNC:9971]	2676.25	139298273	5370996	30.3602	142334096	25206850	2048.77	142183886	25209413	3	3	6
ENSG00000133121	1.7442	STARD13	StAR related lipid transfer domain containing 13 [Source:HGNC Symbol;Acc:HGNC:19164]	1.71578e-05	174420289	16272241	2.97238e-11	178284419	74578182	4.2958	178108290	74580743	3	3	6
ENSG00000133124	3.14679	IRS4	insulin receptor substrate 4 [Source:HGNC Symbol;Acc:HGNC:6128]	5.54869e-06	314679339	7668741	2.64573e-16	321440454	34466195	8.43165	318396620	34468758	3	3	6
ENSG00000133131	1.59964	MORC4	MORC family CW-type zinc finger 4 [Source:HGNC Symbol;Acc:HGNC:23485]	0.00253479	159964159	15353687	7.36802e-08	163468411	70801747	1.63424	163346860	70804308	3	3	6
ENSG00000133134	0.805518	BEX2	brain expressed X-linked 2 [Source:HGNC Symbol;Acc:HGNC:30933]	3370.21	0,80551774	12285795	342.635	0,82247908	48864750	40283.4	0,82262893	48862184	3	3	6
ENSG00000133135	2.51908	RNF128	ring finger protein 128 [Source:HGNC Symbol;Acc:HGNC:21153]	0.000314458	251908239	8115470	8.41654e-13	257260168	36606219	52.127	255811299	36608782	3	3	6
ENSG00000133138	1.4236	TBC1D8B	TBC1 domain family member 8B [Source:HGNC Symbol;Acc:HGNC:24715]	14671.2	142359761	3106288	416.371	145474093	14526637	1400.73	145173701	14529200	3	3	6
ENSG00000133216	1.37524	EPHB2	EPH receptor B2 [Source:HGNC Symbol;Acc:HGNC:3393]	0.894284	137523668	23118462	2.402e-05	140438098	108543813	1006.7	140406221	108546372	3	3	6
ENSG00000133256	0.586611	PDE6B	phosphodiesterase 6B [Source:HGNC Symbol;Acc:HGNC:8786]	3.04004e-18	0,58661127	120855500	5.73895e-33	0,60004824	509443437	302.353	0,60011872	509440851	3	3	6
ENSG00000133392	2.27457	MYH11	myosin heavy chain 11 [Source:HGNC Symbol;Acc:HGNC:7569]	2.7881e-05	227456987	10449187	1.08655e-13	232309622	47259890	37.1424	231513781	47262452	3	3	6
ENSG00000133401	0.632979	PDZD2	PDZ domain containing 2 [Source:HGNC Symbol;Acc:HGNC:18486]	0.131102	0,63297895	15110666	2.85625e-05	0,64645828	63425838	2351.45	0,64690184	63423272	3	3	6
ENSG00000133424	1.36468	LARGE1	LARGE xylosyl- and glucuronyltransferase 1 [Source:HGNC Symbol;Acc:HGNC:6511]	0.000501767	136467924	43282279	1.11001e-08	139458434	204037549	99.5812	139442294	204040103	3	3	6
ENSG00000133433	1.70687	GSTT2B	glutathione S-transferase theta 2B [Source:HGNC Symbol;Acc:HGNC:33437]				4847.63	170687052	0,5003531				1	2	3
ENSG00000133466	1.20554	C1QTNF6	C1q and TNF related 6 [Source:HGNC Symbol;Acc:HGNC:14343]	308.471	120553571	22523586	2.77184	123202432	110771816	772.883	123192373	110774374	3	3	6
ENSG00000133477	0.455916	FAM83F	family with sequence similarity 83 member F [Source:HGNC Symbol;Acc:HGNC:25148]	23.0021	0,45591644	4128546	0.0047938	0,46608669	17653378	306.177	0,46966248	17650813	3	3	6
ENSG00000133488	0.364036	SEC14L4	SEC14 like lipid binding 4 [Source:HGNC Symbol;Acc:HGNC:20627]	893.285	0,36403609	1945925	1.32262	0,37265241	0,8362687	545.032	0,38294065	0,8360123	3	0	3
ENSG00000133657	0.688804	ATP13A3	ATPase 13A3 [Source:HGNC Symbol;Acc:HGNC:24113]	7.47844e-08	0,68880443	77300427	7.94723e-13	0,70382191	320554368	506.909	0,70388395	320551790	3	3	6
ENSG00000133661	1.76427	SFTPD	surfactant protein D [Source:HGNC Symbol;Acc:HGNC:10803]				10974.4	176427118	0,3893216	10951.7	173337517	0,3895780	0	2	2
ENSG00000133687	1.75502	TMTC1	transmembrane O-mannosyltransferase targeting cadherins 1 [Source:HGNC Symbol;Acc:HGNC:24099]	0.00584049	175501546	16200960	2.73118e-11	179138817	73994136	1738.52	178957380	73996696	3	3	6
ENSG00000133739	1.22305	LRRCC1	leucine rich repeat and coiled-coil centrosomal protein 1 [Source:HGNC Symbol;Acc:HGNC:29373]	13155.8	122305002	7413661	363.352	125091646	36331859	21038.1	125055677	36334421	3	3	6
ENSG00000133740	0.82898	E2F5	E2F transcription factor 5 [Source:HGNC Symbol;Acc:HGNC:3119]	328.442	0,82897967	18245086							3	3	6
ENSG00000133794	1.22875	BMAL1	basic helix-loop-helix ARNT like 1 [Source:HGNC Symbol;Acc:HGNC:701]	38249.8	122875130	4942477	1350.6	125717856	24213044				3	3	6
ENSG00000133816	0.717402	MICAL2	microtubule associated monooxygenase, calponin and LIM domain containing 2 [Source:HGNC Symbol;Acc:HGNC:24693]	3066.67	0,71740225	6627390	68.1459	0,73238078	27349170	43437.9	0,73297575	27346605	3	3	6
ENSG00000133858	1.27826	ZFC3H1	zinc finger C3H1-type containing [Source:HGNC Symbol;Acc:HGNC:28328]	73.8414	127825685	23253801	0.0126753	130761649	111988967	8681.66	130743935	111991526	3	3	6
ENSG00000133863	9.98529	TEX15	testis expressed 15, meiosis and synapsis associated [Source:HGNC Symbol;Acc:HGNC:11738]	5.32841e-55	998529199	31858683	1.93706e-121	1021140212	142271982	40.8615	1008330386	142274540	3	3	6
ENSG00000133874	2.01968	RNF122	ring finger protein 122 [Source:HGNC Symbol;Acc:HGNC:21147]	7.47506e-09	201968257	19570732	4.32575e-19	206314235	88891713	92.6276	206040698	88894273	3	3	6
ENSG00000133878	2.38002	DUSP26	dual specificity phosphatase 26 [Source:HGNC Symbol;Acc:HGNC:28161]	437.484	238002328	2539362	0.0836512	243234971	11484631	452.877	239473118	11487194	1	3	4
ENSG00000133985	1.66185	TTC9	tetratricopeptide repeat domain 9 [Source:HGNC Symbol;Acc:HGNC:20267]	49.3539	166185225	7603263	0.00198827	169636218	34846291	5677.54	169339129	34848853	3	3	6
ENSG00000134013	2.32722	LOXL2	lysyl oxidase like 2 [Source:HGNC Symbol;Acc:HGNC:6666]	1.88307e-28	232722234	85180521	5.25312e-70	237681312	384922347	107.359	237574905	384924894	3	3	6
ENSG00000134030	1.42784	CTIF	cap binding complex dependent translation initiation factor [Source:HGNC Symbol;Acc:HGNC:23925]	8.15245e-05	142783920	34904556	6.37268e-10	145924007	163234748	69.1065	145896566	163237304	3	3	6
ENSG00000134042	0.736782	MRO	maestro [Source:HGNC Symbol;Acc:HGNC:24121]	2750.04	0,73678209	6046213	326.028	0,75344423	24676709	8152.52	0,75400590	24674144	3	3	6
ENSG00000134049	0.718545	IER3IP1	immediate early response 3 interacting protein 1 [Source:HGNC Symbol;Acc:HGNC:18550]	0.124772	0,71854502	25018559	0.000860943	0,73497276	102636999	2109.46	0,73512855	102634431	3	3	6
ENSG00000134056	0.733166	MRPS36	mitochondrial ribosomal protein S36 [Source:HGNC Symbol;Acc:HGNC:16631]	33.2617	0,73316632	11794266	3.53337	0,74936914	48266506	259.756	0,74966596	48263940	3	3	6
ENSG00000134057	1.38279	CCNB1	cyclin B1 [Source:HGNC Symbol;Acc:HGNC:1579]	2.5079	138279252	16816625	0.000770993	141241339	78936863	258.312	141195737	78939424	3	3	6
ENSG00000134072	1.40032	CAMK1	calcium/calmodulin dependent protein kinase I [Source:HGNC Symbol;Acc:HGNC:1459]	10.598	140032413	12707320	0.00743282	143117224	59633958	420.178	143051189	59636519	3	3	6
ENSG00000134107	2.01621	BHLHE40	basic helix-loop-helix family member e40 [Source:HGNC Symbol;Acc:HGNC:1046]	6.3818e-15	201621012	62042322	1.62928e-44	206154914	282289117	439.548	206068884	282291669	3	3	6
ENSG00000134115	1.37861	CNTN6	contactin 6 [Source:HGNC Symbol;Acc:HGNC:2176]	37503	137861382	2386448	2201.06	140939440	11243035	1959.21	140626136	11245599	3	3	6
ENSG00000134121	1.32345	CHL1	cell adhesion molecule L1 like [Source:HGNC Symbol;Acc:HGNC:1939]	494.38	132344850	12436032	0.277359	135182032	58943657	11641.4	135137820	58946218	3	3	6
ENSG00000134138	1.29507	MEIS2	Meis homeobox 2 [Source:HGNC Symbol;Acc:HGNC:7001]	0.0823782	129507193	42401317	1.66094e-05	132316392	202313941	90.4353	132305547	202316496	3	3	6
ENSG00000134198	0.602816	TSPAN2	tetraspanin 2 [Source:HGNC Symbol;Acc:HGNC:20659]	6.85162e-13	0,60281603	53665479	8.25457e-20	0,61667189	225654364	219.803	0,61681821	225651790	3	3	6
ENSG00000134207	2.65664	SYT6	synaptotagmin 6 [Source:HGNC Symbol;Acc:HGNC:18638]	6388.96	265663712	1830190	1.15897	271618092	0,8262488	32470.5	264231500	0,8265052	1	3	4
ENSG00000134222	1.44526	PSRC1	proline and serine rich coiled-coil 1 [Source:HGNC Symbol;Acc:HGNC:24472]	1.40316	144525774	12740488	0.00118385	147727515	59499902	3.20598	147646216	59502464	3	3	6
ENSG00000134240	0.459713	HMGCS2	3-hydroxy-3-methylglutaryl-CoA synthase 2 [Source:HGNC Symbol;Acc:HGNC:5008]	0.00320633	0,45971267	12949863	4.21499e-13	0,46987285	55373240	7014.42	0,47100196	55370674	3	3	6
ENSG00000134243	0.801247	SORT1	sortilin 1 [Source:HGNC Symbol;Acc:HGNC:11186]	1.56538	0,80124692	66902689	0.0983427	0,81871083	265892002	4306.42	0,81873953	265889426	3	3	6
ENSG00000134245	1.29018	WNT2B	Wnt family member 2B [Source:HGNC Symbol;Acc:HGNC:12781]	423.105	129018079	11219076	2.99588	131853851	53652966	867.419	131814178	53655528	3	3	6
ENSG00000134247	1.33323	PTGFRN	prostaglandin F2 receptor inhibitor [Source:HGNC Symbol;Acc:HGNC:9601]	0.0682322	133323415	47082758	1.11362e-07	136191721	222790745	1093.08	136179319	222793299	3	3	6
ENSG00000134248	0.801567	LAMTOR5	late endosomal/lysosomal adaptor, MAPK and MTOR activator 5 [Source:HGNC Symbol;Acc:HGNC:17955]	12.1129	0,80156694	27545065	6.57161	0,81928787	109296802	1096.36	0,81935725	109294233	3	3	6
ENSG00000134258	0.548125	VTCN1	V-set domain containing T cell activation inhibitor 1 [Source:HGNC Symbol;Acc:HGNC:28873]				15847.2	0,54812516	0,3252844	47699.2	0,56175907	0,3250280	2	0	2
ENSG00000134262	1.35604	AP4B1	adaptor related protein complex 4 subunit beta 1 [Source:HGNC Symbol;Acc:HGNC:572]	941.353	135603671	8171939	2.83922	138761830	38758433	9778.87	138680026	38760996	3	3	6
ENSG00000134285	1.20509	FKBP11	FKBP prolyl isomerase 11 [Source:HGNC Symbol;Acc:HGNC:18624]				16009.8	120508965	15771641				3	3	6
ENSG00000134297	1.27427	PLEKHA8P1	pleckstrin homology domain containing A8 pseudogene 1 [Source:HGNC Symbol;Acc:HGNC:30222]				47442.1	127427115	0,5891135				3	3	6
ENSG00000134317	0.69684	GRHL1	grainyhead like transcription factor 1 [Source:HGNC Symbol;Acc:HGNC:17923]	23064	0,69684021	2642914	2799.92	0,71288751	10903491	13226.2	0,71459412	10900927	3	3	6
ENSG00000134321	2.27816	RSAD2	radical S-adenosyl methionine domain containing 2 [Source:HGNC Symbol;Acc:HGNC:30908]	5067.13	227815960	1777916	8.62061	233281006	0,8075894	9377.42	228691180	0,8078458	0	3	3
ENSG00000134326	3.83786	CMPK2	cytidine/uridine monophosphate kinase 2 [Source:HGNC Symbol;Acc:HGNC:27015]	0.150495	383785540	4101741	3.58399e-10	392659415	18420774	977.652	382897595	18423337	1	3	4
ENSG00000134343	1.64709	ANO3	anoctamin 3 [Source:HGNC Symbol;Acc:HGNC:14004]	140.621	164708901	7269306	0.0025901	168174599	33378343	12021	167877466	33380906	3	3	6
ENSG00000134352	1.38813	IL6ST	interleukin 6 cytokine family signal transducer [Source:HGNC Symbol;Acc:HGNC:6021]	3.11705e-06	138812828	114402553	2.3991e-15	141857567	537564612	557.37	141850660	537567151	3	3	6
ENSG00000134363	0.81572	FST	follistatin [Source:HGNC Symbol;Acc:HGNC:3971]	20193.3	0,81572011	9097689	2183.24	0,83329377	35865431				3	3	6
ENSG00000134369	0.689121	NAV1	neuron navigator 1 [Source:HGNC Symbol;Acc:HGNC:15989]	6.29308e-08	0,68912055	80974046	3.44114e-13	0,70396092	335940277	265.005	0,70402006	335937699	3	3	6
ENSG00000134375	0.787815	TIMM17A	translocase of inner mitochondrial membrane 17A [Source:HGNC Symbol;Acc:HGNC:17315]	284.602	0,78781502	14184642	62.4739	0,80530503	56710807	5543.01	0,80545949	56708240	3	3	6
ENSG00000134376	0.5719	CRB1	crumbs cell polarity complex component 1 [Source:HGNC Symbol;Acc:HGNC:2343]				4761.81	0,57189977	0,4743478	7286.97	0,58039059	0,4740914	3	0	3
ENSG00000134490	0.680267	TMEM241	transmembrane protein 241 [Source:HGNC Symbol;Acc:HGNC:31723]	322.804	0,68026670	7144824	4.48617	0,69432629	29759989	4311.75	0,69503580	29757423	3	3	6
[truncated: 5,371 more rows]
