# Supplementary material for: Splice modulation of COL4A5 reinstates collagen IV assembly in an organoid model of Alport syndrome
Source: JCI Insight. 2025 Dec 18;11(3):e194759. doi: 10.1172/jci.insight.194759 (PMC12892906; doi:10.1172/jci.insight.194759)
Supplement: Supplemental table 2 [file jciinsight-11-194759-s142.xlsx]

## Sheet: Supplemental Table 2
Supplemental Table 2. Bulk RNA-seq result comparing kidney organoids at day 42 with day 22 of culture
ENSID	RatiosMoys_.d42._vs_.d22.	Symbol	Description	pval_DEseq2	RatiosMoys_.d42._vs_.d22.	Delta_DEseq2	pval_edgeR	RatiosMoys_.d42._vs_.d22.	Delta_edgeR	pval_Voom	RatiosMoys_.d42._vs_.d22.	Delta_Voom	Flags_.d22.	Flags_.d42.	Flags_tot
ENSG00000000003	0.746284	TSPAN6	tetraspanin 6 [Source:HGNC Symbol;Acc:HGNC:11858]	2.66863e-08	746284	565830200	4.59965e-11	755133	258739882	2.91076	755223	258697914	3	3	6
ENSG00000001036	0.665816	FUCA2	alpha-L-fucosidase 2 [Source:HGNC Symbol;Acc:HGNC:4008]	5.0052e-13	665816	503701600	6.9737e-20	673494	233245025	52.6704	673652	233203055	3	3	6
ENSG00000001561	0.492185	ENPP4	ectonucleotide pyrophosphatase/phosphodiesterase 4 [Source:HGNC Symbol;Acc:HGNC:3359]	1.6553e-10	492185	191380200	7.24511e-20	498087	89600757	12.4044	498932	89558790	3	3	6
ENSG00000001617	0.477534	SEMA3F	semaphorin 3F [Source:HGNC Symbol;Acc:HGNC:10728]	7.73367e-52	477534	1537114000	6.71649e-100	482888	721494770	119.932	482999	721452780	3	3	6
ENSG00000001626	1.47761	CFTR	CF transmembrane conductance regulator [Source:HGNC Symbol;Acc:HGNC:1884]	3616.58	1477615	42388210	21.2879	1496613	20859408	5847.69	1495051	20901371	3	3	6
ENSG00000001629	1.24953	ANKIB1	ankyrin repeat and IBR domain containing 1 [Source:HGNC Symbol;Acc:HGNC:22215]	3.96169	1249529	260544300	0.000731754	1264548	130855984	868.687	1264516	130897937	3	3	6
ENSG00000001630	0.728797	CYP51A1	cytochrome P450 family 51 subfamily A member 1 [Source:HGNC Symbol;Acc:HGNC:2649]	7.27638e-07	728797	563179900	3.61951e-13	737559	258196569	680.265	737659	258154600	3	3	6
ENSG00000002586	1.84517	CD99	CD99 molecule (Xg blood group) [Source:HGNC Symbol;Acc:HGNC:7082]	5.31532e-81	1845168	2446631000	3.95266e-92	1866639	1189031739	0.258785	1866533	1189073630	3	3	6
ENSG00000002587	4.17907	HS3ST1	heparan sulfate-glucosamine 3-sulfotransferase 1 [Source:HGNC Symbol;Acc:HGNC:5194]	1.64628e-07	4179073	72239910	1.03056e-20	4220264	34750329	53.8318	4160516	34792291	2	3	5
ENSG00000002726	0.369282	AOC1	amine oxidase copper containing 1 [Source:HGNC Symbol;Acc:HGNC:80]	2.36209e-22	369282	433912700	8.30895e-66	372976	204776399	1154.49	373521	204734427	3	3	6
ENSG00000002746	0.628889	HECW1	HECT, C2 and WW domain containing E3 ubiquitin protein ligase 1 [Source:HGNC Symbol;Acc:HGNC:22195]	6.59323	628889	103979900	0.000264965	636579	48215972	6728.57	637489	48174007	3	3	6
ENSG00000002834	1.38532	LASP1	LIM and SH3 protein 1 [Source:HGNC Symbol;Acc:HGNC:6513]	4.48139e-18	1385324	1971581000	1.7031e-27	1401482	973472082	50.9173	1401464	973513975	3	3	6
ENSG00000002933	0.499837	TMEM176A	transmembrane protein 176A [Source:HGNC Symbol;Acc:HGNC:24930]	5.70093e-43	499837	926387000	3.03746e-70	505419	434317621	34.2408	505589	434275642	3	3	6
ENSG00000003096	2.31403	KLHL13	kelch like family member 13 [Source:HGNC Symbol;Acc:HGNC:22931]	4.85337e-89	2314029	1388838000	4.09615e-126	2341567	671973121	0.65828	2341069	672015046	3	3	6
ENSG00000003137	1.22865	CYP26B1	cytochrome P450 family 26 subfamily B member 1 [Source:HGNC Symbol;Acc:HGNC:20581]				6374.82	1228650	19921450				3	3	6
ENSG00000003147	1.89434	ICA1	islet cell autoantigen 1 [Source:HGNC Symbol;Acc:HGNC:5343]	0.0650179	1894341	82135970	4.48667e-07	1917202	39914311	17.6368	1913605	39956272	3	3	6
ENSG00000003249	0.595248	DBNDD1	dysbindin domain containing 1 [Source:HGNC Symbol;Acc:HGNC:28455]	1.11108e-12	595248	467930400	1.31256e-28	601610	218421784	731.918	601845	218379813	3	3	6
ENSG00000003400	2.59388	CASP10	caspase 10 [Source:HGNC Symbol;Acc:HGNC:1500]	5.15852	2593884	40683680	1.21006e-05	2619434	19612525	614.656	2594295	19654488	3	3	6
ENSG00000003436	0.652999	TFPI	tissue factor pathway inhibitor [Source:HGNC Symbol;Acc:HGNC:11760]	0.0570773	652999	166585100	3.5314e-07	660894	77126198	1975.21	661402	77084232	3	3	6
ENSG00000003756	0.822795	RBM5	RNA binding motif protein 5 [Source:HGNC Symbol;Acc:HGNC:9902]	0.0123929	822795	735017100	0.00065257	832092	330153532	2201.91	832132	330111567	3	3	6
ENSG00000003989	0.560849	SLC7A2	solute carrier family 7 member 2 [Source:HGNC Symbol;Acc:HGNC:11060]	1.23249e-08	560849	249689100	8.14284e-19	568106	116242411	351.296	568610	116200443	3	3	6
ENSG00000004139	1.26505	SARM1	sterile alpha and TIR motif containing 1 [Source:HGNC Symbol;Acc:HGNC:17074]	0.956037	1265050	255595600	0.000240151	1280057	127968918	389.34	1280016	128010872	3	3	6
ENSG00000004399	0.546069	PLXND1	plexin D1 [Source:HGNC Symbol;Acc:HGNC:9107]	3.60548e-54	546070	3609807000	1.27178e-92	552126	1688768334	122.42	552163	1688726314	3	3	6
ENSG00000004455	0.806453	AK2	adenylate kinase 2 [Source:HGNC Symbol;Acc:HGNC:362]	0.00252616	806453	489775000	0.00033257	815847	220872553	266.875	815915	220830588	3	3	6
ENSG00000004478	0.734845	FKBP4	FKBP prolyl isomerase 4 [Source:HGNC Symbol;Acc:HGNC:3720]	4.48924e-11	734844	748952400	2.39997e-14	743538	343237067	23.3029	743611	343195096	3	3	6
ENSG00000004487	1.20237	KDM1A	lysine demethylase 1A [Source:HGNC Symbol;Acc:HGNC:29079]	0.013431	1202371	628932200	9.1559e-05	1216373	318675397	40.5716	1216370	318717332	3	3	6
ENSG00000004660	1.31601	CAMKK1	calcium/calmodulin dependent protein kinase kinase 1 [Source:HGNC Symbol;Acc:HGNC:1469]	1366.06	1316008	83456400	6.02826	1329874	41333349	13164.5	1329637	41375310	3	3	6
ENSG00000004700	1.25576	RECQL	RecQ like helicase [Source:HGNC Symbol;Acc:HGNC:9948]	29.793	1255760	160213600	0.101708	1270891	80400980	44.8316	1270834	80442937	3	3	6
ENSG00000004776	8.08115	HSPB6	heat shock protein family B (small) member 6 [Source:HGNC Symbol;Acc:HGNC:26511]	3.90027e-123	8081154	667697700	2.23277e-227	8170660	320630618	1.57459	8136918	320672565	3	3	6
ENSG00000004799	0.383577	PDK4	pyruvate dehydrogenase kinase 4 [Source:HGNC Symbol;Acc:HGNC:8812]	4.95513e-31	383577	340482800	8.52862e-51	388150	160127377	0.432043	388818	160085407	3	3	6
ENSG00000004838	1.29253	ZMYND10	zinc finger MYND-type containing 10 [Source:HGNC Symbol;Acc:HGNC:19412]	26436.4	1292533	39924810	1252.5	1306101	19826389	36920.5	1305724	19868351	3	3	6
ENSG00000004864	0.633244	SLC25A13	solute carrier family 25 member 13 [Source:HGNC Symbol;Acc:HGNC:10983]	1.03241e-08	633244	402276200	2.59083e-20	641157	186344364	592.606	641388	186302394	3	3	6
ENSG00000004866	1.30209	ST7	suppression of tumorigenicity 7 [Source:HGNC Symbol;Acc:HGNC:11351]	25.4315	1302089	133081800	0.0814437	1317483	66271578	6.37432	1317353	66313536	3	3	6
ENSG00000005020	0.782096	SKAP2	src kinase associated phosphoprotein 2 [Source:HGNC Symbol;Acc:HGNC:15687]	8.65625	782096	218338700	0.0166385	791096	99189017	4140.91	791280	99147052	3	3	6
ENSG00000005059	0.319443	MCUB	mitochondrial calcium uniporter dominant negative subunit beta [Source:HGNC Symbol;Acc:HGNC:26076]	1.98348e-45	319443	432360100	2.38049e-77	323138	203777142	3.03712	323765	203735170	3	3	6
ENSG00000005073	4.10942	HOXA11	homeobox A11 [Source:HGNC Symbol;Acc:HGNC:5101]	1.76232e-39	4109416	280739700	1.32451e-71	4155145	135109826	3.20989	4140191	135151782	3	3	6
ENSG00000005102	15.1867	MEOX1	mesenchyme homeobox 1 [Source:HGNC Symbol;Acc:HGNC:7013]	1.0832e-18	15186670	101656500	1.04642e-54	15288660	48796359	191.838	14445490	48838321	0	3	3
ENSG00000005108	0.417831	THSD7A	thrombospondin type 1 domain containing 7A [Source:HGNC Symbol;Acc:HGNC:22207]	3.15438e-121	417831	4986581000	9.36089e-194	422820	2342352820	9.02906	422861	2342310768	3	3	6
ENSG00000005175	0.791025	RPAP3	RNA polymerase II associated protein 3 [Source:HGNC Symbol;Acc:HGNC:26151]	54.6212	791025	152989700	1.85312	800733	69102890	416.055	800979	69060925	3	3	6
ENSG00000005187	1.36903	ACSM3	acyl-CoA synthetase medium chain family member 3 [Source:HGNC Symbol;Acc:HGNC:10522]	0.0410385	1369034	279190600	5.35607e-09	1384914	137975333	1841.83	1384797	138017287	3	3	6
ENSG00000005189	1.81398	REXO5	RNA exonuclease 5 [Source:HGNC Symbol;Acc:HGNC:24661]	1398.4	1813978	32546510	1.45651	1837638	15863246	5145.86	1830327	15905209	3	3	6
ENSG00000005206	0.789341	SPPL2B	signal peptide peptidase like 2B [Source:HGNC Symbol;Acc:HGNC:30627]	2.9325e-05	789341	657120300	6.50523e-07	798659	297578979	53.4035	798717	297537012	3	3	6
ENSG00000005238	1.21115	ATOSB	atos homolog B [Source:HGNC Symbol;Acc:HGNC:25666]				224.67	1211153	44912424	6542.71	1211135	44954383	3	3	6
ENSG00000005243	1.70132	COPZ2	COPI coat complex subunit zeta 2 [Source:HGNC Symbol;Acc:HGNC:19356]	0.000793264	1701321	133963900	1.73847e-09	1720350	65234632	22.9613	1719088	65276592	3	3	6
ENSG00000005249	2.76615	PRKAR2B	protein kinase cAMP-dependent type II regulatory subunit beta [Source:HGNC Symbol;Acc:HGNC:9392]	4.44502e-49	2766151	807299400	1.21295e-117	2800573	389792858	34.7424	2798961	389834800	3	3	6
ENSG00000005448	0.792589	WDR54	WD repeat domain 54 [Source:HGNC Symbol;Acc:HGNC:25770]	585.655	792589	139137600	3.03672	800897	63358397	35338.2	801165	63316433	3	3	6
ENSG00000005471	2.44619	ABCB4	ATP binding cassette subfamily B member 4 [Source:HGNC Symbol;Acc:HGNC:45]	3.12456e-05	2446186	90877410	5.53521e-14	2474702	43907139	26.0758	2465417	43949101	3	3	6
ENSG00000005486	0.721427	RHBDD2	rhomboid domain containing 2 [Source:HGNC Symbol;Acc:HGNC:23082]	1.58962e-11	721428	684947900	1.15833e-15	729858	314761799	38.4366	729944	314719829	3	3	6
ENSG00000005513	1.40308	SOX8	SRY-box transcription factor 8 [Source:HGNC Symbol;Acc:HGNC:11203]				2.08362e-05	1403085	85641409				3	3	6
ENSG00000005810	1.23408	MYCBP2	MYC binding protein 2 [Source:HGNC Symbol;Acc:HGNC:23386]	187.895	1234079	251364100	0.00298815	1250232	127188734	14012.9	1250207	127230687	3	3	6
ENSG00000005882	0.828826	PDK2	pyruvate dehydrogenase kinase 2 [Source:HGNC Symbol;Acc:HGNC:8810]	12.774	828826	413682600							3	3	6
ENSG00000005884	0.496562	ITGA3	integrin subunit alpha 3 [Source:HGNC Symbol;Acc:HGNC:6139]	6.74679e-59	496562	5337490000	1.1531e-132	502454	2498702404	41.1094	502484	2498660352	3	3	6
ENSG00000005889	0.749198	ZFX	zinc finger protein X-linked [Source:HGNC Symbol;Acc:HGNC:12869]	0.0247263	749198	277230000	9.2191e-06	758086	126688729	568.206	758267	126646763	3	3	6
ENSG00000005961	1.83289	ITGA2B	integrin subunit alpha 2b [Source:HGNC Symbol;Acc:HGNC:6138]	0.350443	1832889	86611700	8.55997e-07	1851738	42032211	1114.44	1848851	42074173	3	3	6
ENSG00000006016	1.51318	CRLF1	cytokine receptor like factor 1 [Source:HGNC Symbol;Acc:HGNC:2364]	7815.29	1513177	32393600	110.585	1530058	15858527	6430.5	1527629	15900490	3	3	6
ENSG00000006042	1.39357	TMEM98	transmembrane protein 98 [Source:HGNC Symbol;Acc:HGNC:24529]	7.62997e-15	1393571	797775100	9.60395e-21	1409861	393748094	10.6877	1409812	393790029	3	3	6
ENSG00000006062	1.25311	MAP3K14	mitogen-activated protein kinase kinase kinase 14 [Source:HGNC Symbol;Acc:HGNC:6853]	12273.2	1253106	52223110	756.282	1267581	26164149	918.728	1267416	26206110	3	3	6
ENSG00000006118	0.62208	TMEM132A	transmembrane protein 132A [Source:HGNC Symbol;Acc:HGNC:31092]	2.69354e-45	622080	1706819000	2.82939e-47	629499	792857435	0.0116444	629556	792815448	3	3	6
ENSG00000006210	1.42198	CX3CL1	C-X3-C motif chemokine ligand 1 [Source:HGNC Symbol;Acc:HGNC:10647]	0.0541243	1421982	445695700	1.4352e-16	1439146	219636905	8683.2	1439039	219678854	3	3	6
ENSG00000006283	4.26921	CACNA1G	calcium voltage-gated channel subunit alpha1 G [Source:HGNC Symbol;Acc:HGNC:1394]	6.6852e-172	4269208	1531859000	3.44135e-283	4319356	737187929	0.687552	4316300	737229853	3	3	6
ENSG00000006327	3.32765	TNFRSF12A	TNF receptor superfamily member 12A [Source:HGNC Symbol;Acc:HGNC:18152]	7.36134e-47	3327647	607837900	6.77281e-115	3366368	292682951	96.8408	3362557	292724899	3	3	6
ENSG00000006432	1.30533	MAP3K9	mitogen-activated protein kinase kinase kinase 9 [Source:HGNC Symbol;Acc:HGNC:6861]	6711.18	1305330	59759350	90.4404	1321383	29782163	15826.2	1321083	29824125	3	3	6
ENSG00000006453	0.811537	BAIAP2L1	BAR/IMD domain containing adaptor protein 2 like 1 [Source:HGNC Symbol;Acc:HGNC:21649]	514.491	811537	125307900	39.8993	821074	56392781	4336.61	821330	56350816	3	3	6
ENSG00000006459	0.655517	KDM7A	lysine demethylase 7A [Source:HGNC Symbol;Acc:HGNC:22224]	0.199245	655518	127487200	7.54176e-05	663668	58957769	138.388	664324	58915803	3	3	6
ENSG00000006468	5.18094	ETV1	ETS variant transcription factor 1 [Source:HGNC Symbol;Acc:HGNC:3490]	1.32577e-95	5180944	757772300	5.6054e-196	5235283	364299442	11.4633	5225098	364341386	3	3	6
ENSG00000006555	0.370009	TTC22	tetratricopeptide repeat domain 22 [Source:HGNC Symbol;Acc:HGNC:26067]	0.000848525	370009	71490770	1.16872e-11	374134	33660734	60.6663	377430	33618769	3	3	6
ENSG00000006576	1.43573	PHTF2	putative homeodomain transcription factor 2 [Source:HGNC Symbol;Acc:HGNC:13411]	0.892587	1435733	137175100	5.86247e-05	1453360	67610492	346.986	1452981	67652451	3	3	6
ENSG00000006607	0.833317	FARP2	FERM, ARH/RhoGEF and pleckstrin domain protein 2 [Source:HGNC Symbol;Acc:HGNC:16460]	57.8676	833317	256917700							3	3	6
ENSG00000006625	1.24641	GGCT	gamma-glutamylcyclotransferase [Source:HGNC Symbol;Acc:HGNC:21705]	2428.33	1246413	92793300	22.7088	1261028	46584241	10497.5	1260945	46626201	3	3	6
ENSG00000006638	0.327882	TBXA2R	thromboxane A2 receptor [Source:HGNC Symbol;Acc:HGNC:11608]	1.3818e-27	327882	270246900	5.9159e-50	331446	127446144	12.7987	332427	127404175	3	3	6
ENSG00000006695	0.741687	COX10	cytochrome c oxidase assembly factor heme A:farnesyltransferase COX10 [Source:HGNC Symbol;Acc:HGNC:2260]	33.8902	741687	114082400	0.431571	749978	52351200	746.011	750437	52309235	3	3	6
ENSG00000006704	1.22436	GTF2IRD1	GTF2I repeat domain containing 1 [Source:HGNC Symbol;Acc:HGNC:4661]	24.9799	1224363	268381000	0.00696628	1237855	134897081	5560.74	1237838	134939033	3	3	6
ENSG00000006712	0.827179	PAF1	PAF1 homolog, Paf1/RNA polymerase II complex component [Source:HGNC Symbol;Acc:HGNC:25459]	31.0227	827179	401002800							3	3	6
ENSG00000006740	1.49955	ARHGAP44	Rho GTPase activating protein 44 [Source:HGNC Symbol;Acc:HGNC:29096]	0.355163	1499554	131440000	9.87962e-06	1516062	64374463	493.012	1515500	64416423	3	3	6
ENSG00000006744	0.802728	ELAC2	elaC ribonuclease Z 2 [Source:HGNC Symbol;Acc:HGNC:14198]	0.0201346	802728	380862300	0.00120047	812364	171631293	1.11723	812455	171589327	3	3	6
ENSG00000006747	2.74297	SCIN	scinderin [Source:HGNC Symbol;Acc:HGNC:21695]	4.49932e-61	2742967	857680100	7.37892e-121	2774064	413717144	15.8628	2772592	413759085	3	3	6
ENSG00000006756	0.745051	ARSD	arylsulfatase D [Source:HGNC Symbol;Acc:HGNC:717]	1.84521e-05	745051	405476000	8.27535e-09	753942	185392388	20.0721	754069	185350421	3	3	6
ENSG00000007062	3.47532	PROM1	prominin 1 [Source:HGNC Symbol;Acc:HGNC:9454]	4.91983e-39	3475315	370638500	3.89064e-80	3519744	178559590	21.733	3512632	178601544	3	3	6
ENSG00000007171	0.262864	NOS2	nitric oxide synthase 2 [Source:HGNC Symbol;Acc:HGNC:7873]	1.33158	262864	40499790	2.05477e-09	264940	19215753	12732	272591	19173789	3	0	3
ENSG00000007174	0.649702	DNAH9	dynein axonemal heavy chain 9 [Source:HGNC Symbol;Acc:HGNC:2953]	106.957	649702	66600250	0.399693	657467	30845181	634.032	658756	30803216	3	3	6
ENSG00000007216	0.0308322	SLC13A2	solute carrier family 13 member 2 [Source:HGNC Symbol;Acc:HGNC:10917]	2.95149e-27	30832.2	167439700	3.48267e-94	31201.5	79276920	177.203	34278.6	79234953	3	0	3
ENSG00000007237	4.48266	GAS7	growth arrest specific 7 [Source:HGNC Symbol;Acc:HGNC:4169]	1.57468e-127	4482664	935207100	4.25239e-210	4535355	449981447	0.683409	4529659	450023387	3	3	6
ENSG00000007255	0.671138	TRAPPC6A	trafficking protein particle complex subunit 6A [Source:HGNC Symbol;Acc:HGNC:23069]	0.0510685	671138	145782000	2.80113e-05	678968	67449131	66.3107	679499	67407165	3	3	6
ENSG00000007264	24.1666	MATK	megakaryocyte-associated tyrosine kinase [Source:HGNC Symbol;Acc:HGNC:6906]	0.00134814	24166640	35874270	3.03906e-21	24575410	17235628	824.437	19218330	17277591	0	3	3
ENSG00000007341	1.50838	ST7L	suppression of tumorigenicity 7 like [Source:HGNC Symbol;Acc:HGNC:18441]	3.18892e-05	1508376	219101200	4.1476e-11	1526148	107455877	17.0152	1525794	107497834	3	3	6
ENSG00000007350	7.74253	TKTL1	transketolase like 1 [Source:HGNC Symbol;Acc:HGNC:11835]	21.2668	7742531	19013350	9.54832e-06	7866446	0,9123412	5303.13	6928548	0,9165376	0	2	2
ENSG00000007372	1.45256	PAX6	paired box 6 [Source:HGNC Symbol;Acc:HGNC:8620]	28000.9	1452560	25491320	964.645	1469551	12522867	32283.2	1467317	12564830	3	3	6
ENSG00000007376	0.791378	RPUSD1	RNA pseudouridine synthase domain containing 1 [Source:HGNC Symbol;Acc:HGNC:14173]	248.584	791378	127505000	8.71192	801107	57573080	1795.89	801401	57531116	3	3	6
ENSG00000007384	1.30369	RHBDF1	rhomboid 5 homolog 1 [Source:HGNC Symbol;Acc:HGNC:20561]	6.87499	1303690	230502500	5.19514e-05	1317791	114362873	7583.47	1317715	114404828	3	3	6
ENSG00000007402	1.65866	CACNA2D2	calcium voltage-gated channel auxiliary subunit alpha2delta 2 [Source:HGNC Symbol;Acc:HGNC:1400]	1.96111e-12	1658664	499049900	1.4515e-31	1676602	243112915	589.668	1676310	243154864	3	3	6
ENSG00000007516	1.26089	BAIAP3	BAI1 associated protein 3 [Source:HGNC Symbol;Acc:HGNC:948]	47.5467	1260893	166949400	0.0514496	1275751	83637601	2695.99	1275692	83679558	3	3	6
ENSG00000007866	0.687844	TEAD3	TEA domain transcription factor 3 [Source:HGNC Symbol;Acc:HGNC:11716]	1.97716e-23	687844	1124435000	1.08413e-25	696073	518739684	0.485692	696136	518697707	3	3	6
ENSG00000007923	0.783587	DNAJC11	DnaJ heat shock protein family (Hsp40) member C11 [Source:HGNC Symbol;Acc:HGNC:25570]	0.0157885	783587	510109600	1.65146e-06	792638	231608631	2063.08	792716	231566665	3	3	6
ENSG00000007944	1.23193	MYLIP	myosin regulatory light chain interacting protein [Source:HGNC Symbol;Acc:HGNC:21155]	51.986	1231928	194580100	0.0849499	1245620	97709731	3013.11	1245591	97751687	3	3	6
ENSG00000007968	3.2052	E2F2	E2F transcription factor 2 [Source:HGNC Symbol;Acc:HGNC:3114]	2.08449e-15	3205203	157096800	5.50168e-34	3243910	75772359	89.4311	3230799	75814318	3	3	6
ENSG00000008018	0.819374	PSMB1	proteasome 20S subunit beta 1 [Source:HGNC Symbol;Acc:HGNC:9537]	0.237515	819374	382049900	0.0224217	829164	171207041	95.6988	829243	171165076	3	3	6
ENSG00000008056	0.776531	SYN1	synapsin I [Source:HGNC Symbol;Acc:HGNC:11494]	6470.73	776531	66484400	264.141	784777	30382630				3	3	6
ENSG00000008086	1.8367	CDKL5	cyclin dependent kinase like 5 [Source:HGNC Symbol;Acc:HGNC:11411]	1.64248e-13	1836702	283012000	1.45572e-25	1859673	137699519	11.1947	1858770	137741475	3	3	6
ENSG00000008118	2.56429	CAMK1G	calcium/calmodulin dependent protein kinase IG [Source:HGNC Symbol;Acc:HGNC:14585]	3.05243e-05	2564295	100237100	1.92818e-16	2588982	48359994	786.451	2579088	48401955	3	3	6
ENSG00000008196	0.204526	TFAP2B	transcription factor AP-2 beta [Source:HGNC Symbol;Acc:HGNC:11743]	1.48286e-11	204526	118524000	2.94055e-35	207178	55887964	1170.96	210208	55845997	3	2	5
ENSG00000008226	0.576005	DLEC1	DLEC1 cilia and flagella associated protein [Source:HGNC Symbol;Acc:HGNC:2899]	7.25567e-08	576005	233319200	1.90703e-16	583120	108653749	247.373	583628	108611781	3	3	6
ENSG00000008283	0.810935	CYB561	cytochrome b561 [Source:HGNC Symbol;Acc:HGNC:2571]	222.945	810935	151237200	9.74281	820612	67978238	1713.33	820825	67936274	3	3	6
ENSG00000008294	1.33913	SPAG9	sperm associated antigen 9 [Source:HGNC Symbol;Acc:HGNC:14524]	1.7556e-09	1339127	635644700	1.20827e-14	1355304	315518181	3.45844	1355264	315560122	3	3	6
ENSG00000008300	1.37882	CELSR3	cadherin EGF LAG seven-pass G-type receptor 3 [Source:HGNC Symbol;Acc:HGNC:3230]	990.747	1378824	65711770	6.52215	1394298	32419911	2101.16	1393768	32461873	3	3	6
ENSG00000008311	1.21194	AASS	aminoadipate-semialdehyde synthase [Source:HGNC Symbol;Acc:HGNC:17366]				576.771	1211941	35797551				3	3	6
ENSG00000008323	0.594083	PLEKHG6	pleckstrin homology and RhoGEF domain containing G6 [Source:HGNC Symbol;Acc:HGNC:25562]	1.88028	594083	83791170	0.000414229	600840	39045403	338.799	602153	39003438	3	3	6
ENSG00000008382	0.820525	MPND	MPN domain containing [Source:HGNC Symbol;Acc:HGNC:25934]	1383.93	820525	105189000	224.059	830424	47090090	319.6	830707	47048126	3	3	6
ENSG00000008394	0.456185	MGST1	microsomal glutathione S-transferase 1 [Source:HGNC Symbol;Acc:HGNC:7061]	1.60444e-08	456185	144039200	3.20884e-17	461684	67546603	7.47252	462949	67504637	3	3	6
ENSG00000008405	1.32376	CRY1	cryptochrome circadian regulator 1 [Source:HGNC Symbol;Acc:HGNC:2384]	52.1378	1323763	139901500	0.0114476	1340700	69701821	3214.88	1340544	69743780	3	3	6
ENSG00000008441	36.264	NFIX	nuclear factor I X [Source:HGNC Symbol;Acc:HGNC:7788]	0,000000e+00	36263990	3865609000	0,000000e+00	36682920	1854001464	0.0486155	36535130	1854043332	3	3	6
ENSG00000008513	0.630991	ST3GAL1	ST3 beta-galactoside alpha-2,3-sialyltransferase 1 [Source:HGNC Symbol;Acc:HGNC:10862]	2.56973e-30	630991	1458286000	1.65609e-42	638284	677413479	20.3788	638349	677371496	3	3	6
ENSG00000008517	2.92035	IL32	interleukin 32 [Source:HGNC Symbol;Acc:HGNC:16830]	1.04376e-46	2920355	435053000	3.96458e-76	2953820	209791399	0.202336	2950264	209833351	3	3	6
ENSG00000008735	0.653008	MAPK8IP2	mitogen-activated protein kinase 8 interacting protein 2 [Source:HGNC Symbol;Acc:HGNC:6883]	65.6332	653008	87879570	0.0266357	661545	40593455	10155.4	662506	40551490	3	3	6
ENSG00000008869	0.805517	HEATR5B	HEAT repeat containing 5B [Source:HGNC Symbol;Acc:HGNC:29273]	390.009	805517	122837100	28.8405	814868	55412452	1037.63	815142	55370488	3	3	6
ENSG00000008988	1.23426	RPS20	ribosomal protein S20 [Source:HGNC Symbol;Acc:HGNC:10405]	1.89264e-07	1234255	1368896000	1.0837e-09	1248862	689179573	88.488	1248858	689221479	3	3	6
ENSG00000009413	1.48338	REV3L	REV3 like, DNA directed polymerase zeta catalytic subunit [Source:HGNC Symbol;Acc:HGNC:9968]	5.88066e-09	1483382	392455500	2.8233e-18	1501842	193001781	99.8418	1501668	193043732	3	3	6
ENSG00000009694	2.7982	TENM1	teneurin transmembrane protein 1 [Source:HGNC Symbol;Acc:HGNC:8117]	4.81285e-05	2798195	87926360	5.59772e-17	2837757	42510275	914.405	2822453	42552236	3	3	6
ENSG00000009709	21.1521	PAX7	paired box 7 [Source:HGNC Symbol;Acc:HGNC:8621]	1.69987e-11	21152060	79730550	5.13748e-48	21435530	38342277	4295.71	19334660	38384239	0	3	3
ENSG00000009765	0.23446	IYD	iodotyrosine deiodinase [Source:HGNC Symbol;Acc:HGNC:21071]	1.46361e-16	234460	129466100	1.14579e-34	237357	61083269	0.975236	239943	61041303	3	3	6
ENSG00000009950	0.468662	MLXIPL	MLX interacting protein like [Source:HGNC Symbol;Acc:HGNC:12744]	4.68956e-22	468662	386261600	9.3755e-42	473865	181277246	60.6924	474318	181235275	3	3	6
ENSG00000010256	0.726144	UQCRC1	ubiquinol-cytochrome c reductase core protein 1 [Source:HGNC Symbol;Acc:HGNC:12585]	4.13532e-14	726144	957281300	2.01618e-17	734743	439330614	10.5415	734804	439288642	3	3	6
ENSG00000010270	0.804439	STARD3NL	STARD3 N-terminal like [Source:HGNC Symbol;Acc:HGNC:19169]	40.36	804439	174939600	1.57397	813588	79044954	1368.93	813782	79002989	3	3	6
ENSG00000010292	1.66448	NCAPD2	non-SMC condensin I complex subunit D2 [Source:HGNC Symbol;Acc:HGNC:24305]	7.63076e-32	1664476	931242500	1.34648e-47	1684617	454618999	5.78684	1684456	454660934	3	3	6
ENSG00000010295	0.724444	IFFO1	intermediate filament family orphan 1 [Source:HGNC Symbol;Acc:HGNC:24970]	0.000432735	724444	276604500	1.37977e-07	732734	127154635	115.676	732944	127112668	3	3	6
ENSG00000010318	0.604556	PHF7	PHD finger protein 7 [Source:HGNC Symbol;Acc:HGNC:18458]	160.137	604556	58904690	0.136064	611716	27428285	7886.52	613499	27386321	3	3	6
ENSG00000010319	0.505639	SEMA3G	semaphorin 3G [Source:HGNC Symbol;Acc:HGNC:30400]	3.724e-61	505639	2381149000	4.77223e-102	511344	1115641143	18.7045	511409	1115599140	3	3	6
ENSG00000010327	1.20659	STAB1	stabilin 1 [Source:HGNC Symbol;Acc:HGNC:18628]				9157.97	1206589	19720199				3	3	6
ENSG00000010361	0.768652	FUZ	fuzzy planar cell polarity protein [Source:HGNC Symbol;Acc:HGNC:26219]	0.128989	768652	237887700	0.00122102	777728	108297286	24.3756	777913	108255320	3	3	6
ENSG00000010379	0.457997	SLC6A13	solute carrier family 6 member 13 [Source:HGNC Symbol;Acc:HGNC:11046]	1.59498e-34	457997	704620700	1.56081e-69	463476	330409474	67.5253	463734	330367498	3	3	6
ENSG00000010610	0.436795	CD4	CD4 molecule [Source:HGNC Symbol;Acc:HGNC:1678]	5.04923e-17	436795	339837300	1.19029e-41	442321	159342190	474.41	442892	159300220	3	3	6
ENSG00000010704	2.37786	HFE	homeostatic iron regulator [Source:HGNC Symbol;Acc:HGNC:4886]	0.000109738	2377863	90660170	1.61359e-13	2408331	43880792	139.753	2399915	43922753	3	3	6
ENSG00000010803	1.35615	SCMH1	Scm polycomb group protein homolog 1 [Source:HGNC Symbol;Acc:HGNC:19003]	0.000796472	1356149	322066600	1.0891e-09	1371367	159201148	432.511	1371277	159243100	3	3	6
ENSG00000010810	0.525543	FYN	FYN proto-oncogene, Src family tyrosine kinase [Source:HGNC Symbol;Acc:HGNC:4037]	1.62931e-70	525543	2418517000	2.60242e-92	531565	1131665940	3.00724	531625	1131623938	3	3	6
ENSG00000010818	2.16815	HIVEP2	HIVEP zinc finger 2 [Source:HGNC Symbol;Acc:HGNC:4921]	1.02681e-26	2168149	401118600	1.32718e-47	2193526	194270849	18.614	2192193	194312802	3	3	6
ENSG00000010932	0.721867	FMO1	flavin containing dimethylaniline monoxygenase 1 [Source:HGNC Symbol;Acc:HGNC:3769]	5.43994e-05	721867	339016700	1.74527e-09	730190	155841374	188.68	730364	155799406	3	3	6
ENSG00000011009	0.736691	LYPLA2	lysophospholipase 2 [Source:HGNC Symbol;Acc:HGNC:6738]	0.00115985	736690	458252600	1.20355e-10	745219	210095846	2584.72	745337	210053878	3	3	6
ENSG00000011052	1.59135	NME1-NME2	NME1-NME2 readthrough [Source:HGNC Symbol;Acc:HGNC:33531]	7.25097e-32	1591349	1434736000	3.84235e-48	1610399	701610888	5.19399	1610320	701652806	3	3	6
ENSG00000011083	0.326874	SLC6A7	solute carrier family 6 member 7 [Source:HGNC Symbol;Acc:HGNC:11054]	1.39581e-08	326874	109311500	2.26425e-21	330712	51553971	267.517	333138	51512005	3	3	6
ENSG00000011114	1.26393	BTBD7	BTB domain containing 7 [Source:HGNC Symbol;Acc:HGNC:18269]	2.92081	1263927	369948300	1.52871e-06	1279884	185743585	4027.08	1279856	185785534	3	3	6
ENSG00000011198	1.28333	ABHD5	abhydrolase domain containing 5, lysophosphatidic acid acyltransferase [Source:HGNC Symbol;Acc:HGNC:21396]	3991.73	1283327	61892290	128.154	1298776	30919613	206.173	1298555	30961575	3	3	6
ENSG00000011201	0.568764	ANOS1	anosmin 1 [Source:HGNC Symbol;Acc:HGNC:6211]	9.72431e-33	568764	791157300	3.42268e-46	575432	369172801	8.62654	575587	369130825	3	3	6
ENSG00000011243	0.808612	AKAP8L	A-kinase anchoring protein 8 like [Source:HGNC Symbol;Acc:HGNC:29857]	0.000174675	808612	764674300	2.05429e-05	818022	344573119	239.322	818065	344531153	3	3	6
ENSG00000011275	0.801627	RNF216	ring finger protein 216 [Source:HGNC Symbol;Acc:HGNC:21698]	0.0196291	801627	507586100	0.000103508	811129	229004776	1312.62	811198	228962811	3	3	6
ENSG00000011332	1.70795	DPF1	double PHD fingers 1 [Source:HGNC Symbol;Acc:HGNC:20225]	1599.26	1707953	35399620	3.55541	1726305	17223412	4808.57	1721464	17265375	3	3	6
ENSG00000011347	0.683902	SYT7	synaptotagmin 7 [Source:HGNC Symbol;Acc:HGNC:11514]	464.665	683902	68796440	1.67954	691018	31914143	16264.5	692072	31872179	3	3	6
ENSG00000011422	2.62158	PLAUR	plasminogen activator, urokinase receptor [Source:HGNC Symbol;Acc:HGNC:9053]	1.42709e-05	2621580	85393200	7.91672e-15	2654641	41262345	9.07141	2642017	41304307	3	3	6
ENSG00000011426	2.7107	ANLN	anillin, actin binding protein [Source:HGNC Symbol;Acc:HGNC:14082]	7.01678e-40	2710704	435572500	5.36212e-70	2744232	210385042	6.00295	2741443	210426995	3	3	6
ENSG00000011465	6.25692	DCN	decorin [Source:HGNC Symbol;Acc:HGNC:2705]	0,000000e+00	6256916	12361750000	0,000000e+00	6326702	5939976033	0.147578	6325701	5940017679	3	3	6
ENSG00000011566	1.22393	MAP4K3	mitogen-activated protein kinase kinase kinase kinase 3 [Source:HGNC Symbol;Acc:HGNC:6865]	11.0117	1223927	231355600	0.0227727	1238672	116833110	202.494	1238652	116875064	3	3	6
ENSG00000011638	1.35608	LDAF1	lipid droplet assembly factor 1 [Source:HGNC Symbol;Acc:HGNC:30136]	559.588	1356077	82013000	1.81118	1371281	40544050	5557.85	1370927	40586011	3	3	6
ENSG00000011677	4.65392	GABRA3	gamma-aminobutyric acid type A receptor subunit alpha3 [Source:HGNC Symbol;Acc:HGNC:4077]	1.77792	4653922	30507660	1.15463e-08	4728840	14706521	4987.18	4544225	14748484	0	3	3
ENSG00000012048	2.33303	BRCA1	BRCA1 DNA repair associated [Source:HGNC Symbol;Acc:HGNC:1100]	6.31496e-16	2333026	223823200	9.03477e-32	2360971	108297238	44.2495	2357791	108339196	3	3	6
ENSG00000012171	0.307359	SEMA3B	semaphorin 3B [Source:HGNC Symbol;Acc:HGNC:10724]	0,000000e+00	307359	8023846000	0,000000e+00	311010	3781696358	0.00492902	311045	3781654244	3	3	6
ENSG00000012174	0.700283	MBTPS2	membrane bound transcription factor peptidase, site 2 [Source:HGNC Symbol;Acc:HGNC:15455]	7.44462e-07	700284	329750100	5.79741e-11	708774	151808971	15.474	708975	151767003	3	3	6
ENSG00000012211	1.3482	PRICKLE3	prickle planar cell polarity protein 3 [Source:HGNC Symbol;Acc:HGNC:6645]	355.638	1348198	110695900	0.0904083	1362618	54703652	20666.3	1362374	54745612	3	3	6
ENSG00000012660	0.822731	ELOVL5	ELOVL fatty acid elongase 5 [Source:HGNC Symbol;Acc:HGNC:21308]	0.444933	822731	362517100	0.0503247	832416	162417085	395.249	832497	162375121	3	3	6
ENSG00000012822	0.586357	CALCOCO1	calcium binding and coiled-coil domain 1 [Source:HGNC Symbol;Acc:HGNC:29306]	4.36149e-50	586357	2065703000	1.21584e-62	593149	962861447	4.86054	593204	962819453	3	3	6
ENSG00000012963	1.47764	UBR7	ubiquitin protein ligase E3 component n-recognin 7 [Source:HGNC Symbol;Acc:HGNC:20344]	4.36301e-07	1477642	306243000	1.76113e-14	1495272	150475107	70.295	1495056	150517061	3	3	6
ENSG00000012983	1.26623	MAP4K5	mitogen-activated protein kinase kinase kinase kinase 5 [Source:HGNC Symbol;Acc:HGNC:6867]	1.57163	1266234	245085500	0.000324169	1281436	122781551	1267.82	1281392	122823505	3	3	6
ENSG00000013016	2.96281	EHD3	EH domain containing 3 [Source:HGNC Symbol;Acc:HGNC:3244]	1.183e-37	2962810	373328800	1.78161e-68	2998596	180033236	3.82246	2994251	180075190	3	3	6
ENSG00000013293	11.8487	SLC7A14	solute carrier family 7 member 14 [Source:HGNC Symbol;Acc:HGNC:29326]	5.66122e-66	11848690	312357400	9.33984e-138	11969470	149952556	4.08862	11800870	149994512	3	3	6
ENSG00000013297	6.38295	CLDN11	claudin 11 [Source:HGNC Symbol;Acc:HGNC:8514]	0,000000e+00	6382951	8383984000	0,000000e+00	6456761	4029321404	0.501086	6455213	4029363153	3	3	6
ENSG00000013392	0.827837	RWDD2A	RWD domain containing 2A [Source:HGNC Symbol;Acc:HGNC:21385]	38485.8	827837	44974460							3	3	6
ENSG00000013503	0.797286	POLR3B	RNA polymerase III subunit B [Source:HGNC Symbol;Acc:HGNC:30348]	1384.98	797286	101126500	73.1707	806928	45622963	6862.4	807282	45580999	3	3	6
ENSG00000013561	0.78749	RNF14	ring finger protein 14 [Source:HGNC Symbol;Acc:HGNC:10058]	31.8298	787490	147307700	1.70725	796800	66750646	33.5067	797062	66708681	3	3	6
ENSG00000013573	1.39673	DDX11	DEAD/H-box helicase 11 [Source:HGNC Symbol;Acc:HGNC:2736]	1.03836	1396730	143247500	0.000211908	1413922	70803935	138.99	1413642	70845894	3	3	6
ENSG00000013588	0.471246	GPRC5A	G protein-coupled receptor class C group 5 member A [Source:HGNC Symbol;Acc:HGNC:9836]	2.5422e-55	471246	1544399000	4.21947e-103	476685	724296284	15.2753	476798	724254294	3	3	6
ENSG00000013619	7.07184	MAMLD1	mastermind like domain containing 1 [Source:HGNC Symbol;Acc:HGNC:2568]	7.61217e-114	7071837	639240700	5.86276e-206	7157497	307210731	1.70884	7131635	307252679	3	3	6
ENSG00000013810	1.94353	TACC3	transforming acidic coiled-coil containing protein 3 [Source:HGNC Symbol;Acc:HGNC:11524]	1.9313e-32	1943526	621166200	2.69322e-55	1967546	301751872	8.35214	1967007	301793818	3	3	6
ENSG00000014123	0.753803	UFL1	UFM1 specific ligase 1 [Source:HGNC Symbol;Acc:HGNC:23039]	0.0344965	753803	243366100	0.000102714	762471	111291254	243.952	762671	111249288	3	3	6
ENSG00000014164	0.751764	ZC3H3	zinc finger CCCH-type containing 3 [Source:HGNC Symbol;Acc:HGNC:28972]	0.00234651	751764	284383000	8.75159e-06	760592	129963194	6.50402	760765	129921228	3	3	6
ENSG00000014257	0.534261	ACP3	acid phosphatase 3 [Source:HGNC Symbol;Acc:HGNC:125]	0.0116555	534261	126668800	2.36779e-10	541287	59031364	3537.34	542386	58989398	3	3	6
ENSG00000014914	1.82756	MTMR11	myotubularin related protein 11 [Source:HGNC Symbol;Acc:HGNC:24307]	2.95404e-11	1827561	316472500	1.3103e-27	1846379	153581545	503.114	1845597	153623499	3	3	6
ENSG00000015285	0.463143	WAS	WASP actin nucleation promoting factor [Source:HGNC Symbol;Acc:HGNC:12731]	121.344	463143	38990950	0.0113625	469224	18235203	5883.35	473774	18193238	3	3	6
ENSG00000015413	0.246705	DPEP1	dipeptidase 1 [Source:HGNC Symbol;Acc:HGNC:3002]	6.20249e-79	246705	831857100	3.85495e-168	249405	392837597	19.0111	249797	392795617	3	3	6
ENSG00000015475	1.35303	BID	BH3 interacting domain death agonist [Source:HGNC Symbol;Acc:HGNC:1050]	5382.7	1353033	48127660	132.704	1367720	23772433	2309.43	1367135	23814395	3	3	6
ENSG00000015520	0.819808	NPC1L1	NPC1 like intracellular cholesterol transporter 1 [Source:HGNC Symbol;Acc:HGNC:7898]				27874.5	819808	12035747	33805.2	821018	11993783	3	3	6
ENSG00000015676	1.22672	NUDCD3	NudC domain containing 3 [Source:HGNC Symbol;Acc:HGNC:22208]	0.0574591	1226718	404660700	7.88121e-05	1241243	204032097	26.739	1241230	204074043	3	3	6
ENSG00000016082	14.2136	ISL1	ISL LIM homeobox 1 [Source:HGNC Symbol;Acc:HGNC:6132]	0.10779	14213560	28031950	9.37464e-14	14381100	13476666	7566.37	12040840	13518629	0	2	2
ENSG00000016391	1.77619	CHDH	choline dehydrogenase [Source:HGNC Symbol;Acc:HGNC:24288]	0.00902081	1776190	174533600	4.27768e-15	1800722	85183218	4599.69	1799484	85225177	3	3	6
ENSG00000017260	0.491517	ATP2C1	ATPase secretory pathway Ca2+ transporting 1 [Source:HGNC Symbol;Acc:HGNC:13211]	3.73835e-86	491517	2357370000	6.95805e-109	497414	1103803707	0.213714	497483	1103761704	3	3	6
ENSG00000017427	18.4562	IGF1	insulin like growth factor 1 [Source:HGNC Symbol;Acc:HGNC:5464]	6.05954e-212	18456220	1119226000	0,000000e+00	18704420	537294835	4.44371	18579940	537336771	3	3	6
ENSG00000017483	10.5111	SLC38A5	solute carrier family 38 member 5 [Source:HGNC Symbol;Acc:HGNC:18070]	1.24017e-29	10511060	145159400	2.59483e-67	10632870	69679585	0.432451	10357600	69721546	0	3	3
ENSG00000017797	1.35642	RALBP1	ralA binding protein 1 [Source:HGNC Symbol;Acc:HGNC:9841]	2.02674e-08	1356421	501821100	5.43346e-14	1372420	248486025	13.0048	1372362	248527970	3	3	6
ENSG00000018236	2.22835	CNTN1	contactin 1 [Source:HGNC Symbol;Acc:HGNC:2171]	5.83388e-31	2228352	704272400	9.49597e-78	2254192	340803245	152.47	2253344	340845189	3	3	6
ENSG00000018280	0.434685	SLC11A1	solute carrier family 11 member 1 [Source:HGNC Symbol;Acc:HGNC:10907]	1012.76	434685	23948720	1.07043	439174	11266422	1845.58	447242	11224458	3	1	4
ENSG00000018408	1.36489	WWTR1	WW domain containing transcription regulator 1 [Source:HGNC Symbol;Acc:HGNC:24042]	4.53228e-10	1364893	842200200	6.40512e-19	1381794	417389880	97.9225	1381757	417431813	3	3	6
ENSG00000018625	2.32918	ATP1A2	ATPase Na+/K+ transporting subunit alpha 2 [Source:HGNC Symbol;Acc:HGNC:800]	1.06377e-27	2329185	367176400	1.92788e-49	2357308	177647062	9.22249	2355378	177689015	3	3	6
ENSG00000019144	0.731856	PHLDB1	pleckstrin homology like domain family B member 1 [Source:HGNC Symbol;Acc:HGNC:23697]	4.64768e-14	731856	2245352000	5.41954e-22	740180	1031152624	268.318	740204	1031110641	3	3	6
ENSG00000019485	1.62618	PRDM11	PR/SET domain 11 [Source:HGNC Symbol;Acc:HGNC:13996]	6.42798e-31	1626181	875065200	1.12577e-42	1645300	427358790	0.43503	1645152	427400726	3	3	6
ENSG00000019505	4.10912	SYT13	synaptotagmin 13 [Source:HGNC Symbol;Acc:HGNC:14962]	2.49243e-25	4109117	187999100	1.6281e-50	4164124	90532189	7.10564	4141732	90574148	3	3	6
ENSG00000019549	1.43787	SNAI2	snail family transcriptional repressor 2 [Source:HGNC Symbol;Acc:HGNC:11094]	0.000124178	1437870	321900800	2.80599e-13	1453788	158211254	1458.94	1453626	158253207	3	3	6
ENSG00000019582	1.29521	CD74	CD74 molecule [Source:HGNC Symbol;Acc:HGNC:1697]	132.225	1295206	311793400	9.36365e-07	1310109	155152231	41059.7	1310058	155194183	3	3	6
ENSG00000019991	4.21628	HGF	hepatocyte growth factor [Source:HGNC Symbol;Acc:HGNC:4893]	3.35444e-22	4216280	208091200	1.13598e-56	4272050	100155026	253.469	4250348	100196985	3	3	6
ENSG00000019995	0.799771	ZRANB1	zinc finger RANBP2-type containing 1 [Source:HGNC Symbol;Acc:HGNC:18224]	0.024299	799771	370824900	0.000931333	809302	167336322	19.6239	809397	167294356	3	3	6
ENSG00000020181	4.59677	ADGRA2	adhesion G protein-coupled receptor A2 [Source:HGNC Symbol;Acc:HGNC:17849]	0,000000e+00	4596774	10272450000	0,000000e+00	4649638	4941476580	0.224752	4649083	4941518276	3	3	6
ENSG00000020426	0.689125	MNAT1	MNAT1 component of CDK activating kinase [Source:HGNC Symbol;Acc:HGNC:7181]	3.60314	689125	115509300	0.00701492	697253	53308555	513.607	697864	53266590	3	3	6
ENSG00000020577	2.95674	SAMD4A	sterile alpha motif domain containing 4A [Source:HGNC Symbol;Acc:HGNC:23023]	5.69333e-34	2956744	414608300	5.06464e-75	2996035	200167409	44.4894	2992137	200209362	3	3	6
ENSG00000021300	0.468716	PLEKHB1	pleckstrin homology domain containing B1 [Source:HGNC Symbol;Acc:HGNC:19079]	3.02472e-12	468716	374424000	5.67047e-40	474846	175135386	2217.69	475313	175093416	3	3	6
ENSG00000021355	0.774963	SERPINB1	serpin family B member 1 [Source:HGNC Symbol;Acc:HGNC:3311]	3800.94	774963	68082030	229.894	784000	30958376	8787.67	784619	30916412	3	3	6
ENSG00000021488	0.581136	SLC7A9	solute carrier family 7 member 9 [Source:HGNC Symbol;Acc:HGNC:11067]	29784.3	581136	18933070	761.316	589807	0,8757993				3	3	6
ENSG00000021762	1.47097	OSBPL5	oxysterol binding protein like 5 [Source:HGNC Symbol;Acc:HGNC:16392]	1.51571e-05	1470969	283058700	3.38362e-13	1488408	139080674	203.276	1488182	139122628	3	3	6
ENSG00000022267	3.86477	FHL1	four and a half LIM domains 1 [Source:HGNC Symbol;Acc:HGNC:3702]	5.82499e-120	3864767	1058699000	2.53677e-203	3910515	509844058	1.984	3907149	509885994	3	3	6
ENSG00000022556	0.738131	NLRP2	NLR family pyrin domain containing 2 [Source:HGNC Symbol;Acc:HGNC:22948]	6.1788	738131	161285600	0.00624256	746777	73880168	2288.33	747109	73838203	3	3	6
ENSG00000022567	0.610712	SLC45A4	solute carrier family 45 member 4 [Source:HGNC Symbol;Acc:HGNC:29196]	2.42313e-08	610712	251226900	7.53447e-15	618187	116705079	13.3446	618595	116663112	3	3	6
ENSG00000023041	0.487583	ZDHHC6	zinc finger DHHC-type palmitoyltransferase 6 [Source:HGNC Symbol;Acc:HGNC:19160]	3.28258e-30	487583	726419700	2.53201e-63	493055	340771128	260.154	493281	340729152	3	3	6
ENSG00000023171	1.55147	GRAMD1B	GRAM domain containing 1B [Source:HGNC Symbol;Acc:HGNC:29214]	3.38705	1551465	90354130	0.000809795	1569754	44242212	58.5243	1568703	44284173	3	3	6
ENSG00000023191	0.810633	RNH1	ribonuclease/angiogenin inhibitor 1 [Source:HGNC Symbol;Acc:HGNC:10074]	0.00270089	810633	569981600	0.000256491	820047	256685469	145.84	820104	256643503	3	3	6
ENSG00000023445	4.38769	BIRC3	baculoviral IAP repeat containing 3 [Source:HGNC Symbol;Acc:HGNC:591]	0.0103085	4387686	40634880	1.41807e-11	4446872	19558458	18.912	4326875	19600421	0	3	3
ENSG00000023839	0.102562	ABCC2	ATP binding cassette subfamily C member 2 [Source:HGNC Symbol;Acc:HGNC:53]	2.80218e-55	102562	336824300	1.27864e-128	103998	159131030	78.0298	105329	159089060	3	3	6
ENSG00000023902	1.34976	PLEKHO1	pleckstrin homology domain containing O1 [Source:HGNC Symbol;Acc:HGNC:24310]	5.96064e-05	1349763	356906000	2.08473e-10	1365565	176764324	48.7886	1365487	176806275	3	3	6
ENSG00000024422	4.83958	EHD2	EH domain containing 2 [Source:HGNC Symbol;Acc:HGNC:3243]	1.85306e-297	4839584	2376235000	0,000000e+00	4895308	1142745571	0.0188359	4892568	1142787473	3	3	6
ENSG00000024526	2.44199	DEPDC1	DEP domain containing 1 [Source:HGNC Symbol;Acc:HGNC:22949]	3.44403e-08	2441992	125309200	1.37655e-19	2473777	60650087	108.188	2467051	60692047	3	3	6
ENSG00000025039	0.664993	RRAGD	Ras related GTP binding D [Source:HGNC Symbol;Acc:HGNC:19903]	0.00436428	664993	192234400	6.6029e-08	672704	89022857	1162.48	673119	88980890	3	3	6
ENSG00000025434	0.655072	NR1H3	nuclear receptor subfamily 1 group H member 3 [Source:HGNC Symbol;Acc:HGNC:7966]	2.50077e-06	655072	253286900	1.10979e-11	662634	117395295	55.6508	662966	117353328	3	3	6
ENSG00000025708	0.644652	TYMP	thymidine phosphorylase [Source:HGNC Symbol;Acc:HGNC:3148]	0.736831	644652	120814300	5.55745e-05	651615	56159760	2102.47	652344	56117795	3	3	6
ENSG00000025772	0.741015	TOMM34	translocase of outer mitochondrial membrane 34 [Source:HGNC Symbol;Acc:HGNC:15746]	0.00198078	741015	298868900	7.6343e-07	749905	136733547	207.802	750081	136691580	3	3	6
ENSG00000026103	4.00388	FAS	Fas cell surface death receptor [Source:HGNC Symbol;Acc:HGNC:11920]	2.17389e-10	4003878	93930520	6.56089e-26	4048813	45224051	76.7318	4007587	45266012	3	3	6
ENSG00000026508	24.0944	CD44	CD44 molecule (Indian blood group) [Source:HGNC Symbol;Acc:HGNC:1681]	9.99676e-98	24094360	458036900	3.28678e-231	24400870	219742158	1.78105	23876020	219784111	2	3	5
ENSG00000026652	1.35086	AGPAT4	1-acylglycerol-3-phosphate O-acyltransferase 4 [Source:HGNC Symbol;Acc:HGNC:20885]	1.57658	1350862	164590500	0.000389246	1366125	81423014	545.383	1365956	81464972	3	3	6
ENSG00000026950	2.64176	BTN3A1	butyrophilin subfamily 3 member A1 [Source:HGNC Symbol;Acc:HGNC:1138]	6.51019e-24	2641757	294157700	1.67643e-48	2669900	141966101	59.5822	2666135	142008057	3	3	6
ENSG00000028528	0.785462	SNX1	sorting nexin 1 [Source:HGNC Symbol;Acc:HGNC:11172]	1.64624e-06	785462	763776600	6.10313e-08	794806	346105222	19.4916	794858	346063254	3	3	6
ENSG00000029153	1.65553	BMAL2	basic helix-loop-helix ARNT like 2 [Source:HGNC Symbol;Acc:HGNC:18984]	11.3092	1655526	69565080	0.00280506	1675974	33971584	50.5214	1673896	34013546	3	3	6
ENSG00000029993	1.79367	HMGB3	high mobility group box 3 [Source:HGNC Symbol;Acc:HGNC:5004]	3.09423e-34	1793669	903337600	4.9615e-58	1814657	439448903	16.5794	1814407	439490840	3	3	6
ENSG00000030066	1.29445	NUP160	nucleoporin 160 [Source:HGNC Symbol;Acc:HGNC:18017]	0.00726045	1294445	296867200	1.75549e-06	1309937	148059341	0.272904	1309884	148101293	3	3	6
ENSG00000030419	0.813351	IKZF2	IKAROS family zinc finger 2 [Source:HGNC Symbol;Acc:HGNC:13177]				36348.2	813351	0,9959285	37852.3	814891	0,9917321	3	3	6
ENSG00000031081	2.27174	ARHGAP31	Rho GTPase activating protein 31 [Source:HGNC Symbol;Acc:HGNC:29216]	8.97639e-18	2271740	273342600	6.6055e-37	2297455	132238429	98.0793	2295106	132280385	3	3	6
ENSG00000031691	1.28728	CENPQ	centromere protein Q [Source:HGNC Symbol;Acc:HGNC:21347]				17241.6	1287276	10000848	8370.44	1286692	10042812	3	3	6
ENSG00000033122	1.78904	LRRC7	leucine rich repeat containing 7 [Source:HGNC Symbol;Acc:HGNC:18531]	0.0245833	1789042	114691700	2.16552e-09	1809812	55817533	1696.91	1807874	55859494	3	3	6
ENSG00000033327	2.62083	GAB2	GRB2 associated binding protein 2 [Source:HGNC Symbol;Acc:HGNC:14458]	2.03142e-56	2620829	747278400	3.66915e-103	2649629	360671636	11.0165	2648183	360713579	3	3	6
ENSG00000033627	0.654592	ATP6V0A1	ATPase H+ transporting V0 subunit a1 [Source:HGNC Symbol;Acc:HGNC:865]	1.38045e-21	654592	758301500	9.39515e-28	662214	351454004	4.78179	662325	351412030	3	3	6
ENSG00000033800	0.813159	PIAS1	protein inhibitor of activated STAT 1 [Source:HGNC Symbol;Acc:HGNC:2752]	19.8983	813159	294662200	0.0598935	822896	132302625	5286.41	823004	132260660	3	3	6
ENSG00000033867	1.50371	SLC4A7	solute carrier family 4 member 7 [Source:HGNC Symbol;Acc:HGNC:11033]	11.0736	1503713	97417490	0.00166241	1520787	47759410	2097.36	1520012	47801371	3	3	6
ENSG00000034152	1.20847	MAP2K3	mitogen-activated protein kinase kinase 3 [Source:HGNC Symbol;Acc:HGNC:6843]	5705.01	1208472	79791600	241.129	1223085	40448493	359.556	1223049	40490454	3	3	6
ENSG00000034239	0.401139	CLXN	calaxin [Source:HGNC Symbol;Acc:HGNC:25678]	5.8803e-07	401139	109551400	7.23057e-16	406027	51490376	56.5397	407995	51448410	3	3	6
ENSG00000034510	1.53437	TMSB10	thymosin beta 10 [Source:HGNC Symbol;Acc:HGNC:11879]	8.13418e-48	1534371	3051362000	1.41679e-51	1552309	1494591861	0.404517	1552281	1494633725	3	3	6
ENSG00000034533	0.76182	ASTE1	asteroid homolog 1 [Source:HGNC Symbol;Acc:HGNC:25021]	800.573	761820	79988060	36.4389	770275	36579057	1968.82	770851	36537093	3	3	6
ENSG00000034677	1.21015	RNF19A	ring finger protein 19A, RBR E3 ubiquitin protein ligase [Source:HGNC Symbol;Acc:HGNC:13432]	57.4688	1210154	201980500	0.2765	1223965	102039970	930.117	1223951	102081925	3	3	6
ENSG00000034693	0.831381	PEX3	peroxisomal biogenesis factor 3 [Source:HGNC Symbol;Acc:HGNC:8858]	26124	831381	50832970							3	3	6
ENSG00000034713	0.644419	GABARAPL2	GABA type A receptor associated protein like 2 [Source:HGNC Symbol;Acc:HGNC:13291]	1.20122e-14	644419	539893100	9.37971e-24	652189	250195834	56.7971	652352	250153863	3	3	6
ENSG00000035141	0.775886	FAM136A	family with sequence similarity 136 member A [Source:HGNC Symbol;Acc:HGNC:25911]	0.530018	775886	219612200	0.00746835	784862	99908577	66.4978	785053	99866612	3	3	6
ENSG00000035403	1.32881	VCL	vinculin [Source:HGNC Symbol;Acc:HGNC:12665]	5.45989e-14	1328805	1322748000	1.31416e-18	1344813	657155993	1.05404	1344795	657197907	3	3	6
ENSG00000035681	1.31671	NSMAF	neutral sphingomyelinase activation associated factor [Source:HGNC Symbol;Acc:HGNC:8017]	5.59097	1316708	168299900	0.0015707	1332296	83673970	841.898	1332176	83715928	3	3	6
ENSG00000035862	2.57279	TIMP2	TIMP metallopeptidase inhibitor 2 [Source:HGNC Symbol;Acc:HGNC:11821]	5.58717e-158	2572786	5467077000	8.07537e-241	2601608	2639641939	1.69559	2601422	2639683752	3	3	6
ENSG00000036448	0.642923	MYOM2	myomesin 2 [Source:HGNC Symbol;Acc:HGNC:7614]	72.3329	642923	68384000	0.188749	650239	31762814	1715.75	651535	31720850	3	3	6
ENSG00000036672	0.542121	USP2	ubiquitin specific peptidase 2 [Source:HGNC Symbol;Acc:HGNC:12618]	1.23383e-09	542121	222028100	7.36533e-19	547991	103935861	160.913	548600	103893894	3	3	6
ENSG00000036828	0.229765	CASR	calcium sensing receptor [Source:HGNC Symbol;Acc:HGNC:1514]	1.39439e-27	229765	201581200	6.72821e-53	232532	95155012	2.5769	234212	95113044	3	3	6
ENSG00000037042	0.761233	TUBG2	tubulin gamma 2 [Source:HGNC Symbol;Acc:HGNC:12419]	3.58866	761233	196303000	0.00434784	769552	89832754	4183.77	769788	89790788	3	3	6
ENSG00000037280	0.272188	FLT4	fms related receptor tyrosine kinase 4 [Source:HGNC Symbol;Acc:HGNC:3767]	2.80877e-143	272188	1612938000	1.92623e-240	275226	761526201	4.36282	275416	761484206	3	3	6
ENSG00000037749	0.764712	MFAP3	microfibril associated protein 3 [Source:HGNC Symbol;Acc:HGNC:7034]	0.0852161	764712	264266000	0.000217545	774077	120192741	183.881	774248	120150775	3	3	6
ENSG00000037757	0.827097	MRI1	methylthioribose-1-phosphate isomerase 1 [Source:HGNC Symbol;Acc:HGNC:28469]	2937.89	827097	93092880							3	3	6
ENSG00000037965	1.69812	HOXC8	homeobox C8 [Source:HGNC Symbol;Acc:HGNC:5129]	1.90076	1698121	98708710	1.71864e-06	1716314	48073433	5344.07	1714626	48115394	3	3	6
ENSG00000038274	0.811003	MAT2B	methionine adenosyltransferase 2B [Source:HGNC Symbol;Acc:HGNC:6905]	8.69721	811003	223916700	0.476265	820667	100665822	89.9604	820811	100623857	3	3	6
ENSG00000038295	41.6195	TLL1	tolloid like 1 [Source:HGNC Symbol;Acc:HGNC:11843]	1.87446e-20	41619530	123440700	1.15202e-79	42062390	59199602	10.7494	36709690	59241563	0	3	3
ENSG00000038382	2.19819	TRIO	trio Rho guanine nucleotide exchange factor [Source:HGNC Symbol;Acc:HGNC:12303]	3.30435e-93	2198194	1983551000	2.00604e-131	2224936	960616332	0.491198	2224650	960658239	3	3	6
ENSG00000038427	3.35873	VCAN	versican [Source:HGNC Symbol;Acc:HGNC:2464]	0,000000e+00	3358727	21147640000	0,000000e+00	3399323	10192002681	0.0491511	3399210	10192044081	3	3	6
ENSG00000038532	0.61711	CLEC16A	C-type lectin domain containing 16A [Source:HGNC Symbol;Acc:HGNC:29013]	6.63963e-18	617110	767797000	5.96851e-35	624791	356293003	165.083	624921	356251028	3	3	6
ENSG00000039068	1.38468	CDH1	cadherin 1 [Source:HGNC Symbol;Acc:HGNC:1748]	2.1471e-07	1384682	525537900	3.47997e-16	1400694	259456337	382.629	1400625	259498283	3	3	6
ENSG00000039139	1.62711	DNAH5	dynein axonemal heavy chain 5 [Source:HGNC Symbol;Acc:HGNC:2950]	38591.8	1627114	15882720	1434.25	1646851	0,7762197	14049.1	1638782	0,7804161	3	3	6
ENSG00000039523	0.397386	RIPOR1	RHO family interacting cell polarization regulator 1 [Source:HGNC Symbol;Acc:HGNC:25836]	3.2081e-26	397386	5723796000	2.26433e-221	402078	2690010665	51.1389	402116	2689968600	3	3	6
ENSG00000039537	0.156515	C6	complement C6 [Source:HGNC Symbol;Acc:HGNC:1339]	1.06685e-71	156515	488322900	7.03154e-148	158302	230932932	26.5352	159121	230890959	3	3	6
ENSG00000039560	1.34306	RAI14	retinoic acid induced 14 [Source:HGNC Symbol;Acc:HGNC:14873]	4.67837e-08	1343058	582808100	2.4834e-14	1359407	289245598	22.8483	1359362	289287541	3	3	6
ENSG00000039650	0.773823	PNKP	polynucleotide kinase 3-phosphatase [Source:HGNC Symbol;Acc:HGNC:9154]	1.86477e-05	773823	762560500	2.62769e-09	783085	346434414	309.003	783141	346392445	3	3	6
ENSG00000040199	0.716402	PHLPP2	PH domain and leucine rich repeat protein phosphatase 2 [Source:HGNC Symbol;Acc:HGNC:29149]	0.00524363	716402	209629900	8.32573e-06	724752	96428677	17.3811	725042	96386711	3	3	6
ENSG00000040487	0.623088	SLC66A1	solute carrier family 66 member 1 [Source:HGNC Symbol;Acc:HGNC:26001]	0.000294856	623088	209043700	2.30202e-11	630539	97074426	1101.37	631004	97032459	3	3	6
ENSG00000040531	0.761132	CTNS	cystinosin, lysosomal cystine transporter [Source:HGNC Symbol;Acc:HGNC:2518]	1.43235	761132	229524500	0.000829009	770433	104476836	2493.71	770635	104434871	3	3	6
ENSG00000040608	1.6382	RTN4R	reticulon 4 receptor [Source:HGNC Symbol;Acc:HGNC:18601]	1.37604	1638205	143213700	3.94702e-09	1654326	69731046	12015.6	1653387	69773006	3	3	6
ENSG00000040731	1.94218	CDH10	cadherin 10 [Source:HGNC Symbol;Acc:HGNC:1749]	6.10786e-14	1942184	368908700	3.97838e-36	1963200	178905896	571.619	1962300	178947849	3	3	6
ENSG00000041357	0.810872	PSMA4	proteasome 20S subunit alpha 4 [Source:HGNC Symbol;Acc:HGNC:9533]	0.283254	810872	352291400	0.00987178	820700	158218927	103.539	820792	158176962	3	3	6
ENSG00000041515	1.82006	MYO16	myosin XVI [Source:HGNC Symbol;Acc:HGNC:29822]				2953.55	1820064	0,5352936	2225.79	1799868	0,5394899	0	2	2
ENSG00000041880	0.775326	PARP3	poly(ADP-ribose) polymerase family member 3 [Source:HGNC Symbol;Acc:HGNC:273]	22.5544	775326	145404400	0.64082	784271	66175979	375.939	784561	66134015	3	3	6
ENSG00000041982	8.25771	TNC	tenascin C [Source:HGNC Symbol;Acc:HGNC:5318]	5.68231e-104	8257712	5930479000	0,000000e+00	8369544	2850094979	8.19542	8365514	2850136792	3	3	6
ENSG00000041988	0.778893	THAP3	THAP domain containing 3 [Source:HGNC Symbol;Acc:HGNC:20855]	0.0266806	778893	290122500	0.000439706	787933	131876117	43.3167	788074	131834152	3	3	6
ENSG00000042062	2.53324	RIPOR3	RIPOR family member 3 [Source:HGNC Symbol;Acc:HGNC:16168]	0.00231723	2533238	73098830	1.24805e-11	2563173	35303378	226.247	2550118	35345340	3	3	6
ENSG00000042493	1.97419	CAPG	capping actin protein, gelsolin like [Source:HGNC Symbol;Acc:HGNC:1474]	1.98647e-26	1974185	619564900	1.83183e-56	1995571	300250222	102.262	1994993	300292167	3	3	6
ENSG00000043039	10.841	BARX2	BARX homeobox 2 [Source:HGNC Symbol;Acc:HGNC:956]	8.17748e-06	10840970	65302010	1.13798e-32	10964720	31449155	20571.4	10335320	31491117	0	3	3
ENSG00000043093	0.826995	DCUN1D1	defective in cullin neddylation 1 domain containing 1 [Source:HGNC Symbol;Acc:HGNC:18184]	1391.56	826995	111640500							3	3	6
ENSG00000043143	1.23647	JADE2	jade family PHD finger 2 [Source:HGNC Symbol;Acc:HGNC:22984]	398.183	1236475	126516600	3.06491	1251127	63653593	460.532	1251078	63695552	3	3	6
ENSG00000043355	1.60881	ZIC2	Zic family member 2 [Source:HGNC Symbol;Acc:HGNC:12873]	18.6626	1608812	108775400	6.56909e-06	1625585	53028521	17751	1624480	53070482	3	3	6
ENSG00000044459	2.43961	CNTLN	centlein [Source:HGNC Symbol;Acc:HGNC:23432]	5.62562e-22	2439608	287210800	4.0354e-43	2469172	138913963	45.8634	2466247	138955919	3	3	6
ENSG00000044524	0.64752	EPHA3	EPH receptor A3 [Source:HGNC Symbol;Acc:HGNC:3387]	240.4	647520	81448040	0.0277154	654720	37850725	43720.4	655785	37808760	3	3	6
ENSG00000046604	0.558163	DSG2	desmoglein 2 [Source:HGNC Symbol;Acc:HGNC:3049]	3.69347e-62	558163	2084947000	1.04286e-73	564791	973087578	0.570751	564852	973045582	3	3	6
ENSG00000046653	2.72702	GPM6B	glycoprotein M6B [Source:HGNC Symbol;Acc:HGNC:4461]	8.66681e-24	2727025	245911400	1.13552e-42	2760860	118761900	1.9487	2755826	118803858	3	3	6
ENSG00000046889	1.5	PREX2	phosphatidylinositol-3,4,5-trisphosphate dependent Rac exchange factor 2 [Source:HGNC Symbol;Acc:HGNC:22950]	1300.04	1499996	47586740	6.00718	1518314	23376876	2697.56	1516755	23418839	3	3	6
ENSG00000047188	1.35412	YTHDC2	YTH domain containing 2 [Source:HGNC Symbol;Acc:HGNC:24721]	0.619512	1354123	191363100	1.66592e-05	1370869	94952680	1270.25	1370718	94994637	3	3	6
ENSG00000047249	0.66024	ATP6V1H	ATPase H+ transporting V1 subunit H [Source:HGNC Symbol;Acc:HGNC:18303]	2.60759e-06	660240	262448400	1.13602e-11	668074	121474813	53.8147	668385	121432846	3	3	6
ENSG00000047365	0.588551	ARAP2	ArfGAP with RhoGAP domain, ankyrin repeat and PH domain 2 [Source:HGNC Symbol;Acc:HGNC:16924]	440.508	588551	65884850	0.0200816	596459	30553266				3	3	6
ENSG00000047457	9.91328	CP	ceruloplasmin [Source:HGNC Symbol;Acc:HGNC:2295]	4.38806e-137	9913276	761495900	2.09843e-275	10019460	365409950	4.27488	9972374	365451895	3	3	6
ENSG00000047617	0.594173	ANO2	anoctamin 2 [Source:HGNC Symbol;Acc:HGNC:1183]				9698.53	594173	0,4980103				3	1	4
ENSG00000047849	1.44073	MAP4	microtubule associated protein 4 [Source:HGNC Symbol;Acc:HGNC:6862]	1.48602e-32	1440734	3225738000	9.59629e-39	1457279	1586345468	9.58373	1457262	1586387321	3	3	6
ENSG00000047936	5.80242	ROS1	ROS proto-oncogene 1, receptor tyrosine kinase [Source:HGNC Symbol;Acc:HGNC:10261]	1.91032	5802420	24737710	3.76662e-07	5865189	11891919	137.576	5483783	11933883	0	3	3
ENSG00000048052	2.3343	HDAC9	histone deacetylase 9 [Source:HGNC Symbol;Acc:HGNC:14065]	0.437381	2334299	58312470	1.65796e-07	2358981	28176573	940.293	2346890	28218535	3	3	6
ENSG00000048140	1.59151	TSPAN17	tetraspanin 17 [Source:HGNC Symbol;Acc:HGNC:13594]	3.86117e-17	1591511	500432000	4.02323e-28	1610268	244646812	2.87891	1610042	244688760	3	3	6
ENSG00000048162	0.782313	NOP16	NOP16 nucleolar protein [Source:HGNC Symbol;Acc:HGNC:26934]	7.76527	782313	202095700	0.0438092	791536	91688318	1380.93	791734	91646353	3	3	6
ENSG00000048392	0.816771	RRM2B	ribonucleotide reductase regulatory TP53 inducible subunit M2B [Source:HGNC Symbol;Acc:HGNC:17296]	7120.84	816771	73832350	1123.69	827014	33008007	3921.93	827431	32966043	3	3	6
ENSG00000048405	0.815388	ZNF800	zinc finger protein 800 [Source:HGNC Symbol;Acc:HGNC:27267]	7526.1	815388	68754370	1207.2	824629	30957817	4449.67	825082	30915853	3	3	6
ENSG00000048471	1.3043	SNX29	sorting nexin 29 [Source:HGNC Symbol;Acc:HGNC:30542]	0.005918	1304304	345931200	5.61049e-08	1319937	172287490	107.146	1319886	172329441	3	3	6
ENSG00000048544	1.39015	MRPS10	mitochondrial ribosomal protein S10 [Source:HGNC Symbol;Acc:HGNC:14502]	17.968	1390146	137523400	0.000719665	1405954	67800013	5556.94	1405678	67841972	3	3	6
ENSG00000048545	4.74066	GUCA1A	guanylate cyclase activator 1A [Source:HGNC Symbol;Acc:HGNC:4678]	167.351	4740660	17090550	0.00769839	4796481	0,8214354	602.275	4467651	0,8256317	0	2	2
ENSG00000048828	1.21367	FAM120A	family with sequence similarity 120A [Source:HGNC Symbol;Acc:HGNC:13247]	0.27328	1213666	426525300	0.000264851	1228166	215819866	329.962	1228158	215861811	3	3	6
ENSG00000049089	4.85881	COL9A2	collagen type IX alpha 2 chain [Source:HGNC Symbol;Acc:HGNC:2218]	1.94979e-144	4858809	1381345000	2.61792e-294	4913541	663950661	4.97296	4908782	663992589	3	3	6
ENSG00000049167	1.20951	ERCC8	ERCC excision repair 8, CSA ubiquitin ligase complex subunit [Source:HGNC Symbol;Acc:HGNC:3439]				1617.56	1209505	29706153	2911.23	1209480	29748114	3	3	6
ENSG00000049192	6.11588	ADAMTS6	ADAM metallopeptidase with thrombospondin type 1 motif 6 [Source:HGNC Symbol;Acc:HGNC:222]	4.1695e-26	6115880	157241300	1.1475e-56	6196842	75596722	12.8095	6123203	75638682	3	3	6
ENSG00000049239	1.40207	H6PD	hexose-6-phosphate dehydrogenase/glucose 1-dehydrogenase [Source:HGNC Symbol;Acc:HGNC:4795]	1.05057e-21	1402069	1397227000	1.30422e-26	1418875	689683150	0.689663	1418845	689725064	3	3	6
ENSG00000049246	1.41797	PER3	period circadian regulator 3 [Source:HGNC Symbol;Acc:HGNC:8847]	0.188965	1417972	151444600	3.18444e-05	1434748	74651663	24.133	1434443	74693622	3	3	6
ENSG00000049247	1.43183	UTS2	urotensin 2 [Source:HGNC Symbol;Acc:HGNC:12636]				4426.5	1431832	0,9149744	28244.8	1429409	0,9191708	3	3	6
ENSG00000049249	3.52318	TNFRSF9	TNF receptor superfamily member 9 [Source:HGNC Symbol;Acc:HGNC:11924]	876.577	3523175	16474790	0.168311	3583779	0,7953608	4568.18	3426162	0,7995571	0	2	2
ENSG00000049283	0.486542	EPN3	epsin 3 [Source:HGNC Symbol;Acc:HGNC:18235]	5.9929	486542	55260870	0.000149967	491949	25926109	1669.96	494922	25884144	3	3	6
ENSG00000049323	1.21092	LTBP1	latent transforming growth factor beta binding protein 1 [Source:HGNC Symbol;Acc:HGNC:6714]				0.00138436	1210921	235228102	6705.07	1210918	235270045	3	3	6
ENSG00000049449	1.86927	RCN1	reticulocalbin 1 [Source:HGNC Symbol;Acc:HGNC:9934]	1.0804e-86	1869266	2437511000	1.54098e-95	1891561	1184601216	0.00701236	1891447	1184643108	3	3	6
ENSG00000049540	56.3467	ELN	elastin [Source:HGNC Symbol;Acc:HGNC:3327]	0,000000e+00	56346720	5231044000	0,000000e+00	57036400	2509254914	2.96276	56766740	2509296748	3	3	6
ENSG00000049541	1.41258	RFC2	replication factor C subunit 2 [Source:HGNC Symbol;Acc:HGNC:9970]	0.0119338	1412579	191255300	4.61513e-07	1429792	94384294	10.5478	1429558	94426252	3	3	6
ENSG00000049618	1.20374	ARID1B	AT-rich interaction domain 1B [Source:HGNC Symbol;Acc:HGNC:18040]	0.0493579	1203742	568540400	0.000124018	1218393	288711038	52.6054	1218388	288752976	3	3	6
ENSG00000049656	0.733868	CLPTM1L	CLPTM1 like [Source:HGNC Symbol;Acc:HGNC:24308]	2.43113e-08	733868	698014300	4.74002e-14	742512	319957499	153.236	742590	319915529	3	3	6
ENSG00000049759	0.742569	NEDD4L	NEDD4 like E3 ubiquitin protein ligase [Source:HGNC Symbol;Acc:HGNC:7728]	6.93432e-06	742569	644311700	3.13633e-12	751734	294310429	1048.48	751815	294268460	3	3	6
ENSG00000049768	0.630157	FOXP3	forkhead box P3 [Source:HGNC Symbol;Acc:HGNC:6106]	11954.8	630157	24836130	464.457	637869	11522484	1737.59	641635	11480520	3	3	6
ENSG00000049860	1.28926	HEXB	hexosaminidase subunit beta [Source:HGNC Symbol;Acc:HGNC:4879]	0.00133935	1289261	361205800	1.60119e-07	1304368	180119435	31.7061	1304327	180161384	3	3	6
ENSG00000050030	0.650253	NEXMIF	neurite extension and migration factor [Source:HGNC Symbol;Acc:HGNC:29433]	7438.66	650253	32678990	164.991	657622	15161825	12427.4	660237	15119860	3	3	6
ENSG00000050130	0.804357	JKAMP	JNK1/MAPK8 associated membrane protein [Source:HGNC Symbol;Acc:HGNC:20184]	192.32	804357	140228200	9.32278	813641	63296687	1122.03	813884	63254722	3	3	6
ENSG00000050327	1.20208	ARHGEF5	Rho guanine nucleotide exchange factor 5 [Source:HGNC Symbol;Acc:HGNC:13209]	11036.2	1202083	89097980	188.376	1216340	45191903	38340.2	1216315	45233863	3	3	6
ENSG00000050344	0.628324	NFE2L3	NFE2 like bZIP transcription factor 3 [Source:HGNC Symbol;Acc:HGNC:7783]	2.48093e-17	628324	564804200	3.53992e-27	635447	262576083	41.8897	635615	262534112	3	3	6
ENSG00000050393	0.65152	MCUR1	mitochondrial calcium uniporter regulator 1 [Source:HGNC Symbol;Acc:HGNC:21097]	5.94129e-09	651520	360120500	1.37258e-16	659513	166673957	151.228	659750	166631988	3	3	6
ENSG00000050405	1.56858	LIMA1	LIM domain and actin binding 1 [Source:HGNC Symbol;Acc:HGNC:24636]	9.19586e-14	1568581	560784900	3.48773e-29	1588290	274743099	74.4064	1588107	274785045	3	3	6
ENSG00000050426	0.795607	LETMD1	LETM1 domain containing 1 [Source:HGNC Symbol;Acc:HGNC:24241]	835.501	795607	192358400	0.258358	804437	87311510				3	3	6
ENSG00000050438	2.03206	SLC4A8	solute carrier family 4 member 8 [Source:HGNC Symbol;Acc:HGNC:11034]	1.46222e-05	2032055	138336800	7.43592e-16	2057712	67119728	399.577	2054762	67161688	3	3	6
ENSG00000050628	1.31267	PTGER3	prostaglandin E receptor 3 [Source:HGNC Symbol;Acc:HGNC:9595]				3820.78	1312667	14130892	20401.5	1312095	14172855	3	3	6
ENSG00000050730	0.16138	TNIP3	TNFAIP3 interacting protein 3 [Source:HGNC Symbol;Acc:HGNC:19315]	0.124239	161380	34006340	4.01488e-11	163241	16068054	2338.96	174764	16026089	3	0	3
ENSG00000050767	1.56968	COL23A1	collagen type XXIII alpha 1 chain [Source:HGNC Symbol;Acc:HGNC:22990]	0.587629	1569680	126136300	1.4186e-06	1586311	61577389	2825.66	1585499	61619349	3	3	6
ENSG00000051009	0.67854	FHIP1B	FHF complex subunit HOOK interacting protein 1B [Source:HGNC Symbol;Acc:HGNC:25378]	1.03037e-06	678540	339586000	1.88167e-13	686073	157213255	522.42	686292	157171287	3	3	6
ENSG00000051108	0.767769	HERPUD1	homocysteine inducible ER protein with ubiquitin like domain 1 [Source:HGNC Symbol;Acc:HGNC:13744]	0.0116278	767769	300926700	5.44683e-05	776946	136965520	206.292	777093	136923554	3	3	6
ENSG00000051180	2.6506	RAD51	RAD51 recombinase [Source:HGNC Symbol;Acc:HGNC:9817]	2.58421e-09	2650601	120653800	6.34229e-21	2684408	58298296	21.967	2675105	58340257	3	3	6
ENSG00000051341	2.1563	POLQ	DNA polymerase theta [Source:HGNC Symbol;Acc:HGNC:9186]	0.252835	2156297	61157810	6.75409e-07	2183344	29640463	7.01628	2174829	29682425	3	3	6
ENSG00000051382	0.593948	PIK3CB	phosphatidylinositol-4,5-bisphosphate 3-kinase catalytic subunit beta [Source:HGNC Symbol;Acc:HGNC:8976]	1.34947e-06	593948	244614600	1.10531e-15	601359	113702054	644.023	601810	113660086	3	3	6
ENSG00000051523	0.655014	CYBA	cytochrome b-245 alpha chain [Source:HGNC Symbol;Acc:HGNC:2577]	3.73587e-14	655014	775066100	6.48965e-28	662637	359121817	241.225	662745	359079843	3	3	6
ENSG00000051596	1.26615	THOC3	THO complex subunit 3 [Source:HGNC Symbol;Acc:HGNC:19072]	3033.79	1266146	79225710	38.5993	1281260	39656602	5017.66	1281125	39698563	3	3	6
ENSG00000052344	0.590534	PRSS8	serine protease 8 [Source:HGNC Symbol;Acc:HGNC:9491]	5.60436e-22	590534	759014200	1.42307e-40	597092	354084055	174.981	597240	354042080	3	3	6
ENSG00000052749	1.20469	RRP12	ribosomal RNA processing 12 homolog [Source:HGNC Symbol;Acc:HGNC:29100]				18.4148	1204691	68566029	2002.46	1204683	68607986	3	3	6
ENSG00000052795	1.20807	FNIP2	folliculin interacting protein 2 [Source:HGNC Symbol;Acc:HGNC:29280]				6.97221	1208074	76338466	2872.53	1208065	76380424	3	3	6
ENSG00000052802	0.600773	MSMO1	methylsterol monooxygenase 1 [Source:HGNC Symbol;Acc:HGNC:10545]	9.70472e-21	600772	604598800	6.51747e-33	607969	281359605	50.6876	608146	281317633	3	3	6
ENSG00000052850	6.17273	ALX4	ALX homeobox 4 [Source:HGNC Symbol;Acc:HGNC:450]	2.95981e-31	6172734	233853000	1.02566e-80	6254543	112480009	369.923	6203684	112521967	3	3	6
ENSG00000053108	1.61694	FSTL4	follistatin like 4 [Source:HGNC Symbol;Acc:HGNC:21389]	22655.6	1616938	19507640	613.907	1635512	0,9526755	4749.73	1629192	0,9568719	3	3	6
ENSG00000053254	2.25897	FOXN3	forkhead box N3 [Source:HGNC Symbol;Acc:HGNC:1928]	1.72613e-71	2258970	1081424000	7.21313e-105	2285299	523326511	1.17642	2284717	523368445	3	3	6
ENSG00000053438	4.05652	NNAT	neuronatin [Source:HGNC Symbol;Acc:HGNC:7860]	1.49678e-21	4056524	1003659000	6.88462e-205	4108049	483689503	281.67	4103985	483731441	3	3	6
ENSG00000053702	0.317373	NRIP2	nuclear receptor interacting protein 2 [Source:HGNC Symbol;Acc:HGNC:23078]	1.61557e-176	317373	2772799000	8.60478e-256	321151	1306285220	0.24623	321249	1306243205	3	3	6
ENSG00000053747	23.4284	LAMA3	laminin subunit alpha 3 [Source:HGNC Symbol;Acc:HGNC:6483]	4.36958e-35	23428390	172481600	1.39199e-98	23773150	82753147	8.45588	22499180	82795107	0	3	3
ENSG00000053918	2.04845	KCNQ1	potassium voltage-gated channel subfamily Q member 1 [Source:HGNC Symbol;Acc:HGNC:6294]	3.19058e-12	2048453	207166700	7.00796e-24	2072012	100428927	27.1472	2069978	100470885	3	3	6
ENSG00000054148	0.765555	PHPT1	phosphohistidine phosphatase 1 [Source:HGNC Symbol;Acc:HGNC:30033]	0.000566808	765555	384806200	9.63338e-07	774268	175636001	510.068	774384	175594034	3	3	6
ENSG00000054179	0.684731	ENTPD2	ectonucleoside triphosphate diphosphohydrolase 2 [Source:HGNC Symbol;Acc:HGNC:3364]	3.34003	684731	223040200	1.35914e-08	691391	103612084	28543.7	691716	103570117	3	3	6
ENSG00000054392	2.25337	HHAT	hedgehog acyltransferase [Source:HGNC Symbol;Acc:HGNC:18270]	1.67817e-14	2253369	198133200	1.61273e-26	2278895	95842614	1.53158	2275756	95884573	3	3	6
ENSG00000054523	1.20259	KIF1B	kinesin family member 1B [Source:HGNC Symbol;Acc:HGNC:16636]				0.00808104	1202592	211237014	1732.94	1202590	211278959	3	3	6
ENSG00000054598	0.512053	FOXC1	forkhead box C1 [Source:HGNC Symbol;Acc:HGNC:3800]	4.91574e-86	512053	3578185000	7.57877e-111	517901	1675837916	9.09502	517943	1675795895	3	3	6
ENSG00000054654	1.5924	SYNE2	spectrin repeat containing nuclear envelope protein 2 [Source:HGNC Symbol;Acc:HGNC:17084]	8.7131e-13	1592397	1412081000	2.59619e-48	1613098	691671326	794.423	1613017	691713245	3	3	6
ENSG00000054690	0.776033	PLEKHH1	pleckstrin homology, MyTH4 and FERM domain containing H1 [Source:HGNC Symbol;Acc:HGNC:17733]	0.0203905	776033	346934900	3.35221e-05	785234	157635555	716.317	785355	157593588	3	3	6
ENSG00000054803	11.6948	CBLN4	cerebellin 4 precursor [Source:HGNC Symbol;Acc:HGNC:16231]	5.93346	11694780	19525260	1.1901e-07	11859250	0,9388464	2370.33	9717043	0,9430428	0	2	2
ENSG00000054967	1.39172	RELT	RELT TNF receptor [Source:HGNC Symbol;Acc:HGNC:13764]				2403.95	1391719	12472721				3	3	6
ENSG00000055118	0.597837	KCNH2	potassium voltage-gated channel subfamily H member 2 [Source:HGNC Symbol;Acc:HGNC:6251]	3.64186e-49	597837	2033993000	2.96738e-58	604674	947767000	16.1496	604728	947725008	3	3	6
ENSG00000055147	0.766623	FAM114A2	family with sequence similarity 114 member A2 [Source:HGNC Symbol;Acc:HGNC:1333]	43.0401	766623	135420600	0.636142	775584	61699079	898.919	775914	61657114	3	3	6
ENSG00000055332	1.32304	EIF2AK2	eukaryotic translation initiation factor 2 alpha kinase 2 [Source:HGNC Symbol;Acc:HGNC:9437]	0.000178295	1323043	415938300	1.98608e-10	1339240	206921102	196.861	1339188	206963050	3	3	6
ENSG00000055813	1.37335	CCDC85A	coiled-coil domain containing 85A [Source:HGNC Symbol;Acc:HGNC:29400]	5211.3	1373346	45075130	134.322	1388832	22250892	727.409	1388091	22292854	3	3	6
ENSG00000055950	0.53827	MRPL43	mitochondrial ribosomal protein L43 [Source:HGNC Symbol;Acc:HGNC:14517]	5.70962e-44	538270	1138549000	2.52496e-65	544699	531873942	3.67231	544820	531831960	3	3	6
ENSG00000055955	1.22042	ITIH4	inter-alpha-trypsin inhibitor heavy chain 4 [Source:HGNC Symbol;Acc:HGNC:6169]				29044.8	1220422	11329151	5983.82	1220307	11371114	3	3	6
ENSG00000056050	1.22778	HPF1	histone PARylation factor 1 [Source:HGNC Symbol;Acc:HGNC:26051]	11128.5	1227780	68919330	251.084	1243707	34913945	18138.1	1243630	34955906	3	3	6
ENSG00000056097	0.819958	ZFR	zinc finger RNA binding protein [Source:HGNC Symbol;Acc:HGNC:17277]	0.0411065	819958	605696100	0.00127721	829646	271529655	435.293	829695	271487691	3	3	6
ENSG00000056277	1.46578	ZNF280C	zinc finger protein 280C [Source:HGNC Symbol;Acc:HGNC:25955]	1653.81	1465778	47047690	15.3544	1483344	23134884	616.596	1482033	23176846	3	3	6
ENSG00000056487	0.818861	PHF21B	PHD finger protein 21B [Source:HGNC Symbol;Acc:HGNC:25161]				14804.2	818861	15046856	28736.8	819837	15004892	3	3	6
ENSG00000056558	1.60845	TRAF1	TNF receptor associated factor 1 [Source:HGNC Symbol;Acc:HGNC:12031]	0.587865	1608448	99958290	2.34056e-05	1627578	48869862	277.454	1626369	48911822	3	3	6
ENSG00000056736	0.75919	IL17RB	interleukin 17 receptor B [Source:HGNC Symbol;Acc:HGNC:18015]	24411.6	759190	41175500	1760.63	768789	18710722				3	3	6
ENSG00000056972	1.45392	TRAF3IP2	TRAF3 interacting protein 2 [Source:HGNC Symbol;Acc:HGNC:1343]	0.108105	1453924	151180200	5.56481e-06	1470528	74278251	103.63	1470147	74320210	3	3	6
ENSG00000056998	0.660261	GYG2	glycogenin 2 [Source:HGNC Symbol;Acc:HGNC:4700]	0.00201513	660261	210278500	4.20555e-09	668198	97267696	768.099	668587	97225729	3	3	6
ENSG00000057294	0.80629	PKP2	plakophilin 2 [Source:HGNC Symbol;Acc:HGNC:9024]	568.113	806290	194594700	1.0059	816406	87316764	36766.5	816578	87274800	3	3	6
ENSG00000057593	0.57695	F7	coagulation factor VII [Source:HGNC Symbol;Acc:HGNC:3544]	377.853	576950	42084510	1.28997	583942	19613882	408.336	586737	19571917	3	3	6
ENSG00000057657	0.352804	PRDM1	PR/SET domain 1 [Source:HGNC Symbol;Acc:HGNC:9346]	15.3864	352804	44142130	4.1032e-07	355841	20890000	35472.9	361414	20848035	3	2	5
ENSG00000057704	0.324188	TMCC3	transmembrane and coiled-coil domain family 3 [Source:HGNC Symbol;Acc:HGNC:29199]	1.16971e-129	324188	1807768000	1.32917e-208	328148	851248063	1.14571	328296	851206066	3	3	6
ENSG00000058056	1.51733	USP13	ubiquitin specific peptidase 13 [Source:HGNC Symbol;Acc:HGNC:12611]	0.111224	1517332	144309400	3.69082e-07	1536393	70875827	865.517	1535830	70917786	3	3	6
ENSG00000058085	12.4448	LAMC2	laminin subunit gamma 2 [Source:HGNC Symbol;Acc:HGNC:6493]	4.2153e-139	12444760	763004500	3.93244e-301	12571040	366028514	10.1728	12493420	366070459	3	3	6
ENSG00000058091	1.29658	CDK14	cyclin dependent kinase 14 [Source:HGNC Symbol;Acc:HGNC:8883]	1.13015	1296578	237421800	3.2373e-05	1312888	118609119	750.618	1312819	118651074	3	3	6
ENSG00000058272	1.22066	PPP1R12A	protein phosphatase 1 regulatory subunit 12A [Source:HGNC Symbol;Acc:HGNC:7618]	0.281475	1220657	396391500	0.000215526	1234735	199880558	712.977	1234724	199922505	3	3	6
ENSG00000058453	1.52066	CROCC	ciliary rootlet coiled-coil, rootletin [Source:HGNC Symbol;Acc:HGNC:21299]	7.40031e-19	1520662	760178200	5.6793e-31	1538116	372366476	23.1786	1538008	372408415	3	3	6
ENSG00000058668	1.44649	ATP2B4	ATPase plasma membrane Ca2+ transporting 4 [Source:HGNC Symbol;Acc:HGNC:817]	1.10624e-22	1446492	1168713000	1.45736e-29	1463580	575066967	8.85379	1463533	575108891	3	3	6
ENSG00000058729	0.777499	RIOK2	RIO kinase 2 [Source:HGNC Symbol;Acc:HGNC:18999]	108.906	777499	124083900	3.25157	786293	56489746	1186.55	786628	56447781	3	3	6
ENSG00000058799	0.827054	YIPF1	Yip1 domain family member 1 [Source:HGNC Symbol;Acc:HGNC:25231]	5983.41	827054	95175890							3	3	6
ENSG00000058804	1.27623	NDC1	NDC1 transmembrane nucleoporin [Source:HGNC Symbol;Acc:HGNC:25525]	59.7049	1276234	134959900	0.243846	1291099	67412634	325.82	1291008	67454593	3	3	6
ENSG00000059377	0.482647	TBXAS1	thromboxane A synthase 1 [Source:HGNC Symbol;Acc:HGNC:11609]	3.79774e-28	482647	433124300	1.7492e-43	488351	202981075	1.23654	488737	202939104	3	3	6
ENSG00000059378	1.57282	PARP12	poly(ADP-ribose) polymerase family member 12 [Source:HGNC Symbol;Acc:HGNC:21919]	1000.82	1572822	43058410	4.33869	1589995	21029289	317.603	1587591	21071251	3	3	6
ENSG00000059573	1.40583	ALDH18A1	aldehyde dehydrogenase 18 family member A1 [Source:HGNC Symbol;Acc:HGNC:9722]	1.82198e-13	1405832	681741300	2.55947e-20	1422431	336250713	2.42871	1422369	336292653	3	3	6
ENSG00000059691	0.817192	GATB	glutamyl-tRNA amidotransferase subunit B [Source:HGNC Symbol;Acc:HGNC:8849]	3075.05	817192	89944880	456.47	827167	40282531	1710.1	827508	40240567	3	3	6
ENSG00000059728	0.77943	MXD1	MAX dimerization protein 1 [Source:HGNC Symbol;Acc:HGNC:6761]	773.812	779430	96550330	27.1323	788240	43957316	10286.1	788664	43915351	3	3	6
ENSG00000059758	0.768616	CDK17	cyclin dependent kinase 17 [Source:HGNC Symbol;Acc:HGNC:8750]	71.4159	768616	133488000	0.839911	777501	60845750	4878.17	777831	60803785	3	3	6
ENSG00000059769	0.748476	DNAJC25	DnaJ heat shock protein family (Hsp40) member C25 [Source:HGNC Symbol;Acc:HGNC:34187]	795.768	748476	75421890	31.6156	757117	34511264	1113.31	757783	34469299	3	3	6
ENSG00000059804	0.485399	SLC2A3	solute carrier family 2 member 3 [Source:HGNC Symbol;Acc:HGNC:11007]	28.679	485399	532374700	9.58844e-52	489774	250837055	14000.5	490085	250795082	3	3	6
ENSG00000060566	0.0114431	CREB3L3	cAMP responsive element binding protein 3 like 3 [Source:HGNC Symbol;Acc:HGNC:18855]	0.523766	11443.1	29943610	4.60337e-18	11670.4	14183152	62.5347	29291.8	14141188	3	0	3
ENSG00000060642	0.79301	PIGV	phosphatidylinositol glycan anchor biosynthesis class V [Source:HGNC Symbol;Acc:HGNC:26031]	2700.83	793010	73195690	335.113	802243	33139950	131.276	802749	33097986	3	3	6
ENSG00000060656	0.672583	PTPRU	protein tyrosine phosphatase receptor type U [Source:HGNC Symbol;Acc:HGNC:9683]	2.1996e-09	672583	859063900	5.55368e-26	680147	397962465	4123.47	680237	397920491	3	3	6
ENSG00000060718	4.82562	COL11A1	collagen type XI alpha 1 chain [Source:HGNC Symbol;Acc:HGNC:2186]	9.2134e-228	4825625	3123094000	0,000000e+00	4885957	1502162514	1.54167	4883883	1502204397	3	3	6
ENSG00000060749	1.33337	QSER1	glutamine and serine rich 1 [Source:HGNC Symbol;Acc:HGNC:26154]	0.00412832	1333374	362413900	6.94967e-10	1350060	180263470	1105.7	1349993	180305420	3	3	6
ENSG00000060971	0.563918	ACAA1	acetyl-CoA acyltransferase 1 [Source:HGNC Symbol;Acc:HGNC:82]	3.67519e-22	563918	711960500	4.34959e-44	570802	331857815	116.448	570977	331815841	3	3	6
ENSG00000060982	1.51488	BCAT1	branched chain amino acid transaminase 1 [Source:HGNC Symbol;Acc:HGNC:976]	1.7817e-06	1514882	444760300	1.01788e-21	1532652	218158182	2941.36	1532472	218200132	3	3	6
ENSG00000061337	1.85362	LZTS1	leucine zipper tumor suppressor 1 [Source:HGNC Symbol;Acc:HGNC:13861]	1.17414e-09	1853618	274567900	2.7336e-25	1874854	133442628	868.273	1873884	133484584	3	3	6
ENSG00000061455	2.72371	PRDM6	PR/SET domain 6 [Source:HGNC Symbol;Acc:HGNC:9350]	1.30853	2723714	43114080	7.01002e-07	2755649	20801435	292.855	2727511	20843398	3	3	6
ENSG00000061656	0.335403	SPAG4	sperm associated antigen 4 [Source:HGNC Symbol;Acc:HGNC:11214]	1.41271e-06	335403	94903490	2.86504e-18	338699	44824205	612.009	341429	44782239	3	3	6
ENSG00000061918	0.566904	GUCY1B1	guanylate cyclase 1 soluble subunit beta 1 [Source:HGNC Symbol;Acc:HGNC:4687]	5.02508e-32	566904	749750500	6.21654e-45	573775	349541084	0.329601	573939	349499108	3	3	6
ENSG00000062038	1.27635	CDH3	cadherin 3 [Source:HGNC Symbol;Acc:HGNC:1762]	0.00101944	1276355	473336200	1.53016e-08	1291885	236825348	109.173	1291859	236867293	3	3	6
ENSG00000062282	0.564333	DGAT2	diacylglycerol O-acyltransferase 2 [Source:HGNC Symbol;Acc:HGNC:16940]	2634.34	564333	29248190	19.4823	571301	13627264	1965.11	575523	13585299	3	3	6
ENSG00000062524	0.560511	LTK	leukocyte receptor tyrosine kinase [Source:HGNC Symbol;Acc:HGNC:6721]	478.363	560511	42058360	0.427847	566090	19710467	11255.4	569075	19668502	3	3	6
ENSG00000062822	1.24081	POLD1	DNA polymerase delta 1, catalytic subunit [Source:HGNC Symbol;Acc:HGNC:9175]	3.04891	1240814	228284000	0.00716423	1255324	114703507	18.1567	1255294	114745462	3	3	6
ENSG00000063127	0.679784	SLC6A16	solute carrier family 6 member 16 [Source:HGNC Symbol;Acc:HGNC:13622]	35728	679784	21093430	3395.82	688313	0,9729762	8701.93	691802	0,9687798	3	3	6
ENSG00000063176	0.617017	SPHK2	sphingosine kinase 2 [Source:HGNC Symbol;Acc:HGNC:18859]	2.78385e-06	617017	401301700	4.64573e-22	624972	186000416	4072.58	625220	185958447	3	3	6
ENSG00000063180	0.532111	CA11	carbonic anhydrase 11 [Source:HGNC Symbol;Acc:HGNC:1370]	3.96731e-45	532111	1031067000	2.49369e-64	538447	481879176	1.2465	538583	481837196	3	3	6
ENSG00000063245	0.761891	EPN1	epsin 1 [Source:HGNC Symbol;Acc:HGNC:21604]	6.38228e-12	761891	1387425000	7.89354e-14	770575	633673596	241.459	770608	633631623	3	3	6
ENSG00000063438	1.55381	AHRR	aryl hydrocarbon receptor repressor [Source:HGNC Symbol;Acc:HGNC:346]	306.921	1553812	55083880	0.690243	1570380	26910658	931.129	1568651	26952621	3	3	6
ENSG00000063854	0.528406	HAGH	hydroxyacylglutathione hydrolase [Source:HGNC Symbol;Acc:HGNC:4805]	5.26036e-28	528406	506426700	5.58188e-41	534631	236825557	0.668668	534912	236783585	3	3	6
ENSG00000064012	3.26901	CASP8	caspase 8 [Source:HGNC Symbol;Acc:HGNC:1509]	1.41225e-15	3269009	165651100	1.77915e-36	3308642	79805490	119.313	3295428	79847450	3	3	6
ENSG00000064042	0.627698	LIMCH1	LIM and calponin homology domains 1 [Source:HGNC Symbol;Acc:HGNC:29191]	4.94624e-08	627698	304562400	1.93598e-16	635215	141436070	522.365	635527	141394102	3	3	6
ENSG00000064115	0.796597	TM7SF3	transmembrane 7 superfamily member 3 [Source:HGNC Symbol;Acc:HGNC:23049]	3.07759	796597	215821600	0.113514	805965	97561496	77.883	806132	97519531	3	3	6
ENSG00000064199	0.784829	SPA17	sperm autoantigenic protein 17 [Source:HGNC Symbol;Acc:HGNC:11210]	4618.65	784829	81772890	148.927	794914	36895790	38373.9	795395	36853826	3	3	6
ENSG00000064201	2.18967	TSPAN32	tetraspanin 32 [Source:HGNC Symbol;Acc:HGNC:13410]	711.852	2189669	26047070	0.481894	2214078	12606819	535.474	2193153	12648783	3	3	6
ENSG00000064218	0.270253	DMRT3	doublesex and mab-3 related transcription factor 3 [Source:HGNC Symbol;Acc:HGNC:13909]	4.20206e-08	270253	85801580	8.88048e-21	273020	40553663	98.8704	276590	40511697	3	3	6
ENSG00000064225	0.373879	ST3GAL6	ST3 beta-galactoside alpha-2,3-sialyltransferase 6 [Source:HGNC Symbol;Acc:HGNC:18080]	1.04883e-130	373879	2048698000	1.72596e-178	378187	964286241	0.66432	378301	964244240	3	3	6
ENSG00000064300	11.5457	NGFR	nerve growth factor receptor [Source:HGNC Symbol;Acc:HGNC:7809]	8.4467e-08	11545720	828554900	1,573392e-318	11633800	397995407	625.291	11573540	398037350	3	3	6
ENSG00000064393	0.73949	HIPK2	homeodomain interacting protein kinase 2 [Source:HGNC Symbol;Acc:HGNC:14402]	2.56861e-08	739490	3821997000	4.27162e-23	748838	1744704724	2514.51	748852	1744662727	3	3	6
ENSG00000064545	0.599146	TMEM161A	transmembrane protein 161A [Source:HGNC Symbol;Acc:HGNC:26020]	2.90443e-19	599146	578492900	2.28742e-32	605912	269574586	64.4849	606099	269532614	3	3	6
ENSG00000064547	0.764807	LPAR2	lysophosphatidic acid receptor 2 [Source:HGNC Symbol;Acc:HGNC:3168]	0.680533	764807	221474200	0.00149305	773384	101174170	2032.19	773588	101132204	3	3	6
ENSG00000064601	0.591239	CTSA	cathepsin A [Source:HGNC Symbol;Acc:HGNC:9251]	1.31956e-35	591239	2125857000	1.50469e-61	597847	991409521	73.4184	597900	991367526	3	3	6
ENSG00000064651	1.27958	SLC12A2	solute carrier family 12 member 2 [Source:HGNC Symbol;Acc:HGNC:10911]	14.5377	1279577	207725800	0.000867272	1295538	104022466	4659.09	1295475	104064421	3	3	6
ENSG00000064655	17.8075	EYA2	EYA transcriptional coactivator and phosphatase 2 [Source:HGNC Symbol;Acc:HGNC:3520]	2.37267e-37	17807510	717344000	0,000000e+00	17962710	344295297	39.7178	17785100	344337243	3	3	6
ENSG00000064666	1.44166	CNN2	calponin 2 [Source:HGNC Symbol;Acc:HGNC:2156]	2.80996e-29	1441657	2222857000	1.64332e-35	1458788	1094091878	1.6203	1458763	1094133765	3	3	6
ENSG00000064687	0.58718	ABCA7	ATP binding cassette subfamily A member 7 [Source:HGNC Symbol;Acc:HGNC:37]	5.63996e-09	587180	256544900	3.97489e-17	594203	119448728	71.7432	594645	119406760	3	3	6
ENSG00000064692	3.37623	SNCAIP	synuclein alpha interacting protein [Source:HGNC Symbol;Acc:HGNC:11139]	1.76598e-131	3376227	1701575000	1.09743e-238	3414420	819730331	2.6386	3412999	819772250	3	3	6
ENSG00000064703	1.20103	DDX20	DEAD-box helicase 20 [Source:HGNC Symbol;Acc:HGNC:2743]	3850.13	1201030	105955700	66.6278	1215063	53712552	8341.45	1215044	53754511	3	3	6
ENSG00000064763	1.24371	FAR2	fatty acyl-CoA reductase 2 [Source:HGNC Symbol;Acc:HGNC:25531]	441.128	1243715	123247600	2.96055	1257918	61841048	3639.67	1257859	61883006	3	3	6
ENSG00000064787	2.92906	BCAS1	brain enriched myelin associated protein 1 [Source:HGNC Symbol;Acc:HGNC:974]	181.505	2929062	23543440	0.0125004	2961701	11343953	528.329	2897656	11385916	0	3	3
ENSG00000064989	5.03123	CALCRL	calcitonin receptor like receptor [Source:HGNC Symbol;Acc:HGNC:16709]	5.18437e-58	5031234	363708700	1.38143e-103	5087805	174879497	2.14754	5068124	174921451	3	3	6
ENSG00000064999	0.681147	ANKS1A	ankyrin repeat and sterile alpha motif domain containing 1A [Source:HGNC Symbol;Acc:HGNC:20961]	1.42833e-13	681147	735058500	9.83505e-23	688767	340201437	512.169	688868	340159465	3	3	6
ENSG00000065000	0.802866	AP3D1	adaptor related protein complex 3 subunit delta 1 [Source:HGNC Symbol;Acc:HGNC:568]	1.12466e-06	802866	1227787000	1.87687e-07	812314	553893793	105.883	812342	553851825	3	3	6
ENSG00000065029	0.715162	ZNF76	zinc finger protein 76 [Source:HGNC Symbol;Acc:HGNC:13149]	2.68453e-05	715162	373766500	6.55906e-11	723512	171891570	346.356	723676	171849602	3	3	6
ENSG00000065054	0.499162	NHERF2	NHERF family PDZ scaffold protein 2 [Source:HGNC Symbol;Acc:HGNC:11076]	2.39368e-102	499162	3677531000	1.71934e-119	504854	1723381501	3.70246	504897	1723339477	3	3	6
ENSG00000065135	1.22682	GNAI3	G protein subunit alpha i3 [Source:HGNC Symbol;Acc:HGNC:4387]	0.322213	1226824	323873800	0.000620242	1241244	163253710	89.4039	1241228	163295660	3	3	6
ENSG00000065150	1.22193	IPO5	importin 5 [Source:HGNC Symbol;Acc:HGNC:6402]	0.00505055	1221927	719506400	1.3993e-06	1236580	363469436	710.197	1236574	363511369	3	3	6
ENSG00000065268	0.760512	WDR18	WD repeat domain 18 [Source:HGNC Symbol;Acc:HGNC:17956]	7.84164e-05	760512	402752700	2.07986e-07	769338	183839720	79.3716	769454	183797753	3	3	6
ENSG00000065308	0.426168	TRAM2	translocation associated membrane protein 2 [Source:HGNC Symbol;Acc:HGNC:16855]	3.67623e-73	426168	3582537000	9.2463e-170	431422	1680886146	49.2131	431478	1680844120	3	3	6
ENSG00000065320	4.28916	NTN1	netrin 1 [Source:HGNC Symbol;Acc:HGNC:8029]	2.07129e-08	4289164	91470000	1.50263e-26	4332326	43998551	1357.61	4281504	44040512	3	3	6
ENSG00000065328	2.69938	MCM10	minichromosome maintenance 10 replication initiation factor [Source:HGNC Symbol;Acc:HGNC:18043]	3.13322e-12	2699384	151307500	3.50825e-27	2733200	73077550	62.931	2725304	73119510	3	3	6
ENSG00000065357	1.74767	DGKA	diacylglycerol kinase alpha [Source:HGNC Symbol;Acc:HGNC:2849]	4.88862e-05	1747670	148513300	1.09945e-11	1767316	72267414	50.5474	1765994	72309373	3	3	6
ENSG00000065361	0.457668	ERBB3	erb-b2 receptor tyrosine kinase 3 [Source:HGNC Symbol;Acc:HGNC:3431]	4.68658e-82	457668	2418780000	4.91758e-130	462839	1135555966	7.73487	462914	1135513961	3	3	6
ENSG00000065413	1.24866	ANKRD44	ankyrin repeat domain 44 [Source:HGNC Symbol;Acc:HGNC:25259]	33418.5	1248662	40104950	2369.14	1263796	20161312	23083.1	1263595	20203274	3	3	6
ENSG00000065485	1.97849	PDIA5	protein disulfide isomerase family A member 5 [Source:HGNC Symbol;Acc:HGNC:24811]	6.76796e-17	1978491	276563500	3.10846e-29	2001260	134131815	0.69477	1999952	134173771	3	3	6
ENSG00000065491	1.32347	TBC1D22B	TBC1 domain family member 22B [Source:HGNC Symbol;Acc:HGNC:21602]	31.3454	1323469	133172000	0.0247651	1339864	66260822	590.845	1339701	66302781	3	3	6
ENSG00000065526	1.26419	SPEN	spen family transcriptional repressor [Source:HGNC Symbol;Acc:HGNC:17575]	0.00048961	1264187	670878700	1.86757e-09	1279930	336686774	302.874	1279915	336728711	3	3	6
ENSG00000065534	1.55575	MYLK	myosin light chain kinase [Source:HGNC Symbol;Acc:HGNC:7590]	5.94053e-43	1555750	2071285000	2.64182e-49	1574102	1013879176	0.0863911	1574055	1013921073	3	3	6
ENSG00000065559	0.701415	MAP2K4	mitogen-activated protein kinase kinase 4 [Source:HGNC Symbol;Acc:HGNC:6844]	4.86e-10	701415	500498700	2.39063e-15	709613	230656362	46.3816	709745	230614392	3	3	6
ENSG00000065600	1.44547	PACC1	proton activated chloride channel 1 [Source:HGNC Symbol;Acc:HGNC:25593]	254.688	1445466	70967920	0.475925	1463011	34945313	1592.79	1462236	34987274	3	3	6
ENSG00000065609	5.82192	SNAP91	synaptosome associated protein 91 [Source:HGNC Symbol;Acc:HGNC:14986]	4.32721e-06	5821921	56655560	1.11517e-20	5878962	27234960	655.622	5703404	27276923	0	3	3
ENSG00000065621	1.50819	GSTO2	glutathione S-transferase omega 2 [Source:HGNC Symbol;Acc:HGNC:23064]	2528.58	1508193	39420260	23.6944	1526449	19349624	275.147	1524491	19391587	3	3	6
ENSG00000065675	1.55172	PRKCQ	protein kinase C theta [Source:HGNC Symbol;Acc:HGNC:9410]	0.540855	1551719	121166500	5.72867e-06	1569487	59257641	1012.61	1568703	59299601	3	3	6
ENSG00000065717	5.40371	TLE2	TLE family member 2, transcriptional corepressor [Source:HGNC Symbol;Acc:HGNC:11838]	6.53829e-123	5403706	931709700	4.77407e-238	5460175	447700683	4.14316	5450959	447742623	3	3	6
ENSG00000065809	0.747706	FAM107B	family with sequence similarity 107 member B [Source:HGNC Symbol;Acc:HGNC:23726]	0.0061162	747706	266700600	1.22954e-05	756568	121919830	18.157	756758	121877863	3	3	6
ENSG00000065833	2.74191	ME1	malic enzyme 1 [Source:HGNC Symbol;Acc:HGNC:6983]	2.50533e-06	2741906	95455190	1.229e-17	2775951	46070014	178.875	2762804	46111976	3	3	6
ENSG00000065911	1.48021	MTHFD2	methylenetetrahydrofolate dehydrogenase (NADP+ dependent) 2, methenyltetrahydrofolate cyclohydrolase [Source:HGNC Symbol;Acc:HGNC:7434]	0.0495744	1480211	150974100	1.25714e-06	1497826	74167502	114.965	1497382	74209461	3	3	6
ENSG00000065923	0.795646	SLC9A7	solute carrier family 9 member A7 [Source:HGNC Symbol;Acc:HGNC:17123]	9282.72	795646	74046420	440.062	805965	33270496				3	3	6
ENSG00000065989	2.98712	PDE4A	phosphodiesterase 4A [Source:HGNC Symbol;Acc:HGNC:8780]	1.68509e-05	2987115	87285710	1.08132e-17	3020555	42049624	803.837	3001673	42091586	3	3	6
ENSG00000066027	0.549713	PPP2R5A	protein phosphatase 2 regulatory subunit Balpha [Source:HGNC Symbol;Acc:HGNC:9309]	4.4467e-17	549713	358195600	5.7008e-28	556427	167182842	12.4939	556794	167140872	3	3	6
ENSG00000066032	0.524451	CTNNA2	catenin alpha 2 [Source:HGNC Symbol;Acc:HGNC:2510]	0.000939075	524450	130696300	2.72262e-11	531030	61043544	1072.37	532134	61001578	3	3	6
ENSG00000066056	0.510295	TIE1	tyrosine kinase with immunoglobulin like and EGF like domains 1 [Source:HGNC Symbol;Acc:HGNC:11809]	1.02185	510295	103562700	1.07605e-09	515137	48718045	27122.4	516600	48676080	3	3	6
ENSG00000066084	1.24846	DIP2B	disco interacting protein 2 homolog B [Source:HGNC Symbol;Acc:HGNC:29284]	23.8496	1248465	211245500	0.0069146	1264254	106392212	1647.38	1264216	106434168	3	3	6
ENSG00000066117	0.751131	SMARCD1	SWI/SNF related, matrix associated, actin dependent regulator of chromatin, subfamily d, member 1 [Source:HGNC Symbol;Acc:HGNC:11106]	5.40023e-08	751131	853053900	6.74045e-13	759990	389778480	239.872	760048	389736509	3	3	6
ENSG00000066136	0.822748	NFYC	nuclear transcription factor Y subunit gamma [Source:HGNC Symbol;Acc:HGNC:7806]	0.472042	822748	343582600	0.0733154	832562	153785414	11.7119	832647	153743450	3	3	6
ENSG00000066185	0.56443	ZMYND12	zinc finger MYND-type containing 12 [Source:HGNC Symbol;Acc:HGNC:21192]	8759.1	564430	21784770	136.758	570532	10183301	3311.55	576186	10141336	3	3	6
ENSG00000066230	0.496374	SLC9A3	solute carrier family 9 member A3 [Source:HGNC Symbol;Acc:HGNC:11073]	1.03518e-57	496374	1275997000	1.17531e-84	501947	598253454	14.6498	502072	598211469	3	3	6
ENSG00000066248	0.503291	NGEF	neuronal guanine nucleotide exchange factor [Source:HGNC Symbol;Acc:HGNC:7807]	144.311	503291	56911860	0.000225375	507992	26784267	48657.6	510716	26742302	3	3	6
ENSG00000066279	2.98021	ASPM	assembly factor for spindle microtubules [Source:HGNC Symbol;Acc:HGNC:19048]	7.82121e-28	2980209	405794700	1.3176e-74	3021877	196055476	255.519	3017788	196097429	3	3	6
ENSG00000066322	0.537361	ELOVL1	ELOVL fatty acid elongase 1 [Source:HGNC Symbol;Acc:HGNC:14418]	4.8406e-29	537361	631599300	2.31434e-46	543543	295320503	13.4993	543761	295278529	3	3	6
ENSG00000066379	1.29391	POLR1H	RNA polymerase I subunit H [Source:HGNC Symbol;Acc:HGNC:13182]	2156.75	1293908	69110380	47.0447	1308983	34430957	375.848	1308758	34472919	3	3	6
ENSG00000066382	3.02128	MPPED2	metallophosphoesterase domain containing 2 [Source:HGNC Symbol;Acc:HGNC:1180]	2.06528e-10	3021280	116489300	3.87606e-24	3057274	56207529	58.6208	3042566	56249490	3	3	6
ENSG00000066468	1.64023	FGFR2	fibroblast growth factor receptor 2 [Source:HGNC Symbol;Acc:HGNC:3689]	7.7148e-23	1640231	655169400	5.14399e-37	1658847	319614302	15.2197	1658638	319656245	3	3	6
ENSG00000066583	1.22623	ISOC1	isochorismatase domain containing 1 [Source:HGNC Symbol;Acc:HGNC:24254]	1939.71	1226229	108580100	16.7658	1241402	54880588	7374.97	1241356	54922547	3	3	6
ENSG00000066629	1.23935	EML1	EMAP like 1 [Source:HGNC Symbol;Acc:HGNC:3330]	69.6381	1239355	170810300	0.151342	1254165	85947457	1328.58	1254126	85989414	3	3	6
ENSG00000066697	1.3198	MSANTD3	Myb/SANT DNA binding domain containing 3 [Source:HGNC Symbol;Acc:HGNC:23370]	164.532	1319805	108825800	0.279679	1335813	54122305	1344.86	1335621	54164265	3	3	6
ENSG00000066735	1.86728	KIF26A	kinesin family member 26A [Source:HGNC Symbol;Acc:HGNC:20226]	2.15246e-22	1867277	767145900	1.0523e-57	1887726	372456216	328.788	1887367	372498158	3	3	6
ENSG00000066813	0.391733	ACSM2B	acyl-CoA synthetase medium chain family member 2B [Source:HGNC Symbol;Acc:HGNC:30931]	6.77175e-14	391733	322757400	2.20964e-47	396272	151684137	1281.53	396960	151642167	3	3	6
ENSG00000066827	0.782916	ZFAT	zinc finger and AT-hook domain containing [Source:HGNC Symbol;Acc:HGNC:19899]	535.459	782916	111293000	15.8374	792797	50296081	4962.43	793155	50254117	3	3	6
ENSG00000066923	0.831297	STAG3	stromal antigen 3 [Source:HGNC Symbol;Acc:HGNC:11356]	8338.92	831297	73577570							3	3	6
ENSG00000066933	1.38942	MYO9A	myosin IXA [Source:HGNC Symbol;Acc:HGNC:7608]	2.09074e-06	1389419	397592400	1.53494e-13	1406338	196562595	187.137	1406242	196604545	3	3	6
ENSG00000067057	0.570351	PFKP	phosphofructokinase, platelet [Source:HGNC Symbol;Acc:HGNC:8878]	1.14053	570351	886379800	1.0263e-49	575912	415328303	7092.65	576049	415286326	3	3	6
ENSG00000067064	0.728624	IDI1	isopentenyl-diphosphate delta isomerase 1 [Source:HGNC Symbol;Acc:HGNC:5387]	0.00915611	728624	265580300	8.73837e-07	737728	121585811	763.956	737941	121543845	3	3	6
ENSG00000067066	4.50166	SP100	SP100 nuclear antigen [Source:HGNC Symbol;Acc:HGNC:11206]	5.9353e-12	4501664	91078520	1.9408e-27	4557290	43819161	0.119452	4498978	43861123	3	3	6
ENSG00000067141	1.23591	NEO1	neogenin 1 [Source:HGNC Symbol;Acc:HGNC:7754]	0.000188591	1235908	853959400	3.16837e-08	1250891	430210174	30.6175	1250884	430252101	3	3	6
ENSG00000067191	0.62404	CACNB1	calcium voltage-gated channel auxiliary subunit beta 1 [Source:HGNC Symbol;Acc:HGNC:1401]	2.2813e-05	624040	222965700	2.99238e-12	630956	103777757	815.71	631390	103735790	3	3	6
ENSG00000067208	1.23985	EVI5	ecotropic viral integration site 5 [Source:HGNC Symbol;Acc:HGNC:3501]	616.393	1239851	113920000	6.48924	1254784	57321473	263.326	1254724	57363432	3	3	6
ENSG00000067221	1.66861	STOML1	stomatin like 1 [Source:HGNC Symbol;Acc:HGNC:14560]	0.00154445	1668612	133527500	5.11765e-09	1688387	65140460	9.76266	1687253	65182420	3	3	6
ENSG00000067225	0.819967	PKM	pyruvate kinase M1/2 [Source:HGNC Symbol;Acc:HGNC:9021]	1.19237e-06	819967	3223345000	1.01777e-07	829293	1448863001	1605.94	829302	1448821034	3	3	6
ENSG00000067445	1.51496	TRO	trophinin [Source:HGNC Symbol;Acc:HGNC:12326]	2.94983e-29	1514964	1254582000	1.65783e-37	1532531	614915407	4.45931	1532467	614957330	3	3	6
ENSG00000067646	0.748455	ZFY	zinc finger protein Y-linked [Source:HGNC Symbol;Acc:HGNC:12870]	656.425	748455	98177780	4.34464	758224	44662684	18907.1	758735	44620719	3	3	6
ENSG00000067704	0.694922	IARS2	isoleucyl-tRNA synthetase 2, mitochondrial [Source:HGNC Symbol;Acc:HGNC:29685]	6.7399e-14	694922	760343300	1.27916e-20	703083	350615853	34.1905	703174	350573881	3	3	6
ENSG00000067798	3.30402	NAV3	neuron navigator 3 [Source:HGNC Symbol;Acc:HGNC:15998]	5.84487e-58	3304022	522757800	1.09553e-100	3343649	252007441	4.77243	3339313	252049392	3	3	6
ENSG00000067829	0.816317	IDH3G	isocitrate dehydrogenase (NAD(+)) 3 non-catalytic subunit gamma [Source:HGNC Symbol;Acc:HGNC:5386]	6.31972	816317	262132200	0.234984	825898	117723722	399.081	826016	117681757	3	3	6
ENSG00000067836	1.32033	ROGDI	rogdi atypical leucine zipper [Source:HGNC Symbol;Acc:HGNC:29478]	0.0131067	1320331	287111200	2.62424e-07	1335537	142561799	496.91	1335464	142603752	3	3	6
ENSG00000067840	1.88837	PDZD4	PDZ domain containing 4 [Source:HGNC Symbol;Acc:HGNC:21167]	3.94642e-14	1888370	320639000	2.59093e-30	1910197	155765490	233.143	1909287	155807444	3	3	6
ENSG00000067842	2.47555	ATP2B3	ATPase plasma membrane Ca2+ transporting 3 [Source:HGNC Symbol;Acc:HGNC:816]	49.3265	2475546	32670560	0.00196626	2499897	15764714	209.164	2473430	15806677	3	3	6
ENSG00000067992	0.58662	PDK3	pyruvate dehydrogenase kinase 3 [Source:HGNC Symbol;Acc:HGNC:8811]	2.18116e-15	586620	392912200	1.74135e-25	593875	182834034	11.5872	594164	182792065	3	3	6
ENSG00000068024	1.28255	HDAC4	histone deacetylase 4 [Source:HGNC Symbol;Acc:HGNC:14063]	35.7808	1282546	171765000	0.00772688	1298328	85931193	4927.75	1298249	85973150	3	3	6
ENSG00000068028	1.8483	RASSF1	Ras association domain family member 1 [Source:HGNC Symbol;Acc:HGNC:9882]	1.50927e-06	1848296	165596700	2.32319e-15	1870727	80556727	192.197	1869139	80598686	3	3	6
ENSG00000068078	0.324383	FGFR3	fibroblast growth factor receptor 3 [Source:HGNC Symbol;Acc:HGNC:3690]	4.61068e-187	324383	5115046000	1.59899e-302	328011	2411554872	2.02391	328063	2411512813	3	3	6
ENSG00000068120	0.669444	COASY	Coenzyme A synthase [Source:HGNC Symbol;Acc:HGNC:29932]	4.88773e-15	669444	630172700	1.41554e-22	677331	291509109	59.0829	677455	291467137	3	3	6
ENSG00000068137	0.781971	PLEKHH3	pleckstrin homology, MyTH4 and FERM domain containing H3 [Source:HGNC Symbol;Acc:HGNC:26105]	1.30152	781971	245820900	0.00433934	790808	111810491	2995.05	790971	111768525	3	3	6
ENSG00000068308	0.831731	OTUD5	OTU deubiquitinase 5 [Source:HGNC Symbol;Acc:HGNC:25402]	4.30063	831732	416875700							3	3	6
ENSG00000068354	0.740489	TBC1D25	TBC1 domain family member 25 [Source:HGNC Symbol;Acc:HGNC:8092]	4.05067	740489	141173300	0.0477974	749181	64657826	55.3	749555	64615861	3	3	6
ENSG00000068366	1.52134	ACSL4	acyl-CoA synthetase long chain family member 4 [Source:HGNC Symbol;Acc:HGNC:3571]	4.24385e-08	1521345	288423800	2.24286e-15	1539861	141486345	3.40403	1539573	141528299	3	3	6
ENSG00000068400	0.813777	GRIPAP1	GRIP1 associated protein 1 [Source:HGNC Symbol;Acc:HGNC:18706]	6.114	813777	290618700	0.0665887	823223	130722038	1733.28	823332	130680073	3	3	6
ENSG00000068489	2.45395	PRR11	proline rich 11 [Source:HGNC Symbol;Acc:HGNC:25619]	1.37093e-27	2453947	369564100	1.04671e-53	2482834	178619313	31.0843	2480512	178661267	3	3	6
ENSG00000068615	3.12811	REEP1	receptor accessory protein 1 [Source:HGNC Symbol;Acc:HGNC:25786]	1.20731e-05	3128112	82607370	7.74865e-18	3161209	39820468	761.498	3138271	39862430	3	3	6
ENSG00000068650	0.447879	ATP11A	ATPase phospholipid transporting 11A [Source:HGNC Symbol;Acc:HGNC:13552]	1.18081e-98	447880	1924929000	7.1351e-125	453279	902989609	0.0444128	453376	902947612	3	3	6
ENSG00000068654	1.21314	POLR1A	RNA polymerase I subunit A [Source:HGNC Symbol;Acc:HGNC:17264]				0.19169	1213145	116335329	2292.32	1213137	116377282	3	3	6
ENSG00000068697	1.25459	LAPTM4A	lysosomal protein transmembrane 4 alpha [Source:HGNC Symbol;Acc:HGNC:6924]	8.7563e-09	1254586	1038480000	1.90793e-10	1269380	520720867	1.96037	1269371	520762787	3	3	6
ENSG00000068781	0.562768	STON1-GTF2A1L	STON1-GTF2A1L readthrough [Source:HGNC Symbol;Acc:HGNC:30651]	5.06948e-24	562768	554701300	1.94949e-37	569578	258663708	3.1576	569804	258621736	3	3	6
ENSG00000068784	1.57551	SRBD1	S1 RNA binding domain 1 [Source:HGNC Symbol;Acc:HGNC:25521]	1.85675e-09	1575508	287723700	3.15734e-17	1594234	140756020	0.530043	1593867	140797975	3	3	6
ENSG00000068971	0.656055	PPP2R5B	protein phosphatase 2 regulatory subunit Bbeta [Source:HGNC Symbol;Acc:HGNC:9310]	1.52934e-06	656055	261798500	5.29922e-12	663619	121369289	173.66	663937	121327322	3	3	6
ENSG00000068976	0.726399	PYGM	glycogen phosphorylase, muscle associated [Source:HGNC Symbol;Acc:HGNC:9726]	19269.3	726399	52081900	108.183	733288	24110281				3	3	6
ENSG00000069011	19.6175	PITX1	paired like homeodomain 1 [Source:HGNC Symbol;Acc:HGNC:9004]	0.425087	19617460	61564030	1.70779e-36	19867770	29634093	18280.1	17598290	29676056	0	3	3
ENSG00000069020	2.96414	MAST4	microtubule associated serine/threonine kinase family member 4 [Source:HGNC Symbol;Acc:HGNC:19037]	1.19656e-65	2964145	638808100	1.16917e-106	3000105	308228549	0.986798	2997561	308270496	3	3	6
ENSG00000069122	0.326681	ADGRF5	adhesion G protein-coupled receptor F5 [Source:HGNC Symbol;Acc:HGNC:19030]	4.26945e-17	326681	172253700	4.15144e-33	330736	81088230	4.78818	332279	81046262	3	3	6
ENSG00000069188	2.36793	SDK2	sidekick cell adhesion molecule 2 [Source:HGNC Symbol;Acc:HGNC:19308]	1.24054e-79	2367925	1780903000	1.18177e-145	2396126	861375977	8.8178	2395703	861417892	3	3	6
ENSG00000069275	1.2049	NUCKS1	nuclear casein kinase and cyclin dependent kinase substrate 1 [Source:HGNC Symbol;Acc:HGNC:29923]	0.000271444	1204897	1816841000	6.70461e-08	1219633	922636382	289.063	1219632	922678263	3	3	6
ENSG00000069345	0.827832	DNAJA2	DnaJ heat shock protein family (Hsp40) member A2 [Source:HGNC Symbol;Acc:HGNC:14884]	11.6055	827832	291113000							3	3	6
ENSG00000069399	1.56502	BCL3	BCL3 transcription coactivator [Source:HGNC Symbol;Acc:HGNC:998]	0.0529946	1565024	135718100	2.93195e-07	1582110	66322147	602.772	1581370	66364107	3	3	6
ENSG00000069424	1.42037	KCNAB2	potassium voltage-gated channel subfamily A regulatory beta subunit 2 [Source:HGNC Symbol;Acc:HGNC:6229]	672.796	1420369	66222020	2.01497	1436745	32604840	3612.55	1436038	32646801	3	3	6
ENSG00000069431	3.37315	ABCC9	ATP binding cassette subfamily C member 9 [Source:HGNC Symbol;Acc:HGNC:60]	7.92942e-46	3373145	440672300	2.56568e-90	3416016	212433667	14.9131	3410537	212475620	3	3	6
ENSG00000069482	11.6306	GAL	galanin and GMAP prepropeptide [Source:HGNC Symbol;Acc:HGNC:4114]	1.193e-05	11630580	45401510	6.11216e-23	11753450	21807416	2406.84	10731490	21849379	0	3	3
ENSG00000069509	0.779354	FUNDC1	FUN14 domain containing 1 [Source:HGNC Symbol;Acc:HGNC:28746]	9923.5	779354	53028020	1191.33	788992	24028280	9747.53	789761	23986316	3	3	6
ENSG00000069667	0.746551	RORA	RAR related orphan receptor A [Source:HGNC Symbol;Acc:HGNC:10258]	544.137	746551	84430790	10.3355	754870	38729495	8396.07	755472	38687531	3	3	6
ENSG00000069696	0.451025	DRD4	dopamine receptor D4 [Source:HGNC Symbol;Acc:HGNC:3025]	6.78139e-18	451025	269136800	1.09073e-32	455951	126483124	52.319	456639	126441156	3	3	6
ENSG00000069702	0.25995	TGFBR3	transforming growth factor beta receptor 3 [Source:HGNC Symbol;Acc:HGNC:11774]	0,000000e+00	259950	12716180000	0,000000e+00	263022	6000399117	0.00374033	263046	6000356910	3	3	6
ENSG00000069849	1.58909	ATP1B3	ATPase Na+/K+ transporting subunit beta 3 [Source:HGNC Symbol;Acc:HGNC:806]	9.57212e-08	1589095	475046800	3.11717e-27	1609663	232752676	1434.56	1609426	232794625	3	3	6
ENSG00000069869	1.21598	NEDD4	NEDD4 E3 ubiquitin protein ligase [Source:HGNC Symbol;Acc:HGNC:7727]	9391.45	1215977	65589930	564.295	1230279	33144109	562.657	1230223	33186070	3	3	6
ENSG00000069956	0.537882	MAPK6	mitogen-activated protein kinase 6 [Source:HGNC Symbol;Acc:HGNC:6879]	5.31653e-46	537882	1077223000	8.88283e-64	544412	503087319	0.650718	544540	503045339	3	3	6
ENSG00000069966	2.71011	GNB5	G protein subunit beta 5 [Source:HGNC Symbol;Acc:HGNC:4401]	3.32014e-30	2710113	306397400	4.64155e-52	2741328	147896419	1.21156	2737377	147938374	3	3	6
ENSG00000069974	1.36458	RAB27A	RAB27A, member RAS oncogene family [Source:HGNC Symbol;Acc:HGNC:9766]	229.349	1364584	82167890	1.22979	1380591	40650603	205.299	1380210	40692564	3	3	6
ENSG00000070031	0.198805	SCT	secretin [Source:HGNC Symbol;Acc:HGNC:10607]	4.25415e-12	198805	102289600	1.4562e-31	200968	48420082	386.221	204512	48378116	3	2	5
ENSG00000070081	1.33917	NUCB2	nucleobindin 2 [Source:HGNC Symbol;Acc:HGNC:8044]	0.177407	1339170	202443500	1.82651e-05	1355626	100555573	94.6147	1355501	100597530	3	3	6
ENSG00000070182	0.680593	SPTB	spectrin beta, erythrocytic [Source:HGNC Symbol;Acc:HGNC:11274]	0.144952	680593	194560700	4.96258e-07	688898	89739876	3609.85	689278	89697910	3	3	6
ENSG00000070366	1.20076	SMG6	SMG6 nonsense mediated mRNA decay factor [Source:HGNC Symbol;Acc:HGNC:17809]	2.73229	1200762	361998800	0.00474338	1214865	183579880	255.239	1214860	183621827	3	3	6
ENSG00000070388	0.222013	FGF22	fibroblast growth factor 22 [Source:HGNC Symbol;Acc:HGNC:3679]	149.986	222013	18870650	0.0058	224393	0,8924338	1557.58	242348	0,8882374	2	0	2
ENSG00000070404	3.55138	FSTL3	follistatin like 3 [Source:HGNC Symbol;Acc:HGNC:3973]	1.4612e-88	3551385	1371016000	7.99973e-221	3589157	659720621	33.9253	3587116	659762549	3	3	6
ENSG00000070423	0.639906	RNF126	ring finger protein 126 [Source:HGNC Symbol;Acc:HGNC:21151]	3.63437e-15	639906	550904500	7.74204e-25	647478	255523863	45.5644	647641	255481892	3	3	6
ENSG00000070476	0.765858	ZXDC	ZXD family zinc finger C [Source:HGNC Symbol;Acc:HGNC:28160]	0.668036	765858	224376500	0.00213288	775234	102051507	980.46	775434	102009542	3	3	6
ENSG00000070501	1.25002	POLB	DNA polymerase beta [Source:HGNC Symbol;Acc:HGNC:9174]	9258.79	1250024	57920840	507.112	1263993	28997589	2143.93	1263853	29039550	3	3	6
ENSG00000070601	1.29191	FRMPD1	FERM and PDZ domain containing 1 [Source:HGNC Symbol;Acc:HGNC:29159]				28600.1	1291907	0,7352228				3	3	6
ENSG00000070610	0.703049	GBA2	glucosylceramidase beta 2 [Source:HGNC Symbol;Acc:HGNC:18986]	1.29959e-11	703049	699534700	1.63245e-18	711400	322119122	146.034	711493	322077150	3	3	6
ENSG00000070614	1.21841	NDST1	N-deacetylase and N-sulfotransferase 1 [Source:HGNC Symbol;Acc:HGNC:7680]	0.0667177	1218409	949404700	3.21497e-07	1233315	480350656	975.986	1233311	480392578	3	3	6
ENSG00000070669	1.39547	ASNS	asparagine synthetase (glutamine-hydrolyzing) [Source:HGNC Symbol;Acc:HGNC:753]	27.612	1395469	125886700	0.00190744	1411240	62075042	7165.12	1410927	62117002	3	3	6
ENSG00000070718	1.43952	AP3M2	adaptor related protein complex 3 subunit mu 2 [Source:HGNC Symbol;Acc:HGNC:570]	0.0270099	1439523	194574800	6.33489e-08	1456503	95792155	1091.86	1456231	95834113	3	3	6
ENSG00000070731	0.201474	ST6GALNAC2	ST6 N-acetylgalactosaminide alpha-2,6-sialyltransferase 2 [Source:HGNC Symbol;Acc:HGNC:10867]	5.62179e-120	201474	904929700	2.42238e-209	203750	427590509	1.23467	204150	427548528	3	3	6
ENSG00000070759	1.30982	TESK2	testis associated actin remodelling kinase 2 [Source:HGNC Symbol;Acc:HGNC:11732]	24355.3	1309823	34681000	1618.92	1325481	17257539	3527.27	1324941	17299502	3	3	6
ENSG00000070761	0.829167	CFAP20	cilia and flagella associated protein 20 [Source:HGNC Symbol;Acc:HGNC:29523]	422.8	829167	150945600							3	3	6
ENSG00000070778	0.778635	PTPN21	protein tyrosine phosphatase non-receptor type 21 [Source:HGNC Symbol;Acc:HGNC:9651]	0.00163808	778635	621517400	8.38619e-08	788080	281833780	1274.93	788147	281791813	3	3	6
ENSG00000070785	0.62	EIF2B3	eukaryotic translation initiation factor 2B subunit gamma [Source:HGNC Symbol;Acc:HGNC:3259]	2.28471e-05	620000	203106500	2.84235e-11	627545	94285749	117.212	628030	94243782	3	3	6
ENSG00000070808	0.256151	CAMK2A	calcium/calmodulin dependent protein kinase II alpha [Source:HGNC Symbol;Acc:HGNC:1460]	1.38638e-128	256150	1265540000	4.42373e-219	259015	597752399	5.22881	259266	597710411	3	3	6
ENSG00000070882	1.25955	OSBPL3	oxysterol binding protein like 3 [Source:HGNC Symbol;Acc:HGNC:16370]	16357.3	1259546	46213230	1008.92	1274807	23182421	1807.19	1274597	23224383	3	3	6
ENSG00000070886	0.0141531	EPHA8	EPH receptor A8 [Source:HGNC Symbol;Acc:HGNC:3391]	2.43029e-77	14153.1	578789300	3,216861e-320	14320.6	274308606	1.66293	15240.2	274266630	3	0	3
ENSG00000070950	1.53218	RAD18	RAD18 E3 ubiquitin protein ligase [Source:HGNC Symbol;Acc:HGNC:18278]	23.7715	1532175	79017800	0.0120559	1549507	38686594	459.33	1548410	38728556	3	3	6
ENSG00000070961	1.20635	ATP2B1	ATPase plasma membrane Ca2+ transporting 1 [Source:HGNC Symbol;Acc:HGNC:814]				0.00337646	1206345	223375954	5303.77	1206342	223417898	3	3	6
ENSG00000070985	0.158749	TRPM5	transient receptor potential cation channel subfamily M member 5 [Source:HGNC Symbol;Acc:HGNC:14323]	2.89665e-53	158749	341691200	1.16942e-106	160487	161754628	32.5604	161650	161712657	3	3	6
ENSG00000071051	0.78871	NCK2	NCK adaptor protein 2 [Source:HGNC Symbol;Acc:HGNC:7665]	0.000761864	788710	564682400	1.9228e-06	797700	256246929	674.525	797768	256204962	3	3	6
ENSG00000071054	1.64386	MAP4K4	mitogen-activated protein kinase kinase kinase kinase 4 [Source:HGNC Symbol;Acc:HGNC:6866]	2.77229e-36	1643858	1477815000	1.40016e-54	1662963	721327703	31.3597	1662869	721369621	3	3	6
ENSG00000071073	0.633011	MGAT4A	alpha-1,3-mannosyl-glycoprotein 4-beta-N-acetylglucosaminyltransferase A [Source:HGNC Symbol;Acc:HGNC:7047]	0.000325487	633011	173003100	8.48602e-09	640497	80323222	86.8286	641034	80281255	3	3	6
ENSG00000071082	1.30738	RPL31	ribosomal protein L31 [Source:HGNC Symbol;Acc:HGNC:10334]	2.38535e-13	1307384	1454628000	5.56524e-17	1322985	724281388	26.2177	1322972	724323296	3	3	6
ENSG00000071205	0.674114	ARHGAP10	Rho GTPase activating protein 10 [Source:HGNC Symbol;Acc:HGNC:26099]	0.525554	674114	141871300	6.28141e-05	682137	65539604	1100.3	682675	65497638	3	3	6
ENSG00000071242	0.784095	RPS6KA2	ribosomal protein S6 kinase A2 [Source:HGNC Symbol;Acc:HGNC:10431]	69.8625	784095	155667300	0.706708	793335	70627158	6659.33	793589	70585193	3	3	6
ENSG00000071243	0.810195	ING3	inhibitor of growth family member 3 [Source:HGNC Symbol;Acc:HGNC:14587]	6841.02	810195	75575830	704.517	820315	33882982	14561.7	820744	33841018	3	3	6
ENSG00000071246	1.46684	VASH1	vasohibin 1 [Source:HGNC Symbol;Acc:HGNC:19964]	9.92788e-17	1466843	986984000	1.65056e-29	1483519	484630800	163.93	1483456	484672730	3	3	6
ENSG00000071282	1.90559	LMCD1	LIM and cysteine rich domains 1 [Source:HGNC Symbol;Acc:HGNC:6633]	2.5637e-10	1905585	209331700	4.11596e-21	1929399	101736448	18.0944	1927941	101778406	3	3	6
ENSG00000071537	0.648591	SEL1L	SEL1L adaptor subunit of ERAD E3 ubiquitin ligase [Source:HGNC Symbol;Acc:HGNC:10717]	3.01503e-27	648591	1314778000	3.23343e-36	656482	608974375	21.8922	656547	608932394	3	3	6
ENSG00000071539	1.91795	TRIP13	thyroid hormone receptor interactor 13 [Source:HGNC Symbol;Acc:HGNC:12307]	0.00257236	1917954	108588200	1.04062e-10	1942536	52779311	304.299	1939640	52821272	3	3	6
ENSG00000071553	0.660677	ATP6AP1	ATPase H+ transporting accessory protein 1 [Source:HGNC Symbol;Acc:HGNC:868]	2.07535e-30	660677	1708514000	1.59383e-36	668253	791685840	18.7313	668300	791643855	3	3	6
ENSG00000071564	1.48712	TCF3	transcription factor 3 [Source:HGNC Symbol;Acc:HGNC:11633]	1.05823e-32	1487117	1782755000	1.09748e-38	1504349	874860945	4.22299	1504310	874902849	3	3	6
ENSG00000071575	0.344793	TRIB2	tribbles pseudokinase 2 [Source:HGNC Symbol;Acc:HGNC:30809]	1.74976e-211	344793	7695243000	4.75938e-305	348869	3623131854	0.404169	348902	3623089749	3	3	6
ENSG00000071859	0.823805	FAM50A	family with sequence similarity 50 member A [Source:HGNC Symbol;Acc:HGNC:18786]	51.4612	823805	241797200	1.0011	833128	108540168	5605.74	833248	108498203	3	3	6
ENSG00000071909	4.87921	MYO3B	myosin IIIB [Source:HGNC Symbol;Acc:HGNC:15576]	9.66849e-17	4879213	121243500	1.33325e-38	4932577	58319828	48.3041	4878580	58361789	3	3	6
ENSG00000071967	8.82136	CYBRD1	cytochrome b reductase 1 [Source:HGNC Symbol;Acc:HGNC:20797]	2.38514e-242	8821356	1988512000	0,000000e+00	8920310	955196933	6.38786	8906414	955238847	3	3	6
ENSG00000072041	7.62767	SLC6A15	solute carrier family 6 member 15 [Source:HGNC Symbol;Acc:HGNC:13621]	1.01326e-24	7627666	137005800	7.67659e-56	7710718	65779626	10.8207	7569380	65821586	2	3	5
ENSG00000072110	4.49319	ACTN1	actinin alpha 1 [Source:HGNC Symbol;Acc:HGNC:163]	3.21356e-212	4493186	4001222000	0,000000e+00	4550805	1925378726	1.02275	4549460	1925420586	3	3	6
ENSG00000072133	0.58336	RPS6KA6	ribosomal protein S6 kinase A6 [Source:HGNC Symbol;Acc:HGNC:10435]	8.15946e-07	583360	192295400	4.36211e-13	590574	89509579	20.6714	591172	89467612	3	3	6
ENSG00000072163	1.39118	LIMS2	LIM zinc finger domain containing 2 [Source:HGNC Symbol;Acc:HGNC:16084]	5944.78	1391183	41112490	158.6	1407890	20311863	387.907	1406957	20353826	3	3	6
ENSG00000072195	2.06043	SPEG	striated muscle enriched protein kinase [Source:HGNC Symbol;Acc:HGNC:16901]	1.5097e-42	2060432	742670900	9.19242e-70	2083462	359799599	7.70115	2082880	359841541	3	3	6
ENSG00000072274	0.817733	TFRC	transferrin receptor [Source:HGNC Symbol;Acc:HGNC:11763]	18.6208	817733	255422900	0.325179	827134	114848719	8110.86	827253	114806755	3	3	6
ENSG00000072315	0.201021	TRPC5	transient receptor potential cation channel subfamily C member 5 [Source:HGNC Symbol;Acc:HGNC:12337]	604.824	201021	15831190	0.0562907	204225	0,7447866	16738.1	226662	0,7405901	2	0	2
ENSG00000072415	0.493689	PALS1	protein associated with LIN7 1, MAGUK p55 family member [Source:HGNC Symbol;Acc:HGNC:18669]	2.13047e-122	493689	5469346000	1.74668e-135	499517	2561883203	0.263796	499547	2561841149	3	3	6
ENSG00000072422	1.39855	RHOBTB1	Rho related BTB domain containing 1 [Source:HGNC Symbol;Acc:HGNC:18738]	4.02419e-07	1398550	875337500	3.79766e-22	1415645	432298171	928.803	1415598	432340104	3	3	6
ENSG00000072518	0.810295	MARK2	microtubule affinity regulating kinase 2 [Source:HGNC Symbol;Acc:HGNC:3332]	0.530874	810295	370665800	0.00560196	819984	166629708	641.605	820071	166587743	3	3	6
ENSG00000072571	2.19646	HMMR	hyaluronan mediated motility receptor [Source:HGNC Symbol;Acc:HGNC:5012]	7.36153e-08	2196460	134626100	7.76915e-18	2223643	65222930	36.453	2219460	65264891	3	3	6
ENSG00000072609	0.769293	CHFR	checkpoint with forkhead and ring finger domains [Source:HGNC Symbol;Acc:HGNC:20455]	0.0941253	769293	239272200	0.00124049	778338	108940159	10.2597	778521	108898193	3	3	6
ENSG00000072682	0.663794	P4HA2	prolyl 4-hydroxylase subunit alpha 2 [Source:HGNC Symbol;Acc:HGNC:8547]	3.51192e-06	663794	500833900	2.79206e-20	670853	232623600	6903.18	671014	232581630	3	3	6
ENSG00000072778	0.666706	ACADVL	acyl-CoA dehydrogenase very long chain [Source:HGNC Symbol;Acc:HGNC:92]	1.14522e-22	666706	2657856000	1.09223e-39	674415	1230253711	85.7042	674445	1230211715	3	3	6
ENSG00000072786	1.65841	STK10	serine/threonine kinase 10 [Source:HGNC Symbol;Acc:HGNC:11388]	9.79907e-07	1658406	207990000	1.42442e-14	1677580	101426968	43.2295	1676878	101468926	3	3	6
ENSG00000072832	1.72715	CRMP1	collapsin response mediator protein 1 [Source:HGNC Symbol;Acc:HGNC:2365]	1.58362e-41	1727147	1097280000	3.31271e-57	1747339	534499378	2.12401	1747170	534541308	3	3	6
ENSG00000072849	0.833145	DERL2	derlin 2 [Source:HGNC Symbol;Acc:HGNC:17943]	277.835	833146	158651600							3	3	6
ENSG00000072864	2.62354	NDE1	nudE neurodevelopment protein 1 [Source:HGNC Symbol;Acc:HGNC:17619]	6.90411e-45	2623537	502474000	8.68445e-76	2655987	242752362	1.37644	2653822	242794312	3	3	6
ENSG00000072952	4.86186	IRAG1	inositol 1,4,5-triphosphate receptor associated 1 [Source:HGNC Symbol;Acc:HGNC:7237]	1.08766e-113	4861861	818744700	3.73049e-201	4924111	393961443	1.6657	4916054	394003386	3	3	6
ENSG00000072954	0.535508	TMEM38A	transmembrane protein 38A [Source:HGNC Symbol;Acc:HGNC:28462]	4.27612e-08	535508	195261800	8.62264e-17	542199	91168561	151.411	542909	91126594	3	3	6
ENSG00000072958	0.733032	AP1M1	adaptor related protein complex 1 subunit mu 1 [Source:HGNC Symbol;Acc:HGNC:13667]	5.97195e-10	733032	565396400	1.15208e-12	741738	259159597	0.158265	741836	259117628	3	3	6
ENSG00000073008	1.20358	PVR	PVR cell adhesion molecule [Source:HGNC Symbol;Acc:HGNC:9705]	240.715	1203580	170599700	1.65744	1217580	86402352	684.366	1217566	86444308	3	3	6
ENSG00000073111	1.59583	MCM2	minichromosome maintenance complex component 2 [Source:HGNC Symbol;Acc:HGNC:6944]	1.31066e-29	1595827	900433900	1.80574e-40	1614860	440279994	0.104179	1614732	440321929	3	3	6
ENSG00000073150	0.450089	PANX2	pannexin 2 [Source:HGNC Symbol;Acc:HGNC:8600]	0.228444	450090	62498840	9.16784e-07	455278	29352607	195.417	458241	29310642	3	3	6
ENSG00000073169	0.752942	SELENOO	selenoprotein O [Source:HGNC Symbol;Acc:HGNC:30395]	1.79655	752942	166366700	0.0176148	761627	76081082	176.62	761920	76039117	3	3	6
ENSG00000073282	0.627764	TP63	tumor protein p63 [Source:HGNC Symbol;Acc:HGNC:15979]	49912.1	627764	15349640	4152.03	635386	0,7126739	23925.9	641518	0,7084775	3	3	6
ENSG00000073331	1.95704	ALPK1	alpha kinase 1 [Source:HGNC Symbol;Acc:HGNC:20917]	7.20098e-11	1957042	192163700	2.56848e-20	1980275	93271030	0.156596	1978481	93312989	3	3	6
ENSG00000073350	0.61724	LLGL2	LLGL scribble cell polarity complex component 2 [Source:HGNC Symbol;Acc:HGNC:6629]	5.88925e-15	617240	531640300	9.03969e-28	624220	247443511	329.438	624408	247401540	3	3	6
ENSG00000073464	1.59586	CLCN4	chloride voltage-gated channel 4 [Source:HGNC Symbol;Acc:HGNC:2022]	0.0205992	1595864	127133100	3.03054e-07	1614810	62151944	17.6871	1613906	62193904	3	3	6
ENSG00000073536	1.27946	NLE1	notchless homolog 1 [Source:HGNC Symbol;Acc:HGNC:19889]	253.954	1279461	114018500	1.27229	1293970	56857410	1798.34	1293857	56899369	3	3	6
ENSG00000073578	0.793517	SDHA	succinate dehydrogenase complex flavoprotein subunit A [Source:HGNC Symbol;Acc:HGNC:10680]	0.000103483	793517	550402500	7.76471e-06	802703	249251501	79.2202	802770	249209534	3	3	6
ENSG00000073605	0.722908	GSDMB	gasdermin B [Source:HGNC Symbol;Acc:HGNC:23690]	779.374	722908	66570510	20.9276	731178	30617788	2159.77	732057	30575823	3	3	6
ENSG00000073712	0.79645	FERMT2	FERM domain containing kindlin 2 [Source:HGNC Symbol;Acc:HGNC:15767]	0.00054705	796450	617343100	7.30504e-06	806180	278454875	146.333	806238	278412909	3	3	6
ENSG00000073756	4.48081	PTGS2	prostaglandin-endoperoxide synthase 2 [Source:HGNC Symbol;Acc:HGNC:9605]	16.1715	4480808	23170350	5.10458e-05	4528556	11144257	424.893	4313862	11186221	0	3	3
ENSG00000073792	0.674114	IGF2BP2	insulin like growth factor 2 mRNA binding protein 2 [Source:HGNC Symbol;Acc:HGNC:28867]	1.28411e-22	674114	1840807000	6.64337e-34	681732	852278926	268.733	681774	852236940	3	3	6
ENSG00000073849	0.533362	ST6GAL1	ST6 beta-galactoside alpha-2,6-sialyltransferase 1 [Source:HGNC Symbol;Acc:HGNC:10860]	1.42538e-56	533362	1991179000	2.28172e-83	539456	931360317	9.90386	539526	931318322	3	3	6
ENSG00000073910	0.318007	FRY	FRY microtubule binding protein [Source:HGNC Symbol;Acc:HGNC:20367]	5.12737e-40	318007	777297700	9.26382e-124	322229	365545034	410.431	322580	365503056	3	3	6
ENSG00000074047	2.37539	GLI2	GLI family zinc finger 2 [Source:HGNC Symbol;Acc:HGNC:4318]	1.20914e-79	2375388	1110028000	4.29962e-116	2403710	536838193	0.377629	2403023	536880126	3	3	6
ENSG00000074071	0.798814	MRPS34	mitochondrial ribosomal protein S34 [Source:HGNC Symbol;Acc:HGNC:16618]	1.43722	798814	255939300	0.0299819	808141	115657169	300.589	808280	115615204	3	3	6
ENSG00000074181	1.54322	NOTCH3	notch receptor 3 [Source:HGNC Symbol;Acc:HGNC:7883]	1.78891e-33	1543215	3508692000	1.463e-54	1560762	1717140200	69.8659	1560736	1717182049	3	3	6
ENSG00000074211	16.8333	PPP2R2C	protein phosphatase 2 regulatory subunit Bgamma [Source:HGNC Symbol;Acc:HGNC:9306]	5.71886e-83	16833320	370940200	6.35702e-178	17018070	177985582	0.0456461	16714560	178027537	3	3	6
ENSG00000074219	1.44928	TEAD2	TEA domain transcription factor 2 [Source:HGNC Symbol;Acc:HGNC:11715]	1.04526e-18	1449284	1219421000	2.94601e-30	1466109	599511118	43.6328	1466063	599553040	3	3	6
ENSG00000074276	0.145168	CDHR2	cadherin related family member 2 [Source:HGNC Symbol;Acc:HGNC:18231]	4.37517e-193	145168	1260733000	0,000000e+00	146926	596051681	0.360278	147251	596009692	3	3	6
ENSG00000074319	0.778323	TSG101	tumor susceptibility 101 [Source:HGNC Symbol;Acc:HGNC:15971]	0.0441364	778323	290837500	0.000373176	787280	132270344	177.999	787422	132228378	3	3	6
ENSG00000074370	1.33444	ATP2A3	ATPase sarcoplasmic/endoplasmic reticulum Ca2+ transporting 3 [Source:HGNC Symbol;Acc:HGNC:813]	18120	1334442	36548820	860.879	1349632	18115516	9597.49	1348978	18157479	3	3	6
ENSG00000074410	0.554345	CA12	carbonic anhydrase 12 [Source:HGNC Symbol;Acc:HGNC:1371]	1.14031e-06	554345	209982400	6.53447e-17	560475	98187485	1381.87	561089	98145518	3	3	6
ENSG00000074416	0.378617	MGLL	monoglyceride lipase [Source:HGNC Symbol;Acc:HGNC:17038]	4.73383e-44	378617	490313800	5.56355e-70	383119	230652723	1.15548	383590	230610750	3	3	6
ENSG00000074527	1.60504	NTN4	netrin 4 [Source:HGNC Symbol;Acc:HGNC:13658]	557.822	1605038	619792100	1.18885e-33	1625249	303102076	8356.78	1625055	303144020	3	3	6
ENSG00000074590	1.33344	NUAK1	NUAK family kinase 1 [Source:HGNC Symbol;Acc:HGNC:14311]	708.657	1333440	77634860	4.82729	1350022	38609083	1597.12	1349714	38651044	3	3	6
ENSG00000074657	1.30676	ZNF532	zinc finger protein 532 [Source:HGNC Symbol;Acc:HGNC:30940]	1.27616e-08	1306761	906268100	3.3462e-14	1321524	450333845	301.585	1321504	450375773	3	3	6
ENSG00000074660	0.523461	SCARF1	scavenger receptor class F member 1 [Source:HGNC Symbol;Acc:HGNC:16820]	3462.91	523461	32380950	0.777292	527229	15275794				3	3	6
ENSG00000074696	1.20375	HACD3	3-hydroxyacyl-CoA dehydratase 3 [Source:HGNC Symbol;Acc:HGNC:24175]	1.24904	1203752	679923900	3.65006e-05	1218591	345461230	1556.23	1218587	345503162	3	3	6
ENSG00000074706	0.733488	IPCEF1	interaction protein for cytohesin exchange factors 1 [Source:HGNC Symbol;Acc:HGNC:21204]				42374.5	733488	0,5212863				3	3	6
ENSG00000074800	0.617506	ENO1	enolase 1 [Source:HGNC Symbol;Acc:HGNC:3350]	3.51027e-30	617506	9216035000	3.31087e-74	624224	4294322104	1284.29	624235	4294280015	3	3	6
ENSG00000074803	0.0329917	SLC12A1	solute carrier family 12 member 1 [Source:HGNC Symbol;Acc:HGNC:10910]	2.63747e-53	32991.7	304298600	6.36783e-159	33415.9	144060385	6.6475	35104.1	144018414	3	0	3
ENSG00000074855	0.753264	ANO8	anoctamin 8 [Source:HGNC Symbol;Acc:HGNC:29329]	0.00078332	753264	313432800	2.83607e-06	762282	143088447	25.4731	762438	143046481	3	3	6
ENSG00000075035	0.25562	WSCD2	WSC domain containing 2 [Source:HGNC Symbol;Acc:HGNC:29117]	2.48909e-43	255620	388993800	3.43485e-87	258617	183573472	22.5326	259436	183531501	3	3	6
ENSG00000075043	2.1643	KCNQ2	potassium voltage-gated channel subfamily Q member 2 [Source:HGNC Symbol;Acc:HGNC:6296]	5.98825e-12	2164297	213076200	5.77769e-27	2188645	103162993	242.343	2186159	103204951	3	3	6
ENSG00000075131	1.25979	TIPIN	TIMELESS interacting protein [Source:HGNC Symbol;Acc:HGNC:30750]				5048.67	1259788	17195116	31033.9	1259569	17237078	3	3	6
ENSG00000075213	1.89933	SEMA3A	semaphorin 3A [Source:HGNC Symbol;Acc:HGNC:10723]	8.88557e-11	1899326	212080200	3.30248e-21	1922823	103089479	13.1805	1921406	103131437	3	3	6
ENSG00000075218	2.48654	GTSE1	G2 and S-phase expressed 1 [Source:HGNC Symbol;Acc:HGNC:13698]	2.48677e-16	2486543	237095100	5.19234e-37	2520326	114730057	110.979	2516516	114772014	3	3	6
ENSG00000075234	0.740903	TTC38	tetratricopeptide repeat domain 38 [Source:HGNC Symbol;Acc:HGNC:26082]	0.048371	740903	247470200	1.52557e-05	749749	113224826	492.826	749962	113182860	3	3	6
ENSG00000075239	0.724068	ACAT1	acetyl-CoA acetyltransferase 1 [Source:HGNC Symbol;Acc:HGNC:93]	0.06508	724068	238616700	2.89386e-06	733004	109347479	1592.55	733248	109305513	3	3	6
ENSG00000075275	1.63037	CELSR1	cadherin EGF LAG seven-pass G-type receptor 1 [Source:HGNC Symbol;Acc:HGNC:1850]	9.6638e-15	1630368	938608400	1.16102e-44	1650751	458755552	400.982	1650610	458797487	3	3	6
ENSG00000075290	0.334669	WNT8B	Wnt family member 8B [Source:HGNC Symbol;Acc:HGNC:12789]	0.0864788	334669	49542960	1.24133e-08	338928	23300709	105.913	344161	23258744	3	3	6
ENSG00000075303	0.747617	SLC25A40	solute carrier family 25 member 40 [Source:HGNC Symbol;Acc:HGNC:29680]	765.104	747617	87122110	8.75844	756212	39902452	19905.4	756791	39860487	3	3	6
ENSG00000075340	2.75722	ADD2	adducin 2 [Source:HGNC Symbol;Acc:HGNC:244]	6.62043e-07	2757223	114143400	7.65442e-21	2785533	55023684	1001.47	2774384	55065645	3	3	6
ENSG00000075391	1.70518	RASAL2	RAS protein activator like 2 [Source:HGNC Symbol;Acc:HGNC:9874]	1.39881e-10	1705176	268040500	2.85588e-20	1726227	130738268	10.1736	1725584	130780224	3	3	6
ENSG00000075399	0.802668	VPS9D1	VPS9 domain containing 1 [Source:HGNC Symbol;Acc:HGNC:13526]	269.093	802668	160311900	2.69361	811935	72384838	8880.76	812150	72342874	3	3	6
ENSG00000075426	7.19748	FOSL2	FOS like 2, AP-1 transcription factor subunit [Source:HGNC Symbol;Acc:HGNC:3798]	0,000000e+00	7197477	2771558000	0,000000e+00	7280703	1330940261	0.446485	7274468	1330982154	3	3	6
ENSG00000075429	0.063218	CACNG5	calcium voltage-gated channel auxiliary subunit gamma 5 [Source:HGNC Symbol;Acc:HGNC:1409]	0,000000e+00	63218	2717840000	0,000000e+00	63948.8	1286544098	0.449747	64127.3	1286502078	3	3	6
ENSG00000075461	7.60385	CACNG4	calcium voltage-gated channel auxiliary subunit gamma 4 [Source:HGNC Symbol;Acc:HGNC:1408]	1.362e-84	7603848	543409100	1.33863e-186	7692065	261143596	31.2059	7656080	261185546	3	3	6
ENSG00000075643	2.90178	MOCOS	molybdenum cofactor sulfurase [Source:HGNC Symbol;Acc:HGNC:18234]	4502.94	2901784	15888450	4.06723	2914445	0,7627577	18985.4	2825429	0,7669540	0	2	2
ENSG00000075673	0.62721	ATP12A	ATPase H+/K+ transporting non-gastric alpha2 subunit [Source:HGNC Symbol;Acc:HGNC:13816]	236.472	627210	64019830	0.137174	633605	29869499	19818.3	635092	29827534	3	3	6
ENSG00000075702	1.83101	WDR62	WD repeat domain 62 [Source:HGNC Symbol;Acc:HGNC:24502]	0.000979046	1831010	119831500	1.40664e-10	1853410	58310030	183.704	1851317	58351991	3	3	6
ENSG00000075711	1.20828	DLG1	discs large MAGUK scaffold protein 1 [Source:HGNC Symbol;Acc:HGNC:2900]	6.49676	1208277	325024500	0.00404318	1222747	164674436	517.653	1222738	164716386	3	3	6
ENSG00000075785	0.812317	RAB7A	RAB7A, member RAS oncogene family [Source:HGNC Symbol;Acc:HGNC:9788]	0.00162324	812317	999362600	1.00068e-05	821915	449269862	719.024	821947	449227896	3	3	6
ENSG00000075826	0.755735	SEC31B	SEC31 homolog B, COPII coat complex component [Source:HGNC Symbol;Acc:HGNC:23197]	34.2074	755735	144639400	0.128424	764639	66033015	4078.48	764970	65991050	3	3	6
ENSG00000075884	8.54321	ARHGAP15	Rho GTPase activating protein 15 [Source:HGNC Symbol;Acc:HGNC:21030]	3.06283	8543214	20946670	2.73301e-07	8677976	10070653	217.729	7614279	10112616	0	2	2
ENSG00000076003	1.40417	MCM6	minichromosome maintenance complex component 6 [Source:HGNC Symbol;Acc:HGNC:6949]	4.02246e-09	1404172	432321100	3.02936e-15	1421034	213386415	1.61453	1420937	213428364	3	3	6
ENSG00000076053	0.461975	RBM7	RNA binding motif protein 7 [Source:HGNC Symbol;Acc:HGNC:9904]	7.8398e-61	461975	969620200	1.89257e-84	467424	454781189	0.114693	467608	454739209	3	3	6
ENSG00000076067	1.68277	RBMS2	RNA binding motif single stranded interacting protein 2 [Source:HGNC Symbol;Acc:HGNC:9909]	9.06269e-26	1682768	659326700	3.64553e-40	1702465	321461379	2.59258	1702223	321503322	3	3	6
ENSG00000076108	0.695033	BAZ2A	bromodomain adjacent to zinc finger domain 2A [Source:HGNC Symbol;Acc:HGNC:962]	9.29894e-22	695033	1326207000	8.00331e-26	703196	611592296	6.38414	703247	611550318	3	3	6
ENSG00000076201	0.717174	PTPN23	protein tyrosine phosphatase non-receptor type 23 [Source:HGNC Symbol;Acc:HGNC:14406]	1.40521e-14	717174	956913000	6.1926e-19	725553	440004393	23.8346	725616	439962420	3	3	6
ENSG00000076248	1.24644	UNG	uracil DNA glycosylase [Source:HGNC Symbol;Acc:HGNC:12572]	3.61832	1246438	234533400	0.00323984	1261080	117771702	834.91	1261047	117813656	3	3	6
ENSG00000076258	0.433846	FMO4	flavin containing dimethylaniline monoxygenase 4 [Source:HGNC Symbol;Acc:HGNC:3772]	1.98112e-09	433846	144115100	5.22893e-19	438909	67671926	7.24559	440265	67629960	3	3	6
ENSG00000076321	1.47934	KLHL20	kelch like family member 20 [Source:HGNC Symbol;Acc:HGNC:25056]	0.369175	1479335	137530000	8.67792e-06	1496809	67554704	695.172	1496325	67596664	3	3	6
ENSG00000076344	1.42801	RGS11	regulator of G protein signaling 11 [Source:HGNC Symbol;Acc:HGNC:9993]	18293.8	1428006	30142100	509.521	1444007	14832281	17476.3	1442386	14874244	3	3	6
ENSG00000076356	0.727961	PLXNA2	plexin A2 [Source:HGNC Symbol;Acc:HGNC:9100]	0.732333	727961	361989500	1.42002e-09	736096	166554636	30637.8	736254	166512669	3	3	6
ENSG00000076513	0.769494	ANKRD13A	ankyrin repeat domain 13A [Source:HGNC Symbol;Acc:HGNC:21268]	0.401522	769494	222616400	0.00343148	778709	101271670	240.288	778906	101229705	3	3	6
ENSG00000076554	0.746601	TPD52	tumor protein D52 [Source:HGNC Symbol;Acc:HGNC:12005]	77.7927	746601	115075100	0.731672	755906	52499954	2050.76	756347	52457989	3	3	6
ENSG00000076604	0.690712	TRAF4	TNF receptor associated factor 4 [Source:HGNC Symbol;Acc:HGNC:12034]	1.80557e-12	690712	746843200	4.11262e-21	698932	344398695	113.039	699026	344356723	3	3	6
ENSG00000076662	0.745262	ICAM3	intercellular adhesion molecule 3 [Source:HGNC Symbol;Acc:HGNC:5346]	13530	745262	37356180	1764.12	753979	17101249	647.748	755347	17059285	3	3	6
ENSG00000076706	2.05485	MCAM	melanoma cell adhesion molecule [Source:HGNC Symbol;Acc:HGNC:6934]	8.04854e-23	2054855	702912700	1.64983e-66	2075815	340267265	406.893	2075209	340309209	3	3	6
ENSG00000076716	1.34766	GPC4	glypican 4 [Source:HGNC Symbol;Acc:HGNC:4452]	0.00275812	1347658	349297800	3.77852e-10	1363400	173019986	1005.15	1363323	173061937	3	3	6
ENSG00000076770	1.79246	MBNL3	muscleblind like splicing regulator 3 [Source:HGNC Symbol;Acc:HGNC:20564]	3.22155e-09	1792461	273528100	1.3556e-23	1816329	133351142	379.869	1815502	133393097	3	3	6
ENSG00000076826	0.602041	CAMSAP3	calmodulin regulated spectrin associated protein family member 3 [Source:HGNC Symbol;Acc:HGNC:29307]	1.55157	602041	806048100	2.33464e-39	609190	374850618	2474.37	609322	374808643	3	3	6
ENSG00000076944	0.501877	STXBP2	syntaxin binding protein 2 [Source:HGNC Symbol;Acc:HGNC:11445]	2.63199e-48	501877	1102853000	6.83467e-77	507727	516399466	4.81138	507869	516357484	3	3	6
ENSG00000076984	0.806942	MAP2K7	mitogen-activated protein kinase kinase 7 [Source:HGNC Symbol;Acc:HGNC:6847]	0.121652	806942	355860800	0.00437861	816565	160201585	66.1534	816659	160159620	3	3	6
ENSG00000077063	0.389871	CTTNBP2	cortactin binding protein 2 [Source:HGNC Symbol;Acc:HGNC:15679]	4.6053e-62	389871	1174987000	4.73538e-127	394320	552745792	19.2123	394510	552703807	3	3	6
ENSG00000077092	2.99382	RARB	retinoic acid receptor beta [Source:HGNC Symbol;Acc:HGNC:9865]	1.21437e-70	2993822	746732200	8.30408e-122	3029393	360226099	4.44857	3027148	360268043	3	3	6
ENSG00000077097	1.39883	TOP2B	DNA topoisomerase II beta [Source:HGNC Symbol;Acc:HGNC:11990]	2.33021e-18	1398826	1659226000	9.5177e-28	1415694	819403675	56.8429	1415669	819445580	3	3	6
ENSG00000077147	0.826244	TM9SF3	transmembrane 9 superfamily member 3 [Source:HGNC Symbol;Acc:HGNC:21529]	0.048412	826244	718688500							3	3	6
ENSG00000077152	2.25589	UBE2T	ubiquitin conjugating enzyme E2 T [Source:HGNC Symbol;Acc:HGNC:25009]	1.30657e-06	2255893	115965400	8.50618e-16	2282359	56137216	60.255	2276980	56179176	3	3	6
ENSG00000077157	2.67417	PPP1R12B	protein phosphatase 1 regulatory subunit 12B [Source:HGNC Symbol;Acc:HGNC:7619]	1.53941e-75	2674171	1135085000	8.50283e-141	2707350	548386296	9.68524	2706327	548428228	3	3	6
ENSG00000077235	0.620913	GTF3C1	general transcription factor IIIC subunit 1 [Source:HGNC Symbol;Acc:HGNC:4664]	4.49738e-45	620913	2527468000	1.63023e-53	628420	1173625662	2.16007	628459	1173583663	3	3	6
ENSG00000077238	0.651121	IL4R	interleukin 4 receptor [Source:HGNC Symbol;Acc:HGNC:6015]	5.41636e-10	651121	347800200	2.85374e-16	658762	161227038	52.5664	659008	161185069	3	3	6
ENSG00000077264	7.13968	PAK3	p21 (RAC1) activated kinase 3 [Source:HGNC Symbol;Acc:HGNC:8592]	2.80476e-37	7139680	197790900	6.42359e-74	7215849	94987803	0.958036	7131416	95029762	3	3	6
ENSG00000077274	5.0647	CAPN6	calpain 6 [Source:HGNC Symbol;Acc:HGNC:1483]	3.52178e-55	5064697	407260000	2.25172e-115	5118185	195752435	29.046	5100325	195794388	3	3	6
ENSG00000077279	2.04809	DCX	doublecortin [Source:HGNC Symbol;Acc:HGNC:2714]	1.74644e-06	2048093	148875300	2.15736e-17	2074795	72282529	484.306	2071956	72324489	3	3	6
ENSG00000077312	1.2935	SNRPA	small nuclear ribonucleoprotein polypeptide A [Source:HGNC Symbol;Acc:HGNC:11151]	0.0354667	1293499	347394500	2.10712e-07	1308057	172846982	1221.91	1308013	172888932	3	3	6
ENSG00000077327	0.679007	SPAG6	sperm associated antigen 6 [Source:HGNC Symbol;Acc:HGNC:11215]	14587.6	679007	28486660	714.966	686204	13211574	10926.2	688806	13169610	3	3	6
ENSG00000077420	0.0643763	APBB1IP	amyloid beta precursor protein binding family B member 1 interacting protein [Source:HGNC Symbol;Acc:HGNC:17379]	9.12301e-09	64376.3	63671010	4.24958e-33	64929.6	30209672	933.758	72466.5	30167707	3	0	3
ENSG00000077454	0.726598	LRCH4	leucine rich repeats and calponin homology domain containing 4 [Source:HGNC Symbol;Acc:HGNC:6691]	5.54706e-07	726598	574956300	1.00394e-13	734859	264286662	879.131	734959	264244693	3	3	6
ENSG00000077514	1.29703	POLD3	DNA polymerase delta 3, accessory subunit [Source:HGNC Symbol;Acc:HGNC:20932]	12.494	1297026	153341400	0.0188926	1312005	76356292	431.23	1311899	76398250	3	3	6
ENSG00000077522	4.31564	ACTN2	actinin alpha 2 [Source:HGNC Symbol;Acc:HGNC:164]	1.24147e-05	4315639	90089230	8.63989e-27	4376700	43470448	10662.4	4323860	43512409	3	3	6
ENSG00000077585	0.778626	GPR137B	G protein-coupled receptor 137B [Source:HGNC Symbol;Acc:HGNC:11862]	969.391	778626	88835220	43.1526	787299	40477848	7049.74	787762	40435884	3	3	6
ENSG00000077713	1.45082	SLC25A43	solute carrier family 25 member 43 [Source:HGNC Symbol;Acc:HGNC:30557]	1353.08	1450816	50947210	10.9952	1467421	25040621	1038.55	1466313	25082583	3	3	6
ENSG00000077782	2.26183	FGFR1	fibroblast growth factor receptor 1 [Source:HGNC Symbol;Acc:HGNC:3688]	1.70013e-137	2261828	5508874000	1.69377e-187	2287331	2664490958	1.33828	2287216	2664532767	3	3	6
ENSG00000077942	6.28766	FBLN1	fibulin 1 [Source:HGNC Symbol;Acc:HGNC:3600]	0,000000e+00	6287657	9014426000	0,000000e+00	6364274	4332107434	0.0230505	6362883	4332149167	3	3	6
ENSG00000077943	1.63639	ITGA8	integrin subunit alpha 8 [Source:HGNC Symbol;Acc:HGNC:6144]	1.45541e-12	1636392	456653600	1.42924e-28	1654665	222783173	419.976	1654371	222825123	3	3	6
ENSG00000078018	2.68796	MAP2	microtubule associated protein 2 [Source:HGNC Symbol;Acc:HGNC:6839]	1.35659e-24	2687963	275207600	5.17641e-47	2723091	132991563	12.3243	2718796	133033519	3	3	6
ENSG00000078053	2.19708	AMPH	amphiphysin [Source:HGNC Symbol;Acc:HGNC:471]	1.46188e-09	2197077	187695100	3.03605e-24	2222465	90905810	620.176	2219467	90947768	3	3	6
ENSG00000078061	0.730131	ARAF	A-Raf proto-oncogene, serine/threonine kinase [Source:HGNC Symbol;Acc:HGNC:646]	2.7045e-08	730131	534045900	1.18477e-12	738667	245051940	60.5385	738773	245009972	3	3	6
ENSG00000078070	0.719783	MCCC1	methylcrotonyl-CoA carboxylase subunit 1 [Source:HGNC Symbol;Acc:HGNC:6936]	0.367339	719783	162972700	0.000952368	728421	74836350	135.44	728787	74794384	3	3	6
ENSG00000078081	0.121974	LAMP3	lysosomal associated membrane protein 3 [Source:HGNC Symbol;Acc:HGNC:14582]	2.49584e-14	121974	90630220	1.66739e-36	123559	42831508	4.09691	128293	42789543	3	0	3
ENSG00000078098	8.05634	FAP	fibroblast activation protein alpha [Source:HGNC Symbol;Acc:HGNC:3590]	4.8274e-91	8056339	512627600	7.33681e-183	8170232	246264943	6.22523	8126371	246306894	3	3	6
ENSG00000078114	0.411983	NEBL	nebulette [Source:HGNC Symbol;Acc:HGNC:16932]	2.6166e-138	411983	2530569000	7.07328e-163	416898	1189002119	0.0541152	416980	1188960110	3	3	6
ENSG00000078177	0.778636	N4BP2	NEDD4 binding protein 2 [Source:HGNC Symbol;Acc:HGNC:29851]	19.3038	778636	185022700	0.0976247	788517	83707862	3115.29	788739	83665896	3	3	6
ENSG00000078237	0.826404	TIGAR	TP53 induced glycolysis regulatory phosphatase [Source:HGNC Symbol;Acc:HGNC:1185]	15913.1	826404	65349030							3	3	6
ENSG00000078246	1.27087	TULP3	TUB like protein 3 [Source:HGNC Symbol;Acc:HGNC:12425]	1.59662	1270868	258916600	0.000140351	1285028	129178122	2253.62	1284984	129220075	3	3	6
ENSG00000078328	0.109866	RBFOX1	RNA binding fox-1 homolog 1 [Source:HGNC Symbol;Acc:HGNC:18222]	3.8766e-57	109866	324527100	3.32418e-121	111352	153437156	15.2787	112712	153395185	3	3	6
ENSG00000078401	3.97245	EDN1	endothelin 1 [Source:HGNC Symbol;Acc:HGNC:3176]	0.0233475	3972447	45528240	6.71915e-12	4020231	21891496	1473.47	3937950	21933459	1	3	4
ENSG00000078403	0.781589	MLLT10	MLLT10 histone lysine methyltransferase DOT1L cofactor [Source:HGNC Symbol;Acc:HGNC:16063]	0.242029	781588	269150900	0.00192087	791196	121890076	209.204	791345	121848111	3	3	6
ENSG00000078549	2.94802	ADCYAP1R1	ADCYAP receptor type I [Source:HGNC Symbol;Acc:HGNC:242]	0.000204506	2948025	71955200	2.51295e-14	2984165	34731589	409.904	2962206	34773551	3	3	6
ENSG00000078596	7.22381	ITM2A	integral membrane protein 2A [Source:HGNC Symbol;Acc:HGNC:6173]	1.16392e-70	7223806	382790800	2.46329e-133	7322849	183952479	2.65762	7277410	183994434	3	3	6
ENSG00000078725	2.03535	BRINP1	BMP/retinoic acid inducible neural specific 1 [Source:HGNC Symbol;Acc:HGNC:2687]	8.19743e-09	2035346	160045400	3.02527e-18	2060958	77657775	4.76831	2058390	77699734	3	3	6
ENSG00000078747	0.722795	ITCH	itchy E3 ubiquitin protein ligase [Source:HGNC Symbol;Acc:HGNC:13890]	8.56265e-08	722795	471146100	3.23184e-12	731607	216075283	21.4313	731732	216033314	3	3	6
ENSG00000078814	1.46686	MYH7B	myosin heavy chain 7B [Source:HGNC Symbol;Acc:HGNC:15906]	3414.11	1466858	50430860	8.15051	1484955	24830041	30327.3	1483722	24872003	3	3	6
ENSG00000078902	0.7089	TOLLIP	toll interacting protein [Source:HGNC Symbol;Acc:HGNC:16476]	2.19814e-11	708900	607805300	1.82813e-16	717264	279747670	51.2985	717369	279705700	3	3	6
ENSG00000078967	1.30812	UBE2D4	ubiquitin conjugating enzyme E2 D4 (putative) [Source:HGNC Symbol;Acc:HGNC:21647]	183.297	1308117	102355900	0.813029	1323966	50986726	261.274	1323786	51028686	3	3	6
ENSG00000079101	1.8433	CLUL1	clusterin like 1 [Source:HGNC Symbol;Acc:HGNC:2096]	0.00247165	1843304	108274100	1.54874e-09	1865221	52631406	30.3554	1862829	52673366	3	3	6
ENSG00000079102	3.09802	RUNX1T1	RUNX1 partner transcriptional co-repressor 1 [Source:HGNC Symbol;Acc:HGNC:1535]	1.21859e-32	3098023	362208100	2.24103e-70	3136034	174768519	95.7685	3130888	174810473	3	3	6
ENSG00000079112	0.494733	CDH17	cadherin 17 [Source:HGNC Symbol;Acc:HGNC:1756]	242.195	494733	36582120	0.117078	500780	17109645	2022.7	505141	17067681	3	3	6
ENSG00000079150	2.42512	FKBP7	FKBP prolyl isomerase 7 [Source:HGNC Symbol;Acc:HGNC:3723]	4.44255e-45	2425118	618601100	1.38331e-80	2452942	299037871	15.3278	2451613	299079818	3	3	6
ENSG00000079215	2.95415	SLC1A3	solute carrier family 1 member 3 [Source:HGNC Symbol;Acc:HGNC:10941]	9.74756	2954145	36916510	2.36116e-06	2991667	17821089	4970.56	2949029	17863052	2	3	5
ENSG00000079246	1.22097	XRCC5	X-ray repair cross complementing 5 [Source:HGNC Symbol;Acc:HGNC:12833]	5.17245e-06	1220966	1231255000	3.32202e-08	1235585	621933266	0.642376	1235581	621975175	3	3	6
ENSG00000079257	1.52706	LXN	latexin [Source:HGNC Symbol;Acc:HGNC:13347]	0.219793	1527064	133003500	2.08506e-06	1543900	65099042	1043.66	1543264	65141002	3	3	6
ENSG00000079277	0.828261	MKNK1	MAPK interacting serine/threonine kinase 1 [Source:HGNC Symbol;Acc:HGNC:7110]	7338.65	828261	76558610							3	3	6
ENSG00000079308	1.94194	TNS1	tensin 1 [Source:HGNC Symbol;Acc:HGNC:11973]	8.57372e-62	1941937	1848519000	1.17271e-96	1965317	897340632	1.91115	1965136	897382542	3	3	6
ENSG00000079313	0.630845	REXO1	RNA exonuclease 1 homolog [Source:HGNC Symbol;Acc:HGNC:24616]	1.32836e-26	630845	932452300	1.18744e-35	638054	433330764	15.1494	638155	433288787	3	3	6
ENSG00000079332	1.2374	SAR1A	secretion associated Ras related GTPase 1A [Source:HGNC Symbol;Acc:HGNC:10534]	0.0174795	1237403	467003500	4.80905e-06	1252399	235210820	70.5625	1252385	235252764	3	3	6
ENSG00000079335	0.364874	CDC14A	cell division cycle 14A [Source:HGNC Symbol;Acc:HGNC:1718]	6.7007e-107	364874	1297993000	3.38978e-148	369138	610987549	0.15055	369322	610945562	3	3	6
ENSG00000079337	0.402861	RAPGEF3	Rap guanine nucleotide exchange factor 3 [Source:HGNC Symbol;Acc:HGNC:16629]	4.27588e-53	402861	1238674000	9.76248e-125	407341	582621834	35.5994	407514	582579848	3	3	6
ENSG00000079387	1.27526	SENP1	SUMO specific peptidase 1 [Source:HGNC Symbol;Acc:HGNC:17927]	223.882	1275263	138107800	0.151166	1291584	69262653	4788.58	1291494	69304611	3	3	6
ENSG00000079435	1.342	LIPE	lipase E, hormone sensitive type [Source:HGNC Symbol;Acc:HGNC:6621]	1471.54	1341997	68019310	11.5832	1358973	33801418	1980.72	1358591	33843379	3	3	6
ENSG00000079459	0.686744	FDFT1	farnesyl-diphosphate farnesyltransferase 1 [Source:HGNC Symbol;Acc:HGNC:3629]	7.24593e-18	686744	849255800	4.89802e-23	695062	391652828	4.05192	695146	391610854	3	3	6
ENSG00000079482	1.61523	OPHN1	oligophrenin 1 [Source:HGNC Symbol;Acc:HGNC:8148]	0.000269937	1615228	166453900	1.04153e-10	1634469	81348083	109.997	1633723	81390042	3	3	6
ENSG00000079616	1.34519	KIF22	kinesin family member 22 [Source:HGNC Symbol;Acc:HGNC:6391]	0.00236418	1345186	305948600	6.34263e-09	1361547	151833002	410.463	1361460	151874954	3	3	6
ENSG00000079819	3.27924	EPB41L2	erythrocyte membrane protein band 4.1 like 2 [Source:HGNC Symbol;Acc:HGNC:3379]	9.24276e-204	3279239	2521426000	5.87746e-275	3318567	1215440157	0.239914	3317686	1215482054	3	3	6
ENSG00000079841	0.317678	RIMS1	regulating synaptic membrane exocytosis 1 [Source:HGNC Symbol;Acc:HGNC:17282]	0.322819	317678	46418430	1.91133e-08	322209	21801730	1878.22	328053	21759766	3	2	5
ENSG00000079931	3.40925	MOXD1	monooxygenase DBH like 1 [Source:HGNC Symbol;Acc:HGNC:21063]	1.20506e-222	3409247	3676012000	0,000000e+00	3448303	1770984938	0.601567	3447625	1771026805	3	3	6
ENSG00000080189	0.770691	SLC35C2	solute carrier family 35 member C2 [Source:HGNC Symbol;Acc:HGNC:17117]	0.0109663	770691	342227900	1.49965e-05	779876	155630077	171.187	780003	155588111	3	3	6
ENSG00000080200	3.75231	CRYBG3	crystallin beta-gamma domain containing 3 [Source:HGNC Symbol;Acc:HGNC:34427]	4.79206e-87	3752314	693523300	2.06316e-143	3797574	334046124	0.912243	3792843	334088070	3	3	6
ENSG00000080224	6.2834	EPHA6	EPH receptor A6 [Source:HGNC Symbol;Acc:HGNC:19296]	1.82258e-14	6283400	93812770	2.03158e-35	6356139	45060250	23.0804	6226151	45102212	2	3	5
ENSG00000080298	0.808438	RFX3	regulatory factor X3 [Source:HGNC Symbol;Acc:HGNC:9984]	7715.69	808438	69080710	977.947	818140	31084420	14745.1	818616	31042456	3	3	6
ENSG00000080371	0.776528	RAB21	RAB21, member RAS oncogene family [Source:HGNC Symbol;Acc:HGNC:18263]	0.00846183	776528	331762000	7.09404e-05	785955	150543280	40.2179	786080	150501314	3	3	6
ENSG00000080493	0.507003	SLC4A4	solute carrier family 4 member 4 [Source:HGNC Symbol;Acc:HGNC:11030]	7.03334e-27	507003	449623400	9.94816e-41	513099	210375549	0.0860338	513441	210333578	3	3	6
ENSG00000080503	3.27668	SMARCA2	SWI/SNF related, matrix associated, actin dependent regulator of chromatin, subfamily a, member 2 [Source:HGNC Symbol;Acc:HGNC:11098]	7.46818e-207	3276682	2330625000	2.7873e-266	3315967	1123369216	0.0183753	3315016	1123411118	3	3	6
ENSG00000080546	1.29897	SESN1	sestrin 1 [Source:HGNC Symbol;Acc:HGNC:21595]	3226.03	1298974	61945430	79.9425	1315098	30923512	376.053	1314829	30965474	3	3	6
ENSG00000080561	0.754554	MID2	midline 2 [Source:HGNC Symbol;Acc:HGNC:7096]	0.771826	754554	191042700	0.00374415	763483	87242378	491.978	763736	87200413	3	3	6
ENSG00000080573	3.63643	COL5A3	collagen type V alpha 3 chain [Source:HGNC Symbol;Acc:HGNC:14864]	0.00473788	3636427	51497370	9.81579e-13	3674963	24774076	501.827	3618073	24816039	2	3	5
ENSG00000080608	1.41108	PUM3	pumilio RNA binding family member 3 [Source:HGNC Symbol;Acc:HGNC:29676]	0.671484	1411082	144308700	9.30548e-05	1428302	71218764	62.2835	1427995	71260723	3	3	6
ENSG00000080644	4.24111	CHRNA3	cholinergic receptor nicotinic alpha 3 subunit [Source:HGNC Symbol;Acc:HGNC:1957]	90.5983	4241114	23989480	2.54778e-05	4297253	11549050	23103.6	4115942	11591013	0	2	2
ENSG00000080709	1.77187	KCNN2	potassium calcium-activated channel subfamily N member 2 [Source:HGNC Symbol;Acc:HGNC:6291]	4966.08	1771869	24221400	36.4443	1791547	11774598	208.841	1782932	11816561	3	3	6
ENSG00000080815	0.802744	PSEN1	presenilin 1 [Source:HGNC Symbol;Acc:HGNC:9508]	0.00227113	802744	489349000	0.000152113	812077	220927026	62.9005	812147	220885061	3	3	6
ENSG00000080839	1.46493	RBL1	RB transcriptional corepressor like 1 [Source:HGNC Symbol;Acc:HGNC:9893]	339.457	1464932	77470660	0.0742604	1483956	38184671	14476.4	1483157	38226632	3	3	6
ENSG00000080986	2.52821	NDC80	NDC80 kinetochore complex component [Source:HGNC Symbol;Acc:HGNC:16909]	3.96775e-11	2528214	185486900	2.0995e-30	2564288	89793162	482.962	2559117	89835121	3	3	6
ENSG00000081014	0.773154	AP4E1	adaptor related protein complex 4 subunit epsilon 1 [Source:HGNC Symbol;Acc:HGNC:573]	7894.83	773154	56435270	711.402	782722	25610076	15023.2	783477	25568112	3	3	6
ENSG00000081026	1.62266	MAGI3	membrane associated guanylate kinase, WW and PDZ domain containing 3 [Source:HGNC Symbol;Acc:HGNC:29647]	2.27528e-11	1622664	306992300	4.43723e-20	1641612	149925149	4.56572	1641195	149967103	3	3	6
ENSG00000081051	0.0112954	AFP	alpha fetoprotein [Source:HGNC Symbol;Acc:HGNC:317]	0,000000e+00	11295.4	4630643000	0,000000e+00	11442.5	2191883524	25.6017	11558.3	2191841464	3	3	6
ENSG00000081052	2.98382	COL4A4	collagen type IV alpha 4 chain [Source:HGNC Symbol;Acc:HGNC:2206]	5.14523e-08	2983825	968066400	6.885e-147	3024079	467210588	147.667	3022357	467252526	3	3	6
ENSG00000081059	1.59705	TCF7	transcription factor 7 [Source:HGNC Symbol;Acc:HGNC:11639]	2.46369e-05	1597045	212205700	4.72074e-13	1614686	103586655	343.603	1614143	103628613	3	3	6
ENSG00000081087	0.540771	OSTM1	osteoclastogenesis associated transmembrane protein 1 [Source:HGNC Symbol;Acc:HGNC:21652]	2.16813e-08	540771	188192800	7.27726e-16	547178	87915514	11.6886	547900	87873547	3	3	6
ENSG00000081138	3.12061	CDH7	cadherin 7 [Source:HGNC Symbol;Acc:HGNC:1766]	6.74627e-28	3120608	313248000	7.87216e-62	3155903	151060619	139.087	3149836	151102574	3	3	6
ENSG00000081148	0.425182	IMPG2	interphotoreceptor matrix proteoglycan 2 [Source:HGNC Symbol;Acc:HGNC:18362]	7401.44	425182	15459080	62.7381	430958	0,7249693	1456.49	443739	0,7207728	3	0	3
ENSG00000081248	10.2396	CACNA1S	calcium voltage-gated channel subunit alpha1 S [Source:HGNC Symbol;Acc:HGNC:1397]	0.326039	10239580	25431840	1.12578e-10	10384920	12234839	1459.34	9071807	12276803	0	2	2
ENSG00000081320	1.53745	STK17B	serine/threonine kinase 17b [Source:HGNC Symbol;Acc:HGNC:11396]	421.6	1537448	54809670	0.835459	1557151	26894880	1051.85	1555520	26936842	3	3	6
ENSG00000081377	0.740106	CDC14B	cell division cycle 14B [Source:HGNC Symbol;Acc:HGNC:1719]	0.00586033	740106	244427300	1.57079e-05	748862	111930184	33.6982	749078	111888218	3	3	6
ENSG00000081479	0.434691	LRP2	LDL receptor related protein 2 [Source:HGNC Symbol;Acc:HGNC:6694]	2.93822e-40	434691	1119582000	1.49143e-102	440180	524830303	138.804	440355	524788319	3	3	6
ENSG00000081760	0.768573	AACS	acetoacetyl-CoA synthetase [Source:HGNC Symbol;Acc:HGNC:21298]	26.1025	768573	207492400	0.00803576	778134	94181993	11347.9	778346	94140028	3	3	6
ENSG00000081791	0.809782	DELE1	DAP3 binding cell death enhancer 1 [Source:HGNC Symbol;Acc:HGNC:28969]	4.08396	809782	285009300	0.0522367	819450	128155907	1055.28	819564	128113943	3	3	6
ENSG00000081800	0.0810188	SLC13A1	solute carrier family 13 member 1 [Source:HGNC Symbol;Acc:HGNC:10916]	1.63892e-28	81018.8	172842000	1.58331e-77	82056.5	81647429	366.648	84764.1	81605461	3	0	3
ENSG00000081818	2.1157	PCDHB4	protocadherin beta 4 [Source:HGNC Symbol;Acc:HGNC:8689]	122.435	2115696	35412050	0.014186	2142484	17179909	525.784	2128962	17221872	3	3	6
ENSG00000081842	1.49033	PCDHA6	protocadherin alpha 6 [Source:HGNC Symbol;Acc:HGNC:8672]	1.19219e-09	1490331	397686200	9.52168e-19	1508615	195402359	37.5851	1508437	195444309	3	3	6
ENSG00000081853	1.49493	PCDHGA2	protocadherin gamma subfamily A, 2 [Source:HGNC Symbol;Acc:HGNC:8700]	2.56098e-40	1494932	2263503000	1.57544e-42	1512532	1110831408	0.450051	1512500	1110873296	3	3	6
ENSG00000081913	0.554132	PHLPP1	PH domain and leucine rich repeat protein phosphatase 1 [Source:HGNC Symbol;Acc:HGNC:20610]	6.62554e-20	554132	391135100	9.29101e-30	560575	182693425	0.565424	560906	182651455	3	3	6
ENSG00000081923	1.21713	ATP8B1	ATPase phospholipid transporting 8B1 [Source:HGNC Symbol;Acc:HGNC:3706]				11782.7	1217132	16404429				3	3	6
ENSG00000082014	1.33453	SMARCD3	SWI/SNF related, matrix associated, actin dependent regulator of chromatin, subfamily d, member 3 [Source:HGNC Symbol;Acc:HGNC:11108]	0.000111163	1334531	494634500	2.40496e-12	1349309	244924234	1467.17	1349261	244966179	3	3	6
ENSG00000082068	1.21412	WDR70	WD repeat domain 70 [Source:HGNC Symbol;Acc:HGNC:25495]				31.0425	1214125	59764216	1137.44	1214108	59806174	3	3	6
ENSG00000082146	0.566483	STRADB	STE20 related adaptor beta [Source:HGNC Symbol;Acc:HGNC:13205]	3.44801e-24	566483	507006900	1.53132e-34	573242	236494643	0.155039	573485	236452671	3	3	6
ENSG00000082196	4.74612	C1QTNF3	C1q and TNF related 3 [Source:HGNC Symbol;Acc:HGNC:14326]	6.6518e-127	4746123	1507355000	8.10211e-307	4805787	724820447	9.14908	4801670	724862372	3	3	6
ENSG00000082212	1.32989	ME2	malic enzyme 2 [Source:HGNC Symbol;Acc:HGNC:6984]	6.25526	1329893	149953100	0.00356795	1346330	74555979	105.889	1346176	74597937	3	3	6
ENSG00000082293	0.135892	COL19A1	collagen type XIX alpha 1 chain [Source:HGNC Symbol;Acc:HGNC:2196]	1.31325e-41	135892	231092900	4.90166e-82	137581	109251970	0.0779839	139388	109210002	3	3	6
ENSG00000082397	0.735076	EPB41L3	erythrocyte membrane protein band 4.1 like 3 [Source:HGNC Symbol;Acc:HGNC:3380]	0.0318816	735076	265696600	1.60753e-06	743352	122031397	2705.29	743557	121989430	3	3	6
ENSG00000082458	1.32078	DLG3	discs large MAGUK scaffold protein 3 [Source:HGNC Symbol;Acc:HGNC:2902]	0.449558	1320778	209560400	4.12994e-05	1336547	104157011	177.465	1336447	104198967	3	3	6
ENSG00000082482	1.78632	KCNK2	potassium two pore domain channel subfamily K member 2 [Source:HGNC Symbol;Acc:HGNC:6277]				5938.76	1786315	0,4797197	25045.7	1765915	0,4839161	0	2	2
ENSG00000082497	15.451	SERTAD4	SERTA domain containing 4 [Source:HGNC Symbol;Acc:HGNC:25236]	9.50958e-60	15451030	273185600	1.57853e-132	15637620	131125040	1.02129	15295570	131166997	2	3	5
ENSG00000082512	2.93381	TRAF5	TNF receptor associated factor 5 [Source:HGNC Symbol;Acc:HGNC:12035]	8.82886e-24	2933806	234074400	1.65488e-44	2969687	112959621	8.36687	2962981	113001579	3	3	6
ENSG00000082516	1.22202	GEMIN5	gem nuclear organelle associated protein 5 [Source:HGNC Symbol;Acc:HGNC:20043]	688.216	1222016	116910000	11.7883	1236467	59000190	37.9236	1236429	59042149	3	3	6
ENSG00000082641	0.825878	NFE2L1	NFE2 like bZIP transcription factor 1 [Source:HGNC Symbol;Acc:HGNC:7781]	4.20624e-06	825878	2049254000							3	3	6
ENSG00000082684	4.80792	SEMA5B	semaphorin 5B [Source:HGNC Symbol;Acc:HGNC:10737]	1.97411e-43	4807922	422038700	1.01101e-114	4855317	202903585	138.347	4840260	202945538	3	3	6
ENSG00000082805	1.20158	ERC1	ELKS/RAB6-interacting/CAST family member 1 [Source:HGNC Symbol;Acc:HGNC:17072]	9.60884	1201579	361308300	0.00390198	1216233	183566431	744.58	1216228	183608378	3	3	6
ENSG00000082996	0.787713	RNF13	ring finger protein 13 [Source:HGNC Symbol;Acc:HGNC:10057]	22.1502	787713	162292300	0.612775	796657	73690794	821.069	796895	73648829	3	3	6
ENSG00000083067	2.53939	TRPM3	transient receptor potential cation channel subfamily M member 3 [Source:HGNC Symbol;Acc:HGNC:17992]	1.80544e-48	2539389	591495200	4.22299e-83	2570744	285878427	3.1123	2569101	285920374	3	3	6
ENSG00000083099	0.754966	LYRM2	LYR motif containing 2 [Source:HGNC Symbol;Acc:HGNC:25229]	0.00624294	754966	294678800	1.02143e-05	764188	134327677	48.5696	764351	134285711	3	3	6
ENSG00000083290	1.25164	ULK2	unc-51 like autophagy activating kinase 2 [Source:HGNC Symbol;Acc:HGNC:13480]	40.161	1251639	178193000	0.0416193	1266816	89527453	1907.87	1266768	89569410	3	3	6
ENSG00000083454	0.519742	P2RX5	purinergic receptor P2X 5 [Source:HGNC Symbol;Acc:HGNC:8536]	42121.5	519742	12890660	1626.07	527131	0,6003816				3	0	3
ENSG00000083535	1.20314	PIBF1	progesterone immunomodulatory binding factor 1 [Source:HGNC Symbol;Acc:HGNC:23352]				621.916	1203143	38550237	1869.71	1203132	38592198	3	3	6
ENSG00000083642	1.86686	PDS5B	PDS5 cohesin associated factor B [Source:HGNC Symbol;Acc:HGNC:20418]	2.9192e-45	1866860	1085730000	4.11164e-71	1889801	527962740	4.66709	1889546	528004672	3	3	6
ENSG00000083845	1.31285	RPS5	ribosomal protein S5 [Source:HGNC Symbol;Acc:HGNC:10426]	3.17377e-14	1312852	1528807000	9.13819e-18	1328182	760082022	36.738	1328169	760123927	3	3	6
ENSG00000084090	0.794718	STARD7	StAR related lipid transfer domain containing 7 [Source:HGNC Symbol;Acc:HGNC:18063]	5.90919e-05	794718	663100500	2.36439e-06	804218	299616295	33.6869	804273	299574329	3	3	6
ENSG00000084112	1.25116	SSH1	slingshot protein phosphatase 1 [Source:HGNC Symbol;Acc:HGNC:30579]	4.79127	1251157	248663800	0.00100006	1266515	124966950	469.005	1266481	125008903	3	3	6
ENSG00000084207	1.36817	GSTP1	glutathione S-transferase pi 1 [Source:HGNC Symbol;Acc:HGNC:4638]	1.75563e-12	1368170	2321655000	1.21882e-26	1384426	1148363201	217.72	1384412	1148405080	3	3	6
ENSG00000084453	0.49747	SLCO1A2	solute carrier organic anion transporter family member 1A2 [Source:HGNC Symbol;Acc:HGNC:10956]	3.96999e-05	497470	134341900	1.21328e-13	502597	63079823	904.621	503778	63037856	3	3	6
ENSG00000084628	2.98888	NKAIN1	sodium/potassium transporting ATPase interacting 1 [Source:HGNC Symbol;Acc:HGNC:25743]	0.00245609	2988878	66902220	2.35638e-13	3022064	32286581	1419.59	2997511	32328543	3	3	6
ENSG00000084636	6.15572	COL16A1	collagen type XVI alpha 1 chain [Source:HGNC Symbol;Acc:HGNC:2193]	0,000000e+00	6155716	9089842000	0,000000e+00	6224084	4367387143	0.180785	6222777	4367428873	3	3	6
ENSG00000084674	0.00619997	APOB	apolipoprotein B [Source:HGNC Symbol;Acc:HGNC:603]	2.58507e-102	6199.97	1212000000	0,000000e+00	6284.18	573475868	132.907	6730.86	573433879	3	0	3
ENSG00000084676	1.22332	NCOA1	nuclear receptor coactivator 1 [Source:HGNC Symbol;Acc:HGNC:7668]	4.46381	1223323	361781500	0.000250038	1238518	183046567	3489.32	1238505	183088515	3	3	6
ENSG00000084710	2.05494	EFR3B	EFR3 homolog B [Source:HGNC Symbol;Acc:HGNC:29155]	8.72899e-14	2054943	273765000	2.26535e-31	2080308	132830751	219.665	2078743	132872707	3	3	6
ENSG00000084731	1.99399	KIF3C	kinesin family member 3C [Source:HGNC Symbol;Acc:HGNC:6321]	3.31014e-29	1993986	477712900	1.09047e-47	2017496	231730847	1.33268	2016710	231772797	3	3	6
ENSG00000084764	0.634257	MAPRE3	microtubule associated protein RP/EB family member 3 [Source:HGNC Symbol;Acc:HGNC:6892]	4.66125e-06	634257	215111200	5.29552e-11	641771	99838388	27.2226	642201	99796421	3	3	6
ENSG00000084774	1.68457	CAD	carbamoyl-phosphate synthetase 2, aspartate transcarbamylase, and dihydroorotase [Source:HGNC Symbol;Acc:HGNC:1424]	7.15752e-40	1684565	1180120000	1.69198e-54	1704628	575604821	1.88377	1704492	575646749	3	3	6
ENSG00000085063	0.826509	CD59	CD59 molecule (CD59 blood group) [Source:HGNC Symbol;Acc:HGNC:1689]	0.154756	826509	775021200							3	3	6
ENSG00000085117	1.98397	CD82	CD82 molecule [Source:HGNC Symbol;Acc:HGNC:6210]	0.00974865	1983969	86775750	1.43295e-08	2007039	42095157	21.9904	2002830	42137118	3	3	6
ENSG00000085224	1.22641	ATRX	ATRX chromatin remodeler [Source:HGNC Symbol;Acc:HGNC:886]	0.0273718	1226407	494254900	1.37708e-05	1241279	249515287	39.0574	1241269	249557229	3	3	6
ENSG00000085231	0.726077	AK6	adenylate kinase 6 [Source:HGNC Symbol;Acc:HGNC:49151]	0.863471	726077	155345900	0.00314256	734330	71416840	302.306	734701	71374875	3	3	6
ENSG00000085276	0.662396	MECOM	MDS1 and EVI1 complex locus [Source:HGNC Symbol;Acc:HGNC:3498]	7.00268e-09	662396	359906300	1.31126e-15	670284	166579741	175.691	670508	166537773	3	3	6
ENSG00000085365	0.794146	SCAMP1	secretory carrier membrane protein 1 [Source:HGNC Symbol;Acc:HGNC:10563]	27.2423	794146	164674900	1.21314	803831	74345332	106.008	804054	74303368	3	3	6
ENSG00000085433	1.23092	WDR47	WD repeat domain 47 [Source:HGNC Symbol;Acc:HGNC:29141]	26299.6	1230922	46063390	1952.24	1245739	23233595	14606.9	1245619	23275557	3	3	6
ENSG00000085465	0.705891	OVGP1	oviductal glycoprotein 1 [Source:HGNC Symbol;Acc:HGNC:8524]	48093	705891	19701850	6483.97	713653	0,9094882	2304.4	716911	0,9052917	3	3	6
ENSG00000085511	1.24303	MAP3K4	mitogen-activated protein kinase kinase kinase 4 [Source:HGNC Symbol;Acc:HGNC:6856]	16.2857	1243028	190064200	0.0394737	1257740	95512044	87.5887	1257702	95554000	3	3	6
ENSG00000085514	0.612868	PILRA	paired immunoglobin like type 2 receptor alpha [Source:HGNC Symbol;Acc:HGNC:20396]	0.41901	612868	98629190	0.000128004	619958	45902002	166.523	620988	45860036	3	3	6
ENSG00000085552	1.47932	IGSF9	immunoglobulin superfamily member 9 [Source:HGNC Symbol;Acc:HGNC:18132]	0.000179693	1479322	228670000	9.72666e-11	1496232	112214845	187.575	1495941	112256802	3	3	6
ENSG00000085563	2.70953	ABCB1	ATP binding cassette subfamily B member 1 [Source:HGNC Symbol;Acc:HGNC:40]	2.49334e-40	2709527	872311800	5.33851e-121	2743877	421177894	92.82	2742483	421219834	3	3	6
ENSG00000085662	2.10963	AKR1B1	aldo-keto reductase family 1 member B [Source:HGNC Symbol;Acc:HGNC:381]	8.58233e-45	2109634	803411600	3.17266e-77	2135603	389416319	2.86426	2135006	389458260	3	3	6
ENSG00000085733	0.749422	CTTN	cortactin [Source:HGNC Symbol;Acc:HGNC:3338]	9.85619e-12	749422	1305064000	1.62428e-15	758111	597008497	136.038	758150	596966523	3	3	6
ENSG00000085741	2.75173	WNT11	Wnt family member 11 [Source:HGNC Symbol;Acc:HGNC:12776]	0.000143136	2751734	88209940	5.17058e-16	2779336	42501579	1361.27	2765037	42543540	3	3	6
ENSG00000085788	1.338	DDHD2	DDHD domain containing 2 [Source:HGNC Symbol;Acc:HGNC:29106]	0.00967623	1337996	271512400	1.17519e-07	1354142	134806189	355.115	1354050	134848143	3	3	6
ENSG00000085831	1.6145	TTC39A	tetratricopeptide repeat domain 39A [Source:HGNC Symbol;Acc:HGNC:18657]	4.11439	1614502	91591430	9.62956e-05	1633710	44731953	1410.23	1632358	44773914	3	3	6
ENSG00000085840	2.39472	ORC1	origin recognition complex subunit 1 [Source:HGNC Symbol;Acc:HGNC:8487]	2.22523e-05	2394719	109883600	1.63821e-16	2428098	53244985	821.444	2420942	53286946	3	3	6
ENSG00000085871	0.818495	MGST2	microsomal glutathione S-transferase 2 [Source:HGNC Symbol;Acc:HGNC:7063]	3522.98	818494	88014750	496.254	828000	39539947	8309.58	828345	39497983	3	3	6
ENSG00000085978	0.768186	ATG16L1	autophagy related 16 like 1 [Source:HGNC Symbol;Acc:HGNC:21498]	60.8672	768186	134190700	0.884554	777424	61025937	1045.25	777753	60983972	3	3	6
ENSG00000085982	0.710376	USP40	ubiquitin specific peptidase 40 [Source:HGNC Symbol;Acc:HGNC:20069]	2.77446e-06	710376	547651100	2.78036e-15	718572	252137383	1070.22	718687	252095413	3	3	6
ENSG00000085998	0.753498	POMGNT1	protein O-linked mannose N-acetylglucosaminyltransferase 1 (beta 1,2-) [Source:HGNC Symbol;Acc:HGNC:19139]	1.41743e-07	753498	568394500	3.0814e-10	762389	259600929	12.0185	762475	259558960	3	3	6
ENSG00000085999	1.27019	RAD54L	RAD54 like [Source:HGNC Symbol;Acc:HGNC:9826]	5143.22	1270188	63909820	128.329	1286331	32074685	3008.98	1286150	32116646	3	3	6
ENSG00000086015	1.39067	MAST2	microtubule associated serine/threonine kinase 2 [Source:HGNC Symbol;Acc:HGNC:19035]	2.22794e-11	1390665	600820500	5.87271e-18	1406916	296611013	28.4487	1406852	296652956	3	3	6
ENSG00000086061	0.808694	DNAJA1	DnaJ heat shock protein family (Hsp40) member A1 [Source:HGNC Symbol;Acc:HGNC:5229]	0.0313943	808694	881972900	1.0304e-05	818657	395972431	3187.62	818694	395930464	3	3	6
ENSG00000086062	1.35367	B4GALT1	beta-1,4-galactosyltransferase 1 [Source:HGNC Symbol;Acc:HGNC:924]	5.09389e-15	1353666	1224089000	1.62763e-20	1369571	606107872	5.95032	1369548	606149790	3	3	6
ENSG00000086159	0.252228	AQP6	aquaporin 6 [Source:HGNC Symbol;Acc:HGNC:639]	7.3456e-45	252228	431808300	5.19726e-97	254944	203876036	45.6947	255688	203834064	3	3	6
ENSG00000086289	2.24522	EPDR1	ependymin related 1 [Source:HGNC Symbol;Acc:HGNC:17572]	8.51084e-14	2245217	194555400	5.33944e-26	2272456	94166254	1.79383	2269296	94208213	3	3	6
ENSG00000086300	1.52713	SNX10	sorting nexin 10 [Source:HGNC Symbol;Acc:HGNC:14974]	71.5907	1527134	101344000	0.000521976	1543068	49556069	19438.4	1542237	49598030	3	3	6
ENSG00000086475	1.20908	SEPHS1	selenophosphate synthetase 1 [Source:HGNC Symbol;Acc:HGNC:19685]	1.56676	1209079	328932100	0.0032001	1223684	166726196	52.4504	1223675	166768145	3	3	6
ENSG00000086504	0.798051	MRPL28	mitochondrial ribosomal protein L28 [Source:HGNC Symbol;Acc:HGNC:14484]	0.155021	798051	310252700	0.00374603	807254	140338470	186.977	807369	140296504	3	3	6
ENSG00000086544	0.724794	ITPKC	inositol-trisphosphate 3-kinase C [Source:HGNC Symbol;Acc:HGNC:14897]	0.0286523	724794	219858300	8.88603e-06	732846	101180307	760.928	733110	101138341	3	3	6
ENSG00000086570	2.08376	FAT2	FAT atypical cadherin 2 [Source:HGNC Symbol;Acc:HGNC:3596]	2.47856e-12	2083755	291655600	2.75263e-34	2111458	141557088	406.945	2109894	141599044	3	3	6
ENSG00000086589	0.824348	RBM22	RNA binding motif protein 22 [Source:HGNC Symbol;Acc:HGNC:25503]	6.12361	824348	295445000							3	3	6
ENSG00000086696	3.7509	HSD17B2	hydroxysteroid 17-beta dehydrogenase 2 [Source:HGNC Symbol;Acc:HGNC:5211]	7.60449e-10	3750902	89635830	3.34297e-23	3792504	43138614	1.33679	3756450	43180576	3	3	6
ENSG00000086967	6.30986	MYBPC2	myosin binding protein C2 [Source:HGNC Symbol;Acc:HGNC:7550]	2.08636e-27	6309864	172521000	5.58672e-62	6386735	82850671	65.2383	6314388	82892631	3	3	6
ENSG00000086991	0.636811	NOX4	NADPH oxidase 4 [Source:HGNC Symbol;Acc:HGNC:7891]	0.0249166	636811	138608600	2.22387e-06	644471	64284569	149.237	645130	64242603	3	3	6
ENSG00000087076	0.383329	HSD17B14	hydroxysteroid 17-beta dehydrogenase 14 [Source:HGNC Symbol;Acc:HGNC:23238]	8.50321e-42	383329	457475600	5.02908e-65	387874	215153703	0.135413	388371	215111731	3	3	6
ENSG00000087085	1.28551	ACHE	acetylcholinesterase (Cartwright blood group) [Source:HGNC Symbol;Acc:HGNC:108]	3520.93	1285507	70816330	50.0956	1299715	35254893	10937.3	1299518	35296854	3	3	6
ENSG00000087086	0.801959	FTL	ferritin light chain [Source:HGNC Symbol;Acc:HGNC:3999]	3.37031e-10	801959	2569427000	9.79898e-10	811403	1159425703	7.26904	811417	1159383731	3	3	6
ENSG00000087095	0.370556	NLK	nemo like kinase [Source:HGNC Symbol;Acc:HGNC:29858]	8.06021e-87	370556	1115206000	4.07585e-132	374955	524760406	1.19239	375167	524718422	3	3	6
ENSG00000087111	0.630654	PIGS	phosphatidylinositol glycan anchor biosynthesis class S [Source:HGNC Symbol;Acc:HGNC:14937]	2.65664e-29	630654	1061124000	1.55686e-37	638170	492500905	0.732634	638258	492458927	3	3	6
ENSG00000087116	5.19856	ADAMTS2	ADAM metallopeptidase with thrombospondin type 1 motif 2 [Source:HGNC Symbol;Acc:HGNC:218]	2.59265e-117	5198559	1316762000	3.13126e-300	5258579	633275958	19.5305	5252648	633317888	3	3	6
ENSG00000087157	0.792296	PGS1	phosphatidylglycerophosphate synthase 1 [Source:HGNC Symbol;Acc:HGNC:30029]	9.41803	792296	187189300	0.265441	801411	84838396	854.489	801610	84796432	3	3	6
ENSG00000087191	0.812405	PSMC5	proteasome 26S subunit, ATPase 5 [Source:HGNC Symbol;Acc:HGNC:9552]	0.0430413	812405	487996000	0.00107255	821846	219603449	354.112	821911	219561484	3	3	6
ENSG00000087245	5.29713	MMP2	matrix metallopeptidase 2 [Source:HGNC Symbol;Acc:HGNC:7166]	0,000000e+00	5297130	11381900000	0,000000e+00	5359977	5472191298	5.32879e-05	5359256	5472232968	3	3	6
ENSG00000087253	1.35976	LPCAT2	lysophosphatidylcholine acyltransferase 2 [Source:HGNC Symbol;Acc:HGNC:26032]	13742	1359755	35020180	638.117	1376230	17353546	289.542	1375372	17395509	3	3	6
ENSG00000087263	1.3077	OGFOD1	2-oxoglutarate and iron dependent oxygenase domain containing 1 [Source:HGNC Symbol;Acc:HGNC:25585]	2.18849	1307699	180160700	0.00101568	1323311	89696696	171.927	1323209	89738653	3	3	6
ENSG00000087266	2.092	SH3BP2	SH3 domain binding protein 2 [Source:HGNC Symbol;Acc:HGNC:10825]	2.19572e-60	2092002	1063131000	4.92646e-90	2116266	515144736	2.21252	2115832	515186670	3	3	6
ENSG00000087301	1.29498	TXNDC16	thioredoxin domain containing 16 [Source:HGNC Symbol;Acc:HGNC:19965]	7147.92	1294980	54528290	182.369	1311554	27266615	3471.61	1311261	27308577	3	3	6
ENSG00000087302	1.22773	RTRAF	RNA transcription, translation and transport factor [Source:HGNC Symbol;Acc:HGNC:23169]	0.167766	1227733	449178600	2.43222e-05	1242807	226842686	267.887	1242795	226884630	3	3	6
ENSG00000087303	1.37185	NID2	nidogen 2 [Source:HGNC Symbol;Acc:HGNC:13389]	4.55751e-06	1371846	1120292000	6.40378e-22	1389424	555437588	1417.76	1389394	555479511	3	3	6
ENSG00000087338	0.818288	GMCL1	germ cell-less 1, spermatogenesis associated [Source:HGNC Symbol;Acc:HGNC:23843]	3010.56	818288	93563790	400.955	828176	41925666	7174.87	828501	41883702	3	3	6
ENSG00000087494	4.26729	PTHLH	parathyroid hormone like hormone [Source:HGNC Symbol;Acc:HGNC:9607]	83.3231	4267290	23431080	9.64131e-05	4293510	11243690	13621.1	4107993	11285653	0	3	3
ENSG00000087495	3.39547	PHACTR3	phosphatase and actin regulator 3 [Source:HGNC Symbol;Acc:HGNC:15833]	1.12867e-17	3395471	159388200	2.12162e-36	3435512	76780641	15.617	3420163	76822601	3	3	6
ENSG00000087586	1.43068	AURKA	aurora kinase A [Source:HGNC Symbol;Acc:HGNC:11393]	243.251	1430680	73601020	0.416435	1449176	36338970	1206.49	1448490	36380932	3	3	6
ENSG00000087589	3.61818	CASS4	Cas scaffold protein family member 4 [Source:HGNC Symbol;Acc:HGNC:15878]	0.00331257	3618178	48769000	6.76213e-12	3661997	23491086	3.62418	3602670	23533049	2	3	5
ENSG00000087903	1.64513	RFX2	regulatory factor X2 [Source:HGNC Symbol;Acc:HGNC:9983]	0.000189048	1645128	156136000	1.794e-10	1664142	76177516	13.4568	1663251	76219475	3	3	6
ENSG00000088038	0.774428	CNOT3	CCR4-NOT transcription complex subunit 3 [Source:HGNC Symbol;Acc:HGNC:7879]	1.574e-05	774428	653961800	1.53348e-08	783571	297301425	321.607	783635	297259458	3	3	6
ENSG00000088179	1.31967	PTPN4	protein tyrosine phosphatase non-receptor type 4 [Source:HGNC Symbol;Acc:HGNC:9656]	294.554	1319671	94522400	1.18084	1335934	47055841	1057.58	1335713	47097802	3	3	6
ENSG00000088280	1.99632	ASAP3	ArfGAP with SH3 domain, ankyrin repeat and PH domain 3 [Source:HGNC Symbol;Acc:HGNC:14987]	3.36373e-52	1996325	945527800	1.92941e-76	2019574	458622159	1.35942	2019175	458664095	3	3	6
ENSG00000088305	1.27354	DNMT3B	DNA methyltransferase 3 beta [Source:HGNC Symbol;Acc:HGNC:2979]	1386.7	1273538	90042960	10.0038	1289449	45124801	3880.37	1289315	45166761	3	3	6
ENSG00000088325	2.45906	TPX2	TPX2 microtubule nucleation factor [Source:HGNC Symbol;Acc:HGNC:1249]	2.87702e-57	2459061	786102000	1.94341e-98	2490078	380208201	3.14223	2488975	380250143	3	3	6
ENSG00000088340	0.314828	FER1L4	fer-1 like family member 4 (pseudogene) [Source:HGNC Symbol;Acc:HGNC:15801]	2.93529e-21	314828	402069600	1.45278e-74	318031	189979997	2903.37	318713	189938025	3	3	6
ENSG00000088356	1.24157	PDRG1	p53 and DNA damage regulated 1 [Source:HGNC Symbol;Acc:HGNC:16119]	2404.75	1241570	83859020	63.2429	1255600	42062506	841.109	1255518	42104467	3	3	6
ENSG00000088386	0.221475	SLC15A1	solute carrier family 15 member 1 [Source:HGNC Symbol;Acc:HGNC:10920]	0.000880668	221475	49331500	1.27943e-13	224126	23280017	51.1827	231092	23238052	3	0	3
ENSG00000088538	2.14247	DOCK3	dedicator of cytokinesis 3 [Source:HGNC Symbol;Acc:HGNC:2989]	4957.4	2142473	19745440	7.45689	2175268	0,9592238	8920.59	2149800	0,9634201	1	3	4
ENSG00000088543	1.2987	C3orf18	chromosome 3 open reading frame 18 [Source:HGNC Symbol;Acc:HGNC:24837]	607.287	1298698	97236240	2.49463	1312918	48315534	6618.3	1312750	48357494	3	3	6
ENSG00000088726	0.349626	TMEM40	transmembrane protein 40 [Source:HGNC Symbol;Acc:HGNC:25620]	1.13768e-15	349626	176854800	1.27057e-31	353607	83279296	28.7072	355020	83237329	3	3	6
ENSG00000088756	0.564291	ARHGAP28	Rho GTPase activating protein 28 [Source:HGNC Symbol;Acc:HGNC:25509]	2.28669e-35	564291	2264059000	7.61181e-73	571352	1054690345	117.687	571407	1054648346	3	3	6
ENSG00000088766	1.24756	CRLS1	cardiolipin synthase 1 [Source:HGNC Symbol;Acc:HGNC:16148]	134.115	1247564	176139600	0.0640711	1262379	88442567	5134.65	1262334	88484523	3	3	6
ENSG00000088812	0.817062	ATRN	attractin [Source:HGNC Symbol;Acc:HGNC:885]	0.00461884	817062	608647900	0.000764383	827014	272655758	73.3719	827065	272613793	3	3	6
ENSG00000088826	2.15677	SMOX	spermine oxidase [Source:HGNC Symbol;Acc:HGNC:15862]	2.67534e-18	2156767	257925800	2.4952e-32	2182060	124922808	1.92159	2180031	124964765	3	3	6
ENSG00000088836	0.246061	SLC4A11	solute carrier family 4 member 11 [Source:HGNC Symbol;Acc:HGNC:16438]	7.72539e-08	246062	76051050	1.13854e-19	248874	35919618	1.99969	253144	35877653	3	3	6
ENSG00000088881	2.46692	EBF4	EBF family member 4 [Source:HGNC Symbol;Acc:HGNC:29278]	1.45699e-63	2466922	1025211000	8.10973e-117	2494123	495182419	10.8667	2493270	495224355	3	3	6
ENSG00000088882	0.49876	CPXM1	carboxypeptidase X, M14 family member 1 [Source:HGNC Symbol;Acc:HGNC:15771]	3.00632e-111	498760	15300790000	5.64284e-164	504517	7167639137	1.70036	504527	7167596923	3	3	6
ENSG00000088899	0.777275	LZTS3	leucine zipper tumor suppressor family member 3 [Source:HGNC Symbol;Acc:HGNC:30139]	69.1879	777275	290022000	0.000391806	786655	131562301	34746.8	786798	131520335	3	3	6
ENSG00000088992	0.165265	TESC	tescalcin [Source:HGNC Symbol;Acc:HGNC:26065]	8.09867e-35	165265	211650600	1.34643e-68	167136	100050622	1.65805	168989	100008654	3	3	6
ENSG00000089006	0.801331	SNX5	sorting nexin 5 [Source:HGNC Symbol;Acc:HGNC:14969]	0.000750169	801331	502162100	9.65851e-05	810741	226684819	8.39104	810810	226642853	3	3	6
ENSG00000089009	1.29885	RPL6	ribosomal protein L6 [Source:HGNC Symbol;Acc:HGNC:10362]	8.79026e-15	1298851	2407579000	1.38325e-18	1314041	1199086920	69.0559	1314034	1199128790	3	3	6
ENSG00000089060	1.79695	SLC8B1	solute carrier family 8 member B1 [Source:HGNC Symbol;Acc:HGNC:26175]	5.76962e-06	1796950	173485300	5.34951e-15	1816693	84334904	445.71	1815384	84376863	3	3	6
ENSG00000089101	0.585506	CFAP61	cilia and flagella associated protein 61 [Source:HGNC Symbol;Acc:HGNC:15872]	31790	585506	16555100	1238.34	591621	0,7734878	28007.3	598443	0,7692914	3	1	4
ENSG00000089127	2.22138	OAS1	2-5-oligoadenylate synthetase 1 [Source:HGNC Symbol;Acc:HGNC:8086]	34.5019	2221384	40783500	0.000804504	2244002	19705582	1351.62	2229783	19747545	3	3	6
ENSG00000089157	1.44084	RPLP0	ribosomal protein lateral stalk subunit P0 [Source:HGNC Symbol;Acc:HGNC:10371]	3.57148e-39	1440844	5141168000	3.39873e-43	1457780	2529946973	1.47218	1457770	2529988759	3	3	6
ENSG00000089163	0.645383	SIRT4	sirtuin 4 [Source:HGNC Symbol;Acc:HGNC:14932]	49378.6	645384	15576030	5333.04	653181	0,7220011	901.462	658758	0,7178047	3	3	6
ENSG00000089177	0.67248	KIF16B	kinesin family member 16B [Source:HGNC Symbol;Acc:HGNC:15869]	5.84678e-05	672480	242481900	8.56697e-10	680704	112005293	189.361	681021	111963326	3	3	6
ENSG00000089199	16.8693	CHGB	chromogranin B [Source:HGNC Symbol;Acc:HGNC:1930]	1.94921e-13	16869250	243213200	2.10681e-122	17108080	116829364	4168	16645180	116871322	0	3	3
ENSG00000089327	3.19045	FXYD5	FXYD domain containing ion transport regulator 5 [Source:HGNC Symbol;Acc:HGNC:4029]	1.98623e-30	3190450	277850200	3.12364e-56	3225032	133847754	8.96363	3217719	133889711	3	3	6
ENSG00000089472	2.28961	HEPH	hephaestin [Source:HGNC Symbol;Acc:HGNC:4866]	9.96528e-95	2289610	1640430000	1.68268e-132	2317247	793766974	0.0596329	2316842	793808891	3	3	6
ENSG00000089505	1.49941	CMTM1	CKLF like MARVEL transmembrane domain containing 1 [Source:HGNC Symbol;Acc:HGNC:19172]	1180.39	1499410	48340670	6.68316	1515737	23671336	1366.24	1514217	23713298	3	3	6
ENSG00000089685	2.70668	BIRC5	baculoviral IAP repeat containing 5 [Source:HGNC Symbol;Acc:HGNC:593]	1.66371e-44	2706677	453243000	6.26786e-72	2739171	218834538	0.29616	2736506	218876490	3	3	6
ENSG00000089693	0.800754	MLF2	myeloid leukemia factor 2 [Source:HGNC Symbol;Acc:HGNC:7126]	0.000157763	800754	973682000	5.41385e-07	810181	439508814	541.121	810217	439466847	3	3	6
ENSG00000089723	1.7835	OTUB2	OTU deubiquitinase, ubiquitin aldehyde binding 2 [Source:HGNC Symbol;Acc:HGNC:20351]	3.73592	1783501	68853050	0.000179525	1803539	33471349	290.952	1800371	33513311	3	3	6
ENSG00000089775	1.306	ZBTB25	zinc finger and BTB domain containing 25 [Source:HGNC Symbol;Acc:HGNC:13112]	23.2302	1306003	136998300	0.0482602	1321083	68128989	183.278	1320952	68170948	3	3	6
ENSG00000089818	0.814003	NECAP1	NECAP endocytosis associated 1 [Source:HGNC Symbol;Acc:HGNC:24539]	6571.28	814003	78160410	678.383	823345	35201325	28682.9	823748	35159361	3	3	6
ENSG00000089902	1.32516	RCOR1	REST corepressor 1 [Source:HGNC Symbol;Acc:HGNC:17441]	0.00200492	1325165	311772600	3.46335e-08	1340859	154891817	233.329	1340788	154933769	3	3	6
ENSG00000090006	1.40807	LTBP4	latent transforming growth factor beta binding protein 4 [Source:HGNC Symbol;Acc:HGNC:6717]	22.6947	1408068	5538297000	1.42327e-38	1423536	2726557481	5939.91	1423528	2726599249	3	3	6
ENSG00000090013	1.20674	BLVRB	biliverdin reductase B [Source:HGNC Symbol;Acc:HGNC:1063]	5384.65	1206740	98964070	84.1865	1220273	50000519	24182.9	1220247	50042479	3	3	6
ENSG00000090020	1.26525	SLC9A1	solute carrier family 9 member A1 [Source:HGNC Symbol;Acc:HGNC:11071]	0.797906	1265247	267777100	0.000141188	1279667	133862770	1592.42	1279628	133904723	3	3	6
ENSG00000090238	0.764067	YPEL3	yippee like 3 [Source:HGNC Symbol;Acc:HGNC:18327]	0.0172114	764067	286045300	5.70431e-05	773141	130310452	60.1745	773300	130268486	3	3	6
ENSG00000090263	0.800573	MRPS33	mitochondrial ribosomal protein S33 [Source:HGNC Symbol;Acc:HGNC:16634]	396.659	800573	112274500	40.9346	810028	50679793	52.0661	810340	50637829	3	3	6
ENSG00000090339	3.87831	ICAM1	intercellular adhesion molecule 1 [Source:HGNC Symbol;Acc:HGNC:5344]	1.30833e-37	3878305	276854400	1.99552e-67	3921109	133250439	2.04974	3908177	133292396	3	3	6
ENSG00000090376	6.43473	IRAK3	interleukin 1 receptor associated kinase 3 [Source:HGNC Symbol;Acc:HGNC:17020]	9.48029e-13	6434728	84452000	6.55485e-33	6511810	40605475	43.5175	6359438	40647437	0	3	3
ENSG00000090447	1.30833	TFAP4	transcription factor AP-4 [Source:HGNC Symbol;Acc:HGNC:11745]	113.271	1308333	141300200	0.0330501	1322899	70182294	11585.4	1322769	70224253	3	3	6
ENSG00000090487	1.24825	SPG21	SPG21 abhydrolase domain containing, maspardin [Source:HGNC Symbol;Acc:HGNC:20373]	0.518654	1248247	267984700	0.00062831	1262846	134464028	16.491	1262817	134505980	3	3	6
ENSG00000090530	0.434417	P3H2	prolyl 3-hydroxylase 2 [Source:HGNC Symbol;Acc:HGNC:19317]	2.96441e-73	434417	5338912000	7.27869e-182	439570	2505799867	33.5479	439606	2505757810	3	3	6
ENSG00000090534	0.618842	THPO	thrombopoietin [Source:HGNC Symbol;Acc:HGNC:11795]	39.1181	618842	64426510	0.104272	626012	29959576	108.164	627546	29917611	3	3	6
ENSG00000090539	0.752937	CHRD	chordin [Source:HGNC Symbol;Acc:HGNC:1949]	0.194201	752937	204412000	0.00116819	761709	93446771	178.458	761948	93404805	3	3	6
ENSG00000090554	1.71325	FLT3LG	fms related receptor tyrosine kinase 3 ligand [Source:HGNC Symbol;Acc:HGNC:3766]	8867.48	1713253	22371260	111.845	1731749	10882584	451.935	1723993	10924547	3	3	6
ENSG00000090565	0.703248	RAB11FIP3	RAB11 family interacting protein 3 [Source:HGNC Symbol;Acc:HGNC:17224]	7.22026e-19	703248	1116658000	1.03724e-22	711416	514631148	21.7331	711475	514589172	3	3	6
ENSG00000090615	1.29928	GOLGA3	golgin A3 [Source:HGNC Symbol;Acc:HGNC:4426]	0.00102634	1299281	507763800	2.24233e-10	1315108	253201031	349.444	1315075	253242976	3	3	6
ENSG00000090661	1.29871	CERS4	ceramide synthase 4 [Source:HGNC Symbol;Acc:HGNC:23747]	1.35475	1298714	207175900	0.000323316	1313280	103008829	697.103	1313201	103050785	3	3	6
ENSG00000090686	1.28776	USP48	ubiquitin specific peptidase 48 [Source:HGNC Symbol;Acc:HGNC:18533]	0.0133633	1287758	299019100	2.98177e-06	1303206	149275573	1.25648	1303158	149317525	3	3	6
ENSG00000090776	0.708131	EFNB1	ephrin B1 [Source:HGNC Symbol;Acc:HGNC:3226]	4.68116e-27	708131	4660444000	1.15886e-32	716200	2147983227	83.0069	716214	2147941216	3	3	6
ENSG00000090889	2.67724	KIF4A	kinesin family member 4A [Source:HGNC Symbol;Acc:HGNC:13339]	2.16013e-31	2677241	341041200	2.09298e-56	2709144	164689989	6.58844	2705733	164731944	3	3	6
ENSG00000090975	1.488	PITPNM2	phosphatidylinositol transfer protein membrane associated 2 [Source:HGNC Symbol;Acc:HGNC:21044]	2.64267	1487996	112184200	0.000284377	1504245	54983289	958.822	1503626	55025249	3	3	6
ENSG00000091039	1.21097	OSBPL8	oxysterol binding protein like 8 [Source:HGNC Symbol;Acc:HGNC:16396]	219.561	1210970	226271200	0.0648091	1226496	115024447	7985.8	1226482	115066401	3	3	6
ENSG00000091128	0.264192	LAMB4	laminin subunit beta 4 [Source:HGNC Symbol;Acc:HGNC:6491]	0.272257	264192	43557740	2.74716e-10	266426	20622503	5950.56	273533	20580538	3	0	3
ENSG00000091129	1.74602	NRCAM	neuronal cell adhesion molecule [Source:HGNC Symbol;Acc:HGNC:7994]	1.60869e-13	1746023	338153700	1.0919e-26	1765945	164603921	103.102	1765367	164645875	3	3	6
ENSG00000091136	1.41626	LAMB1	laminin subunit beta 1 [Source:HGNC Symbol;Acc:HGNC:6486]	5.87877e-35	1416258	5089883000	2.80645e-39	1432739	2507649254	2.07548	1432730	2507691039	3	3	6
ENSG00000091262	0.583258	ABCC6	ATP binding cassette subfamily C member 6 [Source:HGNC Symbol;Acc:HGNC:57]	2.9004e-10	583258	423400600	7.94829e-28	589958	197363408	982.478	590230	197321438	3	3	6
ENSG00000091409	0.310967	ITGA6	integrin subunit alpha 6 [Source:HGNC Symbol;Acc:HGNC:6142]	8.93762e-163	310967	2503953000	9.67542e-253	314686	1179815453	1.12499	314797	1179773442	3	3	6
ENSG00000091436	2.96706	MAP3K20	mitogen-activated protein kinase kinase kinase 20 [Source:HGNC Symbol;Acc:HGNC:17797]	2.03276e-55	2967058	522499200	2.36003e-90	3003493	252078968	0.360264	3000372	252120918	3	3	6
ENSG00000091490	2.64873	SEL1L3	SEL1L family member 3 [Source:HGNC Symbol;Acc:HGNC:29108]	9.32807e-32	2648728	324924500	1.99355e-53	2680642	156922561	0.101664	2677189	156964516	3	3	6
ENSG00000091513	0.664268	TF	transferrin [Source:HGNC Symbol;Acc:HGNC:11740]	38072.5	664268	19361990	3387.14	672502	0,8951428	8905.06	676608	0,8909463	3	3	6
ENSG00000091527	0.713558	CDV3	CDV3 homolog [Source:HGNC Symbol;Acc:HGNC:26928]	9.73229e-22	713558	1253034000	1.30535e-21	722028	576195114	0.0557311	722077	576153138	3	3	6
ENSG00000091536	0.358234	MYO15A	myosin XVA [Source:HGNC Symbol;Acc:HGNC:7594]	8.04992e-13	358234	149423700	4.72853e-26	362414	70350711	18.8674	364047	70308745	3	3	6
ENSG00000091542	0.687911	ALKBH5	alkB homolog 5, RNA demethylase [Source:HGNC Symbol;Acc:HGNC:25996]	4.26413e-14	687911	1025088000	5.75597e-25	695554	474190069	957.438	695624	474148094	3	3	6
ENSG00000091622	1.90958	PITPNM3	PITPNM family member 3 [Source:HGNC Symbol;Acc:HGNC:21043]	4.59424e-15	1909582	309139100	8.52017e-30	1930732	150031741	104.193	1929739	150073695	3	3	6
ENSG00000091651	1.7387	ORC6	origin recognition complex subunit 6 [Source:HGNC Symbol;Acc:HGNC:17151]	2.04916	1738695	82019960	2.82611e-05	1757102	39886120	1459.01	1754785	39928082	3	3	6
ENSG00000091656	2.43304	ZFHX4	zinc finger homeobox 4 [Source:HGNC Symbol;Acc:HGNC:30939]	2.71761e-28	2433038	356390500	1.07218e-51	2463848	172379353	6.32189	2461508	172421307	3	3	6
ENSG00000091704	0.286554	CPA1	carboxypeptidase A1 [Source:HGNC Symbol;Acc:HGNC:2296]	156.631	286554	21654710	0.00857036	289529	10229907	941.255	302962	10187942	3	0	3
ENSG00000091844	1.55283	RGS17	regulator of G protein signaling 17 [Source:HGNC Symbol;Acc:HGNC:14088]				2821.08	1552829	0,7821286				3	3	6
ENSG00000092036	1.22269	HAUS4	HAUS augmin like complex subunit 4 [Source:HGNC Symbol;Acc:HGNC:20163]	2229.58	1222694	120336800	10.6583	1236020	60493504	24698.2	1235984	60535463	3	3	6
ENSG00000092051	1.71391	JPH4	junctophilin 4 [Source:HGNC Symbol;Acc:HGNC:20156]	1.67742e-29	1713911	697955900	6.64138e-44	1733738	340023856	2.65143	1733485	340065799	3	3	6
ENSG00000092054	2.02731	MYH7	myosin heavy chain 7 [Source:HGNC Symbol;Acc:HGNC:7577]	10713.9	2027307	18299390	36.9202	2056689	0,8898099	24167.9	2034967	0,8940063	1	3	4
ENSG00000092096	1.4462	SLC22A17	solute carrier family 22 member 17 [Source:HGNC Symbol;Acc:HGNC:23095]	3.37573e-11	1446198	763002600	1.11331e-24	1462714	374983379	328.664	1462642	375025316	3	3	6
ENSG00000092108	0.809361	SCFD1	sec1 family domain containing 1 [Source:HGNC Symbol;Acc:HGNC:20726]	17.2975	809361	216839000	0.452061	818778	97691713	1953.58	818929	97649749	3	3	6
ENSG00000092140	1.21777	G2E3	G2/M-phase specific E3 ubiquitin protein ligase [Source:HGNC Symbol;Acc:HGNC:20338]				5076.57	1217772	21331085				3	3	6
ENSG00000092445	0.479279	TYRO3	TYRO3 protein tyrosine kinase [Source:HGNC Symbol;Acc:HGNC:12446]	1.26781e-121	479279	7341230000	3.2708e-156	484779	3442474392	1.23947	484802	3442432306	3	3	6
ENSG00000092470	1.95957	WDR76	WD repeat domain 76 [Source:HGNC Symbol;Acc:HGNC:25773]	1.0741e-05	1959574	127610800	2.16926e-13	1983786	61961036	7.75956	1981067	62002997	3	3	6
ENSG00000092529	0.598313	CAPN3	calpain 3 [Source:HGNC Symbol;Acc:HGNC:1480]	8.24203e-05	598312	160919000	4.61785e-10	605072	75005584	75.3309	605744	74963618	3	3	6
ENSG00000092621	0.784681	PHGDH	phosphoglycerate dehydrogenase [Source:HGNC Symbol;Acc:HGNC:8923]	8.10567e-09	784681	1089470000	1.93212e-09	793755	494576764	78.4852	793791	494534795	3	3	6
ENSG00000092758	12.3871	COL9A3	collagen type IX alpha 3 chain [Source:HGNC Symbol;Acc:HGNC:2219]	0,000000e+00	12387120	3570066000	0,000000e+00	12521350	1713163025	0.376436	12504820	1713204899	3	3	6
ENSG00000092820	0.393835	EZR	ezrin [Source:HGNC Symbol;Acc:HGNC:12691]	2.11166e-189	393835	8441800000	1.39904e-246	398418	3969980456	0.381137	398444	3969938342	3	3	6
ENSG00000092847	1.23192	AGO1	argonaute RISC component 1 [Source:HGNC Symbol;Acc:HGNC:3262]	1.06137	1231925	318137000	0.000410732	1246723	160339711	284.651	1246705	160381661	3	3	6
ENSG00000092850	0.592433	TEKT2	tektin 2 [Source:HGNC Symbol;Acc:HGNC:11725]	0.289755	592432	113569400	1.1931e-06	599076	52934147	2262.76	600052	52892181	3	3	6
ENSG00000092853	2.633	CLSPN	claspin [Source:HGNC Symbol;Acc:HGNC:19715]	1.88468e-12	2633005	190141700	7.41204e-33	2670503	91960932	335.581	2664695	92002891	3	3	6
ENSG00000092929	1.36954	UNC13D	unc-13 homolog D [Source:HGNC Symbol;Acc:HGNC:23147]	30828.3	1369542	29336750	1145.97	1387066	14551964	28529.8	1385952	14593927	3	3	6
ENSG00000092964	1.37381	DPYSL2	dihydropyrimidinase like 2 [Source:HGNC Symbol;Acc:HGNC:3014]	7.04152e-12	1373810	740722100	1.81313e-18	1389799	366125408	87.0791	1389753	366167345	3	3	6
ENSG00000092969	6.88469	TGFB2	transforming growth factor beta 2 [Source:HGNC Symbol;Acc:HGNC:11768]	1.06687e-258	6884693	1778631000	0,000000e+00	6962098	854291994	0.33533	6953364	854333912	3	3	6
ENSG00000093009	1.93205	CDC45	cell division cycle 45 [Source:HGNC Symbol;Acc:HGNC:1739]	0.00286147	1932047	106627400	1.49371e-10	1954141	51748312	460.726	1951104	51790272	3	3	6
ENSG00000093010	0.638081	COMT	catechol-O-methyltransferase [Source:HGNC Symbol;Acc:HGNC:2228]	8.97391e-11	638081	356461800	5.4888e-18	645547	165416514	23.3687	645802	165374545	3	3	6
ENSG00000093072	1.22431	ADA2	adenosine deaminase 2 [Source:HGNC Symbol;Acc:HGNC:1839]	523.938	1224307	130046800	4.90378	1238359	65512989	2515.71	1238324	65554948	3	3	6
ENSG00000093100	1.30808	---	novel transcript	2.40524	1308081	193209500	0.00034277	1323854	96213458	503.646	1323759	96255414	3	3	6
ENSG00000093217	0.552709	XYLB	xylulokinase [Source:HGNC Symbol;Acc:HGNC:12839]	8.56124	552709	82478750	4.4419e-05	560503	38359451	9281.8	562074	38317486	3	3	6
ENSG00000094631	0.666012	HDAC6	histone deacetylase 6 [Source:HGNC Symbol;Acc:HGNC:14064]	2.71554e-26	666012	1282241000	7.16098e-32	673877	593250509	4.06542	673939	593208530	3	3	6
ENSG00000094755	25.1974	GABRP	gamma-aminobutyric acid type A receptor subunit pi [Source:HGNC Symbol;Acc:HGNC:4089]	2.51192e-07	25197410	51108380	1.56035e-31	25464110	24527433	60.8504	21141050	24569396	0	3	3
ENSG00000094804	2.33295	CDC6	cell division cycle 6 [Source:HGNC Symbol;Acc:HGNC:1744]	1.13631e-12	2332949	167545200	2.8544e-24	2360753	81050671	0.332836	2356509	81092631	3	3	6
ENSG00000094916	1.26385	CBX5	chromobox 5 [Source:HGNC Symbol;Acc:HGNC:1555]	2.24484e-05	1263851	1717841000	1.84283e-13	1279653	862367268	828.228	1279647	862409162	3	3	6
ENSG00000094963	9.06873	FMO2	flavin containing dimethylaniline monoxygenase 2 [Source:HGNC Symbol;Acc:HGNC:3770]	0.125841	9068725	27103840	1.07499e-10	9162872	12997251	361.021	8205904	13039215	0	3	3
ENSG00000094975	0.628932	SUCO	SUN domain containing ossification factor [Source:HGNC Symbol;Acc:HGNC:1240]	2.42634e-27	628932	977277700	8.7391e-37	636215	454057987	12.3509	636312	454016010	3	3	6
ENSG00000095002	1.21218	MSH2	mutS homolog 2 [Source:HGNC Symbol;Acc:HGNC:7325]				1.90136	1212175	88662985	59.7724	1212165	88704941	3	3	6
ENSG00000095015	1.50694	MAP3K1	mitogen-activated protein kinase kinase kinase 1 [Source:HGNC Symbol;Acc:HGNC:6848]	3.48102e-21	1506943	1390873000	3.30213e-38	1525387	682739484	31.1649	1525331	682781401	3	3	6
ENSG00000095059	0.813777	DHPS	deoxyhypusine synthase [Source:HGNC Symbol;Acc:HGNC:2869]	37.4611	813777	190589400	2.079	823182	85762652	637.484	823347	85720687	3	3	6
ENSG00000095209	0.508339	TMEM38B	transmembrane protein 38B [Source:HGNC Symbol;Acc:HGNC:25535]	7.17915e-12	508339	213784700	8.61906e-21	514456	100048174	4.38111	515171	100006206	3	3	6
ENSG00000095303	0.235559	PTGS1	prostaglandin-endoperoxide synthase 1 [Source:HGNC Symbol;Acc:HGNC:9604]	6.66776e-45	235559	408687100	4.57086e-98	237943	193267716	94.3682	238761	193225744	3	3	6
ENSG00000095321	0.74123	CRAT	carnitine O-acetyltransferase [Source:HGNC Symbol;Acc:HGNC:2342]	2.79859e-08	741230	582842200	7.35931e-12	749997	266812212	61.1179	750087	266770244	3	3	6
ENSG00000095370	0.704091	SH2D3C	SH2 domain containing 3C [Source:HGNC Symbol;Acc:HGNC:16884]	6559.58	704091	61493160	10.3892	710506	28588232				3	3	6
ENSG00000095380	1.20309	NANS	N-acetylneuraminate synthase [Source:HGNC Symbol;Acc:HGNC:19237]				285.52	1203092	44988673	4888.77	1203082	45030633	3	3	6
ENSG00000095397	1.38275	WHRN	whirlin [Source:HGNC Symbol;Acc:HGNC:16361]	0.0372607	1382752	208651100	5.85026e-07	1399101	103106182	378.736	1398928	103148138	3	3	6
ENSG00000095539	0.232445	SEMA4G	semaphorin 4G [Source:HGNC Symbol;Acc:HGNC:10735]	3.13694e-229	232445	3540157000	0,000000e+00	235204	1671060118	1.73149	235299	1671018085	3	3	6
ENSG00000095564	0.76769	BTAF1	B-TFIID TATA-box binding protein associated factor 1 [Source:HGNC Symbol;Acc:HGNC:17307]	0.00318402	767690	314676400	2.64699e-05	776590	143441583	148.695	776731	143399617	3	3	6
ENSG00000095587	24.2939	TLL2	tolloid like 2 [Source:HGNC Symbol;Acc:HGNC:11844]	1.04703e-20	24293860	113533000	9.16637e-68	24583080	54496083	177.841	22572820	54538044	0	3	3
ENSG00000095637	3.53257	SORBS1	sorbin and SH3 domain containing 1 [Source:HGNC Symbol;Acc:HGNC:14565]	4.87356e-109	3532570	988078400	5.98067e-178	3574668	476070334	1.19025	3571873	476112272	3	3	6
ENSG00000095713	0.107628	CRTAC1	cartilage acidic protein 1 [Source:HGNC Symbol;Acc:HGNC:14882]	1.7763e-64	107628	435252700	5.35033e-158	108991	205605911	119.85	110011	205563938	3	3	6
ENSG00000095739	2.10944	BAMBI	BMP and activin membrane bound inhibitor [Source:HGNC Symbol;Acc:HGNC:30251]	4.02968e-35	2109436	659513900	3.71212e-67	2132334	319287315	40.024	2131611	319329260	3	3	6
ENSG00000095752	1.49348	IL11	interleukin 11 [Source:HGNC Symbol;Acc:HGNC:5966]				3991.59	1493481	0,7989697				3	3	6
ENSG00000095777	0.633834	MYO3A	myosin IIIA [Source:HGNC Symbol;Acc:HGNC:7601]	150.688	633834	60779700	0.48542	640911	28271083	2779.67	642430	28229119	3	3	6
ENSG00000095794	0.792365	CREM	cAMP responsive element modulator [Source:HGNC Symbol;Acc:HGNC:2352]	1852.14	792365	84631000	146.042	801864	38254216	1510.8	802304	38212251	3	3	6
ENSG00000095932	1.27295	SMIM24	small integral membrane protein 24 [Source:HGNC Symbol;Acc:HGNC:37244]	3.57598	1272954	511839500	1.51572e-08	1287541	255474779	13554	1287518	255516722	3	3	6
ENSG00000096060	1.52333	FKBP5	FKBP prolyl isomerase 5 [Source:HGNC Symbol;Acc:HGNC:3721]	0.00215343	1523327	214116200	2.94393e-11	1540847	104936901	2107.93	1540458	104978858	3	3	6
ENSG00000096070	0.723684	BRPF3	bromodomain and PHD finger containing 3 [Source:HGNC Symbol;Acc:HGNC:14256]	2.92631e-12	723684	803858500	1.77953e-16	732349	368895340	23.3952	732421	368853368	3	3	6
ENSG00000096080	0.830006	MRPS18A	mitochondrial ribosomal protein S18A [Source:HGNC Symbol;Acc:HGNC:14515]	400.99	830006	151369600							3	3	6
ENSG00000096384	1.20466	HSP90AB1	heat shock protein 90 alpha family class B member 1 [Source:HGNC Symbol;Acc:HGNC:5258]				6.75674e-08	1204659	1644820238	2936.34	1204659	1644862049	3	3	6
ENSG00000096654	1.60403	ZNF184	zinc finger protein 184 [Source:HGNC Symbol;Acc:HGNC:12975]	8.6695e-05	1604025	173734000	5.40941e-11	1623755	84988187	15.0586	1623069	85030145	3	3	6
ENSG00000097046	1.35938	CDC7	cell division cycle 7 [Source:HGNC Symbol;Acc:HGNC:1745]	37.3349	1359381	109833800	0.0448574	1376072	54437574	192.217	1375798	54479534	3	3	6
ENSG00000097096	0.700434	SYDE2	synapse defective Rho GTPase homolog 2 [Source:HGNC Symbol;Acc:HGNC:25841]	1991.8	700434	61892500	17.4107	709784	28385690	25462	710856	28343725	3	3	6
ENSG00000099139	0.72763	PCSK5	proprotein convertase subtilisin/kexin type 5 [Source:HGNC Symbol;Acc:HGNC:8747]	4.69379	727630	151478400	0.00720124	736668	69347965	1406.14	737044	69306000	3	3	6
ENSG00000099203	0.745616	TMED1	transmembrane p24 trafficking protein 1 [Source:HGNC Symbol;Acc:HGNC:17291]	0.00586712	745616	255313100	1.75351e-05	754411	116791781	6.05519	754612	116749815	3	3	6
ENSG00000099204	2.13993	ABLIM1	actin binding LIM protein 1 [Source:HGNC Symbol;Acc:HGNC:78]	2.204e-84	2139927	1674198000	1.27843e-116	2165921	811181569	0.108922	2165617	811223485	3	3	6
ENSG00000099246	0.821737	RAB18	RAB18, member RAS oncogene family [Source:HGNC Symbol;Acc:HGNC:14244]	3.45045	821737	270532600	0.386675	831559	121120828	31.8007	831668	121078864	3	3	6
ENSG00000099251	0.562043	HSD17B7P2	hydroxysteroid 17-beta dehydrogenase 7 pseudogene 2 [Source:HGNC Symbol;Acc:HGNC:28120]	45009.4	562042	12313800	3331.87	569025	0,5741397	650.154	579040	0,5699432	3	0	3
ENSG00000099256	1.79285	PRTFDC1	phosphoribosyl transferase domain containing 1 [Source:HGNC Symbol;Acc:HGNC:23333]	2.65122e-05	1792852	144522800	4.01574e-12	1814028	70325376	34.9975	1812470	70367336	3	3	6
ENSG00000099260	25.5384	PALMD	palmdelphin [Source:HGNC Symbol;Acc:HGNC:15846]	3.93889e-19	25538400	104342700	1.03588e-63	25804160	50075582	53.8605	23412760	50117543	0	3	3
ENSG00000099284	1.38675	MACROH2A2	macroH2A.2 histone [Source:HGNC Symbol;Acc:HGNC:14453]	7.65089e-15	1386753	812892400	2.41675e-20	1403041	401466981	6.31716	1402995	401508916	3	3	6
ENSG00000099308	1.30176	MAST3	microtubule associated serine/threonine kinase 3 [Source:HGNC Symbol;Acc:HGNC:19036]	21.601	1301756	161442300	0.00852039	1316296	80221912	2622.4	1316190	80263870	3	3	6
ENSG00000099326	0.624208	MZF1	myeloid zinc finger 1 [Source:HGNC Symbol;Acc:HGNC:13108]	8.29165e-21	624208	604356800	5.28735e-29	631535	280816155	4.40087	631695	280774183	3	3	6
ENSG00000099330	0.620149	OCEL1	occludin/ELL domain containing 1 [Source:HGNC Symbol;Acc:HGNC:26221]	8.22259e-06	620149	269656800	1.54933e-15	626588	125749830	2374.1	626953	125707863	3	3	6
ENSG00000099331	1.43491	MYO9B	myosin IXB [Source:HGNC Symbol;Acc:HGNC:7609]	2.2055e-17	1434912	917739000	8.12685e-26	1452026	451942901	8.98625	1451970	451984833	3	3	6
ENSG00000099337	1.75076	KCNK6	potassium two pore domain channel subfamily K member 6 [Source:HGNC Symbol;Acc:HGNC:6281]	5830.83	1750758	25958610	27.3914	1769934	12629964	11037.2	1762394	12671927	3	3	6
ENSG00000099338	0.528946	CATSPERG	cation channel sperm associated auxiliary subunit gamma [Source:HGNC Symbol;Acc:HGNC:25243]	2.33582	528946	67965970	0.000111259	535000	31791837	586.352	537085	31749872	3	3	6
ENSG00000099341	0.776092	PSMD8	proteasome 26S subunit, non-ATPase 8 [Source:HGNC Symbol;Acc:HGNC:9566]	4.62966e-07	776092	707983500	1.11447e-08	785384	321504967	11.6908	785443	321462999	3	3	6
ENSG00000099365	1.42335	STX1B	syntaxin 1B [Source:HGNC Symbol;Acc:HGNC:18539]	11861.7	1423355	33169920	332.889	1438821	16310227	4531.7	1437393	16352190	3	3	6
ENSG00000099377	1.46618	HSD3B7	hydroxy-delta-5-steroid dehydrogenase, 3 beta- and steroid delta-isomerase 7 [Source:HGNC Symbol;Acc:HGNC:18324]	1.00014	1466179	120112200	0.000192092	1482816	58966027	63.8477	1482301	59007987	3	3	6
ENSG00000099381	0.829274	SETD1A	SET domain containing 1A, histone lysine methyltransferase [Source:HGNC Symbol;Acc:HGNC:29010]	7.58179	829274	413362100							3	3	6
ENSG00000099385	1.31792	BCL7C	BAF chromatin remodeling complex subunit BCL7C [Source:HGNC Symbol;Acc:HGNC:1006]	0.000995094	1317923	410156700	4.45477e-10	1334093	204187889	566.779	1334043	204229837	3	3	6
ENSG00000099617	1.39901	EFNA2	ephrin A2 [Source:HGNC Symbol;Acc:HGNC:3222]	50.2667	1399011	105613800	0.0203447	1414218	52007846	4061.61	1413836	52049806	3	3	6
ENSG00000099622	0.792517	CIRBP	cold inducible RNA binding protein [Source:HGNC Symbol;Acc:HGNC:1982]	0.000134689	792517	2032456000	1.49758e-10	801364	922671263	9140.7	801382	922629291	3	3	6
ENSG00000099624	0.798021	ATP5F1D	ATP synthase F1 subunit delta [Source:HGNC Symbol;Acc:HGNC:837]	0.00601454	798021	424548100	0.000214094	807592	191629179	91.8997	807676	191587213	3	3	6
ENSG00000099725	1.64881	PRKY	protein kinase Y-linked (pseudogene) [Source:HGNC Symbol;Acc:HGNC:9444]	53.2509	1648813	60930000	0.0211596	1668584	29762404	881.92	1666275	29804366	3	3	6
ENSG00000099769	0.353318	IGFALS	insulin like growth factor binding protein acid labile subunit [Source:HGNC Symbol;Acc:HGNC:5468]	0.601716	353318	45876340	3.66927e-07	357728	21601069	346.716	363090	21559104	3	2	5
ENSG00000099797	0.625776	TECR	trans-2,3-enoyl-CoA reductase [Source:HGNC Symbol;Acc:HGNC:4551]	2.95877e-24	625776	1227930000	3.71966e-41	633047	570513915	65.1669	633125	570471934	3	3	6
ENSG00000099804	0.819617	CDC34	cell division cycle 34, ubiqiutin conjugating enzyme [Source:HGNC Symbol;Acc:HGNC:1734]	0.360468	819617	459402000	0.00696384	829194	206172115	2838.68	829260	206130151	3	3	6
ENSG00000099812	4.84198	MISP	mitotic spindle positioning [Source:HGNC Symbol;Acc:HGNC:27000]	1.28738e-20	4841977	147717200	1.57538e-45	4886903	70969522	34.8194	4843464	71011483	3	3	6
ENSG00000099821	0.694409	POLRMT	RNA polymerase mitochondrial [Source:HGNC Symbol;Acc:HGNC:9200]	1.29924e-15	694409	657050000	2.68454e-19	702566	303061476	0.828929	702670	303019505	3	3	6
ENSG00000099822	1.6073	HCN2	hyperpolarization activated cyclic nucleotide gated potassium and sodium channel 2 [Source:HGNC Symbol;Acc:HGNC:4846]	5799.56	1607302	37603350	8.05664	1625547	18363104	41056	1622370	18405066	3	3	6
ENSG00000099834	0.103275	CDHR5	cadherin related family member 5 [Source:HGNC Symbol;Acc:HGNC:7521]	0,000000e+00	103275	3411992000	0,000000e+00	104391	1616384599	7.37298	104522	1616342567	3	3	6
ENSG00000099840	0.623769	IZUMO4	IZUMO family member 4 [Source:HGNC Symbol;Acc:HGNC:26950]	305.74	623769	51794750	1.48014	631466	24028665	765.755	633331	23986700	3	3	6
ENSG00000099849	0.487156	RASSF7	Ras association domain family member 7 [Source:HGNC Symbol;Acc:HGNC:1166]	2.11659e-35	487156	756805500	2.30336e-65	492432	355190691	83.1064	492650	355148715	3	3	6
ENSG00000099860	8.76795	GADD45B	growth arrest and DNA damage inducible beta [Source:HGNC Symbol;Acc:HGNC:4096]	1.76851e-125	8767948	619922900	3.09577e-222	8866911	297619845	0.0941526	8823090	297661794	3	3	6
ENSG00000099866	1.38322	MADCAM1	mucosal vascular addressin cell adhesion molecule 1 [Source:HGNC Symbol;Acc:HGNC:6765]				9064.55	1383224	0,8975479	43241.9	1381477	0,9017442	3	3	6
ENSG00000099869	1.35721	IGF2-AS	IGF2 antisense RNA [Source:HGNC Symbol;Acc:HGNC:14062]	235.198	1357206	114592200	0.0429959	1371896	56597108	17723.5	1371641	56639067	3	3	6
ENSG00000099875	0.587637	MKNK2	MAPK interacting serine/threonine kinase 2 [Source:HGNC Symbol;Acc:HGNC:7111]	4.536e-44	587636	1930214000	5.74325e-61	594317	900052710	18.5162	594376	900010718	3	3	6
ENSG00000099899	0.734937	TRMT2A	tRNA methyltransferase 2 homolog A [Source:HGNC Symbol;Acc:HGNC:24974]	0.000487055	734937	292981000	3.38932e-07	743586	134302242	69.8445	743772	134260275	3	3	6
ENSG00000099917	0.709122	MED15	mediator complex subunit 15 [Source:HGNC Symbol;Acc:HGNC:14248]	8.27317e-15	709122	1127690000	9.57961e-22	717190	519780018	492.819	717246	519738042	3	3	6
ENSG00000099937	0.346019	SERPIND1	serpin family D member 1 [Source:HGNC Symbol;Acc:HGNC:4838]	5.18921e-63	346019	1109386000	1.23392e-144	349984	522400275	23.8326	350212	522358290	3	3	6
ENSG00000099953	2.55775	MMP11	matrix metallopeptidase 11 [Source:HGNC Symbol;Acc:HGNC:7157]	2.3934e-85	2557753	1105391000	1.95289e-129	2586995	533789769	0.557169	2586095	533831703	3	3	6
ENSG00000099954	0.562579	CECR2	CECR2 histone acetyl-lysine reader [Source:HGNC Symbol;Acc:HGNC:1840]	9.71743e-22	562579	556825800	8.95032e-38	569168	259951782	81.5961	569392	259909810	3	3	6
ENSG00000099957	0.623634	P2RX6	purinergic receptor P2X 6 [Source:HGNC Symbol;Acc:HGNC:8538]	748.491	623634	64393720	0.101868	630024	30035736				3	3	6
ENSG00000099958	1.49241	DERL3	derlin 3 [Source:HGNC Symbol;Acc:HGNC:14236]	2554.19	1492413	43908000	13.9057	1510047	21566622	7514.12	1508427	21608585	3	3	6
ENSG00000099974	0.825598	DDTL	D-dopachrome tautomerase like [Source:HGNC Symbol;Acc:HGNC:33446]	11017.3	825598	63831270							3	3	6
ENSG00000099977	0.796849	DDT	D-dopachrome tautomerase [Source:HGNC Symbol;Acc:HGNC:2732]	1169.38	796849	88622530	136.796	806132	40080403	35.3249	806538	40038439	3	3	6
ENSG00000099991	1.25348	CABIN1	calcineurin binding protein 1 [Source:HGNC Symbol;Acc:HGNC:24187]	0.000398348	1253480	624661200	3.13352e-08	1268181	313146934	90.2355	1268167	313188872	3	3	6
ENSG00000099994	0.0486621	SUSD2	sushi domain containing 2 [Source:HGNC Symbol;Acc:HGNC:30667]	1.5162e-200	48662.1	1082976000	0,000000e+00	49163.5	513123766	2.87476	49623.9	513081780	3	3	6
ENSG00000099998	1.32452	GGT5	gamma-glutamyltransferase 5 [Source:HGNC Symbol;Acc:HGNC:4260]	4436.22	1324515	55663430	91.3889	1339215	27595063	4890.52	1338826	27637025	3	3	6
ENSG00000100003	1.49852	SEC14L2	SEC14 like lipid binding 2 [Source:HGNC Symbol;Acc:HGNC:10699]	177.5	1498524	67555880	0.213836	1515371	33098323	1556.58	1514285	33140284	3	3	6
ENSG00000100027	1.60439	YPEL1	yippee like 1 [Source:HGNC Symbol;Acc:HGNC:12845]	2.86423e-08	1604386	299621000	7.15603e-19	1622420	146325507	426.162	1622024	146367462	3	3	6
ENSG00000100030	0.812638	MAPK1	mitogen-activated protein kinase 1 [Source:HGNC Symbol;Acc:HGNC:6871]	0.00123506	812638	584191300	0.000370107	822360	262448740	67.9147	822415	262406774	3	3	6
ENSG00000100031	0.260372	GGT1	gamma-glutamyltransferase 1 [Source:HGNC Symbol;Acc:HGNC:4250]	5.70317e-53	260372	533968000	4.10764e-111	263551	251701351	31.195	264141	251659377	3	3	6
ENSG00000100033	0.291861	PRODH	proline dehydrogenase 1 [Source:HGNC Symbol;Acc:HGNC:9453]	1.65297e-21	291861	208956400	6.5863e-45	294922	98632181	76.0206	296315	98590213	3	3	6
ENSG00000100036	1.21907	SLC35E4	solute carrier family 35 member E4 [Source:HGNC Symbol;Acc:HGNC:17058]				7282.86	1219067	19135735	10765.2	1219003	19177697	3	3	6
ENSG00000100060	0.431177	MFNG	MFNG O-fucosylpeptide 3-beta-N-acetylglucosaminyltransferase [Source:HGNC Symbol;Acc:HGNC:7038]	3.40587e-07	431177	118962000	1.2216e-15	436250	55855967	9.64576	437906	55814001	3	3	6
ENSG00000100065	0.331063	CARD10	caspase recruitment domain family member 10 [Source:HGNC Symbol;Acc:HGNC:16422]	3.90704e-113	331063	2374039000	7.8559e-228	334700	1119234345	8.17843	334811	1119192337	3	3	6
ENSG00000100068	1.66237	LRP5L	LDL receptor related protein 5 like (pseudogene) [Source:HGNC Symbol;Acc:HGNC:25323]	6467.71	1662371	27807450	35.2992	1682082	13581812	12856.8	1676804	13623775	3	3	6
ENSG00000100075	0.600561	SLC25A1	solute carrier family 25 member 1 [Source:HGNC Symbol;Acc:HGNC:10979]	5.60928e-36	600561	1204344000	1.37957e-47	607518	560864601	12.6055	607607	560822620	3	3	6
ENSG00000100077	1.72433	GRK3	G protein-coupled receptor kinase 3 [Source:HGNC Symbol;Acc:HGNC:290]	2.0751e-07	1724325	232852700	2.36212e-18	1744858	113479215	535.299	1744072	113521171	3	3	6
ENSG00000100079	0.539545	LGALS2	galectin 2 [Source:HGNC Symbol;Acc:HGNC:6562]	0.0688422	539545	104417100	3.48124e-08	545769	48782538	1729.83	547076	48740572	3	3	6
ENSG00000100083	0.721048	GGA1	golgi associated, gamma adaptin ear containing, ARF binding protein 1 [Source:HGNC Symbol;Acc:HGNC:17842]	2.70509e-10	721048	536408300	9.21788e-14	729444	246590446	36.5269	729554	246548477	3	3	6
ENSG00000100095	3.879	SEZ6L	seizure related 6 homolog like [Source:HGNC Symbol;Acc:HGNC:10763]	59.9822	3879003	28878750	1.77819e-06	3923097	13896256	33704.6	3803778	13938219	0	2	2
ENSG00000100097	7.0229	LGALS1	galectin 1 [Source:HGNC Symbol;Acc:HGNC:6561]	0,000000e+00	7022895	3613849000	0,000000e+00	7106270	1736396008	0.120636	7101755	1736437880	3	3	6
ENSG00000100100	1.51047	PIK3IP1	phosphoinositide-3-kinase interacting protein 1 [Source:HGNC Symbol;Acc:HGNC:24942]	0.452258	1510474	126287200	1.01373e-05	1528521	61933210	344.124	1527900	61975170	3	3	6
ENSG00000100106	0.729232	TRIOBP	TRIO and F-actin binding protein [Source:HGNC Symbol;Acc:HGNC:17009]	8.86512e-18	729232	1478848000	7.38463e-20	737611	679303710	111.953	737649	679261732	3	3	6
ENSG00000100129	1.20841	EIF3L	eukaryotic translation initiation factor 3 subunit L [Source:HGNC Symbol;Acc:HGNC:18138]	7.52287e-05	1208406	1357223000	2.34557e-07	1222498	686777901	376.063	1222496	686819803	3	3	6
ENSG00000100139	1.20326	MICALL1	MICAL like 1 [Source:HGNC Symbol;Acc:HGNC:29804]				0.737499	1203261	109339889	5856.88	1203257	109381843	3	3	6
ENSG00000100147	1.22216	CCDC134	coiled-coil domain containing 134 [Source:HGNC Symbol;Acc:HGNC:26185]	3740.87	1222163	86586390	84.6806	1237447	43831294	2529	1237395	43873254	3	3	6
ENSG00000100150	1.20972	DEPDC5	DEP domain containing 5, GATOR1 subcomplex subunit [Source:HGNC Symbol;Acc:HGNC:18423]				1099.76	1209722	33019190	680.111	1209699	33061151	3	3	6
ENSG00000100154	2.82241	TTC28	tetratricopeptide repeat domain 28 [Source:HGNC Symbol;Acc:HGNC:29179]	5.49519e-184	2822406	3623075000	1.36165e-251	2856224	1748197584	0.113734	2855840	1748239450	3	3	6
ENSG00000100156	1.58196	SLC16A8	solute carrier family 16 member 8 [Source:HGNC Symbol;Acc:HGNC:16270]	26338.7	1581964	19826080	727.293	1600733	0,9700170	10572.4	1595321	0,9742134	3	3	6
ENSG00000100162	2.51145	CENPM	centromere protein M [Source:HGNC Symbol;Acc:HGNC:18352]	0.00060161	2511446	82652430	2.85174e-13	2539718	39898188	509.495	2528521	39940149	3	3	6
ENSG00000100167	3.29653	SEPTIN3	septin 3 [Source:HGNC Symbol;Acc:HGNC:10750]	5.50292e-19	3296530	182454300	1.91671e-40	3335485	87961591	67.1497	3323196	88003550	3	3	6
ENSG00000100201	0.734251	DDX17	DEAD-box helicase 17 [Source:HGNC Symbol;Acc:HGNC:2740]	9.37829e-23	734251	6189066000	1.89439e-27	742700	2840589106	279.453	742709	2840547088	3	3	6
ENSG00000100206	2.62536	DMC1	DNA meiotic recombinase 1 [Source:HGNC Symbol;Acc:HGNC:2927]	1618.5	2625361	19271080	1.01085	2654817	0,9297604	3700.78	2600395	0,9339568	0	3	3
ENSG00000100207	1.35943	TCF20	transcription factor 20 [Source:HGNC Symbol;Acc:HGNC:11631]	1.79205e-07	1359428	556208600	4.40335e-15	1375698	275408851	59.4507	1375643	275450794	3	3	6
ENSG00000100218	1.48614	RSPH14	radial spoke head 14 homolog [Source:HGNC Symbol;Acc:HGNC:13437]	6636.58	1486138	33526880	94.5558	1505465	16503902	1504.39	1503401	16545865	3	3	6
ENSG00000100219	0.811976	XBP1	X-box binding protein 1 [Source:HGNC Symbol;Acc:HGNC:12801]	0.0149301	811976	446088900	0.00191613	821497	200690788	61.3039	821569	200648823	3	3	6
ENSG00000100225	0.819438	FBXO7	F-box protein 7 [Source:HGNC Symbol;Acc:HGNC:13586]	0.0726161	819438	428229800	0.00959458	828871	192367059	377.17	828941	192325095	3	3	6
ENSG00000100234	3.16351	TIMP3	TIMP metallopeptidase inhibitor 3 [Source:HGNC Symbol;Acc:HGNC:11822]	1.32256e-259	3163506	4114217000	0	3201100	1983596701	0.138579	3200616	1983638555	3	3	6
ENSG00000100249	0.504025	C22orf31	chromosome 22 open reading frame 31 [Source:HGNC Symbol;Acc:HGNC:26931]	9245.15	504025	17824090	107.502	509118	0,8365311	2743.55	517730	0,8323346	3	0	3
ENSG00000100258	0.814135	LMF2	lipase maturation factor 2 [Source:HGNC Symbol;Acc:HGNC:25096]	0.042511	814135	470626500	0.00217544	823874	211291121	204.908	823941	211249156	3	3	6
ENSG00000100263	0.794015	RHBDD3	rhomboid domain containing 3 [Source:HGNC Symbol;Acc:HGNC:1308]	6.69676	794015	189773300	0.281193	803336	85862171	50.7595	803530	85820206	3	3	6
ENSG00000100280	0.804587	AP1B1	adaptor related protein complex 1 subunit beta 1 [Source:HGNC Symbol;Acc:HGNC:554]	0.0809976	804587	458940600	0.000410507	814300	206581798	476.884	814374	206539832	3	3	6
ENSG00000100284	0.829552	TOM1	target of myb1 membrane trafficking protein [Source:HGNC Symbol;Acc:HGNC:11982]	28.2778	829552	236336500							3	3	6
ENSG00000100285	2.11531	NEFH	neurofilament heavy chain [Source:HGNC Symbol;Acc:HGNC:7737]	1.25788e-19	2115314	343963400	6.79056e-40	2141633	166699969	38.9829	2140224	166741924	3	3	6
ENSG00000100288	0.777739	CHKB	choline kinase beta [Source:HGNC Symbol;Acc:HGNC:1938]	0.249552	777739	239475700	0.00351187	786800	108858537	49.6875	786973	108816571	3	3	6
ENSG00000100292	1.20321	HMOX1	heme oxygenase 1 [Source:HGNC Symbol;Acc:HGNC:5013]				16684.4	1203212	16365427				3	3	6
ENSG00000100297	2.07089	MCM5	minichromosome maintenance complex component 5 [Source:HGNC Symbol;Acc:HGNC:6948]	2.37712e-54	2070894	930755400	8.99357e-82	2095885	451268110	0.589043	2095409	451310047	3	3	6
ENSG00000100298	0.182204	APOBEC3H	apolipoprotein B mRNA editing enzyme catalytic subunit 3H [Source:HGNC Symbol;Acc:HGNC:24100]	201.097	182204	16407370	0.00836857	183760	0,7770980	1241.23	206282	0,7729015	2	0	2
ENSG00000100299	0.713945	ARSA	arylsulfatase A [Source:HGNC Symbol;Acc:HGNC:713]	0.038042	713945	230961600	7.9634e-07	721895	106432071	1991.13	722162	106390104	3	3	6
ENSG00000100300	4.17044	TSPO	translocator protein [Source:HGNC Symbol;Acc:HGNC:1158]	6.84687e-50	4170444	341850100	7.59469e-86	4216729	164445248	0.374628	4203932	164487203	3	3	6
ENSG00000100302	0.658142	RASD2	RASD family member 2 [Source:HGNC Symbol;Acc:HGNC:18229]	167.804	658142	72955540	0.203941	665312	33868082	11717.2	666443	33826117	3	3	6
ENSG00000100311	1.76565	PDGFB	platelet derived growth factor subunit B [Source:HGNC Symbol;Acc:HGNC:8800]	4.0522e-06	1765651	202667200	7.2696e-17	1784541	98492741	844.396	1783519	98534699	3	3	6
ENSG00000100316	1.30132	RPL3	ribosomal protein L3 [Source:HGNC Symbol;Acc:HGNC:10332]	2.90973e-21	1301319	5755912000	2.52888e-23	1316628	2866348373	6.77524	1316625	2866390112	3	3	6
ENSG00000100319	0.808606	ZMAT5	zinc finger matrin-type 5 [Source:HGNC Symbol;Acc:HGNC:28046]	10985.1	808606	74887690	681.992	818517	33632296				3	3	6
ENSG00000100320	1.45136	RBFOX2	RNA binding fox-1 homolog 2 [Source:HGNC Symbol;Acc:HGNC:9906]	3.26369e-33	1451357	2167139000	1.78107e-36	1468603	1066190402	1.39485	1468577	1066232292	3	3	6
ENSG00000100321	1.24093	SYNGR1	synaptogyrin 1 [Source:HGNC Symbol;Acc:HGNC:11498]	7.37268	1240931	220589300	0.0111383	1255075	110717374	838.392	1255044	110759329	3	3	6
ENSG00000100335	0.787748	MIEF1	mitochondrial elongation factor 1 [Source:HGNC Symbol;Acc:HGNC:25979]	0.00801595	787748	377909800	8.78878e-05	796986	171277214	77.1089	797088	171235249	3	3	6
ENSG00000100336	21.9662	APOL4	apolipoprotein L4 [Source:HGNC Symbol;Acc:HGNC:14867]	4.14837e-13	21966160	76945480	2.71869e-46	22224500	36892996	127.127	19887680	36934958	0	3	3
ENSG00000100342	6.31126	APOL1	apolipoprotein L1 [Source:HGNC Symbol;Acc:HGNC:618]	1.07634e-09	6311263	73435310	2.35039e-28	6394228	35265696	259.099	6226931	35307658	0	3	3
ENSG00000100345	0.726101	MYH9	myosin heavy chain 9 [Source:HGNC Symbol;Acc:HGNC:7579]	3.50748e-22	726100	8422750000	1.36089e-31	734673	3865705219	16.6323	734680	3865663177	3	3	6
ENSG00000100347	0.832893	SAMM50	SAMM50 sorting and assembly machinery component [Source:HGNC Symbol;Acc:HGNC:24276]	150.518	832893	189632900							3	3	6
ENSG00000100354	1.26672	TNRC6B	trinucleotide repeat containing adaptor 6B [Source:HGNC Symbol;Acc:HGNC:29190]	0.390775	1266721	307886100	1.46518e-05	1282493	154453760	715.526	1282458	154495712	3	3	6
ENSG00000100360	0.707495	IFT27	intraflagellar transport 27 [Source:HGNC Symbol;Acc:HGNC:18626]	3.50872e-05	707495	293953300	2.32357e-09	715705	135414136	176.063	715923	135372169	3	3	6
ENSG00000100368	0.330286	CSF2RB	colony stimulating factor 2 receptor subunit beta [Source:HGNC Symbol;Acc:HGNC:2436]	4.03828e-16	330286	184988400	1.81393e-35	333681	87277374	162.203	335105	87235407	3	3	6
ENSG00000100376	1.51452	FAM118A	family with sequence similarity 118 member A [Source:HGNC Symbol;Acc:HGNC:1313]	0.340314	1514520	139254800	1.76391e-06	1530921	68141207	1638.81	1530350	68183166	3	3	6
ENSG00000100379	1.51095	KCTD17	potassium channel tetramerization domain containing 17 [Source:HGNC Symbol;Acc:HGNC:25705]	3.46875e-07	1510951	294808800	2.54715e-15	1529298	144658886	48.6853	1529031	144700840	3	3	6
ENSG00000100385	0.431138	IL2RB	interleukin 2 receptor subunit beta [Source:HGNC Symbol;Acc:HGNC:6009]	1667.48	431138	22768120	1.8551	436416	10679612	5662.99	444994	10637647	3	1	4
ENSG00000100410	1.26771	PHF5A	PHD finger protein 5A [Source:HGNC Symbol;Acc:HGNC:18000]	298.431	1267709	108574500	2.81608	1283154	54406151	87.4353	1283053	54448111	3	3	6
ENSG00000100412	0.674387	ACO2	aconitase 2 [Source:HGNC Symbol;Acc:HGNC:118]	3.23414e-31	674387	1731899000	4.61126e-33	682361	800523807	0.316487	682405	800481822	3	3	6
ENSG00000100413	0.821797	POLR3H	RNA polymerase III subunit H [Source:HGNC Symbol;Acc:HGNC:30349]	0.0385681	821797	507319900	0.00552513	831530	227238643	41.1767	831589	227196679	3	3	6
ENSG00000100416	0.794347	TRMU	tRNA mitochondrial 2-thiouridylase [Source:HGNC Symbol;Acc:HGNC:25481]	66.1855	794347	166853400	0.887937	803507	75549673	3536.52	803727	75507709	3	3	6
ENSG00000100417	0.78627	PMM1	phosphomannomutase 1 [Source:HGNC Symbol;Acc:HGNC:9114]	5.75053	786270	208234100	0.0426567	795146	94600670	1731.99	795334	94558705	3	3	6
ENSG00000100427	0.125102	MLC1	modulator of VRAC current 1 [Source:HGNC Symbol;Acc:HGNC:17082]	1.05789e-16	125102	108499500	1.08624e-42	126797	51248096	122.877	130730	51206129	3	0	3
ENSG00000100429	0.583073	HDAC10	histone deacetylase 10 [Source:HGNC Symbol;Acc:HGNC:18128]	7.70263e-15	583073	420731500	8.83826e-28	589661	196335911	288.283	589935	196293941	3	3	6
ENSG00000100433	3.86612	KCNK10	potassium two pore domain channel subfamily K member 10 [Source:HGNC Symbol;Acc:HGNC:6273]	3.22141	3866118	29537400	1.45999e-06	3904531	14215582	231.668	3789277	14257545	0	3	3
ENSG00000100441	0.657778	KHNYN	KH and NYN domain containing [Source:HGNC Symbol;Acc:HGNC:20166]	1.22473e-33	657778	1497779000	1.05264e-35	665438	693990227	5.43275	665493	693948244	3	3	6
ENSG00000100445	0.658922	SDR39U1	short chain dehydrogenase/reductase family 39U member 1 [Source:HGNC Symbol;Acc:HGNC:20275]	9.24973e-20	658922	700649700	7.40047e-26	666723	324436716	3.97505	666840	324394743	3	3	6
ENSG00000100461	0.82091	RBM23	RNA binding motif protein 23 [Source:HGNC Symbol;Acc:HGNC:20155]	0.0867192	820910	453294700	0.00972472	830710	203007825	47.1594	830776	202965860	3	3	6
ENSG00000100473	1.96986	COCH	cochlin [Source:HGNC Symbol;Acc:HGNC:2180]	223.706	1969860	40438550	0.0173733	1993587	19647445	8472.52	1984887	19689408	3	3	6
ENSG00000100479	1.93637	POLE2	DNA polymerase epsilon 2, accessory subunit [Source:HGNC Symbol;Acc:HGNC:9178]	42.5008	1936375	48978960	0.00197313	1959496	23791923	2222.79	1952840	23833885	3	3	6
ENSG00000100490	0.790968	CDKL1	cyclin dependent kinase like 1 [Source:HGNC Symbol;Acc:HGNC:1781]	11349	790968	53171820	1556.5	800000	24115909	10442.5	800707	24073944	3	3	6
ENSG00000100503	1.30181	NIN	ninein [Source:HGNC Symbol;Acc:HGNC:14906]	0.738438	1301807	270449600	3.02457e-06	1318122	134978685	1334.21	1318058	135020638	3	3	6
ENSG00000100505	1.66474	TRIM9	tripartite motif containing 9 [Source:HGNC Symbol;Acc:HGNC:16288]	4575.98	1664742	29647060	28.4478	1681131	14416760	5100.54	1676173	14458723	3	3	6
ENSG00000100519	0.771878	PSMC6	proteasome 26S subunit, ATPase 6 [Source:HGNC Symbol;Acc:HGNC:9553]	0.0305927	771878	280868100	0.000250327	781144	127663962	24.4464	781297	127621996	3	3	6
ENSG00000100526	2.53706	CDKN3	cyclin dependent kinase inhibitor 3 [Source:HGNC Symbol;Acc:HGNC:1791]	0.000441231	2537060	79279310	5.31974e-13	2571075	38341371	162.873	2558915	38383333	3	3	6
ENSG00000100554	0.779378	ATP6V1D	ATPase H+ transporting V1 subunit D [Source:HGNC Symbol;Acc:HGNC:13527]	22.2323	779378	188669600	0.0697091	788698	85596536	4232.84	788914	85554571	3	3	6
ENSG00000100564	0.666673	PIGH	phosphatidylinositol glycan anchor biosynthesis class H [Source:HGNC Symbol;Acc:HGNC:8964]	0.348725	666673	148435400	1.08879e-05	674254	68742162	2410.24	674788	68700196	3	3	6
ENSG00000100577	0.767869	GSTZ1	glutathione S-transferase zeta 1 [Source:HGNC Symbol;Acc:HGNC:4643]	610.911	767869	87539760	29.5101	776989	39843461	444.639	777495	39801496	3	3	6
ENSG00000100578	1.26953	KIAA0586	KIAA0586 [Source:HGNC Symbol;Acc:HGNC:19960]	1239.28	1269528	85746800	19.7553	1284131	42847435	836.8	1284000	42889395	3	3	6
ENSG00000100592	1.35449	DAAM1	dishevelled associated activator of morphogenesis 1 [Source:HGNC Symbol;Acc:HGNC:18142]	0.26656	1354494	177096700	7.14297e-05	1370885	87785066	11.2567	1370722	87827024	3	3	6
ENSG00000100593	1.92746	ISM2	isthmin 2 [Source:HGNC Symbol;Acc:HGNC:23176]	1351.76	1927465	30782110	0.854892	1949690	14932944	6823.67	1939378	14974907	3	3	6
ENSG00000100596	0.819469	SPTLC2	serine palmitoyltransferase long chain base subunit 2 [Source:HGNC Symbol;Acc:HGNC:11278]	7.97772	819469	380768900	0.0257467	829475	170358022	5917.58	829554	170316058	3	3	6
ENSG00000100599	1.83402	RIN3	Ras and Rab interactor 3 [Source:HGNC Symbol;Acc:HGNC:18751]	3.08019e-06	1834016	161002000	2.09781e-14	1853708	78167774	127.198	1852144	78209733	3	3	6
ENSG00000100600	0.631462	LGMN	legumain [Source:HGNC Symbol;Acc:HGNC:9472]	4.41182e-24	631462	718243200	4.07287e-31	638806	333610833	1.14376	638937	333568859	3	3	6
ENSG00000100604	5.05666	CHGA	chromogranin A [Source:HGNC Symbol;Acc:HGNC:1929]	14.9458	5056658	31840710	1.01152e-09	5103828	15320372				0	2	2
ENSG00000100612	1.24233	DHRS7	dehydrogenase/reductase 7 [Source:HGNC Symbol;Acc:HGNC:21524]	211.701	1242331	151747500	0.482534	1256208	76067013	4999.18	1256162	76108970	3	3	6
ENSG00000100625	1.36825	SIX4	SIX homeobox 4 [Source:HGNC Symbol;Acc:HGNC:10890]	20239.3	1368246	31805920	984.895	1383110	15695918	5667.37	1382108	15737881	3	3	6
ENSG00000100626	5.78174	GALNT16	polypeptide N-acetylgalactosaminyltransferase 16 [Source:HGNC Symbol;Acc:HGNC:23233]	5.02373e-42	5781744	252044200	7.9985e-83	5851828	121175508	7.77549	5811648	121217465	3	3	6
ENSG00000100628	9.19823	ASB2	ankyrin repeat and SOCS box containing 2 [Source:HGNC Symbol;Acc:HGNC:16012]	0.613023	9198227	26095850	1.52459e-10	9378687	12537048	6371.46	8340776	12579011	0	3	3
ENSG00000100629	2.45582	CEP128	centrosomal protein 128 [Source:HGNC Symbol;Acc:HGNC:20359]	4.03771e-06	2455822	95522310	7.75158e-15	2484446	46154468	0.467764	2475485	46196429	3	3	6
ENSG00000100647	1.31956	SUSD6	sushi domain containing 6 [Source:HGNC Symbol;Acc:HGNC:19956]	0.133634	1319558	236032600	8.23987e-06	1334586	117135132	333.134	1334498	117177087	3	3	6
ENSG00000100650	0.733107	SRSF5	serine and arginine rich splicing factor 5 [Source:HGNC Symbol;Acc:HGNC:10787]	1.03154e-18	733107	2047112000	3.70226e-21	741512	939852605	217.281	741540	939810623	3	3	6
ENSG00000100714	1.55993	MTHFD1	methylenetetrahydrofolate dehydrogenase, cyclohydrolase and formyltetrahydrofolate synthetase 1 [Source:HGNC Symbol;Acc:HGNC:7432]	5.55528e-18	1559932	632624200	6.94438e-31	1578767	309813700	21.9116	1578610	309855644	3	3	6
ENSG00000100722	0.786271	ZC3H14	zinc finger CCCH-type containing 14 [Source:HGNC Symbol;Acc:HGNC:20509]	0.000134566	786271	537173100	2.22256e-06	795797	243130667	24.7951	795870	243088700	3	3	6
ENSG00000100744	0.810401	GSKIP	GSK3B interacting protein [Source:HGNC Symbol;Acc:HGNC:20343]	43325.1	810401	39863350	10058.1	820816	17844912	37254.8	821627	17802947	3	3	6
ENSG00000100749	1.65066	VRK1	VRK serine/threonine kinase 1 [Source:HGNC Symbol;Acc:HGNC:12718]	0.732752	1650663	99777820	4.50242e-06	1672015	48771522	702.838	1670585	48813483	3	3	6
ENSG00000100767	2.65513	PAPLN	papilin, proteoglycan like sulfated glycoprotein [Source:HGNC Symbol;Acc:HGNC:19262]	6.52228e-131	2655129	3575757000	9.89942e-227	2686458	1726048792	3.13277	2686141	1726090658	3	3	6
ENSG00000100784	1.78244	RPS6KA5	ribosomal protein S6 kinase A5 [Source:HGNC Symbol;Acc:HGNC:10434]	0.123186	1782441	93229730	4.51392e-07	1802411	45349014	439.242	1800078	45390975	3	3	6
ENSG00000100802	1.20037	C14orf93	chromosome 14 open reading frame 93 [Source:HGNC Symbol;Acc:HGNC:20162]	21700.3	1200369	55205370	2054.04	1214227	27976719	1855.1	1214192	28018681	3	3	6
ENSG00000100823	1.22849	APEX1	apurinic/apyrimidinic endodeoxyribonuclease 1 [Source:HGNC Symbol;Acc:HGNC:587]	0.000218635	1228488	743675200	4.07389e-07	1242816	374520233	38.1802	1242809	374562165	3	3	6
ENSG00000100836	0.623801	PABPN1	poly(A) binding protein nuclear 1 [Source:HGNC Symbol;Acc:HGNC:8565]	1.08186e-47	623801	3246145000	2.69003e-56	631006	1508934639	5.44176	631036	1508892631	3	3	6
ENSG00000100842	1.48874	EFS	embryonal Fyn-associated substrate [Source:HGNC Symbol;Acc:HGNC:16898]	4.87229e-11	1488743	787974300	1.30069e-28	1505233	386329248	1095.73	1505145	386371185	3	3	6
ENSG00000100867	0.579366	DHRS2	dehydrogenase/reductase 2 [Source:HGNC Symbol;Acc:HGNC:18349]	843.34	579366	39493950	2.8737	586604	18398806	3599.83	589550	18356841	3	3	6
ENSG00000100889	0.587291	PCK2	phosphoenolpyruvate carboxykinase 2, mitochondrial [Source:HGNC Symbol;Acc:HGNC:8725]	6.1885e-14	587291	354015800	1.71416e-23	593904	165151043	74.3117	594224	165109073	3	3	6
ENSG00000100897	0.773032	DCAF11	DDB1 and CUL4 associated factor 11 [Source:HGNC Symbol;Acc:HGNC:20258]	0.000103111	773032	502290600	1.70178e-07	782081	228507482	101.644	782166	228465515	3	3	6
ENSG00000100906	1.33019	NFKBIA	NFKB inhibitor alpha [Source:HGNC Symbol;Acc:HGNC:7797]	0.135421	1330190	266522000	4.49213e-07	1345083	132044777	1878.67	1344997	132086731	3	3	6
ENSG00000100916	0.830849	BRMS1L	BRMS1 like transcriptional repressor [Source:HGNC Symbol;Acc:HGNC:20512]	25145.9	830849	55811660							3	3	6
ENSG00000100918	0.613382	REC8	REC8 meiotic recombination protein [Source:HGNC Symbol;Acc:HGNC:16879]	9.51623e-16	613382	628324500	8.26943e-32	620345	292414667	194.436	620506	292372695	3	3	6
ENSG00000100926	0.76174	TM9SF1	transmembrane 9 superfamily member 1 [Source:HGNC Symbol;Acc:HGNC:11864]	7.05658e-06	761740	513164800	9.43993e-09	770775	233937064	113.656	770865	233895096	3	3	6
ENSG00000100938	0.701208	GMPR2	guanosine monophosphate reductase 2 [Source:HGNC Symbol;Acc:HGNC:4377]	4.11293e-09	701208	436201000	6.82283e-14	709238	201216249	112.94	709390	201174280	3	3	6
ENSG00000100941	0.806847	PNN	pinin, desmosome associated protein [Source:HGNC Symbol;Acc:HGNC:9162]	0.00260539	806847	686069300	2.64345e-05	815964	309889291	2270.79	816012	309847325	3	3	6
ENSG00000100949	0.652944	RABGGTA	Rab geranylgeranyltransferase subunit alpha [Source:HGNC Symbol;Acc:HGNC:9795]	0.000217209	652944	190756000	1.5278e-08	660608	88394650	21.0332	661052	88352684	3	3	6
ENSG00000100979	0.484789	PLTP	phospholipid transfer protein [Source:HGNC Symbol;Acc:HGNC:9093]	5.65904e-82	484789	8826304000	3.91419e-158	490177	4140785233	41.792	490196	4140743124	3	3	6
ENSG00000100983	0.780833	GSS	glutathione synthetase [Source:HGNC Symbol;Acc:HGNC:4624]	0.173153	780833	302044300	0.000371475	789970	137142338	589.972	790104	137100373	3	3	6
ENSG00000100985	2.74953	MMP9	matrix metallopeptidase 9 [Source:HGNC Symbol;Acc:HGNC:7176]	0.142206	2749528	62873680	5.96045e-11	2777200	30285975	6682.13	2757258	30327937	3	3	6
ENSG00000100997	0.829607	ABHD12	abhydrolase domain containing 12, lysophospholipase [Source:HGNC Symbol;Acc:HGNC:15868]	73.802	829607	194596800							3	3	6
ENSG00000101000	5.36073	PROCR	protein C receptor [Source:HGNC Symbol;Acc:HGNC:9452]	0.000269327	5360732	45300300	3.13493e-15	5421216	21764351	34.0254	5242486	21806314	0	3	3
ENSG00000101003	1.70678	GINS1	GINS complex subunit 1 [Source:HGNC Symbol;Acc:HGNC:28980]	0.00315256	1706780	136143000	5.11699e-10	1728452	66455569	529.69	1727180	66497529	3	3	6
ENSG00000101004	1.47294	NINL	ninein like [Source:HGNC Symbol;Acc:HGNC:29163]	7.94167e-13	1472942	569547700	5.33646e-23	1490134	279691199	31.2173	1490021	279733144	3	3	6
ENSG00000101017	3.30198	CD40	CD40 molecule [Source:HGNC Symbol;Acc:HGNC:11919]	0.386716	3301984	38542770	7.87583e-08	3339615	18575557	29.8251	3282438	18617520	1	3	4
ENSG00000101019	0.788388	UQCC1	ubiquinol-cytochrome c reductase complex assembly factor 1 [Source:HGNC Symbol;Acc:HGNC:15891]	8.52773	788388	179711100	0.274861	797757	81375244	16.8167	797970	81333279	3	3	6
ENSG00000101049	0.388642	SGK2	serum/glucocorticoid regulated kinase 2 [Source:HGNC Symbol;Acc:HGNC:13900]	9.33513e-30	388642	342709600	3.14822e-50	393152	161242492	6.2516	393806	161200522	3	3	6
ENSG00000101052	1.20243	IFT52	intraflagellar transport 52 [Source:HGNC Symbol;Acc:HGNC:15901]				12.032	1202428	75123462	78.7981	1202423	75165419	3	3	6
ENSG00000101057	2.77816	MYBL2	MYB proto-oncogene like 2 [Source:HGNC Symbol;Acc:HGNC:7548]	6.8948e-55	2778159	746347300	6.95972e-112	2813959	360465254	15.9834	2812189	360507198	3	3	6
ENSG00000101076	0.288787	HNF4A	hepatocyte nuclear factor 4 alpha [Source:HGNC Symbol;Acc:HGNC:5024]	3.52776e-32	288787	2351038000	8.55e-271	292246	1107849903	37.1166	292371	1107807895	3	3	6
ENSG00000101096	3.87041	NFATC2	nuclear factor of activated T cells 2 [Source:HGNC Symbol;Acc:HGNC:7776]	0.00138709	3870413	49199420	6.80234e-13	3916476	23680907	9.90334	3845500	23722870	1	3	4
ENSG00000101098	29.7676	RIMS4	regulating synaptic membrane exocytosis 4 [Source:HGNC Symbol;Acc:HGNC:16183]	3.58857e-30	29767580	158799000	1.31897e-95	30194850	76220305	21.4994	27966630	76262265	0	3	3
ENSG00000101104	0.58357	PABPC1L	poly(A) binding protein cytoplasmic 1 like [Source:HGNC Symbol;Acc:HGNC:15797]	1.79715e-14	583570	357202600	4.81325e-24	590191	166643683	46.6603	590513	166601714	3	3	6
ENSG00000101115	0.304176	SALL4	spalt like transcription factor 4 [Source:HGNC Symbol;Acc:HGNC:15924]	0.00648191	304176	54283130	3.79268e-11	307395	25641066	224.809	312563	25599101	3	3	6
ENSG00000101132	1.22842	PFDN4	prefoldin subunit 4 [Source:HGNC Symbol;Acc:HGNC:8868]	23217.2	1228420	46856750	1882.21	1243823	23689469	2281.33	1243710	23731431	3	3	6
ENSG00000101134	7.49825	DOK5	docking protein 5 [Source:HGNC Symbol;Acc:HGNC:16173]	1.61274e-26	7498250	144672800	2.37136e-58	7585321	69477271	4.13201	7456333	69519231	3	3	6
ENSG00000101144	0.245029	BMP7	bone morphogenetic protein 7 [Source:HGNC Symbol;Acc:HGNC:1074]	3.20198e-209	245029	5070251000	0,000000e+00	248060	2391538556	9.40106	248125	2391496494	3	3	6
ENSG00000101160	0.830705	CTSZ	cathepsin Z [Source:HGNC Symbol;Acc:HGNC:2547]	0.00507527	830705	800409600							3	3	6
ENSG00000101162	0.58621	TUBB1	tubulin beta 1 class VI [Source:HGNC Symbol;Acc:HGNC:16257]				17838.7	586210	0,3708652				2	0	2
ENSG00000101166	0.807455	PRELID3B	PRELI domain containing 3B [Source:HGNC Symbol;Acc:HGNC:15892]	261.833	807455	151198800	7.34967	817003	68077088	4117.52	817222	68035124	3	3	6
ENSG00000101188	3.09836	NTSR1	neurotensin receptor 1 [Source:HGNC Symbol;Acc:HGNC:8039]	13.3292	3098364	30266080	5.00428e-05	3140770	14603667	155.212	3080651	14645630	1	3	4
ENSG00000101190	2.13559	TCFL5	transcription factor like 5 [Source:HGNC Symbol;Acc:HGNC:11646]	6.0877e-14	2135593	223934900	7.97261e-28	2161228	108529741	47.4246	2158983	108571698	3	3	6
ENSG00000101194	1.50178	SLC17A9	solute carrier family 17 member 9 [Source:HGNC Symbol;Acc:HGNC:16192]	34716.5	1501778	20682320	1441.97	1517175	10115344	17694.3	1513615	10157307	3	3	6
ENSG00000101197	0.321339	BIRC7	baculoviral IAP repeat containing 7 [Source:HGNC Symbol;Acc:HGNC:13702]	5.31762e-11	321339	125031600	9.47709e-25	324738	58979598	94.6793	326893	58937631	3	3	6
ENSG00000101198	1.85897	NKAIN4	sodium/potassium transporting ATPase interacting 4 [Source:HGNC Symbol;Acc:HGNC:16191]	7.43064e-21	1858969	688267000	6.93114e-54	1882485	334801221	151.066	1882091	334843164	3	3	6
ENSG00000101199	1.27837	ARFGAP1	ADP ribosylation factor GTPase activating protein 1 [Source:HGNC Symbol;Acc:HGNC:15852]	2.67694e-06	1278366	700831700	1.25256e-10	1293662	350263993	9.19431	1293644	350305928	3	3	6
ENSG00000101200	0.0423954	AVP	arginine vasopressin [Source:HGNC Symbol;Acc:HGNC:894]	91.2731	42395.4	16384620	2.52836e-06	42922.9	0,7764662	1136.06	72924.2	0,7722697	2	0	2
ENSG00000101204	0.196562	CHRNA4	cholinergic receptor nicotinic alpha 4 subunit [Source:HGNC Symbol;Acc:HGNC:1958]	2.8369e-127	196562	906552700	1.80285e-213	198771	428435709	0.602928	199175	428393727	3	3	6
ENSG00000101210	4.94602	EEF1A2	eukaryotic translation elongation factor 1 alpha 2 [Source:HGNC Symbol;Acc:HGNC:3192]	1.32012e-23	4946022	181630200	2.42845e-55	5004533	87334712	165.982	4966935	87376671	3	3	6
ENSG00000101220	1.98525	ADISSP	adipose secreted signaling protein [Source:HGNC Symbol;Acc:HGNC:15873]	1.2914e-23	1985246	392207400	3.3147e-40	2009501	190353939	1.38285	2008561	190395892	3	3	6
ENSG00000101222	0.61915	SPEF1	sperm flagellar 1 [Source:HGNC Symbol;Acc:HGNC:15874]	1325.43	619150	39369910	11.186	626022	18322066	1029.7	628526	18280102	3	3	6
ENSG00000101230	0.739739	ISM1	isthmin 1 [Source:HGNC Symbol;Acc:HGNC:16213]				6236.27	739739	11572912				3	3	6
ENSG00000101236	1.44918	RNF24	ring finger protein 24 [Source:HGNC Symbol;Acc:HGNC:13779]	5.73123e-07	1449185	334512100	2.61312e-14	1465664	164419126	198.357	1465496	164461079	3	3	6
ENSG00000101265	6.87738	RASSF2	Ras association domain family member 2 [Source:HGNC Symbol;Acc:HGNC:9883]	1.0526e-134	6877381	953382500	2.5044e-280	6954940	458073893	8.04256	6938711	458115832	3	3	6
ENSG00000101276	0.52944	SLC52A3	solute carrier family 52 member 3 [Source:HGNC Symbol;Acc:HGNC:16187]	9902.97	529440	24241020	27.3692	536885	11274008				3	2	5
ENSG00000101282	0.354982	RSPO4	R-spondin 4 [Source:HGNC Symbol;Acc:HGNC:16175]	0.00609092	354982	64522910	1.19701e-10	359296	30361158	347.209	363102	30319193	3	3	6
ENSG00000101290	0.732769	CDS2	CDP-diacylglycerol synthase 2 [Source:HGNC Symbol;Acc:HGNC:1801]	2.82893e-09	732770	571493500	1.04741e-12	741692	261708207	12.2192	741788	261666238	3	3	6
ENSG00000101298	1.51879	SNPH	syntaphilin [Source:HGNC Symbol;Acc:HGNC:15931]	12.1684	1518790	102937700	0.00028194	1538840	50593912	2927.76	1538041	50635873	3	3	6
ENSG00000101306	2.63981	MYLK2	myosin light chain kinase 2 [Source:HGNC Symbol;Acc:HGNC:16243]	41.3557	2639810	30584880	0.00111973	2672675	14774016	80.1661	2637153	14815979	2	3	5
ENSG00000101307	0.628615	SIRPB1	signal regulatory protein beta 1 [Source:HGNC Symbol;Acc:HGNC:15928]	2657.76	628615	35470030	37.9765	635658	16491069	1182.02	638321	16449105	3	3	6
ENSG00000101310	0.744305	SEC23B	SEC23 homolog B, COPII coat complex component [Source:HGNC Symbol;Acc:HGNC:10702]	0.000264603	744305	353481600	6.30757e-08	752893	161895328	256.346	753039	161853361	3	3	6
ENSG00000101311	2.44986	FERMT1	FERM domain containing kindlin 1 [Source:HGNC Symbol;Acc:HGNC:15889]	0.0479624	2449863	73904980	1.37925e-11	2486524	35806141	2582.82	2474961	35848103	3	3	6
ENSG00000101333	1.64093	PLCB4	phospholipase C beta 4 [Source:HGNC Symbol;Acc:HGNC:9059]	0.000186202	1640927	170663200	1.1656e-11	1661754	83451054	184.181	1660947	83493013	3	3	6
ENSG00000101342	1.73788	TLDC2	TBC/LysM-associated domain containing 2 [Source:HGNC Symbol;Acc:HGNC:16112]	11443.9	1737878	20728490	155.345	1757215	10081489	2091.14	1748157	10123453	3	3	6
ENSG00000101347	1.51575	SAMHD1	SAM and HD domain containing deoxynucleoside triphosphate triphosphohydrolase 1 [Source:HGNC Symbol;Acc:HGNC:15925]	2.18679	1515747	136082400	1.84821e-06	1533733	66712563	4475.55	1533142	66754523	3	3	6
ENSG00000101349	2.22997	PAK5	p21 (RAC1) activated kinase 5 [Source:HGNC Symbol;Acc:HGNC:15916]	17296.8	2229970	12537820	229.652	2261208	0,6076075	3767	2215117	0,6118039	0	2	2
ENSG00000101353	0.783087	MROH8	maestro heat like repeat family member 8 [Source:HGNC Symbol;Acc:HGNC:16125]	131.132	783087	125213500	5.56606	792623	56700597	201.308	792941	56658632	3	3	6
ENSG00000101365	0.741637	IDH3B	isocitrate dehydrogenase (NAD(+)) 3 non-catalytic subunit beta [Source:HGNC Symbol;Acc:HGNC:5385]	3.89218e-07	741637	494152400	1.14285e-10	750496	226081879	15.0678	750602	226039911	3	3	6
ENSG00000101384	0.722683	JAG1	jagged canonical Notch ligand 1 [Source:HGNC Symbol;Acc:HGNC:6188]	5.86283e-16	722683	1228481000	1.09634e-19	731494	563540785	37.5527	731542	563498809	3	3	6
ENSG00000101412	2.33535	E2F1	E2F transcription factor 1 [Source:HGNC Symbol;Acc:HGNC:3113]	2.60933e-18	2335352	239710800	3.02152e-34	2364551	116008279	5.94752	2361565	116050236	3	3	6
ENSG00000101417	1.38549	PXMP4	peroxisomal membrane protein 4 [Source:HGNC Symbol;Acc:HGNC:15920]	81.2543	1385491	99908720	0.0624466	1401040	49283166	3210.86	1400673	49325127	3	3	6
ENSG00000101438	0.404338	SLC32A1	solute carrier family 32 member 1 [Source:HGNC Symbol;Acc:HGNC:11018]	27.3307	404338	40516980	0.000108566	408103	19098172	5940.24	413354	19056207	3	2	5
ENSG00000101443	1.5291	WFDC2	WAP four-disulfide core domain 2 [Source:HGNC Symbol;Acc:HGNC:15939]	4013.28	1529105	235329900	1.81736e-12	1545791	115134316	19734.9	1545428	115176272	3	3	6
ENSG00000101444	0.794485	AHCY	adenosylhomocysteinase [Source:HGNC Symbol;Acc:HGNC:343]	1.52137e-05	794485	903437100	1.96366e-07	804137	407868423	171.212	804178	407826455	3	3	6
ENSG00000101445	0.367049	PPP1R16B	protein phosphatase 1 regulatory subunit 16B [Source:HGNC Symbol;Acc:HGNC:15850]	325.639	367050	24865750	0.0348115	370647	11742408	5083.78	380115	11700443	3	0	3
ENSG00000101447	2.30211	FAM83D	family with sequence similarity 83 member D [Source:HGNC Symbol;Acc:HGNC:16122]	1.02101e-08	2302105	135586300	1.79727e-19	2331930	65663880	23.5786	2326933	65705840	3	3	6
ENSG00000101457	0.832746	DNTTIP1	deoxynucleotidyltransferase terminal interacting protein 1 [Source:HGNC Symbol;Acc:HGNC:16160]	1361.08	832746	121321200							3	3	6
ENSG00000101460	1.26061	MAP1LC3A	microtubule associated protein 1 light chain 3 alpha [Source:HGNC Symbol;Acc:HGNC:6838]	437.566	1260612	131376500	0.831945	1274399	65579928	9341.46	1274325	65621887	3	3	6
ENSG00000101470	4.63751	TNNC2	troponin C2, fast skeletal type [Source:HGNC Symbol;Acc:HGNC:11944]	3.84244e-05	4637507	74198510	1.12759e-23	4698015	35776081	7715.05	4621027	35818043	2	3	5
ENSG00000101473	0.654122	ACOT8	acyl-CoA thioesterase 8 [Source:HGNC Symbol;Acc:HGNC:15919]	6.21341e-06	654122	244048800	3.71341e-11	662104	112940576	56.9884	662449	112898609	3	3	6
ENSG00000101489	1.38743	CELF4	CUGBP Elav-like family member 4 [Source:HGNC Symbol;Acc:HGNC:14015]	28975.7	1387428	29472700	951.299	1403355	14555811	44355.8	1402097	14597774	3	3	6
ENSG00000101493	0.759471	ZNF516	zinc finger protein 516 [Source:HGNC Symbol;Acc:HGNC:28990]	7.12865e-06	759472	435985500	5.54101e-08	768564	198766536	1.13851	768672	198724569	3	3	6
ENSG00000101544	1.20724	ADNP2	ADNP homeobox 2 [Source:HGNC Symbol;Acc:HGNC:23803]				1.49435	1207240	96082621	2.03228	1207233	96124576	3	3	6
ENSG00000101558	0.822122	VAPA	VAMP associated protein A [Source:HGNC Symbol;Acc:HGNC:12648]	0.0716679	822122	455011500	0.0109277	831709	204027162	440.742	831774	203985198	3	3	6
ENSG00000101577	1.32422	LPIN2	lipin 2 [Source:HGNC Symbol;Acc:HGNC:14450]	0.00288319	1324221	308275400	4.67507e-08	1339936	153154989	122.038	1339866	153196942	3	3	6
ENSG00000101605	1.37939	MYOM1	myomesin 1 [Source:HGNC Symbol;Acc:HGNC:7613]				5535.73	1379389	10097997				3	3	6
ENSG00000101639	1.29458	CEP192	centrosomal protein 192 [Source:HGNC Symbol;Acc:HGNC:25515]	8.97484	1294581	190478800	0.000938454	1310627	95159021	2911.56	1310543	95200978	3	3	6
ENSG00000101665	1.51845	SMAD7	SMAD family member 7 [Source:HGNC Symbol;Acc:HGNC:6773]	1.92519e-09	1518445	678451600	9.55345e-29	1534467	331831130	1603.78	1534348	331873072	3	3	6
ENSG00000101670	1.72567	LIPG	lipase G, endothelial type [Source:HGNC Symbol;Acc:HGNC:6623]	1.21997e-19	1725673	549724600	3.55033e-38	1746114	267747010	37.6926	1745779	267788957	3	3	6
ENSG00000101695	1.62029	RNF125	ring finger protein 125 [Source:HGNC Symbol;Acc:HGNC:21150]				7398.82	1620289	0,5613316				2	3	5
ENSG00000101751	0.724032	POLI	DNA polymerase iota [Source:HGNC Symbol;Acc:HGNC:9182]	0.0812612	724032	220451000	1.22438e-05	732960	101078314	1601.97	733224	101036348	3	3	6
ENSG00000101752	0.808264	MIB1	MIB E3 ubiquitin protein ligase 1 [Source:HGNC Symbol;Acc:HGNC:21086]	0.400911	808264	511141700	0.00046463	818426	229270742	3926.32	818490	229228776	3	3	6
ENSG00000101773	1.6953	RBBP8	RB binding protein 8, endonuclease [Source:HGNC Symbol;Acc:HGNC:9891]	1.13616e-09	1695297	254310800	5.53528e-19	1716020	124046541	16.0166	1715365	124088497	3	3	6
ENSG00000101782	0.656123	RIOK3	RIO kinase 3 [Source:HGNC Symbol;Acc:HGNC:11451]	1.64232e-11	656124	381498800	4.6142e-17	663807	176773182	9.40198	664026	176731213	3	3	6
ENSG00000101825	4.0271	MXRA5	matrix remodeling associated 5 [Source:HGNC Symbol;Acc:HGNC:7539]	3.32282e-150	4027100	1824381000	3.99226e-299	4077580	878424910	4.27412	4075386	878466826	3	3	6
ENSG00000101849	1.8067	TBL1X	transducin beta like 1 X-linked [Source:HGNC Symbol;Acc:HGNC:11585]	2.52363e-46	1806699	1090942000	6.18834e-65	1827452	530394432	1.10755	1827237	530436363	3	3	6
ENSG00000101856	1.38743	PGRMC1	progesterone receptor membrane component 1 [Source:HGNC Symbol;Acc:HGNC:16090]	4.55435e-23	1387430	2259648000	8.9433e-29	1403594	1115758256	47.4847	1403578	1115800139	3	3	6
ENSG00000101868	1.51617	POLA1	DNA polymerase alpha 1, catalytic subunit [Source:HGNC Symbol;Acc:HGNC:9173]	0.00100818	1516174	208256400	1.03726e-10	1533910	102129218	1013.24	1533523	102171175	3	3	6
ENSG00000101871	3.0181	MID1	midline 1 [Source:HGNC Symbol;Acc:HGNC:7095]	5.28473e-54	3018098	598442500	7.28254e-103	3052574	288640265	19.3691	3049706	288682213	3	3	6
ENSG00000101883	0.468297	RHOXF1	Rhox homeobox family member 1 [Source:HGNC Symbol;Acc:HGNC:29993]	2131.83	468297	22610670	6.52138	473927	10595192	852.389	481603	10553228	3	1	4
ENSG00000101888	1.4268	NXT2	nuclear transport factor 2 like export factor 2 [Source:HGNC Symbol;Acc:HGNC:18151]	2705.55	1426798	46054360	40.1989	1443625	22691571	971.701	1442566	22733534	3	3	6
ENSG00000101898	1.35701	MCTS2	MCTS family member 2 [Source:HGNC Symbol;Acc:HGNC:49760]				11071.8	1357010	0,8951752	467.003	1355602	0,8993716	3	3	6
ENSG00000101911	1.37397	PRPS2	phosphoribosyl pyrophosphate synthetase 2 [Source:HGNC Symbol;Acc:HGNC:9465]	0.137211	1373967	182662300	1.27654e-05	1390494	90383047	149.207	1390309	90425004	3	3	6
ENSG00000101928	0.694194	MOSPD1	motile sperm domain containing 1 [Source:HGNC Symbol;Acc:HGNC:25235]	281.447	694194	66689950	5.12195	702701	30717206	65.2116	703730	30675241	3	3	6
ENSG00000101940	0.719823	WDR13	WD repeat domain 13 [Source:HGNC Symbol;Acc:HGNC:14352]	1.1923e-13	719823	835804300	2.05031e-17	728264	384109549	13.2044	728336	384067577	3	3	6
ENSG00000101945	1.27261	SUV39H1	SUV39H1 histone lysine methyltransferase [Source:HGNC Symbol;Acc:HGNC:11479]	18743.2	1272613	44430970	1044.02	1286586	22155255	11821.8	1286324	22197218	3	3	6
ENSG00000101951	533.462	PAGE4	PAGE family member 4 [Source:HGNC Symbol;Acc:HGNC:4108]	3.91832e-08	533462000	170480000	1.65151e-124	543962600	81738143	12.0312	223337700	81780102	0	3	3
ENSG00000101955	13.9811	SRPX	sushi repeat containing protein X-linked [Source:HGNC Symbol;Acc:HGNC:11309]	5.86504e-211	13981070	1019306000	0,000000e+00	14158600	489147334	0.225077	14083260	489189272	3	3	6
ENSG00000101958	10.6605	GLRA2	glycine receptor alpha 2 [Source:HGNC Symbol;Acc:HGNC:4327]	3.37021e-13	10660460	74090480	1.53492e-36	10793020	35563840	1.70199	10251080	35605802	0	3	3
ENSG00000101986	0.749555	ABCD1	ATP binding cassette subfamily D member 1 [Source:HGNC Symbol;Acc:HGNC:61]	0.0490862	749555	220006900	0.00026996	758323	100613196	26.4715	758550	100571230	3	3	6
ENSG00000101997	0.713117	CCDC22	coiled-coil domain containing 22 [Source:HGNC Symbol;Acc:HGNC:28909]	0.00560973	713118	211695600	4.80501e-06	721523	97391296	93.7721	721816	97349330	3	3	6
ENSG00000102001	0.316591	CACNA1F	calcium voltage-gated channel subunit alpha1 F [Source:HGNC Symbol;Acc:HGNC:1393]	41.1812	316591	27344870	0.000889993	320422	12879190	288.881	330314	12837226	3	0	3
ENSG00000102003	2.59131	SYP	synaptophysin [Source:HGNC Symbol;Acc:HGNC:11506]	0.00184953	2591314	70373410	8.90803e-12	2626453	34033032	115.864	2611723	34074994	3	3	6
ENSG00000102007	2.85193	PLP2	proteolipid protein 2 [Source:HGNC Symbol;Acc:HGNC:9087]	1.05456e-38	2851933	569418700	1.99585e-92	2882096	274610026	103.3	2879584	274651975	3	3	6
ENSG00000102024	7.13344	PLS3	plastin 3 [Source:HGNC Symbol;Acc:HGNC:9091]	0,000000e+00	7133435	8655289000	0,000000e+00	7218153	4158429247	0.0282361	7216197	4158470990	3	3	6
ENSG00000102032	0.597923	RENBP	renin binding protein [Source:HGNC Symbol;Acc:HGNC:9959]	0.0668921	597923	116838500	1.11854e-06	604237	54556834	1416.89	605163	54514868	3	3	6
ENSG00000102034	0.330017	ELF4	E74 like ETS transcription factor 4 [Source:HGNC Symbol;Acc:HGNC:3319]	4.2211e-107	330017	1182598000	1.10589e-159	333805	557382841	1.16447	334028	557340855	3	3	6
ENSG00000102043	1.46333	MTMR8	myotubularin related protein 8 [Source:HGNC Symbol;Acc:HGNC:16825]				38363.5	1463332	0,4148991	6578.84	1456931	0,4190954	2	3	5
ENSG00000102053	1.34676	ZC3H12B	zinc finger CCCH-type containing 12B [Source:HGNC Symbol;Acc:HGNC:17407]	2984.05	1346759	57390210	39.5134	1363079	28463896	2585.18	1362610	28505858	3	3	6
ENSG00000102054	1.22051	RBBP7	RB binding protein 7, chromatin remodeling factor [Source:HGNC Symbol;Acc:HGNC:9890]	0.0174471	1220508	509197500	2.85664e-05	1234755	256918070	170.213	1234747	256960011	3	3	6
ENSG00000102057	3.78735	KCND1	potassium voltage-gated channel subfamily D member 1 [Source:HGNC Symbol;Acc:HGNC:6237]	8.75958e-31	3787349	226166900	1.13773e-55	3831918	108883801	0.0893507	3817089	108925759	3	3	6
ENSG00000102078	0.81562	SLC25A14	solute carrier family 25 member 14 [Source:HGNC Symbol;Acc:HGNC:10984]				23595.2	815620	12258325	5133.26	816850	12216361	3	3	6
ENSG00000102096	0.574201	PIM2	Pim-2 proto-oncogene, serine/threonine kinase [Source:HGNC Symbol;Acc:HGNC:8987]	0.761089	574201	86041730	4.38977e-05	580392	40218589	1085.49	581777	40176624	3	3	6
ENSG00000102103	0.794975	PQBP1	polyglutamine binding protein 1 [Source:HGNC Symbol;Acc:HGNC:9330]	0.591936	794975	314585100	0.00227418	804491	142110066	855.311	804607	142068101	3	3	6
ENSG00000102109	1.5729	PCSK1N	proprotein convertase subtilisin/kexin type 1 inhibitor [Source:HGNC Symbol;Acc:HGNC:17301]	1.3229e-18	1572901	676350900	4.72513e-33	1591261	330823563	55.6702	1591107	330865506	3	3	6
ENSG00000102144	0.56183	PGK1	phosphoglycerate kinase 1 [Source:HGNC Symbol;Acc:HGNC:8896]	2.17329e-38	561830	3495560000	4.2185e-84	567971	1634702875	548.501	568007	1634660858	3	3	6
ENSG00000102195	2.39922	GPR50	G protein-coupled receptor 50 [Source:HGNC Symbol;Acc:HGNC:4506]	1461.44	2399222	20941320	0.961072	2427373	10121413	1846.33	2390678	10163377	0	3	3
ENSG00000102221	2.2022	JADE3	jade family PHD finger 3 [Source:HGNC Symbol;Acc:HGNC:22982]	1.14929e-43	2202195	657992600	2.03552e-72	2227088	318377080	3.92322	2226223	318419025	3	3	6
ENSG00000102230	1.90132	PCYT1B	phosphate cytidylyltransferase 1B, choline [Source:HGNC Symbol;Acc:HGNC:8755]	0.00143626	1901324	124247900	3.3946e-12	1926719	60433744	688.653	1924283	60475704	3	3	6
ENSG00000102265	1.48165	TIMP1	TIMP metallopeptidase inhibitor 1 [Source:HGNC Symbol;Acc:HGNC:11820]	9.91276e-21	1481653	1007573000	3.61619e-31	1498484	494302236	28.4846	1498418	494344166	3	3	6
ENSG00000102271	16.5369	KLHL4	kelch like family member 4 [Source:HGNC Symbol;Acc:HGNC:6355]	3.54654e-36	16536890	579910200	8.18889e-263	16758300	278259737	19.667	16569100	278301686	3	3	6
ENSG00000102287	2.78405	GABRE	gamma-aminobutyric acid type A receptor subunit epsilon [Source:HGNC Symbol;Acc:HGNC:4085]	0.000173681	2784054	89615740	1.94994e-16	2808663	43142513	1764.77	2794080	43184474	3	3	6
ENSG00000102290	0.774339	PCDH11X	protocadherin 11 X-linked [Source:HGNC Symbol;Acc:HGNC:8656]							30633.8	774339	0,4406991	3	3	6
ENSG00000102302	1.24314	FGD1	FYVE, RhoGEF and PH domain containing 1 [Source:HGNC Symbol;Acc:HGNC:3663]	0.014781	1243141	387075600	1.44124e-05	1257755	194451157	4.84441	1257736	194493105	3	3	6
ENSG00000102312	1.37849	PORCN	porcupine O-acyltransferase [Source:HGNC Symbol;Acc:HGNC:17652]	6521.8	1378487	54606670	40.3339	1391709	26825085	40199.6	1391081	26867047	3	3	6
ENSG00000102349	3.18536	KLF8	KLF transcription factor 8 [Source:HGNC Symbol;Acc:HGNC:6351]	1.17234e-22	3185364	205715200	1.88739e-43	3223461	99150554	4.53534	3213616	99192512	3	3	6
ENSG00000102359	2.23898	SRPX2	sushi repeat containing protein X-linked 2 [Source:HGNC Symbol;Acc:HGNC:30668]	1.38014e-31	2238982	409712600	4.96976e-51	2265941	198330967	0.107997	2264456	198372919	3	3	6
ENSG00000102362	0.709623	SYTL4	synaptotagmin like 4 [Source:HGNC Symbol;Acc:HGNC:15588]	1.00217e-06	709622	350699900	9.30046e-11	718196	161231931	6.22798	718376	161189964	3	3	6
ENSG00000102383	1.45535	ZDHHC15	zinc finger DHHC-type palmitoyltransferase 15 [Source:HGNC Symbol;Acc:HGNC:20342]	218.736	1455355	71888950	0.307215	1471850	35312766	2337.16	1471043	35354728	3	3	6
ENSG00000102384	2.11504	CENPI	centromere protein I [Source:HGNC Symbol;Acc:HGNC:3968]	0.0170948	2115037	76796900	7.10894e-09	2141831	37244177	35.3076	2135554	37286138	3	3	6
ENSG00000102385	5.14344	DRP2	dystrophin related protein 2 [Source:HGNC Symbol;Acc:HGNC:3032]	2.73965e-28	5143439	179705000	4.71999e-56	5196665	86389864	5.31845	5154849	86431824	3	3	6
ENSG00000102393	1.40623	GLA	galactosidase alpha [Source:HGNC Symbol;Acc:HGNC:4296]	78.8991	1406225	91745270	0.0968424	1422938	45244884	767.718	1422472	45286845	3	3	6
ENSG00000102401	0.640352	ARMCX3	armadillo repeat containing X-linked 3 [Source:HGNC Symbol;Acc:HGNC:24065]	1.33427e-27	640352	1158143000	1.70219e-36	648039	536923778	2.8346	648116	536881799	3	3	6
ENSG00000102409	0.799537	BEX4	brain expressed X-linked 4 [Source:HGNC Symbol;Acc:HGNC:25475]	0.0036766	799537	472158700	0.00010579	808808	213457898	795.047	808882	213415933	3	3	6
ENSG00000102452	7.13007	NALCN	sodium leak channel, non-selective [Source:HGNC Symbol;Acc:HGNC:19082]	1.99231e-05	7130069	44844950	3.9833e-18	7210617	21541497	0.570817	6855883	21583460	0	3	3
ENSG00000102468	1.77818	HTR2A	5-hydroxytryptamine receptor 2A [Source:HGNC Symbol;Acc:HGNC:5293]				4969.64	1778183	0,5151569	31043.6	1759591	0,5193533	1	2	3
ENSG00000102471	0.615384	NDFIP2	Nedd4 family interacting protein 2 [Source:HGNC Symbol;Acc:HGNC:18537]	3.99245e-13	615384	355583200	2.75832e-20	622794	165227002	1.61533	623077	165185033	3	3	6
ENSG00000102547	1.77182	CAB39L	calcium binding protein 39 like [Source:HGNC Symbol;Acc:HGNC:20290]	6.97811e-08	1771822	225939700	5.29187e-19	1792537	109976454	476.154	1791600	110018411	3	3	6
ENSG00000102554	1.46013	KLF5	KLF transcription factor 5 [Source:HGNC Symbol;Acc:HGNC:6349]	0.000805661	1460131	217370500	1.05689e-09	1477472	106884288	172.608	1477196	106926244	3	3	6
ENSG00000102575	1.35685	ACP5	acid phosphatase 5, tartrate resistant [Source:HGNC Symbol;Acc:HGNC:124]				4213.31	1356855	11791714	13570.7	1355786	11833677	3	3	6
ENSG00000102678	1.28198	FGF9	fibroblast growth factor 9 [Source:HGNC Symbol;Acc:HGNC:3687]				8957.93	1281982	12725898				3	3	6
ENSG00000102683	3.16164	SGCG	sarcoglycan gamma [Source:HGNC Symbol;Acc:HGNC:10809]	2.00669e-19	3161638	194795700	6.36586e-41	3196020	93888205	62.4843	3185892	93930164	3	3	6
ENSG00000102755	0.326744	FLT1	fms related receptor tyrosine kinase 1 [Source:HGNC Symbol;Acc:HGNC:3763]	1.15379e-09	326744	138552800	3.16113e-27	329846	65477759	1718.92	331762	65435793	3	3	6
ENSG00000102763	0.775533	VWA8	von Willebrand factor A domain containing 8 [Source:HGNC Symbol;Acc:HGNC:29071]	102.75	775533	143444200	1.02267	785327	64966095	4940.81	785619	64924130	3	3	6
ENSG00000102786	0.79031	INTS6	integrator complex subunit 6 [Source:HGNC Symbol;Acc:HGNC:14879]	174.944	790310	137501100	4.72423	800235	62042380	2972.69	800510	62000415	3	3	6
ENSG00000102802	7.3298	MEDAG	mesenteric estrogen dependent adipogenesis [Source:HGNC Symbol;Acc:HGNC:25926]	0.000466603	7329800	43451870	7.14761e-18	7460126	20880615	2694	7065380	20922578	0	3	3
ENSG00000102804	2.25315	TSC22D1	TSC22 domain family member 1 [Source:HGNC Symbol;Acc:HGNC:16826]	4.294e-167	2253151	6701375000	1.06178e-194	2279354	3242740295	0.526723	2279261	3242782069	3	3	6
ENSG00000102854	1.43772	MSLN	mesothelin [Source:HGNC Symbol;Acc:HGNC:7371]	2.22192	1437715	222151200	5.68057e-09	1452717	108950244	16464.6	1452483	108992200	3	3	6
ENSG00000102878	0.779828	HSF4	heat shock transcription factor 4 [Source:HGNC Symbol;Acc:HGNC:5227]				8449.71	779828	12869928				3	3	6
ENSG00000102879	2.42806	CORO1A	coronin 1A [Source:HGNC Symbol;Acc:HGNC:2252]	269.444	2428059	30264790	0.00693755	2463474	14657027	4234.51	2436499	14698990	1	3	4
ENSG00000102882	0.562114	MAPK3	mitogen-activated protein kinase 3 [Source:HGNC Symbol;Acc:HGNC:6877]	1.49648e-40	562114	1131297000	9.85283e-58	568441	528564792	22.2985	568552	528522811	3	3	6
ENSG00000102886	0.666911	GDPD3	glycerophosphodiester phosphodiesterase domain containing 3 [Source:HGNC Symbol;Acc:HGNC:28638]	17868.7	666911	26299740	1094.46	675528	12133124	9802.11	678519	12091159	3	3	6
ENSG00000102890	0.56296	ELMO3	engulfment and cell motility 3 [Source:HGNC Symbol;Acc:HGNC:17289]	0.00873097	562960	107640500	1.97377e-07	569320	50282206	32.757	570478	50240240	3	3	6
ENSG00000102897	0.747231	LYRM1	LYR motif containing 1 [Source:HGNC Symbol;Acc:HGNC:25074]	64.7535	747231	122238400	0.463155	756451	55777439	2426.48	756864	55735474	3	3	6
ENSG00000102900	1.34424	NUP93	nucleoporin 93 [Source:HGNC Symbol;Acc:HGNC:28958]	0.00387522	1344241	274211300	4.98536e-08	1360821	136149270	73.3941	1360725	136191224	3	3	6
ENSG00000102935	1.37842	ZNF423	zinc finger protein 423 [Source:HGNC Symbol;Acc:HGNC:16762]	3.53899e-13	1378419	810522900	1.40633e-19	1394487	400408124	11.3474	1394444	400450059	3	3	6
ENSG00000102981	1.99498	PARD6A	par-6 family cell polarity regulator alpha [Source:HGNC Symbol;Acc:HGNC:15943]	989.59	1994979	30293060	0.389226	2020226	14694254	6253.23	2007935	14736217	3	3	6
ENSG00000102984	1.63118	ZNF821	zinc finger protein 821 [Source:HGNC Symbol;Acc:HGNC:28043]	1.06825e-06	1631182	206842500	6.34373e-14	1650968	101076262	24.7756	1650328	101118220	3	3	6
ENSG00000103005	1.33327	USB1	U6 snRNA biogenesis phosphodiesterase 1 [Source:HGNC Symbol;Acc:HGNC:25792]	0.265961	1333271	191010900	7.85435e-05	1349072	94806139	25.423	1348948	94848096	3	3	6
ENSG00000103024	0.693008	NME3	NME/NM23 nucleoside diphosphate kinase 3 [Source:HGNC Symbol;Acc:HGNC:7851]	0.00429815	693008	219468200	1.30469e-07	700908	101337071	661.614	701224	101295105	3	3	6
ENSG00000103034	1.5479	NDRG4	NDRG family member 4 [Source:HGNC Symbol;Acc:HGNC:14466]	0.0211572	1547896	166377900	5.8713e-09	1564184	81284349	1606.13	1563625	81326307	3	3	6
ENSG00000103047	1.66311	TANGO6	transport and golgi organization 6 homolog [Source:HGNC Symbol;Acc:HGNC:25749]	0.359479	1663111	104328800	1.07974e-06	1685350	51034607	832.788	1683918	51076568	3	3	6
ENSG00000103061	1.20527	SLC7A6OS	solute carrier family 7 member 6 opposite strand [Source:HGNC Symbol;Acc:HGNC:25807]	206.017	1205274	205686200	0.321568	1219448	104191706	4470.91	1219436	104233661	3	3	6
ENSG00000103064	1.34945	SLC7A6	solute carrier family 7 member 6 [Source:HGNC Symbol;Acc:HGNC:11064]	0.00101904	1349451	401748600	1.77644e-11	1365592	199103369	792.266	1365524	199145318	3	3	6
ENSG00000103066	0.655091	PLA2G15	phospholipase A2 group XV [Source:HGNC Symbol;Acc:HGNC:17163]	4.10829e-08	655091	330128100	4.23213e-15	663009	152782732	86.6742	663263	152740764	3	3	6
ENSG00000103067	0.612562	ESRP2	epithelial splicing regulatory protein 2 [Source:HGNC Symbol;Acc:HGNC:26152]	2.5193e-07	612562	226160100	3.06125e-13	619632	105232311	48.6009	620082	105190344	3	3	6
ENSG00000103089	0.067496	FA2H	fatty acid 2-hydroxylase [Source:HGNC Symbol;Acc:HGNC:21197]	5.26473e-39	67496	215048900	1.44053e-98	68328.6	101725526	54.8162	70562.5	101683558	3	0	3
ENSG00000103091	0.778392	WDR59	WD repeat domain 59 [Source:HGNC Symbol;Acc:HGNC:25706]	0.0248103	778392	317018800	0.000143027	787558	144012560	236.571	787687	143970594	3	3	6
ENSG00000103121	1.28282	CMC2	C-X9-C motif containing 2 [Source:HGNC Symbol;Acc:HGNC:24447]	3884.55	1282820	65714830	76.0348	1299302	32928931	2653.31	1299093	32970893	3	3	6
ENSG00000103145	1.20601	HCFC1R1	host cell factor C1 regulator 1 [Source:HGNC Symbol;Acc:HGNC:21198]	593.586	1206010	188776800	0.726509	1219407	95303717	14816.4	1219394	95345673	3	3	6
ENSG00000103150	0.822764	MLYCD	malonyl-CoA decarboxylase [Source:HGNC Symbol;Acc:HGNC:7150]	10641.9	822764	72645100	1525.92	832830	32448294	14359.8	833233	32406330	3	3	6
ENSG00000103154	0.74636	NECAB2	N-terminal EF-hand calcium binding protein 2 [Source:HGNC Symbol;Acc:HGNC:23746]							13201	746360	0,4837410	3	3	6
ENSG00000103175	2.87143	WFDC1	WAP four-disulfide core domain 1 [Source:HGNC Symbol;Acc:HGNC:15466]	5.77373	2871430	34340600	2.78785e-05	2905757	16563192	10.8059	2863986	16605155	3	3	6
ENSG00000103187	1.36766	COTL1	coactosin like F-actin binding protein 1 [Source:HGNC Symbol;Acc:HGNC:18304]	2.90771e-13	1367660	1249332000	5.17999e-22	1383363	617392912	111.595	1383337	617434831	3	3	6
ENSG00000103194	0.821204	USP10	ubiquitin specific peptidase 10 [Source:HGNC Symbol;Acc:HGNC:12608]	0.320274	821204	363933100	0.0391225	830937	163058415	42.0022	831019	163016450	3	3	6
ENSG00000103196	2.50334	CRISPLD2	cysteine rich secretory protein LCCL domain containing 2 [Source:HGNC Symbol;Acc:HGNC:25248]	2.85068e-26	2503336	320584300	6.97612e-49	2531844	154888723	20.0849	2528974	154930678	3	3	6
ENSG00000103197	0.783173	TSC2	TSC complex subunit 2 [Source:HGNC Symbol;Acc:HGNC:12363]	2.76051e-10	783173	1372329000	1.71347e-10	792394	622637772	30.0922	792424	622595801	3	3	6
ENSG00000103222	1.57157	ABCC1	ATP binding cassette subfamily C member 1 [Source:HGNC Symbol;Acc:HGNC:51]	1.22991e-17	1571565	584088800	7.26784e-30	1589643	285621587	33.1942	1589466	285663532	3	3	6
ENSG00000103226	0.735364	NOMO3	NODAL modulator 3 [Source:HGNC Symbol;Acc:HGNC:25242]	14121.8	735364	39053080	960.705	743683	17918882	18105.3	745076	17876917	3	3	6
ENSG00000103227	0.766894	LMF1	lipase maturation factor 1 [Source:HGNC Symbol;Acc:HGNC:14154]	0.0752414	766894	249689400	0.000526652	775857	113784606	155.739	776035	113742640	3	3	6
ENSG00000103257	2.05127	SLC7A5	solute carrier family 7 member 5 [Source:HGNC Symbol;Acc:HGNC:11063]	1.23632e-14	2051275	472581100	9.28575e-50	2074936	229203832	1474.82	2074038	229245782	3	3	6
ENSG00000103269	0.53951	RHBDL1	rhomboid like 1 [Source:HGNC Symbol;Acc:HGNC:10007]	4.39753	539510	70101220	0.000225442	546482	32685582	1795.54	548426	32643617	3	3	6
ENSG00000103274	0.671467	NUBP1	NUBP iron-sulfur cluster assembly factor 1, cytosolic [Source:HGNC Symbol;Acc:HGNC:8041]	1.67821e-05	671467	234921200	1.35599e-09	679466	108592311	1.0711	679795	108550344	3	3	6
ENSG00000103316	0.816742	CRYM	crystallin mu [Source:HGNC Symbol;Acc:HGNC:2418]				32594.2	816742	10570468	37941.8	818154	10528504	3	3	6
ENSG00000103319	1.523	EEF2K	eukaryotic elongation factor 2 kinase [Source:HGNC Symbol;Acc:HGNC:24615]	5.159e-07	1522998	289556500	1.87462e-15	1541381	142022920	165.245	1541093	142064874	3	3	6
ENSG00000103326	0.697024	CAPN15	calpain 15 [Source:HGNC Symbol;Acc:HGNC:11182]	1.46613e-14	697024	621486300	2.364e-18	705267	286508341	2.84364	705376	286466370	3	3	6
ENSG00000103335	1.40426	PIEZO1	piezo type mechanosensitive ion channel component 1 [Source:HGNC Symbol;Acc:HGNC:28993]	0.000104475	1404260	642483400	2.31979e-19	1419408	316093421	4334.51	1419343	316135362	3	3	6
ENSG00000103365	0.694815	GGA2	golgi associated, gamma adaptin ear containing, ARF binding protein 2 [Source:HGNC Symbol;Acc:HGNC:16064]	4.50013e-17	694815	790000300	5.25317e-21	702972	364340623	1.59887	703059	364298650	3	3	6
ENSG00000103381	0.467577	CPPED1	calcineurin like phosphoesterase domain containing 1 [Source:HGNC Symbol;Acc:HGNC:25632]	1.306e-33	467577	507456500	2.11382e-52	473254	237848952	1.47798	473600	237806979	3	3	6
ENSG00000103404	1.45653	USP31	ubiquitin specific peptidase 31 [Source:HGNC Symbol;Acc:HGNC:20060]	4.46929	1456530	106894000	0.00163364	1474328	52612108	86.5917	1473778	52654069	3	3	6
ENSG00000103423	0.777644	DNAJA3	DnaJ heat shock protein family (Hsp40) member A3 [Source:HGNC Symbol;Acc:HGNC:11808]	0.567852	777644	240553400	0.00413745	787208	109038539	164.883	787380	108996573	3	3	6
ENSG00000103426	0.758178	CORO7-PAM16	CORO7-PAM16 readthrough [Source:HGNC Symbol;Acc:HGNC:44424]	0.0209309	758178	254256300	0.00011451	767122	116018032	9.37063	767308	115976066	3	3	6
ENSG00000103449	0.765779	SALL1	spalt like transcription factor 1 [Source:HGNC Symbol;Acc:HGNC:10524]	21.326	765780	318318700	2.23689e-05	775376	144511712	28810.8	775517	144469746	3	3	6
ENSG00000103460	1.39969	TOX3	TOX high mobility group box family member 3 [Source:HGNC Symbol;Acc:HGNC:11972]	5.90504	1399692	156847800	6.36445e-05	1415419	77272301	5555.9	1415159	77314259	3	3	6
ENSG00000103485	0.723734	QPRT	quinolinate phosphoribosyltransferase [Source:HGNC Symbol;Acc:HGNC:9755]	3.48437e-19	723734	2912641000	2.43964e-25	732193	1337903176	65.1643	732213	1337861185	3	3	6
ENSG00000103489	1.23714	XYLT1	xylosyltransferase 1 [Source:HGNC Symbol;Acc:HGNC:15516]	389.857	1237136	124866200	3.0726	1252296	62940393	868.278	1252244	62982351	3	3	6
ENSG00000103490	3.06008	PYCARD	PYD and CARD domain containing [Source:HGNC Symbol;Acc:HGNC:16608]	0.11368	3060084	47313990	3.38441e-09	3087942	22783849	266.76	3050950	22825812	3	3	6
ENSG00000103494	1.41621	RPGRIP1L	RPGRIP1 like [Source:HGNC Symbol;Acc:HGNC:29168]	1.68315	1416212	130983000	0.000320923	1433128	64591934	248.438	1432779	64633894	3	3	6
ENSG00000103502	0.686709	CDIPT	CDP-diacylglycerol--inositol 3-phosphatidyltransferase [Source:HGNC Symbol;Acc:HGNC:1769]	2.08022e-13	686709	750491700	7.82893e-22	694930	346226144	95.1481	695025	346184172	3	3	6
ENSG00000103507	0.778555	BCKDK	branched chain keto acid dehydrogenase kinase [Source:HGNC Symbol;Acc:HGNC:16902]	0.0597031	778555	340224900	5.81799e-05	787469	154757931	1531.53	787590	154715965	3	3	6
ENSG00000103512	0.807151	NOMO1	NODAL modulator 1 [Source:HGNC Symbol;Acc:HGNC:30060]	6.30191	807151	253493800	0.106006	816944	113974588	616.975	817075	113932624	3	3	6
ENSG00000103522	1.45941	IL21R	interleukin 21 receptor [Source:HGNC Symbol;Acc:HGNC:6006]							21457.1	1459405	0,3610544	1	2	3
ENSG00000103528	1.25509	SYT17	synaptotagmin 17 [Source:HGNC Symbol;Acc:HGNC:24119]				13567.8	1255091	12527094				3	3	6
ENSG00000103540	1.56507	CCP110	centriolar coiled-coil protein 110 [Source:HGNC Symbol;Acc:HGNC:24342]	4.7525e-05	1565066	202756300	8.07236e-12	1584220	99327377	151.624	1583720	99369334	3	3	6
ENSG00000103546	35.2155	SLC6A2	solute carrier family 6 member 2 [Source:HGNC Symbol;Acc:HGNC:11048]	0.000284458	35215540	41710370	6.86016e-27	35750380	20015864	826.479	26285050	20057827	0	3	3
ENSG00000103550	1.30063	KNOP1	lysine rich nucleolar protein 1 [Source:HGNC Symbol;Acc:HGNC:34404]	0.483661	1300635	219036700	0.000114962	1315508	108967083	353.317	1315431	109009039	3	3	6
ENSG00000103599	0.546478	IQCH	IQ motif containing H [Source:HGNC Symbol;Acc:HGNC:25721]	2.47735	546478	67448140	0.000538297	553254	31475153	44.666	555222	31433188	3	3	6
ENSG00000103647	0.475817	CORO2B	coronin 2B [Source:HGNC Symbol;Acc:HGNC:2256]	6.19554e-84	475817	2403078000	8.34566e-119	481196	1127368995	5.36372	481267	1127326991	3	3	6
ENSG00000103657	1.33289	HERC1	HECT and RLD domain containing E3 ubiquitin protein ligase family member 1 [Source:HGNC Symbol;Acc:HGNC:4867]	0.00207451	1332889	348094300	1.56706e-09	1349622	173143741	335.449	1349553	173185692	3	3	6
ENSG00000103671	0.727576	TRIP4	thyroid hormone receptor interactor 4 [Source:HGNC Symbol;Acc:HGNC:12310]	0.181163	727576	172601400	0.00081119	736074	79244022	15.4966	736404	79202056	3	3	6
ENSG00000103707	0.766856	MTFMT	mitochondrial methionyl-tRNA formyltransferase [Source:HGNC Symbol;Acc:HGNC:29666]	3214.97	766856	63601110	276.521	776433	28885914	1765.23	777133	28843950	3	3	6
ENSG00000103723	0.630674	AP3B2	adaptor related protein complex 3 subunit beta 2 [Source:HGNC Symbol;Acc:HGNC:567]	19648.9	630674	26724450	300.418	637845	12441306				3	3	6
ENSG00000103740	0.741595	ACSBG1	acyl-CoA synthetase bubblegum family member 1 [Source:HGNC Symbol;Acc:HGNC:29567]	1524.62	741594	64793090	64.2797	750010	29707129	1801.68	750818	29665165	3	3	6
ENSG00000103742	2.75009	IGDCC4	immunoglobulin superfamily DCC subclass member 4 [Source:HGNC Symbol;Acc:HGNC:13770]	4.02115e-90	2750087	1176306000	2.53654e-149	2783037	567952453	3.21158	2781954	567994385	3	3	6
ENSG00000103811	1.6703	CTSH	cathepsin H [Source:HGNC Symbol;Acc:HGNC:2535]	4.71783e-09	1670305	258872300	2.30931e-18	1689058	126193060	124.216	1688470	126235016	3	3	6
ENSG00000103852	1.28107	TTC23	tetratricopeptide repeat domain 23 [Source:HGNC Symbol;Acc:HGNC:25730]	89.137	1281068	137878500	0.152628	1295749	68790647	3555.76	1295653	68832606	3	3	6
ENSG00000103876	0.519755	FAH	fumarylacetoacetate hydrolase [Source:HGNC Symbol;Acc:HGNC:3579]	3.68038e-30	519754	545501700	4.50166e-45	525829	255226802	1.21472	526098	255184829	3	3	6
ENSG00000103888	1.45849	CEMIP	cell migration inducing hyaluronidase 1 [Source:HGNC Symbol;Acc:HGNC:29213]				18116.7	1458494	0,5503486	48129.8	1453776	0,5545450	3	3	6
ENSG00000103966	0.456889	EHD4	EH domain containing 4 [Source:HGNC Symbol;Acc:HGNC:3245]	4.47311e-50	456889	709588100	2.72051e-70	462312	332905480	0.0940094	462568	332863504	3	3	6
ENSG00000103978	0.807785	TMEM87A	transmembrane protein 87A [Source:HGNC Symbol;Acc:HGNC:24522]	13.7791	807785	210873200	0.565328	817503	94856554	358.12	817660	94814590	3	3	6
ENSG00000103994	1.48079	ZNF106	zinc finger protein 106 [Source:HGNC Symbol;Acc:HGNC:12886]	1.22739e-08	1480794	712951700	3.20141e-27	1500044	351090141	1163.65	1499949	351132081	3	3	6
ENSG00000103995	1.93294	CEP152	centrosomal protein 152 [Source:HGNC Symbol;Acc:HGNC:29298]	0.157695	1932940	84840300	6.75639e-08	1957968	41226669	770.147	1954126	41268630	3	3	6
ENSG00000104043	0.65666	ATP8B4	ATPase phospholipid transporting 8B4 (putative) [Source:HGNC Symbol;Acc:HGNC:13536]	566.613	656660	52892250	7.06198	664712	24462214	589.503	666281	24420249	3	3	6
ENSG00000104044	1.63523	OCA2	OCA2 melanosomal transmembrane protein [Source:HGNC Symbol;Acc:HGNC:8101]	0.00232621	1635229	208073000	9.75138e-14	1651898	101351038	3739.67	1651258	101392995	3	3	6
ENSG00000104047	1.29139	DTWD1	DTW domain containing 1 [Source:HGNC Symbol;Acc:HGNC:30926]	1375.75	1291385	84069570	8.96464	1306857	41958624	7744.98	1306676	42000584	3	3	6
ENSG00000104059	6.43611	ENTREP2	endosomal transmembrane epsin interactor 2 [Source:HGNC Symbol;Acc:HGNC:29075]	4.41896e-46	6436109	252748000	5.14718e-88	6512366	121419046	0.863159	6460408	121461003	3	3	6
ENSG00000104067	0.391917	TJP1	tight junction protein 1 [Source:HGNC Symbol;Acc:HGNC:11827]	7.38081e-197	391917	10741340000	2.63903e-262	396456	5052037217	0.249697	396477	5051995062	3	3	6
ENSG00000104081	2.00171	BMF	Bcl2 modifying factor [Source:HGNC Symbol;Acc:HGNC:24132]	3.4983e-44	2001706	2199209000	4.9289e-110	2023249	1065653564	99.4734	2023076	1065695464	3	3	6
ENSG00000104093	1.32805	DMXL2	Dmx like 2 [Source:HGNC Symbol;Acc:HGNC:2938]	0.149243	1328054	258395100	6.55991e-07	1344417	128525572	1551.43	1344329	128567526	3	3	6
ENSG00000104147	2.14601	OIP5	Opa interacting protein 5 [Source:HGNC Symbol;Acc:HGNC:20300]	46.0062	2146007	39363270	0.00263762	2170679	19066135	412.8	2157809	19108098	3	3	6
ENSG00000104213	5.26915	PDGFRL	platelet derived growth factor receptor like [Source:HGNC Symbol;Acc:HGNC:8805]	3.76942e-18	5269147	117676400	1.20695e-39	5336513	56583103	0.731333	5268647	56625064	3	3	6
ENSG00000104221	3.24026	BRF2	BRF2 RNA polymerase III transcription initiation factor subunit [Source:HGNC Symbol;Acc:HGNC:17298]	1.69367e-155	3240260	1681211000	4.03768e-226	3277675	810219866	0.197028	3276403	810261785	3	3	6
ENSG00000104267	0.713314	CA2	carbonic anhydrase 2 [Source:HGNC Symbol;Acc:HGNC:1373]	1.69821	713314	224135100	2.08165e-06	722338	102753530	10761.2	722614	102711564	3	3	6
ENSG00000104299	1.25578	INTS9	integrator complex subunit 9 [Source:HGNC Symbol;Acc:HGNC:25592]	1327.92	1255782	95149790	13.8904	1270326	47656014	3071.27	1270231	47697974	3	3	6
ENSG00000104313	0.594124	EYA1	EYA transcriptional coactivator and phosphatase 1 [Source:HGNC Symbol;Acc:HGNC:3519]	1537.52	594124	41701500	3.04005	601254	19431000	20868.2	603882	19389035	3	3	6
ENSG00000104321	7.54019	TRPA1	transient receptor potential cation channel subfamily A member 1 [Source:HGNC Symbol;Acc:HGNC:497]	2.30459e-23	7540195	130041100	5.55635e-53	7629009	62437411	7.49244	7483890	62479372	3	3	6
ENSG00000104327	0.301326	CALB1	calbindin 1 [Source:HGNC Symbol;Acc:HGNC:1434]	3.07075e-55	301326	748751700	3.48894e-129	304419	353737629	153.414	304798	353695651	3	3	6
ENSG00000104331	0.758081	BPNT2	3(2), 5-bisphosphate nucleotidase 2 [Source:HGNC Symbol;Acc:HGNC:26019]	1.38339e-06	758080	707272100	8.70578e-11	767494	321940636	261.746	767561	321898666	3	3	6
ENSG00000104332	18.1675	SFRP1	secreted frizzled related protein 1 [Source:HGNC Symbol;Acc:HGNC:10776]	0,000000e+00	18167550	8312982000	0,000000e+00	18370310	3989502611	0.711937	18354070	3989544366	3	3	6
ENSG00000104368	3.79317	PLAT	plasminogen activator, tissue type [Source:HGNC Symbol;Acc:HGNC:9051]	0,000000e+00	3793172	5685647000	0,000000e+00	3836981	2737387101	0.0676538	3836385	2737428915	3	3	6
ENSG00000104369	3.2603	JPH1	junctophilin 1 [Source:HGNC Symbol;Acc:HGNC:14201]	9.44755	3260305	30328480	1.68594e-05	3301036	14634245	410.63	3231400	14676209	0	3	3
ENSG00000104381	1.98589	GDAP1	ganglioside induced differentiation associated protein 1 [Source:HGNC Symbol;Acc:HGNC:15968]	4.78479e-06	1985894	133274800	2.8775e-14	2007707	64602685	66.756	2004956	64644645	3	3	6
ENSG00000104412	0.706912	EMC2	ER membrane protein complex subunit 2 [Source:HGNC Symbol;Acc:HGNC:28963]	0.029336	706912	192784200	1.07931e-05	714864	88921233	640.125	715196	88879267	3	3	6
ENSG00000104413	1.40368	ESRP1	epithelial splicing regulatory protein 1 [Source:HGNC Symbol;Acc:HGNC:25966]	370.891	1403679	68481430	2.05083	1420584	33810293	153.74	1419971	33852255	3	3	6
ENSG00000104415	4.50576	CCN4	cellular communication network factor 4 [Source:HGNC Symbol;Acc:HGNC:12769]	2.82018e-119	4505756	1124038000	2.90542e-241	4556384	540854235	8.85538	4551586	540896169	3	3	6
ENSG00000104419	0.357416	NDRG1	N-myc downstream regulated 1 [Source:HGNC Symbol;Acc:HGNC:7679]	3.35546e-24	357416	5034215000	2.23077e-259	361052	2375278236	341.066	361100	2375236181	3	3	6
ENSG00000104427	1.29231	ZC2HC1A	zinc finger C2HC-type containing 1A [Source:HGNC Symbol;Acc:HGNC:24277]	4169.52	1292310	83669280	8.13694	1308852	41885794	48130.8	1308667	41927754	3	3	6
ENSG00000104432	1.23314	IL7	interleukin 7 [Source:HGNC Symbol;Acc:HGNC:6023]				44726.7	1233139	0,8455754				3	3	6
ENSG00000104435	3.75838	STMN2	stathmin 2 [Source:HGNC Symbol;Acc:HGNC:10577]	281.094	3758376	140793800	1.60543e-36	3809009	67944553	44411.2	3785720	67986514	3	3	6
ENSG00000104447	1.47249	TRPS1	transcriptional repressor GATA binding 1 [Source:HGNC Symbol;Acc:HGNC:12340]	6.29885e-06	1472490	268359500	1.21091e-12	1490734	132013158	21.7585	1490494	132055112	3	3	6
ENSG00000104450	1.31031	SPAG1	sperm associated antigen 1 [Source:HGNC Symbol;Acc:HGNC:11212]	790.135	1310305	82466820	6.80665	1325275	40966922	1044.27	1325047	41008883	3	3	6
ENSG00000104490	1.81723	NCALD	neurocalcin delta [Source:HGNC Symbol;Acc:HGNC:7655]	5.42755e-19	1817235	438377600	1.03542e-36	1838714	213194659	47.0232	1838162	213236610	3	3	6
ENSG00000104497	1.35749	SNX16	sorting nexin 16 [Source:HGNC Symbol;Acc:HGNC:14980]	19719.4	1357488	32382090	957.466	1373267	16029081	4163.82	1372360	16071044	3	3	6
ENSG00000104517	1.21367	UBR5	ubiquitin protein ligase E3 component n-recognin 5 [Source:HGNC Symbol;Acc:HGNC:16806]				0.00179076	1213667	214683451	115.063	1213662	214725395	3	3	6
ENSG00000104518	0.825624	GSDMD	gasdermin D [Source:HGNC Symbol;Acc:HGNC:25697]	189.709	825624	201730700							3	3	6
ENSG00000104529	1.2566	EEF1D	eukaryotic translation elongation factor 1 delta [Source:HGNC Symbol;Acc:HGNC:3211]	1.80709e-08	1256601	1175118000	4.27758e-11	1271242	588685170	26.5105	1271235	588727085	3	3	6
ENSG00000104537	1.31644	ANXA13	annexin A13 [Source:HGNC Symbol;Acc:HGNC:536]	9919.81	1316443	55229500	131.98	1330986	27373566	40442.8	1330625	27415528	3	3	6
ENSG00000104549	0.687138	SQLE	squalene epoxidase [Source:HGNC Symbol;Acc:HGNC:11279]	4.1516e-16	687138	810252300	1.86865e-22	695534	373493126	9.18601	695622	373451153	3	3	6
ENSG00000104611	1.93402	SH2D4A	SH2 domain containing 4A [Source:HGNC Symbol;Acc:HGNC:26102]	0.76278	1934015	68201870	5.87604e-06	1957769	33120586	100.767	1952995	33162548	3	3	6
ENSG00000104626	1.34798	ERI1	exoribonuclease 1 [Source:HGNC Symbol;Acc:HGNC:23994]	536.242	1347979	81168570	2.05686	1365054	40323666	2005.02	1364716	40365627	3	3	6
ENSG00000104635	0.81586	SLC39A14	solute carrier family 39 member 14 [Source:HGNC Symbol;Acc:HGNC:20858]	310.446	815860	220131700	1.02894	825846	98588462	21767.2	825987	98546497	3	3	6
ENSG00000104714	0.809057	ERICH1	glutamate rich 1 [Source:HGNC Symbol;Acc:HGNC:27234]	1945.03	809057	106720200	94.8047	818380	48095725	12235.8	818687	48053760	3	3	6
ENSG00000104722	1.22665	NEFM	neurofilament medium chain [Source:HGNC Symbol;Acc:HGNC:7734]				0.00268522	1226648	166251916				3	3	6
ENSG00000104738	2.04809	MCM4	minichromosome maintenance complex component 4 [Source:HGNC Symbol;Acc:HGNC:6947]	6.85827e-48	2048093	1011934000	2.75439e-84	2073659	491011063	10.7842	2073240	491052998	3	3	6
ENSG00000104763	0.763566	ASAH1	N-acylsphingosine amidohydrolase 1 [Source:HGNC Symbol;Acc:HGNC:735]	0.000108774	763566	523606200	1.35213e-08	772972	238135215	333.695	773059	238093247	3	3	6
ENSG00000104765	0.82762	BNIP3L	BCL2 interacting protein 3 like [Source:HGNC Symbol;Acc:HGNC:1085]	0.111034	827620	676531200							3	3	6
ENSG00000104774	1.39375	MAN2B1	mannosidase alpha class 2B member 1 [Source:HGNC Symbol;Acc:HGNC:6826]	2.079e-07	1393752	528257000	6.23069e-17	1410659	260943463	154.539	1410585	260985408	3	3	6
ENSG00000104805	0.75514	NUCB1	nucleobindin 1 [Source:HGNC Symbol;Acc:HGNC:8043]	1.97009e-14	755140	1782927000	3.75075e-16	763898	814754878	83.8631	763925	814712900	3	3	6
ENSG00000104808	0.531687	DHDH	dihydrodiol dehydrogenase [Source:HGNC Symbol;Acc:HGNC:17887]	621.306	531687	34009160	1.45324	538260	15877268	592.831	542372	15835303	3	3	6
ENSG00000104812	0.656312	GYS1	glycogen synthase 1 [Source:HGNC Symbol;Acc:HGNC:4706]	9.27265e-18	656312	876826500	2.14196e-29	663633	406838710	251.213	663728	406796735	3	3	6
ENSG00000104823	0.761565	ECH1	enoyl-CoA hydratase 1 [Source:HGNC Symbol;Acc:HGNC:3149]	2.17561e-09	761565	793558700	4.22375e-11	770427	362083982	24.6651	770486	362042012	3	3	6
ENSG00000104833	1.40576	TUBB4A	tubulin beta 4A class IVa [Source:HGNC Symbol;Acc:HGNC:20774]	0.0562747	1405763	315040100	1.05386e-11	1421698	155171825	5637.67	1421563	155213778	3	3	6
ENSG00000104835	0.774451	SARS2	seryl-tRNA synthetase 2, mitochondrial [Source:HGNC Symbol;Acc:HGNC:17697]	20.2406	774451	193806000	0.0297146	783825	87969526	4658.09	784043	87927561	3	3	6
ENSG00000104852	0.744938	SNRNP70	small nuclear ribonucleoprotein U1 subunit 70 [Source:HGNC Symbol;Acc:HGNC:11150]	1.31225e-16	744938	2428367000	1.0888e-19	753478	1112407366	105.347	753499	1112365383	3	3	6
ENSG00000104853	0.655346	CLPTM1	CLPTM1 regulator of GABA type A receptor forward trafficking [Source:HGNC Symbol;Acc:HGNC:2087]	1.53974e-21	655346	1579238000	6.78309e-37	663128	731238434	95.0742	663180	731196450	3	3	6
ENSG00000104856	1.52189	RELB	RELB proto-oncogene, NF-kB subunit [Source:HGNC Symbol;Acc:HGNC:9956]	0.39215	1521888	125700800	9.30483e-06	1538235	61490232	728.278	1537580	61532192	3	3	6
ENSG00000104863	0.662684	LIN7B	lin-7 homolog B, crumbs cell polarity complex component [Source:HGNC Symbol;Acc:HGNC:17788]	442.106	662684	57650640	3.10689	669628	26781127	3449.37	671027	26739162	3	3	6
ENSG00000104866	0.827715	PPP1R37	protein phosphatase 1 regulatory subunit 37 [Source:HGNC Symbol;Acc:HGNC:27607]	30.7302	827715	238692900							3	3	6
ENSG00000104870	1.20316	FCGRT	Fc gamma receptor and transporter [Source:HGNC Symbol;Acc:HGNC:3621]				0.00462202	1203157	232461581	969.465	1203155	232503523	3	3	6
ENSG00000104872	0.750563	PIH1D1	PIH1 domain containing 1 [Source:HGNC Symbol;Acc:HGNC:26075]	0.000121702	750563	369870400	1.05768e-07	759300	169129780	63.9432	759435	169087813	3	3	6
ENSG00000104879	2.69591	CKM	creatine kinase, M-type [Source:HGNC Symbol;Acc:HGNC:1994]	55.27	2695914	32571340	0.000218732	2730214	15744110	7094.71	2694367	15786073	2	3	5
ENSG00000104880	0.594847	ARHGEF18	Rho/Rac guanine nucleotide exchange factor 18 [Source:HGNC Symbol;Acc:HGNC:17090]	1.74117e-38	594847	1130661000	5.31837e-48	601763	526701618	2.43537	601860	526659638	3	3	6
ENSG00000104883	0.746153	PEX11G	peroxisomal biogenesis factor 11 gamma [Source:HGNC Symbol;Acc:HGNC:20208]	44521.7	746153	26704990	6863.75	755914	12162301	21892.6	757813	12120336	3	3	6
ENSG00000104885	0.587609	DOT1L	DOT1 like histone lysine methyltransferase [Source:HGNC Symbol;Acc:HGNC:24948]	1.9716e-28	587609	1509459000	5.69604e-56	594554	703002148	71.2546	594629	702960162	3	3	6
ENSG00000104886	0.821718	PLEKHJ1	pleckstrin homology domain containing J1 [Source:HGNC Symbol;Acc:HGNC:18211]	1.43668	821718	341075100	0.0676721	831586	152645681	351.651	831673	152603717	3	3	6
ENSG00000104888	2.42702	SLC17A7	solute carrier family 17 member 7 [Source:HGNC Symbol;Acc:HGNC:16704]	7794.94	2427023	16464430	16.0181	2447023	0,7930445	31756.3	2399207	0,7972409	0	3	3
ENSG00000104889	1.5662	RNASEH2A	ribonuclease H2 subunit A [Source:HGNC Symbol;Acc:HGNC:18518]	0.000102691	1566201	183960100	9.45232e-11	1585516	90113191	15.6808	1584962	90155149	3	3	6
ENSG00000104894	1.3874	CD37	CD37 molecule [Source:HGNC Symbol;Acc:HGNC:1666]	0.000119493	1387405	269634700	1.90672e-09	1403654	133140391	1.99838	1403515	133182345	3	3	6
ENSG00000104901	1.51824	DKKL1	dickkopf like acrosomal protein 1 [Source:HGNC Symbol;Acc:HGNC:16528]	528.614	1518239	55356740	1.56066	1534621	27077194	2082.74	1533162	27119156	3	3	6
ENSG00000104915	1.36976	STX10	syntaxin 10 [Source:HGNC Symbol;Acc:HGNC:11428]	0.00771663	1369757	220920300	4.87579e-07	1385943	109277164	15.0032	1385795	109319120	3	3	6
ENSG00000104938	0.00751571	CLEC4M	C-type lectin domain family 4 member M [Source:HGNC Symbol;Acc:HGNC:13523]	2.84664e-10	7515.71	144081900	1.59698e-93	7587.24	68181248	624.498	11324.8	68139281	3	0	3
ENSG00000104946	0.687177	TBC1D17	TBC1 domain family member 17 [Source:HGNC Symbol;Acc:HGNC:25699]	8.26064e-15	687177	665541800	1.28868e-20	695095	307449509	33.4221	695202	307407538	3	3	6
ENSG00000104951	1.28528	IL4I1	interleukin 4 induced 1 [Source:HGNC Symbol;Acc:HGNC:19094]	97.5857	1285284	132444600	0.170915	1300734	66144045	1343.49	1300628	66186004	3	3	6
ENSG00000104953	0.714872	TLE6	TLE family member 6, subcortical maternal complex member [Source:HGNC Symbol;Acc:HGNC:30788]	26644.8	714872	29067870	1571.92	722308	13424269	31404.1	724415	13382305	3	3	6
ENSG00000104960	0.712154	PTOV1	PTOV1 extended AT-hook containing adaptor protein [Source:HGNC Symbol;Acc:HGNC:9632]	1.21439e-20	712154	2480503000	6.04997e-27	720629	1140541521	20.0188	720654	1140499532	3	3	6
ENSG00000104964	1.74315	TLE5	TLE family member 5, transcriptional modulator [Source:HGNC Symbol;Acc:HGNC:307]	5.75183e-55	1743151	2495224000	4.89139e-78	1762815	1214362703	13.5272	1762737	1214404590	3	3	6
ENSG00000104967	1.32248	NOVA2	NOVA alternative splicing regulator 2 [Source:HGNC Symbol;Acc:HGNC:7887]				9546.02	1322479	10526413				3	3	6
ENSG00000104973	0.761919	MED25	mediator complex subunit 25 [Source:HGNC Symbol;Acc:HGNC:28845]	3.10058e-06	761919	622281600	8.25485e-10	770643	284122331	409.795	770717	284080362	3	3	6
ENSG00000104980	0.786199	TIMM44	translocase of inner mitochondrial membrane 44 [Source:HGNC Symbol;Acc:HGNC:17316]	2.37066	786199	216750300	0.0344049	795723	98101376	128.04	795903	98059410	3	3	6
ENSG00000104998	3.58	IL27RA	interleukin 27 receptor subunit alpha [Source:HGNC Symbol;Acc:HGNC:17290]	2.58151e-37	3579996	304979200	3.00829e-68	3619683	146861704	7.82709	3610315	146903660	3	3	6
ENSG00000105011	2.86583	ASF1B	anti-silencing function 1B histone chaperone [Source:HGNC Symbol;Acc:HGNC:20996]	5.21684e-23	2865825	243610400	7.58112e-45	2903536	117623872	14.3059	2897543	117665829	3	3	6
ENSG00000105048	3.33877	TNNT1	troponin T1, slow skeletal type [Source:HGNC Symbol;Acc:HGNC:11948]	1.34727	3338768	284627800	7.09227e-61	3381138	137461695	7788.88	3372934	137503652	3	3	6
ENSG00000105053	0.794304	VRK3	VRK serine/threonine kinase 3 [Source:HGNC Symbol;Acc:HGNC:18996]	49.9157	794304	167223800	0.812395	803241	75826158	3333.14	803461	75784194	3	3	6
ENSG00000105088	1.23139	OLFM2	olfactomedin 2 [Source:HGNC Symbol;Acc:HGNC:17189]	0.810957	1231386	329583000	0.000297746	1246162	166110780	192.445	1246145	166152729	3	3	6
ENSG00000105127	0.820481	AKAP8	A-kinase anchoring protein 8 [Source:HGNC Symbol;Acc:HGNC:378]	67.6845	820481	192610800	3.85893	830167	86342693	1045.48	830322	86300729	3	3	6
ENSG00000105135	0.723119	ILVBL	ilvB acetolactate synthase like [Source:HGNC Symbol;Acc:HGNC:6041]	1.30911e-08	723119	477805200	2.06562e-12	731613	219453046	6.28256	731736	219411077	3	3	6
ENSG00000105137	1.21859	SYDE1	synapse defective Rho GTPase homolog 1 [Source:HGNC Symbol;Acc:HGNC:25824]	34.0518	1218588	207903600	0.105478	1232819	104942335	501.209	1232800	104984289	3	3	6
ENSG00000105173	1.97857	CCNE1	cyclin E1 [Source:HGNC Symbol;Acc:HGNC:1589]	0.131319	1978574	83720010	3.78899e-08	1999958	40599826	1616.4	1995663	40641788	3	3	6
ENSG00000105186	1.27085	ANKRD27	ankyrin repeat domain 27 [Source:HGNC Symbol;Acc:HGNC:25310]	157.931	1270847	119658200	1.19472	1285407	59765682	175.672	1285311	59807642	3	3	6
ENSG00000105202	1.51993	FBL	fibrillarin [Source:HGNC Symbol;Acc:HGNC:3599]	1.95132e-24	1519930	950387100	3.72972e-34	1537687	465813438	6.726	1537601	465855371	3	3	6
ENSG00000105204	0.688303	DYRK1B	dual specificity tyrosine phosphorylation regulated kinase 1B [Source:HGNC Symbol;Acc:HGNC:3092]	3.29998e-07	688303	545118400	4.36994e-18	696125	251845632	1312.42	696256	251803662	3	3	6
ENSG00000105220	0.740777	GPI	glucose-6-phosphate isomerase [Source:HGNC Symbol;Acc:HGNC:4458]	1.46631e-05	740777	1695670000	1.06279e-18	748662	779855232	10595.4	748693	779813254	3	3	6
ENSG00000105221	0.785682	AKT2	AKT serine/threonine kinase 2 [Source:HGNC Symbol;Acc:HGNC:392]	2.99857e-10	785682	1336482000	4.68726e-10	794812	606392882	29.0468	794841	606350912	3	3	6
ENSG00000105227	0.55573	PRX	periaxin [Source:HGNC Symbol;Acc:HGNC:13797]	5.10283e-30	555730	732825500	9.47998e-47	562547	341807997	7.20437	562722	341766022	3	3	6
ENSG00000105245	1.52328	NUMBL	NUMB like endocytic adaptor protein [Source:HGNC Symbol;Acc:HGNC:8061]	1.8301e-10	1523283	440405200	7.84376e-22	1540145	215580821	298.221	1539956	215622770	3	3	6
ENSG00000105248	0.799967	YJU2	YJU2 splicing factor homolog [Source:HGNC Symbol;Acc:HGNC:25518]	506.315	799967	138894300	8.34824	809562	62632212	10309.7	809815	62590247	3	3	6
ENSG00000105251	10.5797	SHD	Src homology 2 domain containing transforming protein D [Source:HGNC Symbol;Acc:HGNC:30633]	1.05075e-09	10579700	72268460	9.94961e-36	10692150	34756575	2756.21	10149490	34798537	0	3	3
ENSG00000105255	1.34018	FSD1	fibronectin type III and SPRY domain containing 1 [Source:HGNC Symbol;Acc:HGNC:13745]	31060.1	1340178	28923080	2059.11	1356022	14340295	3481.1	1355148	14382258	3	3	6
ENSG00000105270	0.589104	CLIP3	CAP-Gly domain containing linker protein 3 [Source:HGNC Symbol;Acc:HGNC:24314]	2.15905e-36	589104	2615303000	4.30136e-66	595840	1219141048	105.89	595883	1219099046	3	3	6
ENSG00000105281	0.563241	SLC1A5	solute carrier family 1 member 5 [Source:HGNC Symbol;Acc:HGNC:10943]	2.46842e-29	563241	878039700	9.10398e-51	569486	410374018	126.772	569628	410332041	3	3	6
ENSG00000105289	0.718243	TJP3	tight junction protein 3 [Source:HGNC Symbol;Acc:HGNC:11829]	913.156	718243	85698370	2.21463	727007	39317717	32968.9	727709	39275752	3	3	6
ENSG00000105290	0.756113	APLP1	amyloid beta precursor like protein 1 [Source:HGNC Symbol;Acc:HGNC:597]	6.55433e-05	756113	543330100	8.85931e-10	764547	248697411	1957.84	764635	248655443	3	3	6
ENSG00000105321	1.22958	CCDC9	coiled-coil domain containing 9 [Source:HGNC Symbol;Acc:HGNC:24560]	480.848	1229578	125963000	4.35183	1244458	63532549	220.479	1244415	63574507	3	3	6
ENSG00000105339	1.5213	DENND3	DENN domain containing 3 [Source:HGNC Symbol;Acc:HGNC:29134]	0.0107279	1521301	163901800	3.33196e-08	1537823	80187640	378.754	1537321	80229599	3	3	6
ENSG00000105341	0.742351	DMAC2	distal membrane arm assembly component 2 [Source:HGNC Symbol;Acc:HGNC:25496]	0.000627514	742350	330835400	1.63852e-07	751167	151389726	269.17	751325	151347759	3	3	6
ENSG00000105357	0.633023	MYH14	myosin heavy chain 14 [Source:HGNC Symbol;Acc:HGNC:23212]	4.74473e-28	633023	1068038000	3.6906e-37	640362	496166882	49.1227	640449	496124904	3	3	6
ENSG00000105370	0.265825	LIM2	lens intrinsic membrane protein 2 [Source:HGNC Symbol;Acc:HGNC:6610]	36.4982	265825	25988820	0.000100997	268418	12290441	5499.58	280225	12248477	3	0	3
ENSG00000105371	2.77957	ICAM4	intercellular adhesion molecule 4 (Landsteiner-Wiener blood group) [Source:HGNC Symbol;Acc:HGNC:5347]	12.7706	2779573	34380910	3.74746e-05	2816975	16620439	889.826	2779299	16662402	2	3	5
ENSG00000105372	1.3304	RPS19	ribosomal protein S19 [Source:HGNC Symbol;Acc:HGNC:10402]	5.42848e-12	1330396	1612082000	6.3788e-20	1345957	800080155	309.442	1345943	800122058	3	3	6
ENSG00000105373	1.28424	NOP53	NOP53 ribosome biogenesis factor [Source:HGNC Symbol;Acc:HGNC:4333]	2.98921e-09	1284241	1412674000	1.65032e-14	1299331	705024633	189.324	1299322	705066540	3	3	6
ENSG00000105376	5.94252	ICAM5	intercellular adhesion molecule 5 [Source:HGNC Symbol;Acc:HGNC:5348]	6.87913e-19	5942516	136975600	2.44118e-49	6014839	65909523	381.239	5936423	65951483	3	3	6
ENSG00000105379	0.573985	ETFB	electron transfer flavoprotein subunit beta [Source:HGNC Symbol;Acc:HGNC:3482]	6.57203e-33	573985	891664900	3.17475e-48	580803	415771229	9.34921	580937	415729251	3	3	6
ENSG00000105402	0.796022	NAPA	NSF attachment protein alpha [Source:HGNC Symbol;Acc:HGNC:7641]	0.100806	796022	461107600	7.2904e-05	805632	208131942	1898.29	805710	208089976	3	3	6
ENSG00000105409	5.56682	ATP1A3	ATPase Na+/K+ transporting subunit alpha 3 [Source:HGNC Symbol;Acc:HGNC:801]	0.00122299	5566818	56386060	3.71188e-20	5621960	27113053	13183.9	5463777	27155016	0	3	3
ENSG00000105419	2.42928	MEIS3	Meis homeobox 3 [Source:HGNC Symbol;Acc:HGNC:29537]	1.6885e-51	2429276	956156400	2.7004e-109	2455944	462036321	46.1093	2455080	462078259	3	3	6
ENSG00000105464	2.4962	GRIN2D	glutamate ionotropic receptor NMDA type subunit 2D [Source:HGNC Symbol;Acc:HGNC:4588]	5.32149e-21	2496195	332837300	5.21261e-50	2523079	160717501	223.579	2520346	160759456	3	3	6
ENSG00000105472	3.03146	CLEC11A	C-type lectin domain containing 11A [Source:HGNC Symbol;Acc:HGNC:10576]	4.58111e-98	3031456	1108388000	2.14838e-162	3066275	534461659	2.04255	3064703	534503593	3	3	6
ENSG00000105479	0.400438	ODAD1	outer dynein arm docking complex subunit 1 [Source:HGNC Symbol;Acc:HGNC:26560]	8.9067e-24	400438	307568800	3.51284e-44	404867	144736501	44.2498	405570	144694532	3	3	6
ENSG00000105486	1.39347	LIG1	DNA ligase 1 [Source:HGNC Symbol;Acc:HGNC:6598]	3.07339e-07	1393472	413009800	4.97591e-14	1409441	203738035	160.069	1409347	203779984	3	3	6
ENSG00000105499	2.82449	PLA2G4C	phospholipase A2 group IVC [Source:HGNC Symbol;Acc:HGNC:9037]	5.498e-06	2824491	88201520	6.28694e-17	2859450	42556538	131.307	2843779	42598500	3	3	6
ENSG00000105514	0.751241	RAB3D	RAB3D, member RAS oncogene family [Source:HGNC Symbol;Acc:HGNC:9779]	0.000786357	751241	309860200	2.03016e-06	760016	141667985	55.962	760175	141626019	3	3	6
ENSG00000105516	0.555383	DBP	D-box binding PAR bZIP transcription factor [Source:HGNC Symbol;Acc:HGNC:2697]	4.42157e-12	555383	284418800	5.26982e-22	561864	132828948	83.4183	562316	132786979	3	3	6
ENSG00000105518	0.831656	TMEM205	transmembrane protein 205 [Source:HGNC Symbol;Acc:HGNC:29631]	77.3087	831656	196487200							3	3	6
ENSG00000105519	0.62744	CAPS	calcyphosine [Source:HGNC Symbol;Acc:HGNC:1487]	0.00180441	627440	154046200	5.54801e-08	634598	71614390	119.115	635216	71572424	3	3	6
ENSG00000105520	1.92358	PLPPR2	phospholipid phosphatase related 2 [Source:HGNC Symbol;Acc:HGNC:29566]	3.50847e-22	1923575	457677100	1.09394e-42	1944682	221975737	53.8897	1943987	222017688	3	3	6
ENSG00000105538	0.527423	RASIP1	Ras interacting protein 1 [Source:HGNC Symbol;Acc:HGNC:24716]	0.0547047	527423	127509700	3.0999e-11	532744	59876444	11964.9	533862	59834478	3	3	6
ENSG00000105552	0.648176	BCAT2	branched chain amino acid transaminase 2 [Source:HGNC Symbol;Acc:HGNC:977]	4.92406e-14	648176	441690100	4.02623e-20	655825	204738145	0.253663	656022	204696176	3	3	6
ENSG00000105559	1.81536	PLEKHA4	pleckstrin homology domain containing A4 [Source:HGNC Symbol;Acc:HGNC:14339]	8.10552e-26	1815363	893840500	3.0696e-59	1835133	434143699	178.778	1834864	434185636	3	3	6
ENSG00000105605	9.00123	CACNG7	calcium voltage-gated channel auxiliary subunit gamma 7 [Source:HGNC Symbol;Acc:HGNC:13626]	3.51846e-20	9001228	113500900	7.51719e-50	9080010	54466982	54.1895	8833733	54508943	1	3	4
ENSG00000105607	0.665095	GCDH	glutaryl-CoA dehydrogenase [Source:HGNC Symbol;Acc:HGNC:4189]	0.0233738	665095	157968900	3.49553e-06	672946	73085135	121.959	673452	73043169	3	3	6
ENSG00000105612	2.77837	DNASE2	deoxyribonuclease 2, lysosomal [Source:HGNC Symbol;Acc:HGNC:2960]	2.06132e-20	2778367	266447300	4.87008e-47	2808976	128561035	204.494	2804051	128602992	3	3	6
ENSG00000105613	2.75394	MAST1	microtubule associated serine/threonine kinase 1 [Source:HGNC Symbol;Acc:HGNC:19034]	0.00400844	2753942	62405400	5.41121e-11	2785392	30124283	88.9865	2765149	30166245	3	3	6
ENSG00000105617	0.714658	LENG1	leukocyte receptor cluster member 1 [Source:HGNC Symbol;Acc:HGNC:15502]	0.376324	714658	153606600	0.00140698	723182	70613086	45.482	723581	70571121	3	3	6
ENSG00000105619	0.745146	TFPT	TCF3 fusion partner [Source:HGNC Symbol;Acc:HGNC:13630]	87.0821	745146	122955000	0.249895	753274	56434996	9307.09	753691	56393031	3	3	6
ENSG00000105639	2.05559	JAK3	Janus kinase 3 [Source:HGNC Symbol;Acc:HGNC:6193]	5.59379e-06	2055594	243882300	1.13153e-27	2074687	117923169	4322.81	2072944	117965126	3	3	6
ENSG00000105640	1.30601	RPL18A	ribosomal protein L18a [Source:HGNC Symbol;Acc:HGNC:10311]	2.74449e-15	1306009	1680907000	1.36903e-17	1321375	836578495	6.38573	1321364	836620394	3	3	6
ENSG00000105642	0.773288	KCNN1	potassium calcium-activated channel subfamily N member 1 [Source:HGNC Symbol;Acc:HGNC:6290]	3865.8	773288	69698580	151.126	781344	31891239	27439.4	781957	31849274	3	3	6
ENSG00000105643	1.44694	ARRDC2	arrestin domain containing 2 [Source:HGNC Symbol;Acc:HGNC:25225]				2239.81	1446942	11728764				3	3	6
ENSG00000105649	1.3346	RAB3A	RAB3A, member RAS oncogene family [Source:HGNC Symbol;Acc:HGNC:9777]				3529.84	1334602	14230409				3	3	6
ENSG00000105650	0.342318	PDE4C	phosphodiesterase 4C [Source:HGNC Symbol;Acc:HGNC:8782]	0.00514372	342318	107522900	1.99123e-20	345174	50899102	32500.5	347538	50857136	3	3	6
ENSG00000105656	0.749505	ELL	elongation factor for RNA polymerase II [Source:HGNC Symbol;Acc:HGNC:23114]	13.5323	749505	138488000	0.129441	758419	63279595	533.187	758779	63237629	3	3	6
ENSG00000105662	0.813812	CRTC1	CREB regulated transcription coactivator 1 [Source:HGNC Symbol;Acc:HGNC:16062]	0.119184	813812	371001700	0.00938823	823269	166920174	544.218	823354	166878209	3	3	6
ENSG00000105679	0.661648	GAPDHS	glyceraldehyde-3-phosphate dehydrogenase, spermatogenic [Source:HGNC Symbol;Acc:HGNC:24864]	500.841	661648	59377600	2.0904	668631	27585448	10666.9	669996	27543483	3	3	6
ENSG00000105696	5.33165	TMEM59L	transmembrane protein 59 like [Source:HGNC Symbol;Acc:HGNC:13237]	5.36001e-19	5331655	137493400	5.30633e-46	5386880	66118401	160.907	5327281	66160361	3	3	6
ENSG00000105699	0.606899	LSR	lipolysis stimulated lipoprotein receptor [Source:HGNC Symbol;Acc:HGNC:29572]	1.05904e-30	606899	1233459000	2.24847e-46	613769	574443399	44.9813	613854	574401418	3	3	6
ENSG00000105705	0.736076	SUGP1	SURP and G-patch domain containing 1 [Source:HGNC Symbol;Acc:HGNC:18643]	5.74341e-05	736076	366873600	5.96565e-09	744364	168447586	382.394	744512	168405618	3	3	6
ENSG00000105707	0.656613	HPN	hepsin [Source:HGNC Symbol;Acc:HGNC:5155]	1.59366e-19	656613	1463436000	7.4064e-36	663969	678794352	226.146	664026	678752370	3	3	6
ENSG00000105711	2.17895	SCN1B	sodium voltage-gated channel beta subunit 1 [Source:HGNC Symbol;Acc:HGNC:10586]	4253.18	2178953	19534680	8.07443	2207144	0,9460133	5789.22	2179789	0,9502096	1	3	4
ENSG00000105717	1.29749	PBX4	PBX homeobox 4 [Source:HGNC Symbol;Acc:HGNC:13403]				10345	1297492	11541110				3	3	6
ENSG00000105722	0.825731	ERF	ETS2 repressor factor [Source:HGNC Symbol;Acc:HGNC:3444]	0.00255687	825731	748171800							3	3	6
ENSG00000105723	0.821522	GSK3A	glycogen synthase kinase 3 alpha [Source:HGNC Symbol;Acc:HGNC:4616]	0.0837816	821522	461544900	0.0100225	831330	206659701	108.281	831395	206617737	3	3	6
ENSG00000105737	1.22743	GRIK5	glutamate ionotropic receptor kainate type subunit 5 [Source:HGNC Symbol;Acc:HGNC:4583]	0.723624	1227428	310201600	0.000872853	1242096	156446878	18.9264	1242080	156488829	3	3	6
ENSG00000105738	0.761509	SIPA1L3	signal induced proliferation associated 1 like 3 [Source:HGNC Symbol;Acc:HGNC:23801]	0.000459893	761510	399046600	3.37428e-07	770727	181730748	137.966	770842	181688782	3	3	6
ENSG00000105750	1.60281	ZNF85	zinc finger protein 85 [Source:HGNC Symbol;Acc:HGNC:13160]	435.947	1602809	52981220	0.275952	1621896	25917261	7646.16	1619672	25959224	3	3	6
ENSG00000105755	0.639377	ETHE1	ETHE1 persulfide dioxygenase [Source:HGNC Symbol;Acc:HGNC:23287]	0.000606797	639377	176947000	1.28e-08	647057	82027678	48.7687	647567	81985712	3	3	6
ENSG00000105792	0.789326	CFAP69	cilia and flagella associated protein 69 [Source:HGNC Symbol;Acc:HGNC:26107]				15183.9	789326	11506890	22474.3	790926	11464926	3	3	6
ENSG00000105808	0.604929	RASA4	RAS p21 protein activator 4 [Source:HGNC Symbol;Acc:HGNC:23181]	0.0138678	604929	134170100	1.13944e-07	611658	62506007	607.294	612441	62464042	3	3	6
ENSG00000105810	1.69084	CDK6	cyclin dependent kinase 6 [Source:HGNC Symbol;Acc:HGNC:1777]	4.7262e-22	1690835	731277200	1.15054e-43	1711226	356768195	111.779	1711002	356810137	3	3	6
ENSG00000105825	1.59246	TFPI2	tissue factor pathway inhibitor 2 [Source:HGNC Symbol;Acc:HGNC:11761]	1.6415e-06	1592458	262236200	3.48144e-16	1610129	128093558	722.193	1609698	128135513	3	3	6
ENSG00000105851	1.48815	PIK3CG	phosphatidylinositol-4,5-bisphosphate 3-kinase catalytic subunit gamma [Source:HGNC Symbol;Acc:HGNC:8978]				26623	1488154	0,4625245				1	3	4
ENSG00000105854	0.506946	PON2	paraoxonase 2 [Source:HGNC Symbol;Acc:HGNC:9205]	2.06501e-47	506946	1365101000	8.00186e-83	512588	639826375	66.3462	512700	639784389	3	3	6
ENSG00000105855	0.791644	ITGB8	integrin subunit beta 8 [Source:HGNC Symbol;Acc:HGNC:6163]	0.88494	791644	311076900	0.00172458	801410	140420666	1489.73	801530	140378701	3	3	6
ENSG00000105875	1.22822	WDR91	WD repeat domain 91 [Source:HGNC Symbol;Acc:HGNC:24997]	18.7467	1228215	275948800	0.0037873	1241677	138580345	6704.13	1241659	138622297	3	3	6
ENSG00000105877	2.09785	DNAH11	dynein axonemal heavy chain 11 [Source:HGNC Symbol;Acc:HGNC:2942]	3.40274e-09	2097852	162680300	1.5527e-19	2121368	78802447	57.2817	2118507	78844406	3	3	6
ENSG00000105880	3.52696	DLX5	distal-less homeobox 5 [Source:HGNC Symbol;Acc:HGNC:2918]	1079.27	3526957	15405650	0.488187	3566668	0,7424101	1326.8	3400831	0,7466065	0	2	2
ENSG00000105894	7.18533	PTN	pleiotrophin [Source:HGNC Symbol;Acc:HGNC:9630]	0,000000e+00	7185331	3410199000	0,000000e+00	7276874	1638719544	0.22979	7271815	1638761421	3	3	6
ENSG00000105926	1.31479	PALS2	protein associated with LIN7 2, MAGUK p55 family member [Source:HGNC Symbol;Acc:HGNC:18167]	275.1	1314785	97826960	1.14636	1330314	48633612	643.665	1330112	48675573	3	3	6
ENSG00000105928	1.29639	GSDME	gasdermin E [Source:HGNC Symbol;Acc:HGNC:2810]	47883.1	1296392	27786640	4442.02	1312580	13872795	6567.71	1311998	13914758	3	3	6
ENSG00000105929	0.090687	ATP6V0A4	ATPase H+ transporting V0 subunit a4 [Source:HGNC Symbol;Acc:HGNC:866]	2.97281e-46	90687	246855900	9.08049e-103	91771.7	116776498	8.44596	93629.7	116734529	3	2	5
ENSG00000105939	2.01504	ZC3HAV1	zinc finger CCCH-type containing, antiviral 1 [Source:HGNC Symbol;Acc:HGNC:23721]	1.35399e-17	2015036	395404400	1.90368e-41	2039078	191786512	193.357	2038083	191828465	3	3	6
ENSG00000105948	1.26895	TTC26	tetratricopeptide repeat domain 26 [Source:HGNC Symbol;Acc:HGNC:21882]	8631.59	1268953	58469790	271.922	1283900	29258538	12508.2	1283709	29300500	3	3	6
ENSG00000105963	0.443034	ADAP1	ArfGAP with dual PH domains 1 [Source:HGNC Symbol;Acc:HGNC:16486]	6.16643e-12	443034	223195800	3.4201e-28	447992	104853435	486.717	448843	104811467	3	3	6
ENSG00000105968	1.33855	H2AZ2	H2A.Z variant histone 2 [Source:HGNC Symbol;Acc:HGNC:20664]	1.59641e-12	1338546	955677300	1.69019e-17	1354729	474425340	6.97251	1354703	474467268	3	3	6
ENSG00000105971	1.44701	CAV2	caveolin 2 [Source:HGNC Symbol;Acc:HGNC:1528]	86.6362	1447009	120680300	0.000262456	1466268	59546683	15104.2	1465804	59588643	3	3	6
ENSG00000105974	2.31131	CAV1	caveolin 1 [Source:HGNC Symbol;Acc:HGNC:1527]	9.33745e-06	2311313	114784300	6.39808e-16	2333531	55421261	380.278	2327600	55463221	3	3	6
ENSG00000105991	0.59005	HOXA1	homeobox A1 [Source:HGNC Symbol;Acc:HGNC:5099]	1292.2	590050	36386960	8.65041	597079	16934711	1266.72	600145	16892747	3	3	6
ENSG00000105996	1.69465	HOXA2	homeobox A2 [Source:HGNC Symbol;Acc:HGNC:5103]	0.862791	1694648	86408510	2.71468e-05	1713772	42103639	280.728	1711861	42145600	3	3	6
ENSG00000105997	1.22829	HOXA3	homeobox A3 [Source:HGNC Symbol;Acc:HGNC:5104]	0.266443	1228285	429000700	4.45204e-05	1242196	215786015	2048.74	1242184	215827960	3	3	6
ENSG00000106004	1.3007	HOXA5	homeobox A5 [Source:HGNC Symbol;Acc:HGNC:5106]	0.111033	1300696	286823700	1.95719e-06	1315584	142722031	1736.93	1315526	142763984	3	3	6
ENSG00000106006	1.54195	HOXA6	homeobox A6 [Source:HGNC Symbol;Acc:HGNC:5107]	0.00229153	1541953	200160300	8.13261e-11	1558630	97881412	1636.87	1558178	97923369	3	3	6
ENSG00000106018	1.6543	VIPR2	vasoactive intestinal peptide receptor 2 [Source:HGNC Symbol;Acc:HGNC:12695]	9.46635	1654305	74727820	0.000906165	1674412	36473717	490.892	1672486	36515678	3	3	6
ENSG00000106052	0.730085	TAX1BP1	Tax1 binding protein 1 [Source:HGNC Symbol;Acc:HGNC:11575]	3.13762e-09	730085	848964400	7.11844e-16	738869	389064011	280.37	738936	389022039	3	3	6
ENSG00000106066	0.7414	CPVL	carboxypeptidase vitellogenic like [Source:HGNC Symbol;Acc:HGNC:14399]	2405.99	741400	81704240	15.2933	751161	37199926				3	3	6
ENSG00000106069	1.74219	CHN2	chimerin 2 [Source:HGNC Symbol;Acc:HGNC:1944]	1.86854	1742190	74720080	0.000143082	1761358	36350875	89.1057	1758784	36392837	3	3	6
ENSG00000106077	0.769871	ABHD11	abhydrolase domain containing 11 [Source:HGNC Symbol;Acc:HGNC:16407]	42.1778	769871	149178100	0.270504	778398	68098234	4550.9	778691	68056269	3	3	6
ENSG00000106078	0.397136	COBL	cordon-bleu WH2 repeat protein [Source:HGNC Symbol;Acc:HGNC:22199]	5.46065e-56	397136	809916200	8.84226e-97	401842	380692757	5.97367	402112	380650779	3	3	6
ENSG00000106080	1.54295	FKBP14	FKBP prolyl isomerase 14 [Source:HGNC Symbol;Acc:HGNC:18625]	6.02246e-09	1542948	326211500	3.73063e-18	1561755	159923174	110.341	1561474	159965127	3	3	6
ENSG00000106089	0.543355	STX1A	syntaxin 1A [Source:HGNC Symbol;Acc:HGNC:11433]	4.68103e-10	543355	242601500	3.15611e-20	549507	113476004	340.559	550062	113434036	3	3	6
ENSG00000106123	1.25116	EPHB6	EPH receptor B6 [Source:HGNC Symbol;Acc:HGNC:3396]	731.582	1251161	148217600	0.455715	1264407	74025534	26470.6	1264352	74067492	3	3	6
ENSG00000106133	0.619446	NSUN5P2	NSUN5 pseudogene 2 [Source:HGNC Symbol;Acc:HGNC:16609]	2.22333e-05	619446	196121800	6.1561e-11	626897	91107116	119.858	627401	91065149	3	3	6
ENSG00000106211	1.42769	HSPB1	heat shock protein family B (small) member 1 [Source:HGNC Symbol;Acc:HGNC:5246]	3.40665e-12	1427694	1345993000	8.47719e-29	1443394	661791327	940.055	1443358	661833244	3	3	6
ENSG00000106236	7.02234	NPTX2	neuronal pentraxin 2 [Source:HGNC Symbol;Acc:HGNC:7953]	0.00356102	7022337	36253190	8.0428e-14	7075201	17392858	147.785	6660279	17434821	0	3	3
ENSG00000106258	2.42319	CYP3A5	cytochrome P450 family 3 subfamily A member 5 [Source:HGNC Symbol;Acc:HGNC:2638]	2.87845e-08	2423192	129835600	8.66945e-20	2449878	62696499	126.894	2443594	62738459	3	3	6
ENSG00000106261	1.25794	ZKSCAN1	zinc finger with KRAB and SCAN domains 1 [Source:HGNC Symbol;Acc:HGNC:13101]	1.70065e-07	1257935	900025000	3.70521e-10	1272877	451217311	35.591	1272866	451259237	3	3	6
ENSG00000106263	0.814575	EIF3B	eukaryotic translation initiation factor 3 subunit B [Source:HGNC Symbol;Acc:HGNC:3280]	3.31984e-05	814575	931998000	2.50482e-05	823966	419361050	259.24	823999	419319084	3	3	6
ENSG00000106266	0.454497	SNX8	sorting nexin 8 [Source:HGNC Symbol;Acc:HGNC:14972]	3.17764e-61	454497	1128939000	2.51405e-95	459948	529455918	2.39142	460111	529413935	3	3	6
ENSG00000106268	1.33143	NUDT1	nudix hydrolase 1 [Source:HGNC Symbol;Acc:HGNC:8048]	3935.21	1331425	57503070	55.5489	1347294	28544717	4961.8	1346887	28586679	3	3	6
ENSG00000106278	2.36692	PTPRZ1	protein tyrosine phosphatase receptor type Z1 [Source:HGNC Symbol;Acc:HGNC:9685]	0.135069	2366921	58745460	5.63593e-08	2399091	28450560	116.646	2386341	28492523	3	3	6
ENSG00000106299	0.815682	WASL	WASP like actin nucleation promoting factor [Source:HGNC Symbol;Acc:HGNC:12735]	0.0531339	815682	461339900	0.00342166	825530	206877021	84.9246	825597	206835056	3	3	6
ENSG00000106305	0.797384	AIMP2	aminoacyl tRNA synthetase complex interacting multifunctional protein 2 [Source:HGNC Symbol;Acc:HGNC:20609]	1201.53	797384	105767500	56.7972	807034	47718829	9501.67	807373	47676864	3	3	6
ENSG00000106330	1.24056	MOSPD3	motile sperm domain containing 3 [Source:HGNC Symbol;Acc:HGNC:25078]	437.895	1240555	118420000	4.60707	1255360	59554679	124.336	1255302	59596638	3	3	6
ENSG00000106333	3.61961	PCOLCE	procollagen C-endopeptidase enhancer [Source:HGNC Symbol;Acc:HGNC:8738]	0,000000e+00	3619610	4528197000	0,000000e+00	3662957	2180970012	0.0273048	3662302	2181011856	3	3	6
ENSG00000106336	2.31348	FBXO24	F-box protein 24 [Source:HGNC Symbol;Acc:HGNC:13595]	27.139	2313479	50859580	5.40952e-06	2332555	24556025	10265.8	2319277	24597987	3	3	6
ENSG00000106341	20.8127	PPP1R17	protein phosphatase 1 regulatory subunit 17 [Source:HGNC Symbol;Acc:HGNC:16973]	2.98142e-05	20812670	42998550	2.17517e-25	21163050	20627988	1082.25	17664780	20669951	0	3	3
ENSG00000106346	0.825199	USP42	ubiquitin specific peptidase 42 [Source:HGNC Symbol;Acc:HGNC:20068]	130.267	825199	200430000							3	3	6
ENSG00000106348	0.46069	IMPDH1	inosine monophosphate dehydrogenase 1 [Source:HGNC Symbol;Acc:HGNC:6052]	1.55762e-79	460690	1425344000	1.39758e-104	466058	668819298	1.31188	466184	668777310	3	3	6
ENSG00000106366	19.9124	SERPINE1	serpin family E member 1 [Source:HGNC Symbol;Acc:HGNC:8583]	1.17372e-30	19912380	154541000	5.20156e-86	20133220	74177155	89.3845	19128060	74219115	0	3	3
ENSG00000106384	0.00537433	MOGAT3	monoacylglycerol O-acyltransferase 3 [Source:HGNC Symbol;Acc:HGNC:23249]	0.000947428	5374.33	65913310	2.65533e-45	5422.77	31226280	9.40311	13585.8	31184315	3	0	3
ENSG00000106400	0.71792	ZNHIT1	zinc finger HIT-type containing 1 [Source:HGNC Symbol;Acc:HGNC:21688]	2.61957e-06	717920	350370800	4.27163e-10	726239	161141034	24.0744	726412	161099067	3	3	6
ENSG00000106415	0.568657	GLCCI1	glucocorticoid induced 1 [Source:HGNC Symbol;Acc:HGNC:18713]	1.75584e-06	568656	181299700	2.58863e-13	575696	84477252	76.5913	576369	84435286	3	3	6
ENSG00000106443	1.20764	PHF14	PHD finger protein 14 [Source:HGNC Symbol;Acc:HGNC:22203]	2.85517	1207638	286218600	0.0141341	1221950	144983436	22.4162	1221941	145025387	3	3	6
ENSG00000106460	0.677773	TMEM106B	transmembrane protein 106B [Source:HGNC Symbol;Acc:HGNC:22407]	1.12607e-19	677773	912466500	2.07354e-25	686043	421172782	5.51619	686125	421130808	3	3	6
ENSG00000106462	1.96396	EZH2	enhancer of zeste 2 polycomb repressive complex 2 subunit [Source:HGNC Symbol;Acc:HGNC:3527]	2.47602e-16	1963958	334985000	2.5149e-34	1988987	162768306	104.741	1987938	162810260	3	3	6
ENSG00000106477	1.23643	CEP41	centrosomal protein 41 [Source:HGNC Symbol;Acc:HGNC:12370]	2646.48	1236426	84287360	72.2267	1250493	42337172	1488.07	1250419	42379133	3	3	6
ENSG00000106483	1.95153	SFRP4	secreted frizzled related protein 4 [Source:HGNC Symbol;Acc:HGNC:10778]	0.0807291	1951531	88066840	2.19282e-08	1975070	42728032	957.273	1971212	42769993	3	3	6
ENSG00000106484	1.82546	MEST	mesoderm specific transcript [Source:HGNC Symbol;Acc:HGNC:7028]	7.07317e-71	1825464	3460140000	1.69373e-98	1847396	1683246386	8.69316	1847325	1683288247	3	3	6
ENSG00000106537	5.39026	TSPAN13	tetraspanin 13 [Source:HGNC Symbol;Acc:HGNC:21643]	6.7546e-45	5390261	272470600	3.33901e-85	5459368	131051498	2.98314	5428057	131093455	3	3	6
ENSG00000106538	0.59851	RARRES2	retinoic acid receptor responder 2 [Source:HGNC Symbol;Acc:HGNC:9868]	3.56993e-20	598510	527183200	2.22629e-30	605401	245561706	9.29012	605606	245519734	3	3	6
ENSG00000106540	0.804412	---	akirin 1 (AKIRIN1) pseudogene							10264.2	804412	0,2250783	3	0	3
ENSG00000106546	4.21597	AHR	aryl hydrocarbon receptor [Source:HGNC Symbol;Acc:HGNC:348]	1.52712e-121	4215970	879668300	4.09215e-191	4266623	423402525	0.147964	4261479	423444466	3	3	6
ENSG00000106565	0.777847	TMEM176B	transmembrane protein 176B [Source:HGNC Symbol;Acc:HGNC:29596]	0.0456629	777847	306964200	0.000169953	786710	139688106	509.709	786844	139646141	3	3	6
ENSG00000106571	2.89929	GLI3	GLI family zinc finger 3 [Source:HGNC Symbol;Acc:HGNC:4319]	3.44344e-83	2899287	1176018000	8.9593e-160	2933523	567489999	11.0514	2932235	567531931	3	3	6
ENSG00000106588	0.700773	PSMA2	proteasome 20S subunit alpha 2 [Source:HGNC Symbol;Acc:HGNC:9531]	8.40797e-08	700773	539535100	4.17944e-16	709550	247992016	493.834	709674	247950047	3	3	6
ENSG00000106591	0.707582	MRPL32	mitochondrial ribosomal protein L32 [Source:HGNC Symbol;Acc:HGNC:14035]	0.0611274	707582	223756900	9.34037e-07	716245	102840441	2298.28	716530	102798475	3	3	6
ENSG00000106608	0.832844	URGCP	upregulator of cell proliferation [Source:HGNC Symbol;Acc:HGNC:30890]	104.537	832844	185569000							3	3	6
ENSG00000106610	0.774087	STAG3L4	stromal antigen 3-like 4 (pseudogene) [Source:HGNC Symbol;Acc:HGNC:33887]	32835.8	774087	32221430	7202.08	783613	14620745	714.045	784925	14578780	3	3	6
ENSG00000106617	0.653422	PRKAG2	protein kinase AMP-activated non-catalytic subunit gamma 2 [Source:HGNC Symbol;Acc:HGNC:9386]	3.30048	653422	103617500	0.00211739	661307	47959468	678.623	662122	47917503	3	3	6
ENSG00000106633	1.42847	GCK	glucokinase [Source:HGNC Symbol;Acc:HGNC:4195]	15686	1428470	30940630	454.429	1443322	15193199	9709.6	1441746	15235162	3	3	6
ENSG00000106683	1.87036	LIMK1	LIM domain kinase 1 [Source:HGNC Symbol;Acc:HGNC:6613]	4.43291e-49	1870358	1047166000	5.70953e-70	1891880	508619695	0.939871	1891614	508661628	3	3	6
ENSG00000106688	0.527273	SLC1A1	solute carrier family 1 member 1 [Source:HGNC Symbol;Acc:HGNC:10939]	1.55544e-09	527273	229074300	1.60898e-20	533627	107031583	216.723	534251	106989615	3	3	6
ENSG00000106701	0.656561	FSD1L	fibronectin type III and SPRY domain containing 1 like [Source:HGNC Symbol;Acc:HGNC:13753]	4233.79	656561	41565740	47.5896	665441	19174802	20639.8	667434	19132837	3	3	6
ENSG00000106714	2.15652	CNTNAP3	contactin associated protein family member 3 [Source:HGNC Symbol;Acc:HGNC:13834]	1.67013	2156520	55831300	4.42975e-06	2185260	27070903	356.552	2175911	27112865	3	3	6
ENSG00000106723	1.31038	SPIN1	spindlin 1 [Source:HGNC Symbol;Acc:HGNC:11243]	6.31918e-10	1310378	905695400	1.1332e-14	1326317	451098256	9.49404	1326296	451140185	3	3	6
ENSG00000106733	0.486497	NMRK1	nicotinamide riboside kinase 1 [Source:HGNC Symbol;Acc:HGNC:26057]	1.35681e-08	486497	162752900	3.91588e-17	492004	76348230	90.5785	493016	76306263	3	3	6
ENSG00000106771	0.657716	TMEM245	transmembrane protein 245 [Source:HGNC Symbol;Acc:HGNC:1363]	2.86073e-32	657716	1447469000	2.87796e-35	665484	670291748	0.126194	665541	670249766	3	3	6
ENSG00000106772	0.532759	PRUNE2	prune homolog 2 with BCH domain [Source:HGNC Symbol;Acc:HGNC:25209]	2.44264e-44	532759	1150503000	2.30336e-67	539250	537371287	3.85676	539372	537329305	3	3	6
ENSG00000106780	1.38958	MEGF9	multiple EGF like domains 9 [Source:HGNC Symbol;Acc:HGNC:3234]	0.00380752	1389582	220117700	1.35129e-07	1405701	108632110	8.09549	1405529	108674066	3	3	6
ENSG00000106789	0.313955	CORO2A	coronin 2A [Source:HGNC Symbol;Acc:HGNC:2255]	2.8428e-24	313955	221644800	1.21559e-43	317627	104458260	1.17732	318868	104416292	3	3	6
ENSG00000106804	1.59992	C5	complement C5 [Source:HGNC Symbol;Acc:HGNC:1331]	0.0126345	1599922	127978300	2.47575e-07	1618348	62527482	8.32877	1617436	62569442	3	3	6
ENSG00000106809	247.158	OGN	osteoglycin [Source:HGNC Symbol;Acc:HGNC:8126]	8.33579e-182	247157800	5786793000	0,000000e+00	249597300	2776532593	154.392	244857000	2776574414	2	3	5
ENSG00000106819	689.346	ASPN	asporin [Source:HGNC Symbol;Acc:HGNC:14872]	3.03798e-50	689346400	1239905000	0,000000e+00	695304000	594741627	24.8193	554864300	594783560	0	3	3
ENSG00000106823	0.439112	ECM2	extracellular matrix protein 2 [Source:HGNC Symbol;Acc:HGNC:3154]	0.0345718	439112	71839840	1.77473e-08	444474	33688556	268.911	447147	33646591	3	3	6
ENSG00000106853	0.645712	PTGR1	prostaglandin reductase 1 [Source:HGNC Symbol;Acc:HGNC:18429]	7.77886e-19	645712	1077608000	3.43197e-34	653520	499185139	164.352	653602	499143161	3	3	6
ENSG00000106868	1.78538	SUSD1	sushi domain containing 1 [Source:HGNC Symbol;Acc:HGNC:25413]	8.96789e-12	1785385	287651300	3.17492e-24	1806502	139946621	67.8633	1805735	139988576	3	3	6
ENSG00000106927	0.368554	AMBP	alpha-1-microglobulin/bikunin precursor [Source:HGNC Symbol;Acc:HGNC:453]	26.6243	368554	33535830	0.000363207	372001	15827109	1274.74	379019	15785145	3	1	4
ENSG00000106948	2.25626	AKNA	AT-hook transcription factor [Source:HGNC Symbol;Acc:HGNC:24108]	1.13778e-38	2256257	573061400	5.40766e-68	2281839	277241001	12.7795	2280746	277282949	3	3	6
ENSG00000106976	1.25416	DNM1	dynamin 1 [Source:HGNC Symbol;Acc:HGNC:2972]	0.00555877	1254161	790598100	3.36098e-09	1268119	395413745	2802.82	1268107	395455676	3	3	6
ENSG00000106991	2.29733	ENG	endoglin [Source:HGNC Symbol;Acc:HGNC:3349]	3.10389e-38	2297334	600133100	2.95423e-72	2321844	290056907	25.3819	2320727	290098855	3	3	6
ENSG00000107077	0.828303	KDM4C	lysine demethylase 4C [Source:HGNC Symbol;Acc:HGNC:17071]	6810.37	828303	91570200							3	3	6
ENSG00000107104	0.565107	KANK1	KN motif and ankyrin repeat domains 1 [Source:HGNC Symbol;Acc:HGNC:19309]	1.1399e-39	565107	1014262000	3.77506e-54	571602	473567421	6.92476	571724	473525442	3	3	6
ENSG00000107105	3.35171	ELAVL2	ELAV like RNA binding protein 2 [Source:HGNC Symbol;Acc:HGNC:3313]	332.133	3351709	22686350	0.00247248	3388555	10949345	21355.1	3289204	10991308	0	2	2
ENSG00000107130	1.76213	NCS1	neuronal calcium sensor 1 [Source:HGNC Symbol;Acc:HGNC:3953]	2.9367e-24	1762131	585651200	3.31219e-42	1782810	285091440	22.2148	1782458	285133386	3	3	6
ENSG00000107159	6.78148	CA9	carbonic anhydrase 9 [Source:HGNC Symbol;Acc:HGNC:1383]	0.233232	6781479	28212010	8.946e-10	6873562	13565948	501.345	6385132	13607911	0	3	3
ENSG00000107201	1.25608	RIGI	RNA sensor RIG-I [Source:HGNC Symbol;Acc:HGNC:19102]	4763	1256079	68527040	136.481	1270800	34335183	1587.47	1270667	34377145	3	3	6
ENSG00000107242	2.05885	PIP5K1B	phosphatidylinositol-4-phosphate 5-kinase type 1 beta [Source:HGNC Symbol;Acc:HGNC:8995]	424.876	2058851	33599690	0.0851373	2078106	16244147	4739.44	2065526	16286110	3	3	6
ENSG00000107249	1.53789	GLIS3	GLIS family zinc finger 3 [Source:HGNC Symbol;Acc:HGNC:28510]	0.00267353	1537892	210257700	1.44619e-11	1557255	103129304	987.03	1556828	103171261	3	3	6
ENSG00000107281	2.76963	NPDC1	neural proliferation, differentiation and control 1 [Source:HGNC Symbol;Acc:HGNC:7899]	2.86617e-51	2769629	893437600	1.64227e-125	2799040	430943173	60.9864	2797585	430985113	3	3	6
ENSG00000107282	3.63528	APBA1	amyloid beta precursor protein binding family A member 1 [Source:HGNC Symbol;Acc:HGNC:578]	2.12356e-92	3635281	971685900	5.44222e-181	3680908	468043177	3.09666	3677816	468085115	3	3	6
ENSG00000107295	1.84868	SH3GL2	SH3 domain containing GRB2 like 2, endophilin A1 [Source:HGNC Symbol;Acc:HGNC:10831]	1.421	1848675	70225460	2.18012e-05	1871373	34158128	284.761	1867635	34200090	3	3	6
ENSG00000107317	1.50325	PTGDS	prostaglandin D2 synthase [Source:HGNC Symbol;Acc:HGNC:9592]	12686	1503246	273714800	1.68567e-13	1517595	133708979	35075.1	1517322	133750934	3	3	6
ENSG00000107331	0.632421	ABCA2	ATP binding cassette subfamily A member 2 [Source:HGNC Symbol;Acc:HGNC:32]	1.62724e-36	632421	2134896000	1.80788e-47	639711	991789310	38.979	639754	991747318	3	3	6
ENSG00000107338	1.38538	SHB	SH2 domain containing adaptor protein B [Source:HGNC Symbol;Acc:HGNC:10838]	0.00961695	1385378	269807900	2.33323e-09	1401597	133209999	842.294	1401460	133251953	3	3	6
ENSG00000107341	0.769645	UBE2R2	ubiquitin conjugating enzyme E2 R2 [Source:HGNC Symbol;Acc:HGNC:19907]	1.52856e-08	769645	840964400	2.29217e-10	778461	383371198	271.914	778513	383329229	3	3	6
ENSG00000107362	0.830262	ABHD17B	abhydrolase domain containing 17B, depalmitoylase [Source:HGNC Symbol;Acc:HGNC:24278]	14589.8	830262	63013260							3	3	6
ENSG00000107372	0.81764	ZFAND5	zinc finger AN1-type containing 5 [Source:HGNC Symbol;Acc:HGNC:13008]	0.000279281	817640	700781300	0.000298399	827122	314879182	208.822	827166	314837217	3	3	6
ENSG00000107404	0.651796	DVL1	dishevelled segment polarity protein 1 [Source:HGNC Symbol;Acc:HGNC:3084]	8.4075e-25	651796	936058300	5.427e-31	659519	433698581	1.29601	659610	433656606	3	3	6
ENSG00000107438	1.76735	PDLIM1	PDZ and LIM domain 1 [Source:HGNC Symbol;Acc:HGNC:2067]	1.05084e-27	1767353	728406500	6.25933e-49	1787325	354297296	32.09	1787038	354339238	3	3	6
ENSG00000107518	2.21509	ATRNL1	attractin like 1 [Source:HGNC Symbol;Acc:HGNC:29063]	1.07109e-19	2215091	523534600	3.08091e-62	2244454	253736812	321.92	2243335	253778762	3	3	6
ENSG00000107521	0.772831	HPS1	HPS1 biogenesis of lysosomal organelles complex 3 subunit 1 [Source:HGNC Symbol;Acc:HGNC:5163]	0.0098866	772831	358456000	1.06022e-05	781695	163256046	713.524	781814	163214079	3	3	6
ENSG00000107537	1.33389	PHYH	phytanoyl-CoA 2-hydroxylase [Source:HGNC Symbol;Acc:HGNC:8940]	1796.07	1333891	67023680	15.9451	1350509	33330542	4704.27	1350151	33372504	3	3	6
ENSG00000107551	0.481311	RASSF4	Ras association domain family member 4 [Source:HGNC Symbol;Acc:HGNC:20793]	5.59615e-51	481311	1296659000	1.18098e-91	486608	608615054	70.4037	486737	608573069	3	3	6
ENSG00000107554	1.71073	DNMBP	dynamin binding protein [Source:HGNC Symbol;Acc:HGNC:30373]	8.56985e-16	1710730	379398300	4.42442e-28	1730857	184928745	28.8659	1730395	184970697	3	3	6
ENSG00000107560	1.6847	RAB11FIP2	RAB11 family interacting protein 2 [Source:HGNC Symbol;Acc:HGNC:29152]	3.35147e-21	1684697	632198000	1.85329e-39	1705692	308613348	33.2386	1705437	308655292	3	3	6
ENSG00000107562	6.55042	CXCL12	C-X-C motif chemokine ligand 12 [Source:HGNC Symbol;Acc:HGNC:10672]	1.43013e-91	6550420	11058470000	0,000000e+00	6621261	5312772318	1.70057	6620014	5312813999	3	3	6
ENSG00000107566	1.20321	ERLIN1	ER lipid raft associated 1 [Source:HGNC Symbol;Acc:HGNC:16947]				4.49987	1203208	86500020	34897.2	1203203	86541976	3	3	6
ENSG00000107611	0.21899	CUBN	cubilin [Source:HGNC Symbol;Acc:HGNC:2548]	7.49592e-154	218990	3011215000	0,000000e+00	221866	1420044299	31.9472	221982	1420002277	3	3	6
ENSG00000107643	1.21393	MAPK8	mitogen-activated protein kinase 8 [Source:HGNC Symbol;Acc:HGNC:6881]				55.0327	1213928	54638423	2761.65	1213911	54680382	3	3	6
ENSG00000107669	0.757549	ATE1	arginyltransferase 1 [Source:HGNC Symbol;Acc:HGNC:782]	5.42087	757549	195926600	0.00486739	767132	89111286	3832.53	767374	89069320	3	3	6
ENSG00000107731	1.56643	UNC5B	unc-5 netrin receptor B [Source:HGNC Symbol;Acc:HGNC:12568]	5.55836e-16	1566427	1502622000	1.2661e-45	1583295	734038228	899.973	1583228	734080143	3	3	6
ENSG00000107736	12.7973	CDH23	cadherin related 23 [Source:HGNC Symbol;Acc:HGNC:13733]	2.69919e-110	12797300	544048900	6.44873e-229	12936890	261150752	6.53636	12821400	261192703	3	3	6
ENSG00000107738	1.93631	VSIR	V-set immunoregulatory receptor [Source:HGNC Symbol;Acc:HGNC:30085]	7.83484	1936314	63756190	2.514e-05	1956426	30922491	4180.82	1951331	30964453	3	3	6
ENSG00000107742	0.408603	SPOCK2	SPARC (osteonectin), cwcv and kazal like domains proteoglycan 2 [Source:HGNC Symbol;Acc:HGNC:13564]	1.1272e-93	408603	13695780000	4.62852e-254	413459	6433769132	25.0428	413475	6433726926	3	3	6
ENSG00000107789	0.769426	MINPP1	multiple inositol-polyphosphate phosphatase 1 [Source:HGNC Symbol;Acc:HGNC:7102]	16.7495	769426	154662300	0.19437	778314	70461637	677.119	778598	70419672	3	3	6
ENSG00000107796	8.88713	ACTA2	actin alpha 2, smooth muscle [Source:HGNC Symbol;Acc:HGNC:130]	0.0107803	8887134	6444193000	0,000000e+00	9036410	3095561337	581.711	9031988	3095603138	3	3	6
ENSG00000107816	0.645875	LZTS2	leucine zipper tumor suppressor 2 [Source:HGNC Symbol;Acc:HGNC:29381]	2.53976e-39	645875	2013989000	1.47752e-42	653388	934245093	7.11634	653432	934203103	3	3	6
ENSG00000107819	1.33737	SFXN3	sideroflexin 3 [Source:HGNC Symbol;Acc:HGNC:16087]	0.0678328	1337373	264573300	2.99164e-07	1352210	130942331	1267.49	1352117	130984285	3	3	6
ENSG00000107821	1.66807	KAZALD1	Kazal type serine peptidase inhibitor domain 1 [Source:HGNC Symbol;Acc:HGNC:25460]	9.39873e-05	1668068	156139900	5.28574e-11	1688284	76201994	4.55361	1687314	76243953	3	3	6
ENSG00000107833	1.72957	NPM3	nucleophosmin/nucleoplasmin 3 [Source:HGNC Symbol;Acc:HGNC:7931]	3.2449e-07	1729568	187707900	5.33735e-15	1750484	91495120	18.1197	1749493	91537078	3	3	6
ENSG00000107859	1.43981	PITX3	paired like homeodomain 3 [Source:HGNC Symbol;Acc:HGNC:9006]				3455.09	1439809	0,9056951				3	3	6
ENSG00000107872	0.675663	FBXL15	F-box and leucine rich repeat protein 15 [Source:HGNC Symbol;Acc:HGNC:28155]	0.0442331	675663	151809600	2.0538e-05	683447	70213577	48.689	683945	70171612	3	3	6
ENSG00000107890	0.768502	ANKRD26	ankyrin repeat domain containing 26 [Source:HGNC Symbol;Acc:HGNC:29186]	795.927	768502	89774200	29.4762	778292	40716882	3372.87	778782	40674917	3	3	6
ENSG00000107897	0.831282	ACBD5	acyl-CoA binding domain containing 5 [Source:HGNC Symbol;Acc:HGNC:23338]	730.754	831282	140700700							3	3	6
ENSG00000107902	0.627283	LHPP	phospholysine phosphohistidine inorganic pyrophosphate phosphatase [Source:HGNC Symbol;Acc:HGNC:30042]	1.20561e-08	627283	274191400	5.3521e-15	634369	127520088	83.3467	634717	127478120	3	3	6
ENSG00000107929	0.746346	LARP4B	La ribonucleoprotein 4B [Source:HGNC Symbol;Acc:HGNC:28987]	8.25039e-07	746346	519047200	1.77957e-10	755376	237169512	134.56	755474	237127544	3	3	6
ENSG00000107954	5.1235	NEURL1	neuralized E3 ubiquitin protein ligase 1 [Source:HGNC Symbol;Acc:HGNC:7761]	3.20235e-05	5123505	56756420	8.16592e-19	5159383	27255925	631.789	5032092	27297887	1	3	4
ENSG00000107957	4.36855	SH3PXD2A	SH3 and PX domains 2A [Source:HGNC Symbol;Acc:HGNC:23664]	2.93144e-158	4368552	2998835000	0,000000e+00	4415816	1442694420	8.35893	4414159	1442736306	3	3	6
ENSG00000107959	0.82304	PITRM1	pitrilysin metallopeptidase 1 [Source:HGNC Symbol;Acc:HGNC:17663]	6.41347	823040	259794700	0.604297	832775	116328391	97.8377	832887	116286427	3	3	6
ENSG00000107960	0.790423	STN1	STN1 subunit of CST complex [Source:HGNC Symbol;Acc:HGNC:26200]	101.176	790423	134129700	4.71889	799750	60722855	189.261	800032	60680891	3	3	6
ENSG00000107984	2.70402	DKK1	dickkopf WNT signaling pathway inhibitor 1 [Source:HGNC Symbol;Acc:HGNC:2891]	3.23828e-15	2704017	186929200	3.97275e-33	2736278	90218730	72.3506	2729852	90260689	3	3	6
ENSG00000108001	2.95644	EBF3	EBF transcription factor 3 [Source:HGNC Symbol;Acc:HGNC:19087]	76.2703	2956441	48916900	1.06357e-09	3002280	23714483				3	3	6
ENSG00000108018	4.93988	SORCS1	sortilin related VPS10 domain containing receptor 1 [Source:HGNC Symbol;Acc:HGNC:16697]	8.05524e-63	4939877	453820200	3.56343e-125	4999425	218167883	9.6915	4984325	218209835	3	3	6
ENSG00000108021	1.31011	TASOR2	transcription activation suppressor family member 2 [Source:HGNC Symbol;Acc:HGNC:23484]	0.130922	1310108	279791100	8.23413e-07	1326549	139516900	567.803	1326481	139558854	3	3	6
ENSG00000108061	0.82093	SHOC2	SHOC2 leucine rich repeat scaffold protein [Source:HGNC Symbol;Acc:HGNC:15454]	1254.98	820930	111494300	167.757	830899	49878248	795.237	831165	49836284	3	3	6
ENSG00000108106	1.37513	UBE2S	ubiquitin conjugating enzyme E2 S [Source:HGNC Symbol;Acc:HGNC:17895]	0.00250165	1375135	268021400	4.46256e-09	1392371	132769417	180.351	1392243	132811371	3	3	6
ENSG00000108107	1.35651	RPL28	ribosomal protein L28 [Source:HGNC Symbol;Acc:HGNC:10330]	6.55951e-17	1356506	2237163000	6.42845e-25	1372177	1107066196	145.456	1372163	1107108078	3	3	6
ENSG00000108175	1.34648	ZMIZ1	zinc finger MIZ-type containing 1 [Source:HGNC Symbol;Acc:HGNC:16493]	3.29824e-15	1346476	1670902000	7.6036e-22	1362063	827647747	122.765	1362047	827689649	3	3	6
ENSG00000108176	3.22137	DNAJC12	DnaJ heat shock protein family (Hsp40) member C12 [Source:HGNC Symbol;Acc:HGNC:28908]	1.72664e-11	3221373	118593100	1.91416e-26	3261671	57207895	48.2035	3244054	57249856	3	3	6
ENSG00000108179	0.632558	PPIF	peptidylprolyl isomerase F [Source:HGNC Symbol;Acc:HGNC:9259]	1.95537e-14	632558	418043600	3.54812e-21	639985	194088747	0.590043	640208	194046777	3	3	6
ENSG00000108187	0.267544	PBLD	phenazine biosynthesis like protein domain containing [Source:HGNC Symbol;Acc:HGNC:23301]	3.61317e-99	267544	859568000	8.72787e-160	270801	405487944	0.841243	271162	405445963	3	3	6
ENSG00000108219	1.39114	TSPAN14	tetraspanin 14 [Source:HGNC Symbol;Acc:HGNC:23303]	5.01773e-10	1391138	736302100	7.06636e-20	1407911	363743067	105.895	1407859	363785004	3	3	6
ENSG00000108231	14.6385	LGI1	leucine rich glioma inactivated 1 [Source:HGNC Symbol;Acc:HGNC:6572]	6.44329e-17	14638470	92497960	2.51977e-50	14871080	44440193	150.114	14002370	44482155	0	3	3
ENSG00000108239	1.42871	TBC1D12	TBC1 domain family member 12 [Source:HGNC Symbol;Acc:HGNC:29082]	19.9345	1428712	112552800	0.00204949	1445607	55454584	4426.89	1445166	55496545	3	3	6
ENSG00000108244	8.54151	KRT23	keratin 23 [Source:HGNC Symbol;Acc:HGNC:6438]	5.53562	8541511	21971540	1.71655e-07	8543115	10531725	6241.23	7553335	10573688	0	3	3
ENSG00000108262	0.823359	GIT1	GIT ArfGAP 1 [Source:HGNC Symbol;Acc:HGNC:4272]	0.844049	823359	395627100	0.0300645	832761	177532556	1456.52	832835	177490592	3	3	6
ENSG00000108298	1.20298	RPL19	ribosomal protein L19 [Source:HGNC Symbol;Acc:HGNC:10312]				2.52811e-06	1202979	893136644	0.404325	1202979	893178524	3	3	6
ENSG00000108309	2.0546	RUNDC3A	RUN domain containing 3A [Source:HGNC Symbol;Acc:HGNC:16984]	7992.04	2054600	20135560	13.3291	2076435	0,9757108	49276.1	2055757	0,9799072	1	3	4
ENSG00000108312	1.24563	UBTF	upstream binding transcription factor [Source:HGNC Symbol;Acc:HGNC:12511]	1.31132e-06	1245630	1209527000	3.03045e-10	1260222	607271149	186.639	1260216	607313062	3	3	6
ENSG00000108344	0.603083	PSMD3	proteasome 26S subunit, non-ATPase 3 [Source:HGNC Symbol;Acc:HGNC:9560]	2.23052e-48	603083	2046712000	2.09894e-56	610202	952403678	1.63935	610254	952361685	3	3	6
ENSG00000108352	0.655716	RAPGEFL1	Rap guanine nucleotide exchange factor like 1 [Source:HGNC Symbol;Acc:HGNC:17428]	0.00777141	655716	161044700	6.15106e-07	663212	74665397	165.23	663731	74623431	3	3	6
ENSG00000108370	0.37948	RGS9	regulator of G protein signaling 9 [Source:HGNC Symbol;Acc:HGNC:10004]	6.02564e-54	379480	802564500	3.9445e-103	383668	377959161	45.1516	383955	377917183	3	3	6
ENSG00000108375	2.83021	RNF43	ring finger protein 43 [Source:HGNC Symbol;Acc:HGNC:18505]	5.03199e-52	2830210	518555600	9.0073e-85	2861907	250093856	0.782234	2859212	250135806	3	3	6
ENSG00000108379	1.2087	WNT3	Wnt family member 3 [Source:HGNC Symbol;Acc:HGNC:12782]				24844.5	1208699	13585197				3	3	6
ENSG00000108381	1.33637	ASPA	aspartoacylase [Source:HGNC Symbol;Acc:HGNC:756]	1538.86	1336368	73499450	7.39193	1353173	36542679	6299.34	1352837	36584640	3	3	6
ENSG00000108384	1.34855	RAD51C	RAD51 paralog C [Source:HGNC Symbol;Acc:HGNC:9820]	3613.28	1348550	56646850	45.949	1363397	27997850	7151.56	1362918	28039812	3	3	6
ENSG00000108387	2.97511	SEPTIN4	septin 4 [Source:HGNC Symbol;Acc:HGNC:9165]	0.143933	2975113	49986310	1.00883e-09	3013823	24147499	1416.08	2981419	24189461	3	3	6
ENSG00000108406	1.21201	DHX40	DEAH-box helicase 40 [Source:HGNC Symbol;Acc:HGNC:18018]				0.517876	1212012	105471963	200.774	1212004	105513917	3	3	6
ENSG00000108423	0.697886	TUBD1	tubulin delta 1 [Source:HGNC Symbol;Acc:HGNC:16811]	1233.8	697886	53627050	33.9192	705862	24750154	1035.74	707118	24708189	3	3	6
ENSG00000108433	1.37748	GOSR2	golgi SNAP receptor complex member 2 [Source:HGNC Symbol;Acc:HGNC:4431]	2.81665e-08	1377476	449770200	4.11441e-14	1393714	222283001	1.12373	1393636	222324949	3	3	6
ENSG00000108439	0.783767	PNPO	pyridoxamine 5-phosphate oxidase [Source:HGNC Symbol;Acc:HGNC:30260]	265.035	783767	115992600	10.1946	792920	52632355	1528	793262	52590390	3	3	6
ENSG00000108448	1.51968	TRIM16L	tripartite motif containing 16 like [Source:HGNC Symbol;Acc:HGNC:32670]	2657.08	1519685	41068420	15.8397	1535697	20085656	4910.43	1533723	20127618	3	3	6
ENSG00000108465	0.794073	CDK5RAP3	CDK5 regulatory subunit associated protein 3 [Source:HGNC Symbol;Acc:HGNC:18673]	0.00824261	794073	537338300	9.6964e-06	803033	243613417	1599.15	803101	243571451	3	3	6
ENSG00000108468	1.47552	CBX1	chromobox 1 [Source:HGNC Symbol;Acc:HGNC:1551]	1.07793e-26	1475521	1224274000	4.53545e-33	1492802	601311598	2.62817	1492749	601353521	3	3	6
ENSG00000108474	0.83207	PIGL	phosphatidylinositol glycan anchor biosynthesis class L [Source:HGNC Symbol;Acc:HGNC:8966]	29229.2	832070	53315910							3	3	6
ENSG00000108479	0.583638	GALK1	galactokinase 1 [Source:HGNC Symbol;Acc:HGNC:4118]	3.43435e-18	583638	429296600	5.1177e-28	590399	200153651	8.25292	590667	200111680	3	3	6
ENSG00000108506	1.21423	INTS2	integrator complex subunit 2 [Source:HGNC Symbol;Acc:HGNC:29241]	33557.2	1214230	42863110	3838.61	1228806	21687900	566.569	1228725	21729862	3	3	6
ENSG00000108509	0.792278	CAMTA2	calmodulin binding transcription activator 2 [Source:HGNC Symbol;Acc:HGNC:18807]	3.82435	792278	231300800	0.0320975	801271	104907626	3440.01	801432	104865661	3	3	6
ENSG00000108511	1.25726	HOXB6	homeobox B6 [Source:HGNC Symbol;Acc:HGNC:5117]	136.15	1257259	156730000	0.144306	1271419	78417576	7919.74	1271360	78459534	3	3	6
ENSG00000108523	0.796944	RNF167	ring finger protein 167 [Source:HGNC Symbol;Acc:HGNC:24544]	0.00200049	796944	471255000	6.20694e-05	806199	213146989	103.274	806275	213105023	3	3	6
ENSG00000108551	2.69134	RASD1	ras related dexamethasone induced 1 [Source:HGNC Symbol;Acc:HGNC:15828]	187.695	2691342	24714760	0.0237937	2721454	11926036	30.3963	2674980	11967999	0	3	3
ENSG00000108556	1.36848	CHRNE	cholinergic receptor nicotinic epsilon subunit [Source:HGNC Symbol;Acc:HGNC:1966]	11.7644	1368482	130993900	0.00393455	1383757	64697360	2007.74	1383512	64739319	3	3	6
ENSG00000108557	1.45229	RAI1	retinoic acid induced 1 [Source:HGNC Symbol;Acc:HGNC:9834]	4.36591e-13	1452291	812311300	7.55124e-26	1468481	398984229	374.282	1468411	399026165	3	3	6
ENSG00000108582	0.618272	CPD	carboxypeptidase D [Source:HGNC Symbol;Acc:HGNC:2301]	2.49156e-41	618272	1587631000	2.73272e-47	625688	737627872	1.07697	625751	737585886	3	3	6
ENSG00000108588	0.758302	CCDC47	coiled-coil domain containing 47 [Source:HGNC Symbol;Acc:HGNC:24856]	2.57651e-05	758302	481306200	8.71637e-09	767184	219677822	129.154	767282	219635855	3	3	6
ENSG00000108639	0.661827	SYNGR2	synaptogyrin 2 [Source:HGNC Symbol;Acc:HGNC:11499]	3.36901e-19	661827	674048700	9.05833e-25	669626	312045189	0.612638	669746	312003217	3	3	6
ENSG00000108641	0.770219	B9D1	B9 domain containing 1 [Source:HGNC Symbol;Acc:HGNC:24123]	0.000728542	770219	399404200	1.4241e-06	778982	182129352	805.274	779091	182087385	3	3	6
ENSG00000108666	0.751233	C17orf75	chromosome 17 open reading frame 75 [Source:HGNC Symbol;Acc:HGNC:30173]	17.3183	751233	134994800	0.219918	760232	61655903	810.536	760598	61613938	3	3	6
ENSG00000108679	1.82302	LGALS3BP	galectin 3 binding protein [Source:HGNC Symbol;Acc:HGNC:6564]	2.3561e-48	1823022	1724155000	1.44901e-79	1844084	837923138	11.7267	1843942	837965050	3	3	6
ENSG00000108684	3.34071	ASIC2	acid sensing ion channel subunit 2 [Source:HGNC Symbol;Acc:HGNC:99]	1.0045e-19	3340707	180363200	2.80357e-40	3379565	86904902	23.7846	3366635	86946861	3	3	6
ENSG00000108691	6.54073	CCL2	C-C motif chemokine ligand 2 [Source:HGNC Symbol;Acc:HGNC:10618]	6.62493e-69	6540731	416045000	9.1543e-137	6628374	199934236	6.29063	6595331	199976190	3	3	6
ENSG00000108702	0.161581	CCL1	C-C motif chemokine ligand 1 [Source:HGNC Symbol;Acc:HGNC:10609]	0.235228	161581	31489890	5.20405e-10	163368	14923627	1129.98	175760	14881662	3	0	3
ENSG00000108733	1.20432	PEX12	peroxisomal biogenesis factor 12 [Source:HGNC Symbol;Acc:HGNC:8854]				25062.8	1204315	13363194	8859.56	1204278	13405157	3	3	6
ENSG00000108771	4.16764	DHX58	DExH-box helicase 58 [Source:HGNC Symbol;Acc:HGNC:29517]	2.81322e-10	4167639	88019020	5.64701e-25	4216467	42350486	14.4439	4167385	42392447	3	3	6
ENSG00000108773	0.736389	KAT2A	lysine acetyltransferase 2A [Source:HGNC Symbol;Acc:HGNC:4201]	9.88632e-07	736389	575351500	1.70055e-12	744653	264254188	1695.58	744748	264212219	3	3	6
ENSG00000108774	0.815916	RAB5C	RAB5C, member RAS oncogene family [Source:HGNC Symbol;Acc:HGNC:9785]	0.00542024	815916	672839100	0.000269371	825502	302199511	195.208	825548	302157546	3	3	6
ENSG00000108784	0.766265	NAGLU	N-acetyl-alpha-glucosaminidase [Source:HGNC Symbol;Acc:HGNC:7632]	1.899	766265	240670100	0.000923227	775769	109333581	2968.02	775955	109291616	3	3	6
ENSG00000108785	0.686443	HSD17B1P1	hydroxysteroid 17-beta dehydrogenase 1 pseudogene 1 [Source:HGNC Symbol;Acc:HGNC:5216]	32358.2	686443	22443660	3285.56	695132	10336756	6454.15	698303	10294792	3	3	6
ENSG00000108786	0.821798	HSD17B1	hydroxysteroid 17-beta dehydrogenase 1 [Source:HGNC Symbol;Acc:HGNC:5210]	816.944	821798	122778900	86.0765	831236	55105451	1588.79	831477	55063487	3	3	6
ENSG00000108797	2.51617	CNTNAP1	contactin associated protein 1 [Source:HGNC Symbol;Acc:HGNC:8011]	8.6186e-50	2516170	1046396000	6.75261e-122	2544343	505372607	56.4797	2543446	505414542	3	3	6
ENSG00000108798	1.67848	ABI3	ABI family member 3 [Source:HGNC Symbol;Acc:HGNC:29859]				9041.56	1678479	0,4819541	3602.5	1664074	0,4861504	0	3	3
ENSG00000108813	0.525652	DLX4	distal-less homeobox 4 [Source:HGNC Symbol;Acc:HGNC:2917]	32090.3	525652	14779370	680.828	532469	0,6888951				3	1	4
ENSG00000108821	6.59719	COL1A1	collagen type I alpha 1 chain [Source:HGNC Symbol;Acc:HGNC:2197]	0,000000e+00	6597194	102646800000	0,000000e+00	6673974	49323135449	0.0985704	6673837	49323174784	3	3	6
ENSG00000108823	1.89843	SGCA	sarcoglycan alpha [Source:HGNC Symbol;Acc:HGNC:10805]	17069.8	1898431	25440740	4.9032	1925176	12421189				3	3	6
ENSG00000108839	0.833222	ALOX12	arachidonate 12-lipoxygenase, 12S type [Source:HGNC Symbol;Acc:HGNC:429]							4376.95	833222	0,6384154	3	3	6
ENSG00000108846	2.92209	ABCC3	ATP binding cassette subfamily C member 3 [Source:HGNC Symbol;Acc:HGNC:54]	0.041475	2922090	320692800	2.30655e-59	2960923	154687206	1467.57	2956067	154729161	3	3	6
ENSG00000108848	0.724689	LUC7L3	LUC7 like 3 pre-mRNA splicing factor [Source:HGNC Symbol;Acc:HGNC:24309]	2.58803e-10	724690	1253624000	1.11442e-19	732769	577051907	2542.92	732815	577009931	3	3	6
ENSG00000108852	1.73759	MPP2	MAGUK p55 scaffold protein 2 [Source:HGNC Symbol;Acc:HGNC:7220]	1.14902e-05	1737590	204364000	2.94829e-16	1756153	99401832	1178.14	1755224	99443789	3	3	6
ENSG00000108854	1.27776	SMURF2	SMAD specific E3 ubiquitin protein ligase 2 [Source:HGNC Symbol;Acc:HGNC:16809]	22.4324	1277762	169380900	0.013009	1293728	84832998	850.16	1293652	84874955	3	3	6
ENSG00000108861	0.70349	DUSP3	dual specificity phosphatase 3 [Source:HGNC Symbol;Acc:HGNC:3069]	7.20004e-11	703490	699756800	1.603e-18	711718	322340188	120.381	711812	322298217	3	3	6
ENSG00000108924	2.1135	HLF	HLF transcription factor, PAR bZIP family member [Source:HGNC Symbol;Acc:HGNC:4977]	0.000132847	2113501	111869300	1.34271e-13	2141741	54268773	289.784	2137424	54310734	3	3	6
ENSG00000108950	1.2234	FAM20A	FAM20A golgi associated secretory pathway pseudokinase [Source:HGNC Symbol;Acc:HGNC:23015]							41155.8	1223404	0,3697144	3	3	6
ENSG00000108960	1.4607	MMD	monocyte to macrophage differentiation associated [Source:HGNC Symbol;Acc:HGNC:7153]	31.2744	1460703	98727970	0.00462569	1478298	48586482	5200.23	1477689	48628442	3	3	6
ENSG00000108963	0.679929	DPH1	diphthamide biosynthesis 1 [Source:HGNC Symbol;Acc:HGNC:3003]	2.64143e-18	679929	745861900	6.18809e-23	687947	344573665	0.981998	688047	344531692	3	3	6
ENSG00000108984	1.22622	MAP2K6	mitogen-activated protein kinase kinase 6 [Source:HGNC Symbol;Acc:HGNC:6846]	5891.38	1226220	80803810	102.292	1242076	40936213	8299.83	1242013	40978173	3	3	6
ENSG00000109016	0.785427	DHRS7B	dehydrogenase/reductase 7B [Source:HGNC Symbol;Acc:HGNC:24547]	1664.43	785427	94566540	57.1806	795315	42718979	14239	795729	42677014	3	3	6
ENSG00000109046	0.669269	WSB1	WD repeat and SOCS box containing 1 [Source:HGNC Symbol;Acc:HGNC:19221]	449.624	669269	1435865000	9.13115e-33	676098	667576810	27356.8	676152	667534829	3	3	6
ENSG00000109062	0.323882	NHERF1	NHERF family PDZ scaffold protein 1 [Source:HGNC Symbol;Acc:HGNC:11075]	2.14149e-179	323882	7210703000	0,000000e+00	327676	3397019575	2.23936	327713	3396977477	3	3	6
ENSG00000109063	10.0583	MYH3	myosin heavy chain 3 [Source:HGNC Symbol;Acc:HGNC:7573]	0.000398861	10058260	878646200	7,460391e-322	10198270	423191201	11502	10155940	423233143	3	3	6
ENSG00000109072	0.0130072	VTN	vitronectin [Source:HGNC Symbol;Acc:HGNC:12724]	3.82595e-88	13007.2	685281200	0,000000e+00	13149.5	324856280	1.71959	13927.9	324814302	3	0	3
ENSG00000109084	1.23639	TMEM97	transmembrane protein 97 [Source:HGNC Symbol;Acc:HGNC:28106]	43.0492	1236389	168524800	0.216399	1250851	84753238	69.9416	1250814	84795195	3	3	6
ENSG00000109099	5.98502	PMP22	peripheral myelin protein 22 [Source:HGNC Symbol;Acc:HGNC:9118]	9.35696e-124	5985020	824493600	2.63291e-231	6063408	396416184	1.92608	6049929	396458127	3	3	6
ENSG00000109101	0.160176	FOXN1	forkhead box N1 [Source:HGNC Symbol;Acc:HGNC:12765]	5.9294e-13	160176	91355090	3.47327e-32	161825	43228595	32.2175	166152	43186629	3	1	4
ENSG00000109103	0.465866	UNC119	unc-119 lipid binding chaperone [Source:HGNC Symbol;Acc:HGNC:12565]	2.91161e-80	465866	1647274000	2.62192e-108	471254	772836854	1.8707	471361	772794863	3	3	6
ENSG00000109107	0.227364	ALDOC	aldolase, fructose-bisphosphate C [Source:HGNC Symbol;Acc:HGNC:418]	2.76339e-146	227364	1274188000	3.57432e-244	229999	601840139	1.08136	230266	601798151	3	3	6
ENSG00000109132	Inf	PHOX2B	paired like homeobox 2B [Source:HGNC Symbol;Acc:HGNC:9143]	7.26829	Inf	30084470	1.78316e-22	Inf	14440288	8667.42	67652980	14482251	0	2	2
ENSG00000109180	0.741786	OCIAD1	OCIA domain containing 1 [Source:HGNC Symbol;Acc:HGNC:16074]	1.60911e-09	741786	623352100	3.66924e-12	750762	285047900	1.94845	750846	285005931	3	3	6
ENSG00000109182	0.415525	CWH43	cell wall biogenesis 43 C-terminal homolog [Source:HGNC Symbol;Acc:HGNC:26133]	12789.9	415525	13569300	116.262	419630	0,6402595	20904.2	434570	0,6360631	2	0	2
ENSG00000109184	0.814576	DCUN1D4	defective in cullin neddylation 1 domain containing 4 [Source:HGNC Symbol;Acc:HGNC:28998]	738.243	814576	138019500	28.2632	824624	61850389	12899.4	824851	61808425	3	3	6
ENSG00000109193	3.37676	SULT1E1	sulfotransferase family 1E member 1 [Source:HGNC Symbol;Acc:HGNC:11377]	8.56117e-221	3376765	8487907000	0,000000e+00	3414857	4089556877	3.22793	3414572	4089598615	3	3	6
ENSG00000109205	13.2964	ODAM	odontogenic, ameloblast associated [Source:HGNC Symbol;Acc:HGNC:26043]	8.78782e-05	13296350	38197050	1.07975e-19	13505680	18342371	51.3886	11917050	18384334	0	3	3
ENSG00000109255	3.27355	NMU	neuromedin U [Source:HGNC Symbol;Acc:HGNC:7859]	74.3653	3273553	29961690	3.37406e-05	3302637	14429618	16846.6	3231946	14471581	1	3	4
ENSG00000109265	1.62158	CRACD	capping protein inhibiting regulator of actin dynamics [Source:HGNC Symbol;Acc:HGNC:29219]	1.06071e-24	1621581	678866800	1.30483e-36	1640676	331602961	1.53337	1640489	331644903	3	3	6
ENSG00000109320	1.39984	NFKB1	nuclear factor kappa B subunit 1 [Source:HGNC Symbol;Acc:HGNC:7794]	0.0261143	1399843	253656400	2.05829e-09	1417254	125334447	1096.76	1417092	125376402	3	3	6
ENSG00000109390	0.774819	NDUFC1	NADH:ubiquinone oxidoreductase subunit C1 [Source:HGNC Symbol;Acc:HGNC:7705]	0.906109	774819	206190600	0.0154168	784077	93686182	66.5241	784282	93644216	3	3	6
ENSG00000109436	3.46927	TBC1D9	TBC1 domain family member 9 [Source:HGNC Symbol;Acc:HGNC:21710]	2.87269e-156	3469265	1876143000	8.09703e-260	3509193	903827116	1.75561	3507796	903869030	3	3	6
ENSG00000109445	0.826432	ZNF330	zinc finger protein 330 [Source:HGNC Symbol;Acc:HGNC:15462]	4789.03	826432	101785700							3	3	6
ENSG00000109452	1.57149	INPP4B	inositol polyphosphate-4-phosphatase type II B [Source:HGNC Symbol;Acc:HGNC:6075]	1383.33	1571489	51122540	0.534866	1594522	25150886	21084	1592471	25192849	3	3	6
ENSG00000109458	1.56927	GAB1	GRB2 associated binding protein 1 [Source:HGNC Symbol;Acc:HGNC:4066]	8.56873e-08	1569270	259341400	2.05151e-15	1588346	126957895	5.28029	1587949	126999851	3	3	6
ENSG00000109472	16.0846	CPE	carboxypeptidase E [Source:HGNC Symbol;Acc:HGNC:2303]	0,000000e+00	16084630	6529226000	0,000000e+00	16272860	3133660561	0.348228	16256900	3133702361	3	3	6
ENSG00000109475	1.33779	RPL34	ribosomal protein L34 [Source:HGNC Symbol;Acc:HGNC:10340]	1.17627e-10	1337785	849524200	1.51837e-16	1353625	421487868	101.288	1353596	421529800	3	3	6
ENSG00000109501	1.31458	WFS1	wolframin ER transmembrane glycoprotein [Source:HGNC Symbol;Acc:HGNC:12762]	0.0355981	1314576	389330000	2.53785e-09	1329828	193415876	2131.03	1329777	193457826	3	3	6
ENSG00000109519	0.800791	GRPEL1	GrpE like 1, mitochondrial [Source:HGNC Symbol;Acc:HGNC:19696]	1331.68	800791	91626020	151.067	810332	41336343	426.101	810713	41294379	3	3	6
ENSG00000109610	1.94469	SOD3	superoxide dismutase 3 [Source:HGNC Symbol;Acc:HGNC:11181]	0.00086426	1944691	117713500	3.47858e-12	1970054	57208911	473.903	1967202	57250871	3	3	6
ENSG00000109625	3.07855	CPZ	carboxypeptidase Z [Source:HGNC Symbol;Acc:HGNC:2333]	1.30299e-124	3078551	1470745000	1.04378e-196	3112996	708964848	1.15504	3111754	709006772	3	3	6
ENSG00000109654	1.25619	TRIM2	tripartite motif containing 2 [Source:HGNC Symbol;Acc:HGNC:15974]	31.4358	1256192	287912100	7.74597e-05	1272582	145030029	10486.3	1272549	145071981	3	3	6
ENSG00000109667	1.59483	SLC2A9	solute carrier family 2 member 9 [Source:HGNC Symbol;Acc:HGNC:13446]	3629.79	1594834	34294680	18.7078	1614400	16769926	4853.38	1611073	16811889	3	3	6
ENSG00000109674	2.15335	NEIL3	nei like DNA glycosylase 3 [Source:HGNC Symbol;Acc:HGNC:24573]	340.945	2153353	34879480	0.013069	2175884	16881796	13174.7	2161233	16923759	3	3	6
ENSG00000109685	1.39844	NSD2	nuclear receptor binding SET domain protein 2 [Source:HGNC Symbol;Acc:HGNC:12766]	1.22246e-14	1398438	860969300	6.52811e-22	1415022	425015541	52.7721	1414975	425057474	3	3	6
ENSG00000109686	1.27047	SH3D19	SH3 domain containing 19 [Source:HGNC Symbol;Acc:HGNC:30418]	5.21267e-09	1270466	1107706000	4.64019e-12	1285121	553480252	66.8082	1285111	553522171	3	3	6
ENSG00000109689	1.45588	STIM2	stromal interaction molecule 2 [Source:HGNC Symbol;Acc:HGNC:19205]	0.00199698	1455884	203714200	6.75535e-09	1473885	100299741	71.7271	1473597	100341698	3	3	6
ENSG00000109736	0.627511	MFSD10	major facilitator superfamily domain containing 10 [Source:HGNC Symbol;Acc:HGNC:16894]	5.88521e-21	627511	720860500	4.86964e-32	634594	335231525	68.6952	634727	335189552	3	3	6
ENSG00000109738	2.95966	GLRB	glycine receptor beta [Source:HGNC Symbol;Acc:HGNC:4329]	2.24887e-06	2959662	83356160	1.04876e-16	2990637	40169522	19.9592	2971489	40211483	3	3	6
ENSG00000109743	1.36148	BST1	bone marrow stromal cell antigen 1 [Source:HGNC Symbol;Acc:HGNC:1118]				20920.7	1361484	0,6701073				3	3	6
ENSG00000109758	0.376211	HGFAC	HGF activator [Source:HGNC Symbol;Acc:HGNC:4894]	0.0271839	376210	64862390	5.17744e-10	380389	30529152	1322.18	383957	30487187	3	3	6
ENSG00000109762	0.428465	SNX25	sorting nexin 25 [Source:HGNC Symbol;Acc:HGNC:21883]	7.12976e-25	428465	411426900	1.09327e-50	433469	193239246	131.422	433953	193197275	3	3	6
ENSG00000109771	0.749367	LRP2BP	LRP2 binding protein [Source:HGNC Symbol;Acc:HGNC:25434]				7764.76	749367	10543390				3	3	6
ENSG00000109794	1.31204	FAM149A	family with sequence similarity 149 member A [Source:HGNC Symbol;Acc:HGNC:24527]	0.835511	1312045	213009800	8.03078e-05	1326767	105748210	991.051	1326677	105790166	3	3	6
ENSG00000109805	1.75077	NCAPG	non-SMC condensin I complex subunit G [Source:HGNC Symbol;Acc:HGNC:24304]	1.08888e-07	1750767	208503800	3.67935e-17	1771822	101584713	164.224	1770868	101626671	3	3	6
ENSG00000109814	4.22754	UGDH	UDP-glucose 6-dehydrogenase [Source:HGNC Symbol;Acc:HGNC:12525]	0,000000e+00	4227540	3912717000	0,000000e+00	4277889	1882844355	3.83174e-05	4276723	1882886217	3	3	6
ENSG00000109832	2.05265	DDX25	DEAD-box helicase 25 [Source:HGNC Symbol;Acc:HGNC:18698]	21113.3	2052653	13761650	264.831	2074978	0,6666318	20675.3	2045127	0,6708282	0	2	2
ENSG00000109846	1.20897	CRYAB	crystallin alpha B [Source:HGNC Symbol;Acc:HGNC:2389]	35540.2	1208973	45627320	3684.82	1223182	23097655	15546.9	1223119	23139617	3	3	6
ENSG00000109854	0.629146	HTATIP2	HIV-1 Tat interactive protein 2 [Source:HGNC Symbol;Acc:HGNC:16637]				3820.09	629146	0,6982782	49103.1	635580	0,6940818	3	2	5
ENSG00000109861	3.56847	CTSC	cathepsin C [Source:HGNC Symbol;Acc:HGNC:2528]	6.61951e-269	3568467	4589068000	0,000000e+00	3611100	2210190903	0.0762899	3610479	2210232746	3	3	6
ENSG00000109881	1.54798	CCDC34	coiled-coil domain containing 34 [Source:HGNC Symbol;Acc:HGNC:25079]	1.21128	1547983	110078700	4.57067e-05	1565096	53833043	1114.79	1564249	53875004	3	3	6
ENSG00000109906	0.357272	ZBTB16	zinc finger and BTB domain containing 16 [Source:HGNC Symbol;Acc:HGNC:12930]	79.0727	357272	29195910	0.00220283	360502	13792365	2457.78	368806	13750401	3	0	3
ENSG00000109911	1.25955	ELP4	elongator acetyltransferase complex subunit 4 [Source:HGNC Symbol;Acc:HGNC:1171]	4170.67	1259546	68249890	135.615	1273741	34126607	1293.97	1273601	34168568	3	3	6
ENSG00000109920	0.828717	FNBP4	formin binding protein 4 [Source:HGNC Symbol;Acc:HGNC:19752]	9.69622	828717	300845100							3	3	6
ENSG00000109929	0.689963	SC5D	sterol-C5-desaturase [Source:HGNC Symbol;Acc:HGNC:10547]	4.84932e-08	689963	405228500	3.8582e-14	698430	186679458	63.1879	698604	186637490	3	3	6
ENSG00000109944	0.692981	JHY	junctional cadherin complex regulator [Source:HGNC Symbol;Acc:HGNC:26288]	0.147382	692981	149748600	0.000198821	701318	69012632	10.9635	701780	68970666	3	3	6
ENSG00000109956	0.568351	B3GAT1	beta-1,3-glucuronyltransferase 1 [Source:HGNC Symbol;Acc:HGNC:921]	0.00178002	568351	122993600	2.05922e-08	575149	57341334	21.8742	576142	57299369	3	3	6
ENSG00000109991	2.95291	P2RX3	purinergic receptor P2X 3 [Source:HGNC Symbol;Acc:HGNC:8534]	0.00411979	2952915	59045120	1.22702e-11	2990742	28514008	165.641	2963881	28555971	3	3	6
ENSG00000110002	1.87452	VWA5A	von Willebrand factor A domain containing 5A [Source:HGNC Symbol;Acc:HGNC:6658]	1.37753e-09	1874524	216411600	7.90879e-21	1895750	105058599	102.828	1894451	105100557	3	3	6
ENSG00000110013	0.675027	SIAE	sialic acid acetylesterase [Source:HGNC Symbol;Acc:HGNC:18187]	1.3268e-09	675027	438328600	8.82462e-17	682949	202661307	165.778	683123	202619338	3	3	6
ENSG00000110025	0.673265	SNX15	sorting nexin 15 [Source:HGNC Symbol;Acc:HGNC:14978]	5.21668e-09	673265	430207800	8.77417e-17	681084	198991891	312.743	681263	198949922	3	3	6
ENSG00000110031	0.66124	LPXN	leupaxin [Source:HGNC Symbol;Acc:HGNC:14061]	6450.7	661240	33435510	162.469	667993	15546804	7768.73	670419	15504840	3	3	6
ENSG00000110042	0.653676	DTX4	deltex E3 ubiquitin ligase 4 [Source:HGNC Symbol;Acc:HGNC:29151]	6.77116e-27	653676	1240656000	2.20284e-34	661266	575039800	8.86719	661334	574997820	3	3	6
ENSG00000110046	0.650623	ATG2A	autophagy related 2A [Source:HGNC Symbol;Acc:HGNC:29028]	2.81671e-14	650623	634872000	1.26606e-25	658324	294136233	94.2773	658459	294094261	3	3	6
ENSG00000110047	0.515223	EHD1	EH domain containing 1 [Source:HGNC Symbol;Acc:HGNC:3242]	6.79409e-70	515223	2086683000	5.62824e-93	521190	976666300	2.08739	521262	976624303	3	3	6
ENSG00000110057	1.20321	UNC93B1	unc-93 homolog B1, TLR signaling regulator [Source:HGNC Symbol;Acc:HGNC:13481]	42717.5	1203207	40300610	6144.9	1217369	20428847	117.641	1217313	20470809	3	3	6
ENSG00000110066	0.794813	KMT5B	lysine methyltransferase 5B [Source:HGNC Symbol;Acc:HGNC:24283]	0.117492	794813	335022800	0.00129009	804469	151245303	248.56	804578	151203338	3	3	6
ENSG00000110076	1.69003	NRXN2	neurexin 2 [Source:HGNC Symbol;Acc:HGNC:8009]	1.23578e-33	1690027	1084598000	3.03369e-53	1709929	528797388	10.9086	1709779	528839318	3	3	6
ENSG00000110080	1.33242	ST3GAL4	ST3 beta-galactoside alpha-2,3-sialyltransferase 4 [Source:HGNC Symbol;Acc:HGNC:10864]	43.7093	1332423	116207400	0.0784764	1348569	57739251	467.958	1348365	57781210	3	3	6
ENSG00000110090	1.27456	CPT1A	carnitine palmitoyltransferase 1A [Source:HGNC Symbol;Acc:HGNC:2328]	0.000875909	1274555	404002100	1.58311e-07	1289660	201972102	12.4457	1289630	202014049	3	3	6
ENSG00000110092	1.65155	CCND1	cyclin D1 [Source:HGNC Symbol;Acc:HGNC:1582]	5.50752e-28	1651552	1435866000	9.64066e-55	1669971	700110031	130.324	1669872	700151950	3	3	6
ENSG00000110148	5.69945	CCKBR	cholecystokinin B receptor [Source:HGNC Symbol;Acc:HGNC:1571]	3.17536e-07	5699449	72717290	5.22209e-26	5731393	34901097	1311.89	5601541	34943059	1	3	4
ENSG00000110169	1.30118	HPX	hemopexin [Source:HGNC Symbol;Acc:HGNC:5171]							28080.9	1301178	0,3020386	3	3	6
ENSG00000110172	0.725102	CHORDC1	cysteine and histidine rich domain containing 1 [Source:HGNC Symbol;Acc:HGNC:14525]	63.3083	725102	109621600	0.237187	733880	50276365	4702.4	734408	50234400	3	3	6
ENSG00000110195	0.755618	FOLR1	folate receptor alpha [Source:HGNC Symbol;Acc:HGNC:3791]	48.7632	755618	120279800	0.966877	764902	54813599	363.005	765301	54771634	3	3	6
ENSG00000110200	1.20408	ANAPC15	anaphase promoting complex subunit 15 [Source:HGNC Symbol;Acc:HGNC:24531]				803.813	1204084	36056720	15875.9	1204070	36098681	3	3	6
ENSG00000110218	1.33729	PANX1	pannexin 1 [Source:HGNC Symbol;Acc:HGNC:8599]	3.4554	1337295	153875700	0.00171148	1353783	76449776	109.514	1353621	76491734	3	3	6
ENSG00000110237	0.652343	ARHGEF17	Rho guanine nucleotide exchange factor 17 [Source:HGNC Symbol;Acc:HGNC:21726]	7.97473e-32	652344	2221633000	7.55058e-42	659998	1029485586	13.3691	660037	1029443594	3	3	6
ENSG00000110245	0.14232	APOC3	apolipoprotein C3 [Source:HGNC Symbol;Acc:HGNC:610]	0.0060612	142320	37269170	1.56838e-13	143568	17654308	342.692	154516	17612343	3	0	3
ENSG00000110324	0.562516	IL10RA	interleukin 10 receptor subunit alpha [Source:HGNC Symbol;Acc:HGNC:5964]	16102.2	562516	18205860	419.405	568828	0,8510896	5486.23	575625	0,8468931	3	2	5
ENSG00000110328	1.742	GALNT18	polypeptide N-acetylgalactosaminyltransferase 18 [Source:HGNC Symbol;Acc:HGNC:30488]	0.000154784	1741998	144902700	3.04906e-11	1761410	70497142	103.261	1760080	70539102	3	3	6
ENSG00000110375	0.764114	UPK2	uroplakin 2 [Source:HGNC Symbol;Acc:HGNC:12579]				9771.83	764114	11206244	24770.6	766067	11164280	3	3	6
ENSG00000110395	0.805215	CBL	Cbl proto-oncogene [Source:HGNC Symbol;Acc:HGNC:1541]	11.7192	805215	262338200	0.0626842	815037	117982130	2843.79	815166	117940165	3	3	6
ENSG00000110400	0.667523	NECTIN1	nectin cell adhesion molecule 1 [Source:HGNC Symbol;Acc:HGNC:9706]	3.25812e-27	667523	1683498000	1.6192e-34	675365	779107091	64.0726	675412	779065107	3	3	6
ENSG00000110427	4.32979	KIAA1549L	KIAA1549 like [Source:HGNC Symbol;Acc:HGNC:24836]	3.17313e-09	4329793	100716900	5.20033e-30	4387100	48549218	1925.47	4339407	48591180	3	3	6
ENSG00000110435	0.684068	PDHX	pyruvate dehydrogenase complex component X [Source:HGNC Symbol;Acc:HGNC:21350]	0.00117835	684068	202466800	2.55315e-07	692204	93449447	13.2118	692563	93407481	3	3	6
ENSG00000110436	2.4409	SLC1A2	solute carrier family 1 member 2 [Source:HGNC Symbol;Acc:HGNC:10940]	44.1731	2440903	39050960	0.000130776	2463129	18841366	6306.87	2442056	18883329	2	3	5
ENSG00000110446	0.802218	SLC15A3	solute carrier family 15 member 3 [Source:HGNC Symbol;Acc:HGNC:18068]	40751	802218	36783980	8209.23	811032	16661046	28416.9	811972	16619082	3	3	6
ENSG00000110455	0.781023	ACCS	1-aminocyclopropane-1-carboxylate synthase homolog (inactive) [Source:HGNC Symbol;Acc:HGNC:23989]	300.511	781023	109427700	12.0827	789783	49803917	2800.21	790152	49761952	3	3	6
ENSG00000110492	1.20564	MDK	midkine [Source:HGNC Symbol;Acc:HGNC:6972]				3.76481e-06	1205635	754643771	36794	1205634	754685665	3	3	6
ENSG00000110514	0.804234	MADD	MAP kinase activating death domain [Source:HGNC Symbol;Acc:HGNC:6766]	0.0563216	804234	375237600	0.00160025	813633	169284302	217.18	813724	169242337	3	3	6
ENSG00000110628	0.639002	SLC22A18	solute carrier family 22 member 18 [Source:HGNC Symbol;Acc:HGNC:10964]	1.37822	639002	110988500	0.000196356	646204	51558858	1738.62	647018	51516892	3	3	6
ENSG00000110660	1.35979	SLC35F2	solute carrier family 35 member F2 [Source:HGNC Symbol;Acc:HGNC:23615]	187.768	1359794	104746900	0.0869285	1376065	51850805	5655.77	1375777	51892765	3	3	6
ENSG00000110675	13.8489	ELMOD1	ELMO domain containing 1 [Source:HGNC Symbol;Acc:HGNC:25334]	5.45996e-13	13848890	73741130	1.87369e-39	13988440	35377260	104.306	13043150	35419222	0	3	3
ENSG00000110697	1.59936	PITPNM1	phosphatidylinositol transfer protein membrane associated 1 [Source:HGNC Symbol;Acc:HGNC:9003]	7.57179e-23	1599357	1327774000	1.8208e-47	1617627	648390367	143.296	1617539	648432289	3	3	6
ENSG00000110700	1.23535	RPS13	ribosomal protein S13 [Source:HGNC Symbol;Acc:HGNC:10386]	0.0146619	1235352	562403500	1.53419e-06	1249550	282680720	1179.06	1249539	282722660	3	3	6
ENSG00000110719	1.87139	TCIRG1	T cell immune regulator 1, ATPase H+ transporting V0 subunit a3 [Source:HGNC Symbol;Acc:HGNC:11647]	3.03712e-19	1871390	368404400	1.2504e-33	1892421	178893802	15.4826	1891664	178935755	3	3	6
ENSG00000110723	1.57421	EXPH5	exophilin 5 [Source:HGNC Symbol;Acc:HGNC:30578]	87.0752	1574205	60453390	0.14325	1592826	29573322	6.98722	1591093	29615284	3	3	6
ENSG00000110786	2.17991	PTPN5	protein tyrosine phosphatase non-receptor type 5 [Source:HGNC Symbol;Acc:HGNC:9657]	451.49	2179910	33678570	0.0229479	2198494	16266134	11258.7	2182653	16308097	2	3	5
ENSG00000110799	0.282176	VWF	von Willebrand factor [Source:HGNC Symbol;Acc:HGNC:12726]	0.0178764	282176	46632970	4.45719e-10	285531	21995939	1.25386	291892	21953974	3	0	3
ENSG00000110841	2.18029	PPFIBP1	PPFIA binding protein 1 [Source:HGNC Symbol;Acc:HGNC:9249]	3.11309e-67	2180287	1546774000	4.25737e-117	2205191	748497619	8.0089	2204837	748539538	3	3	6
ENSG00000110880	1.54383	CORO1C	coronin 1C [Source:HGNC Symbol;Acc:HGNC:2254]	2.09332e-17	1543830	801133400	5.83089e-34	1562471	392561435	78.0613	1562356	392603373	3	3	6
ENSG00000110881	1.86163	ASIC1	acid sensing ion channel subunit 1 [Source:HGNC Symbol;Acc:HGNC:100]	6.21874e-07	1861634	164371800	3.00711e-15	1881948	79782576	64.0211	1880297	79824535	3	3	6
ENSG00000110888	0.660916	CAPRIN2	caprin family member 2 [Source:HGNC Symbol;Acc:HGNC:21259]	9.42908e-09	660916	342060200	5.61298e-15	668889	158270558	88.8624	669128	158228590	3	3	6
ENSG00000110900	1.68995	TSPAN11	tetraspanin 11 [Source:HGNC Symbol;Acc:HGNC:30795]	0.0762625	1689952	112294700	1.30346e-07	1710221	54773936	652.541	1708768	54815896	3	3	6
ENSG00000110917	1.21161	MLEC	malectin [Source:HGNC Symbol;Acc:HGNC:28973]				3.88554e-06	1211605	608154530	20.3707	1211604	608196438	3	3	6
ENSG00000110955	0.751557	ATP5F1B	ATP synthase F1 subunit beta [Source:HGNC Symbol;Acc:HGNC:830]	2.54074e-17	751557	2222799000	7.74426e-18	760521	1015160728	6.04443	760543	1015118747	3	3	6
ENSG00000110975	15.7776	SYT10	synaptotagmin 10 [Source:HGNC Symbol;Acc:HGNC:19266]	1.11501e-81	15777630	448320000	2.68979e-205	16002710	215348732	85.9952	15781880	215390685	3	3	6
ENSG00000111052	1.61771	LIN7A	lin-7 homolog A, crumbs cell polarity complex component [Source:HGNC Symbol;Acc:HGNC:17787]	5.34056e-06	1617712	230662400	4.91777e-15	1636892	112737382	674.868	1636348	112779339	3	3	6
ENSG00000111057	1.21313	KRT18	keratin 18 [Source:HGNC Symbol;Acc:HGNC:6430]	17.3853	1213130	654919600	1.47686e-05	1226742	330222019	16426.2	1226737	330263953	3	3	6
ENSG00000111058	1.80742	ACSS3	acyl-CoA synthetase short chain family member 3 [Source:HGNC Symbol;Acc:HGNC:24723]	1.64467e-15	1807422	352450400	3.08627e-30	1829592	171537743	36.2637	1828924	171579697	3	3	6
ENSG00000111087	3.45715	GLI1	GLI family zinc finger 1 [Source:HGNC Symbol;Acc:HGNC:4317]	1.94078e-111	3457152	1039179000	1.06587e-179	3495982	500470638	0.712228	3493490	500512575	3	3	6
ENSG00000111110	0.374212	PPM1H	protein phosphatase, Mg2+/Mn2+ dependent 1H [Source:HGNC Symbol;Acc:HGNC:18583]	5.38355e-65	374212	1530260000	1.01117e-156	378819	719258171	53.8081	378972	719216179	3	3	6
ENSG00000111144	1.30761	LTA4H	leukotriene A4 hydrolase [Source:HGNC Symbol;Acc:HGNC:6710]	0.00327936	1307613	447751900	6.12636e-10	1322074	222291376	1957.65	1322033	222333323	3	3	6
ENSG00000111145	3.28682	ELK3	ETS transcription factor ELK3 [Source:HGNC Symbol;Acc:HGNC:3325]	1.06578e-83	3286821	890456900	3.17281e-153	3324257	429173836	7.52841	3321752	429215777	3	3	6
ENSG00000111181	0.625138	SLC6A12	solute carrier family 6 member 12 [Source:HGNC Symbol;Acc:HGNC:11045]	1208.76	625138	69529470	0.0794923	633402	32170079				3	3	6
ENSG00000111186	3.60972	WNT5B	Wnt family member 5B [Source:HGNC Symbol;Acc:HGNC:16265]	6.29537e-45	3609719	338457300	4.02713e-76	3653223	163042461	0.185788	3644555	163084416	3	3	6
ENSG00000111196	1.45673	MAGOHB	mago homolog B, exon junction complex subunit [Source:HGNC Symbol;Acc:HGNC:25504]	47.4693	1456728	91549510	0.0166714	1474025	45043691	3987.32	1473384	45085652	3	3	6
ENSG00000111199	0.756946	TRPV4	transient receptor potential cation channel subfamily V member 4 [Source:HGNC Symbol;Acc:HGNC:18083]	5298.54	756946	85846400	21.7566	766839	38964755				3	3	6
ENSG00000111203	0.76171	ITFG2	integrin alpha FG-GAP repeat containing 2 [Source:HGNC Symbol;Acc:HGNC:30879]	0.00202263	761710	320599000	8.37368e-06	770743	146153227	42.8781	770887	146111261	3	3	6
ENSG00000111206	2.76966	FOXM1	forkhead box M1 [Source:HGNC Symbol;Acc:HGNC:3818]	6.10354e-64	2769663	638243700	1.9978e-98	2803022	308087055	0.0222573	2800978	308129002	3	3	6
ENSG00000111215	0.770364	PRR4	proline rich 4 [Source:HGNC Symbol;Acc:HGNC:18020]				18228.2	770364	0,9465669	22916.6	772581	0,9423705	3	3	6
ENSG00000111247	2.30979	RAD51AP1	RAD51 associated protein 1 [Source:HGNC Symbol;Acc:HGNC:16956]	0.000316705	2309785	88994380	1.44928e-12	2340006	43102989	111.752	2332311	43144950	3	3	6
ENSG00000111249	2.47039	CUX2	cut like homeobox 2 [Source:HGNC Symbol;Acc:HGNC:19347]	2.20372e-59	2470392	759095300	2.16353e-96	2499395	366888393	2.4773	2498236	366930336	3	3	6
ENSG00000111252	1.26501	SH2B3	SH2B adaptor protein 3 [Source:HGNC Symbol;Acc:HGNC:29605]	4432.66	1265010	77600230	52.8364	1278646	38710456	21615.1	1278513	38752417	3	3	6
ENSG00000111254	0.661388	AKAP3	A-kinase anchoring protein 3 [Source:HGNC Symbol;Acc:HGNC:373]				5728.5	661388	0,7281162	25505.5	666708	0,7239198	3	3	6
ENSG00000111261	0.656262	MANSC1	MANSC domain containing 1 [Source:HGNC Symbol;Acc:HGNC:25505]	9.62496e-06	656262	226169300	2.88246e-10	663784	104850401	24.2202	664152	104808434	3	3	6
ENSG00000111269	0.788695	CREBL2	cAMP responsive element binding protein like 2 [Source:HGNC Symbol;Acc:HGNC:2350]	300.205	788695	113565400	16.2003	797733	51523677	1292.08	798070	51481713	3	3	6
ENSG00000111271	0.687202	ACAD10	acyl-CoA dehydrogenase family member 10 [Source:HGNC Symbol;Acc:HGNC:21597]	2.45137e-06	687202	316382700	1.03434e-11	695366	145981402	106.145	695591	145939435	3	3	6
ENSG00000111276	0.549895	CDKN1B	cyclin dependent kinase inhibitor 1B [Source:HGNC Symbol;Acc:HGNC:1785]	1.3757e-34	549895	837476400	1.55856e-52	556166	391491327	33.605	556323	391449350	3	3	6
ENSG00000111319	0.21195	SCNN1A	sodium channel epithelial 1 subunit alpha [Source:HGNC Symbol;Acc:HGNC:10599]	1.04637e-44	211950	375247200	3.79022e-98	214136	177512266	105.919	215077	177470295	3	3	6
ENSG00000111325	0.832301	OGFOD2	2-oxoglutarate and iron dependent oxygenase domain containing 2 [Source:HGNC Symbol;Acc:HGNC:25823]	5881.59	832301	94325360							3	3	6
ENSG00000111328	1.9673	CDK2AP1	cyclin dependent kinase 2 associated protein 1 [Source:HGNC Symbol;Acc:HGNC:14002]	1.08951e-41	1967296	941428500	2.8219e-74	1992008	457214926	6.76583	1991631	457256862	3	3	6
ENSG00000111331	6.85917	OAS3	2-5-oligoadenylate synthetase 3 [Source:HGNC Symbol;Acc:HGNC:8088]	6.87653e-32	6859171	188341900	5.10968e-70	6952510	90534358	31.1302	6871392	90576317	3	3	6
ENSG00000111341	78.3658	MGP	matrix Gla protein [Source:HGNC Symbol;Acc:HGNC:7060]	7.52631e-50	78365850	2090795000	0,000000e+00	79535370	1002311669	56.9581	78223940	1002353581	2	3	5
ENSG00000111344	3.58768	RASAL1	RAS protein activator like 1 [Source:HGNC Symbol;Acc:HGNC:9873]	1.57123e-07	3587680	88502280	5.38097e-22	3625770	42581256	482.237	3593607	42623217	3	3	6
ENSG00000111348	1.24254	ARHGDIB	Rho GDP dissociation inhibitor beta [Source:HGNC Symbol;Acc:HGNC:679]				27124.6	1242537	11062475				3	3	6
ENSG00000111424	0.516545	VDR	vitamin D receptor [Source:HGNC Symbol;Acc:HGNC:12679]	596.757	516545	32892840	1.06536	522726	15387616	744.863	527214	15345651	3	3	6
ENSG00000111445	1.25618	RFC5	replication factor C subunit 5 [Source:HGNC Symbol;Acc:HGNC:9973]	2145.1	1256179	99827890	8.01141	1271774	50169334	19983.9	1271682	50211294	3	3	6
ENSG00000111450	1.28105	STX2	syntaxin 2 [Source:HGNC Symbol;Acc:HGNC:3403]	67.8543	1281051	131466100	0.239634	1296321	65668671	99.533	1296220	65710630	3	3	6
ENSG00000111490	2.40668	TBC1D30	TBC1 domain family member 30 [Source:HGNC Symbol;Acc:HGNC:29164]	0.000319604	2406676	83169310	1.56002e-12	2437746	40233516	37.5427	2428156	40275477	3	3	6
ENSG00000111554	0.808186	MDM1	Mdm1 nuclear protein [Source:HGNC Symbol;Acc:HGNC:29917]	11552.5	808186	63120150	1658.91	818341	28316851	17553.3	818863	28274887	3	3	6
ENSG00000111602	1.43131	TIMELESS	timeless circadian regulator [Source:HGNC Symbol;Acc:HGNC:11813]	1.44864e-06	1431310	343507900	5.18083e-14	1449120	169399223	40.1559	1448973	169441175	3	3	6
ENSG00000111640	0.7604	GAPDH	glyceraldehyde-3-phosphate dehydrogenase [Source:HGNC Symbol;Acc:HGNC:4141]	1.00483e-16	760400	6823197000	1.68096e-21	769028	3118155116	605.348	769034	3118113104	3	3	6
ENSG00000111664	0.663738	GNB3	G protein subunit beta 3 [Source:HGNC Symbol;Acc:HGNC:4400]	0.249014	663738	153330100	3.34907e-06	670815	71187002	4221.08	671339	71145036	3	3	6
ENSG00000111665	1.27098	CDCA3	cell division cycle associated 3 [Source:HGNC Symbol;Acc:HGNC:14624]	3556.31	1270981	68427180	92.2309	1285597	34182725	1570.53	1285430	34224686	3	3	6
ENSG00000111669	0.67001	TPI1	triosephosphate isomerase 1 [Source:HGNC Symbol;Acc:HGNC:12009]	1.23766e-34	670010	3312692000	5.94998e-41	677614	1534250706	96.2574	677638	1534208703	3	3	6
ENSG00000111671	0.706931	SPSB2	splA/ryanodine receptor domain and SOCS box containing 2 [Source:HGNC Symbol;Acc:HGNC:29522]	74.0776	706930	93529560	0.369372	715168	43064263	1961.47	715854	43022298	3	3	6
ENSG00000111678	1.72475	C12orf57	chromosome 12 open reading frame 57 [Source:HGNC Symbol;Acc:HGNC:29521]	3.64687e-27	1724748	638227000	3.72466e-42	1744874	310906709	5.05619	1744586	310948654	3	3	6
ENSG00000111679	0.728581	PTPN6	protein tyrosine phosphatase non-receptor type 6 [Source:HGNC Symbol;Acc:HGNC:9658]	15.2997	728581	120662800	0.0801542	736652	55502962	1111.76	737123	55460997	3	3	6
ENSG00000111684	1.25988	LPCAT3	lysophosphatidylcholine acyltransferase 3 [Source:HGNC Symbol;Acc:HGNC:30244]	0.132711	1259876	356218000	6.51304e-06	1274069	178091342	1170.68	1274042	178133291	3	3	6
ENSG00000111696	3.2748	NT5DC3	5-nucleotidase domain containing 3 [Source:HGNC Symbol;Acc:HGNC:30826]	2.04297e-35	3274796	339896200	9.05384e-70	3312373	163705059	20.5007	3305889	163747014	3	3	6
ENSG00000111711	1.31654	GOLT1B	golgi transport 1B [Source:HGNC Symbol;Acc:HGNC:20175]	1428.67	1316535	75907590	9.54273	1333210	37850647	5504.87	1332942	37892609	3	3	6
ENSG00000111716	0.827699	LDHB	lactate dehydrogenase B [Source:HGNC Symbol;Acc:HGNC:6541]	9.79381e-05	827699	1625334000							3	3	6
ENSG00000111726	0.604364	CMAS	cytidine monophosphate N-acetylneuraminic acid synthetase [Source:HGNC Symbol;Acc:HGNC:18290]	1.06673e-11	604364	328098900	6.17626e-20	611688	152545967	16.5193	612009	152503998	3	3	6
ENSG00000111775	0.804991	COX6A1	cytochrome c oxidase subunit 6A1 [Source:HGNC Symbol;Acc:HGNC:2277]	0.214875	804991	362878600	0.00277322	814626	163415524	255.869	814720	163373559	3	3	6
ENSG00000111780	0.809687	---	novel protein	1.92845	809687	316425400	0.0203541	819342	142299325	993.846	819445	142257360	3	3	6
ENSG00000111783	1.69553	RFX4	regulatory factor X4 [Source:HGNC Symbol;Acc:HGNC:9985]	18738.6	1695529	18306960	425.968	1716264	0,8927594	1027.51	1707301	0,8969557	3	3	6
ENSG00000111788	1.31067	DDX12B	DEAD/H-box helicase 12B, pseudogene [Source:HGNC Symbol;Acc:HGNC:38668]	13006.1	1310668	48041660	333.51	1324889	23818160	24851.7	1324500	23860122	3	3	6
ENSG00000111790	0.79094	FGFR1OP2	FGFR1 oncogene partner 2 [Source:HGNC Symbol;Acc:HGNC:23098]	119.562	790940	132606400	5.41145	800185	60053634	325.856	800469	60011670	3	3	6
ENSG00000111796	0.13239	KLRB1	killer cell lectin like receptor B1 [Source:HGNC Symbol;Acc:HGNC:6373]	6.53991e-48	132390	281866000	1.37654e-99	133876	133474447	27.938	135368	133432477	3	3	6
ENSG00000111799	3.03876	COL12A1	collagen type XII alpha 1 chain [Source:HGNC Symbol;Acc:HGNC:2188]	1.91061e-67	3038759	1474948000	1.92636e-195	3079028	712026078	66.7026	3077832	712068002	3	3	6
ENSG00000111801	5.01492	BTN3A3	butyrophilin subfamily 3 member A3 [Source:HGNC Symbol;Acc:HGNC:1140]	1.1057e-31	5014925	240954900	3.10066e-72	5058755	115763521	72.3306	5029530	115805479	3	3	6
ENSG00000111817	1.20697	DSE	dermatan sulfate epimerase [Source:HGNC Symbol;Acc:HGNC:21144]				0.00806923	1206966	194563375	4676.47	1206963	194605321	3	3	6
ENSG00000111832	1.21811	RWDD1	RWD domain containing 1 [Source:HGNC Symbol;Acc:HGNC:20993]	404.243	1218112	136685800	3.89699	1232902	69139349	151.149	1232873	69181307	3	3	6
ENSG00000111837	0.666828	MAK	male germ cell associated kinase [Source:HGNC Symbol;Acc:HGNC:6816]	7787.42	666828	32676890	285.798	674719	15116292	3734.51	677131	15074328	3	3	6
ENSG00000111845	1.32666	PAK1IP1	PAK1 interacting protein 1 [Source:HGNC Symbol;Acc:HGNC:20882]	511.577	1326663	80235140	4.75984	1342446	39851746	69.4787	1342168	39893707	3	3	6
ENSG00000111846	0.496933	GCNT2	glucosaminyl (N-acetyl) transferase 2 (I blood group) [Source:HGNC Symbol;Acc:HGNC:4204]	0.000127761	496933	117747800	1.54669e-11	503330	55032193	133.167	504680	54990227	3	3	6
ENSG00000111860	1.54618	CEP85L	centrosomal protein 85 like [Source:HGNC Symbol;Acc:HGNC:21638]	34.4644	1546175	77526750	0.00970645	1564479	37973260	1397.51	1563284	38015221	3	3	6
ENSG00000111875	1.21315	ASF1A	anti-silencing function 1A histone chaperone [Source:HGNC Symbol;Acc:HGNC:20995]				478.779	1213153	37904472	2116.66	1213129	37946432	3	3	6
ENSG00000111879	1.41886	FAM184A	family with sequence similarity 184 member A [Source:HGNC Symbol;Acc:HGNC:20991]	35455.3	1418859	22101310	2465.95	1435867	10897782	413.496	1433776	10939746	3	3	6
ENSG00000111897	0.697323	SERINC1	serine incorporator 1 [Source:HGNC Symbol;Acc:HGNC:13464]	7.3325e-27	697323	1721307000	1.29231e-27	705368	794189510	22.0081	705408	794147527	3	3	6
ENSG00000111906	1.23328	HDDC2	HD domain containing 2 [Source:HGNC Symbol;Acc:HGNC:21078]	86.9769	1233284	154578600	0.572354	1247945	77845142	13.6867	1247907	77887099	3	3	6
ENSG00000111911	0.822704	HINT3	histidine triad nucleotide binding protein 3 [Source:HGNC Symbol;Acc:HGNC:18468]	349.171	822704	137287600	48.4788	832483	61470066	212.581	832696	61428102	3	3	6
ENSG00000111912	1.80223	NCOA7	nuclear receptor coactivator 7 [Source:HGNC Symbol;Acc:HGNC:21081]	1.86608e-08	1802232	202365400	5.32889e-18	1824583	98505179	26.9775	1823436	98547137	3	3	6
ENSG00000111913	0.481531	RIPOR2	RHO family interacting cell polarization regulator 2 [Source:HGNC Symbol;Acc:HGNC:13872]	0.00717385	481531	101218200	3.59276e-10	488224	47278290	1671.2	489878	47236324	3	3	6
ENSG00000111961	0.729337	SASH1	SAM and SH3 domain containing 1 [Source:HGNC Symbol;Acc:HGNC:19182]	5.24344e-06	729337	389872500	5.99135e-10	737956	178833010	37.605	738101	178791042	3	3	6
ENSG00000111962	1.85626	UST	uronyl 2-sulfotransferase [Source:HGNC Symbol;Acc:HGNC:17223]	2.18387e-11	1856262	227417500	1.41954e-21	1879252	110610257	3.17862	1878069	110652214	3	3	6
ENSG00000112029	1.39012	FBXO5	F-box protein 5 [Source:HGNC Symbol;Acc:HGNC:13584]	18.4856	1390121	108783100	0.0139506	1407432	53809059	177.441	1407080	53851020	3	3	6
ENSG00000112041	2.49622	TULP1	TUB like protein 1 [Source:HGNC Symbol;Acc:HGNC:12423]	6.89513	2496220	39899970	4.18218e-05	2521720	19260631	161.014	2499298	19302594	3	3	6
ENSG00000112078	1.51682	KCTD20	potassium channel tetramerization domain containing 20 [Source:HGNC Symbol;Acc:HGNC:21052]	6.2853e-21	1516822	804399300	1.46495e-31	1534762	394409914	6.9732	1534661	394451852	3	3	6
ENSG00000112118	1.72925	MCM3	minichromosome maintenance complex component 3 [Source:HGNC Symbol;Acc:HGNC:6945]	9.14999e-49	1729255	1328153000	4.97987e-62	1749859	647138680	0.316783	1749719	647180603	3	3	6
ENSG00000112130	1.20545	RNF8	ring finger protein 8 [Source:HGNC Symbol;Acc:HGNC:10071]	6987.91	1205455	74470070	411.007	1219596	37719928	34.6842	1219563	37761888	3	3	6
ENSG00000112137	2.77771	PHACTR1	phosphatase and actin regulator 1 [Source:HGNC Symbol;Acc:HGNC:20990]	9.50262e-30	2777706	315503100	3.30198e-55	2812328	152375528	12.2043	2808154	152417483	3	3	6
ENSG00000112139	3.96075	MDGA1	MAM domain containing glycosylphosphatidylinositol anchor 1 [Source:HGNC Symbol;Acc:HGNC:19267]	2.84412e-13	3960754	111370200	2.77693e-30	4003326	53596297	21.4144	3969522	53638258	3	3	6
ENSG00000112146	0.754828	FBXO9	F-box protein 9 [Source:HGNC Symbol;Acc:HGNC:13588]	0.00285652	754828	282763800	1.70948e-05	763878	129032345	2.75785	764049	128990379	3	3	6
ENSG00000112149	1.5125	CD83	CD83 molecule [Source:HGNC Symbol;Acc:HGNC:1703]	14.2403	1512499	91212770	0.00286262	1530369	44730724	1107.56	1529503	44772685	3	3	6
ENSG00000112159	1.54013	MDN1	midasin AAA ATPase 1 [Source:HGNC Symbol;Acc:HGNC:18302]	1.55976e-10	1540131	433063300	8.5985e-23	1559637	212473938	111.653	1559427	212515888	3	3	6
ENSG00000112167	1.38188	SAYSD1	SAYSVFN motif domain containing 1 [Source:HGNC Symbol;Acc:HGNC:21025]	64.0202	1381876	101628700	0.0559151	1398692	50263463	1437.44	1398339	50305423	3	3	6
ENSG00000112175	0.489196	BMP5	bone morphogenetic protein 5 [Source:HGNC Symbol;Acc:HGNC:1072]	88.704	489196	40412820	0.0267484	494808	18952187	1162.16	498830	18910222	3	3	6
ENSG00000112182	1.69209	BACH2	BTB domain and CNC homolog 2 [Source:HGNC Symbol;Acc:HGNC:14078]	9.21865e-07	1692088	228233200	3.57629e-17	1714092	111474669	280.87	1713368	111516626	3	3	6
ENSG00000112183	6.71634	RBM24	RNA binding motif protein 24 [Source:HGNC Symbol;Acc:HGNC:21539]	0.000116522	6716336	54811870	9.8562e-22	6779400	26374970	5917.33	6525520	26416932	0	3	3
ENSG00000112186	2.91414	CAP2	cyclase associated actin cytoskeleton regulatory protein 2 [Source:HGNC Symbol;Acc:HGNC:20039]	1.03093e-06	2914143	141382400	3.31509e-28	2958694	68384245	2777.95	2947774	68426205	3	3	6
ENSG00000112200	0.748343	ZNF451	zinc finger protein 451 [Source:HGNC Symbol;Acc:HGNC:21091]	0.262822	748343	233309900	9.96251e-05	757097	106718754	2168.45	757313	106676788	3	3	6
ENSG00000112208	1.31994	BAG2	BAG cochaperone 2 [Source:HGNC Symbol;Acc:HGNC:938]	520.803	1319943	100879300	0.481971	1337353	50346745	7879.57	1337143	50388706	3	3	6
ENSG00000112210	1.4952	RAB23	RAB23, member RAS oncogene family [Source:HGNC Symbol;Acc:HGNC:14263]	9.02065e-06	1495200	270344100	1.27629e-13	1514070	132902025	133.667	1513801	132943980	3	3	6
ENSG00000112214	4.35134	FHL5	four and a half LIM domains 5 [Source:HGNC Symbol;Acc:HGNC:17371]	4.47958e-12	4351336	100435400	1.51061e-29	4404744	48304916	50.2969	4356301	48346877	3	3	6
ENSG00000112218	0.736085	GPR63	G protein-coupled receptor 63 [Source:HGNC Symbol;Acc:HGNC:13302]	15751.6	736085	36445180	1237.04	744155	16745263	12480	745641	16703299	3	3	6
ENSG00000112234	1.55275	FBXL4	F-box and leucine rich repeat protein 4 [Source:HGNC Symbol;Acc:HGNC:13601]	2.06939e-05	1552754	209691300	7.27802e-12	1571684	102742183	35.8937	1571227	102784141	3	3	6
ENSG00000112276	5.71254	BVES	blood vessel epicardial substance [Source:HGNC Symbol;Acc:HGNC:1152]	1.11351e-15	5712539	112611200	1.3e-39	5771612	54130901	224.636	5685568	54172862	2	3	5
ENSG00000112280	2.16432	COL9A1	collagen type IX alpha 1 chain [Source:HGNC Symbol;Acc:HGNC:2217]	1.50629e-13	2164321	226549300	1.66216e-28	2187611	109590065	95.3	2185275	109632023	3	3	6
ENSG00000112294	0.667093	ALDH5A1	aldehyde dehydrogenase 5 family member A1 [Source:HGNC Symbol;Acc:HGNC:408]	5.95954e-11	667093	396475700	2.15735e-16	674901	183495448	14.3688	675101	183453480	3	3	6
ENSG00000112304	0.700235	ACOT13	acyl-CoA thioesterase 13 [Source:HGNC Symbol;Acc:HGNC:20999]	0.0053116	700235	205941700	1.57064e-06	708579	94849711	67.9708	708902	94807745	3	3	6
ENSG00000112306	1.55094	RPS12	ribosomal protein S12 [Source:HGNC Symbol;Acc:HGNC:10385]	5.25458e-34	1550943	2044022000	1.83013e-48	1569122	1000684980	17.54	1569076	1000726877	3	3	6
ENSG00000112319	0.64385	EYA4	EYA transcriptional coactivator and phosphatase 4 [Source:HGNC Symbol;Acc:HGNC:3522]	3.18461e-05	643850	242855900	6.24669e-12	651453	112676700	1029.81	651817	112634733	3	3	6
ENSG00000112320	1.52286	SOBP	sine oculis binding protein homolog [Source:HGNC Symbol;Acc:HGNC:29256]	4.79898e-06	1522856	233767900	2.38568e-12	1540409	114535994	39.445	1540053	114577951	3	3	6
ENSG00000112343	2.67279	TRIM38	tripartite motif containing 38 [Source:HGNC Symbol;Acc:HGNC:10059]	4.47542e-28	2672792	317994900	9.07916e-53	2701642	153431011	17.982	2698015	153472967	3	3	6
ENSG00000112378	1.23175	PERP	p53 apoptosis effector related to PMP22 [Source:HGNC Symbol;Acc:HGNC:17637]	201.731	1231750	157271700	0.592582	1245982	79128686	3848.53	1245947	79170643	3	3	6
ENSG00000112379	1.44193	ARFGEF3	ARFGEF family member 3 [Source:HGNC Symbol;Acc:HGNC:21213]				2418.44	1441927	10125113				3	3	6
ENSG00000112394	0.393403	SLC16A10	solute carrier family 16 member 10 [Source:HGNC Symbol;Acc:HGNC:17027]	3.12343e-37	393403	572927200	1.34952e-75	398285	269062576	42.4904	398671	269020602	3	3	6
ENSG00000112406	1.21801	HECA	hdc homolog, cell cycle regulator [Source:HGNC Symbol;Acc:HGNC:21041]	3015.91	1218006	105926000	31.552	1231698	53391856	20203.3	1231662	53433815	3	3	6
ENSG00000112419	1.28047	PHACTR2	phosphatase and actin regulator 2 [Source:HGNC Symbol;Acc:HGNC:20956]	0.211002	1280470	272328300	2.32243e-05	1295914	136151178	538.129	1295866	136193131	3	3	6
ENSG00000112494	0.105936	UNC93A	unc-93 homolog A [Source:HGNC Symbol;Acc:HGNC:12570]	0.00532589	105936	37084040	2.5096e-15	107242	17527005	2276.02	119128	17485040	3	0	3
ENSG00000112499	0.238737	SLC22A2	solute carrier family 22 member 2 [Source:HGNC Symbol;Acc:HGNC:10966]	0.0122038	238737	45068850	1.90181e-11	241549	21256260	256.305	248870	21214295	3	0	3
ENSG00000112511	0.716331	PHF1	PHD finger protein 1 [Source:HGNC Symbol;Acc:HGNC:8919]	2.40897e-06	716331	457134600	7.14758e-13	724201	210750350	1418.17	724334	210708382	3	3	6
ENSG00000112539	0.628965	C6orf118	chromosome 6 open reading frame 118 [Source:HGNC Symbol;Acc:HGNC:21233]	4038.06	628965	32475580	83.984	636087	15096933	1080.88	638990	15054968	3	3	6
ENSG00000112559	3.54186	MDFI	MyoD family inhibitor [Source:HGNC Symbol;Acc:HGNC:6967]	3.92128e-202	3541859	2737400000	1,192654e-317	3581644	1318318202	0.687138	3580628	1318360093	3	3	6
ENSG00000112561	0.761916	TFEB	transcription factor EB [Source:HGNC Symbol;Acc:HGNC:11753]	16423.7	761916	44018890	1303.7	771090	20058392	34754.3	772134	20016428	3	3	6
ENSG00000112562	2.37076	SMOC2	SPARC related modular calcium binding 2 [Source:HGNC Symbol;Acc:HGNC:20323]	2.60601e-41	2370760	585817700	5.42343e-75	2399840	283344923	6.78055	2398546	283386870	3	3	6
ENSG00000112576	1.72349	CCND3	cyclin D3 [Source:HGNC Symbol;Acc:HGNC:1585]	4.86556e-16	1723491	436674200	2.69914e-32	1744863	212916583	45.9575	1744444	212958534	3	3	6
ENSG00000112619	3.70434	PRPH2	peripherin 2 [Source:HGNC Symbol;Acc:HGNC:9942]	5.2502e-08	3704337	83556570	3.39663e-21	3743541	40223524	120.269	3706296	40265486	3	3	6
ENSG00000112640	1.20742	PPP2R5D	protein phosphatase 2 regulatory subunit Bdelta [Source:HGNC Symbol;Acc:HGNC:9312]	0.227543	1207423	415139000	0.000790929	1221642	210203270	26.9017	1221636	210245215	3	3	6
ENSG00000112655	1.68487	PTK7	protein tyrosine kinase 7 (inactive) [Source:HGNC Symbol;Acc:HGNC:9618]	3.47178e-62	1684866	6310425000	2.50398e-87	1704290	3076266085	13.1487	1704265	3076307853	3	3	6
ENSG00000112667	0.731162	DNPH1	2-deoxynucleoside 5-phosphate N-hydrolase 1 [Source:HGNC Symbol;Acc:HGNC:21218]	0.0133205	731162	247825300	4.44444e-06	740257	113407723	286.115	740482	113365757	3	3	6
ENSG00000112679	1.20609	DUSP22	dual specificity phosphatase 22 [Source:HGNC Symbol;Acc:HGNC:16077]				7.30112	1206087	77590694	2246.78	1206080	77632650	3	3	6
ENSG00000112685	0.667009	EXOC2	exocyst complex component 2 [Source:HGNC Symbol;Acc:HGNC:24968]	1.81264e-09	667009	374549000	1.25306e-15	674970	173191707	13.5491	675181	173149738	3	3	6
ENSG00000112697	0.716534	TMEM30A	transmembrane protein 30A [Source:HGNC Symbol;Acc:HGNC:16667]	1.39288e-13	716534	862162200	4.46191e-18	725260	395847588	17.1865	725331	395805616	3	3	6
ENSG00000112699	0.820466	GMDS	GDP-mannose 4,6-dehydratase [Source:HGNC Symbol;Acc:HGNC:4369]	460.042	820466	155975100	16.2087	829987	69980572	5749.81	830179	69938607	3	3	6
ENSG00000112715	0.283161	VEGFA	vascular endothelial growth factor A [Source:HGNC Symbol;Acc:HGNC:12680]	0,000000e+00	283161	19018390000	0,000000e+00	286321	8978123643	12.1463	286337	8978081320	3	3	6
ENSG00000112742	2.28395	TTK	TTK protein kinase [Source:HGNC Symbol;Acc:HGNC:12401]	8.17749e-07	2283945	125396600	1.56461e-17	2310864	60689499	270.394	2305643	60731459	3	3	6
ENSG00000112759	0.809657	SLC29A1	solute carrier family 29 member 1 (Augustine blood group) [Source:HGNC Symbol;Acc:HGNC:11003]	47.7398	809657	289616800	0.0348249	818546	130946369	31756.2	818658	130904404	3	3	6
ENSG00000112763	0.809673	BTN2A1	butyrophilin subfamily 2 member A1 [Source:HGNC Symbol;Acc:HGNC:1136]	53.1172	809673	173241600	2.87171	818977	78093625	659.675	819166	78051660	3	3	6
ENSG00000112769	2.14298	LAMA4	laminin subunit alpha 4 [Source:HGNC Symbol;Acc:HGNC:6484]	2.79444e-26	2142981	1011128000	2.00104e-91	2167200	489746466	563.423	2166696	489788402	3	3	6
ENSG00000112773	11.0976	TENT5A	terminal nucleotidyltransferase 5A [Source:HGNC Symbol;Acc:HGNC:18345]	1.12875e-137	11097610	712451800	1.42685e-273	11207470	341989023	3.67308	11142950	342030969	3	3	6
ENSG00000112782	0.313625	CLIC5	chloride intracellular channel 5 [Source:HGNC Symbol;Acc:HGNC:13517]	1.57672e-275	313625	17298040000	0,000000e+00	317240	8154003292	0.161298	317256	8153961006	3	3	6
ENSG00000112796	0.665346	ENPP5	ectonucleotide pyrophosphatase/phosphodiesterase family member 5 [Source:HGNC Symbol;Acc:HGNC:13717]	7.63059	665346	93000070	0.0221185	672943	43085752	211.558	673800	43043787	3	3	6
ENSG00000112812	0.826549	PRSS16	serine protease 16 [Source:HGNC Symbol;Acc:HGNC:9480]				37348.5	826549	10954118				3	3	6
ENSG00000112837	3.85079	TBX18	T-box transcription factor 18 [Source:HGNC Symbol;Acc:HGNC:11595]	4.01691e-47	3850790	418552800	8.55086e-97	3892660	201496989	33.4754	3884266	201538942	3	3	6
ENSG00000112852	1.5088	PCDHB2	protocadherin beta 2 [Source:HGNC Symbol;Acc:HGNC:8687]	2.73248e-21	1508799	764426100	3.51203e-30	1526744	374995955	0.503815	1526642	375037894	3	3	6
ENSG00000112874	0.639012	NUDT12	nudix hydrolase 12 [Source:HGNC Symbol;Acc:HGNC:18826]	0.095785	639012	125873900	2.13924e-05	646994	58291539	77.9194	647712	58249574	3	3	6
ENSG00000112936	11.6107	C7	complement C7 [Source:HGNC Symbol;Acc:HGNC:1346]	8.17134e-224	11610740	15929320000	0,000000e+00	11736790	7645341169	0.172193	11733570	7645382731	3	3	6
ENSG00000112964	1.32534	GHR	growth hormone receptor [Source:HGNC Symbol;Acc:HGNC:4263]	71.5643	1325345	158386500	0.0017362	1342185	78923326	15616.5	1342044	78965284	3	3	6
ENSG00000112972	0.546714	HMGCS1	3-hydroxy-3-methylglutaryl-CoA synthase 1 [Source:HGNC Symbol;Acc:HGNC:5007]	1.07833e-61	546714	1720548000	1.67598e-73	553310	803255648	0.0922872	553387	803213658	3	3	6
ENSG00000112977	1.26333	DAP	death associated protein [Source:HGNC Symbol;Acc:HGNC:2672]	0.0998633	1263328	495277400	6.01849e-08	1278895	248416835	1305.78	1278874	248458779	3	3	6
ENSG00000112984	2.52204	KIF20A	kinesin family member 20A [Source:HGNC Symbol;Acc:HGNC:9787]	1.50905e-48	2522041	534675100	8.70492e-76	2552089	258365959	0.124985	2550318	258407908	3	3	6
ENSG00000113013	0.792041	HSPA9	heat shock protein family A (Hsp70) member 9 [Source:HGNC Symbol;Acc:HGNC:5244]	5.85949e-05	792041	1001823000	3.63485e-08	801323	453503205	632.652	801360	453461237	3	3	6
ENSG00000113070	1.60584	HBEGF	heparin binding EGF like growth factor [Source:HGNC Symbol;Acc:HGNC:3059]	33.9688	1605836	100173400	2.94141e-05	1623714	48856150	22548.3	1622523	48898111	3	3	6
ENSG00000113083	1.55374	LOX	lysyl oxidase [Source:HGNC Symbol;Acc:HGNC:6664]	0.000370042	1553740	209470000	8.29575e-12	1571839	102538631	921.656	1571381	102580589	3	3	6
ENSG00000113108	0.766867	APBB3	amyloid beta precursor protein binding family B member 3 [Source:HGNC Symbol;Acc:HGNC:20708]	18.8195	766866	209447600	0.00377889	775305	95738953	22011.2	775518	95696987	3	3	6
ENSG00000113161	0.830257	HMGCR	3-hydroxy-3-methylglutaryl-CoA reductase [Source:HGNC Symbol;Acc:HGNC:5006]	2.54178	830257	340169000							3	3	6
[truncated: 9,927 more rows]
