# Supplementary material for: Splice modulation of COL4A5 reinstates collagen IV assembly in an organoid model of Alport syndrome
Source: JCI Insight. 2025 Dec 18;11(3):e194759. doi: 10.1172/jci.insight.194759 (PMC12892906; doi:10.1172/jci.insight.194759)
Supplement: Supplemental table 3 [file jciinsight-11-194759-s143.xlsx]

## Sheet: Supplemental Table  3
Supplemental Table 3. Protein expression profile in kidney organoids comparing day 34 and day 22 of culture
Significant	"-LOG(P-VALUE)"	Difference	Protein.IDs	Protein.names	id	Gene.names	Majority.protein.IDs	Peptide.sequences	ENSG	ENSP	ENST	Isoform ID	Flybase	Gene name	MGI	PDB	UniProt names	Symbol color	Symbol type	Symbol size	ANOVA Significant	GOBP name	GOMF name	GOCC name	GOBP slim name	GOCC slim name	KEGG name	Pfam	GSEA	Keywords	Corum	GOBP	GOMF	GOCC	GOBP slim	GOCC slim	Interpro	Interpro name	KEGG	MIM	PRINTS	PRINTS name	Prosite	Prosite name	Protein name	Reactome	SGD	SMART	SMART name
+	3.28598	1.68066	P00403;A0A343GT12;A0A0E3JSF1;A0A059RJF0;A0A0N6YNR7;A0A143FZ56;A0A343R0G0;A0A343H8N6;A0A343GQY4;A0A059QLX8;A0A343GID2;A0A343GB60;A0A343E999;A0A343E1A9;A0A342YTK5;A0A342Y6A5;A0A059QI72;A0A059QPE9;A0A342DHX4;A0A059RIZ2;A0A059RPV8;A0A059RNV8;A0A059RLH3;A0A059RKX5;A0A343R0H2;A0A059RKP1;A0A059RIQ8;A0A059QQA7;A0A059RI53;A0A059RFY4;A0A059R1T0;A0A059QVH0;A0A059QTW9;A0A059QS59;A0A342LG30;A0A1W6ER68;Q4GQP0;…	Cytochrome c oxidase subunit 2	2	MT-CO2	P00403;A0A343GT12;A0A0E3JSF1;A0A059RJF0;A0A0N6YNR7;A0A143FZ56;A0A343R0G0;A0A343H8N6;A0A343GQY4;A0A059QLX8;A0A343GID2;A0A343GB60;A0A343E999;A0A343E1A9;A0A342YTK5;A0A342Y6A5;A0A059QI72;A0A059QPE9;A0A342DHX4;A0A059RIZ2;A0A059RPV8;A0A059RNV8;A0A059RLH3;A0A059RKX5;A0A343R0H2;A0A059RKP1;A0A059RIQ8;A0A059QQA7;A0A059RI53;A0A059RFY4;A0A059R1T0;A0A059QVH0;A0A059QTW9;A0A059QS59;A0A342LG30;A0A1W6ER68;Q4GQP0;…	IFEMGPVFTL;ILYMTDEVNDPSLTIK;LLDVDNR;LNQTTFTATR;MMITSQDVLHSWAVPTLGLK;VVLPIEAPIR	ENSG00000198712.1	ENSP00000354876.1	ENST00000361739.1			COII;cox2;COX2;MT-CO2;mtCOX2		3VRJ;5Z62	A0A023QCZ2_HUMAN;A0A023QRX9_HUMAN;A0A023QZ25_HUMAN;A0A059QFD5_HUMAN;A0A059QI72_HUMAN;A0A059QLX8_HUMAN;A0A059QM31_HUMAN;A0A059QNV4_HUMAN;A0A059QPE7_HUMAN;A0A059QPE9_HUMAN;A0A059QPR4_HUMAN;A0A059QPT6_HUMAN;A0A059QPU3_HUMAN;A0A059QPY9_HUMAN;A0A059QQA7_HUMAN;A0A059QS59_HUMAN;A0A059QTV7_HUMAN;A0A059QTW9_HUMAN;A0A059QVH0_HUMAN;A0A059R1T0_HUMAN;A0A059RFY4_HUMAN;A0A059RHR2_HUMAN;A0A059RHY7_HUMAN;A0A059RI…	Color2 [A=255, R=169, G=169, B=169]	1	4	+	aerobic electron transport chain;aerobic respiration;ATP synthesis coupled electron transport;biological regulation;body fluid secretion;cellular metabolic process;cellular process;cellular respiration;electron transport chain;energy derivation by oxidation of organic compounds;establishment of localization;generation of precursor metabolites and energy;lactation;localization;metabolic process;mi…	active monoatomic ion transmembrane transporter activity;active transmembrane transporter activity;binding;catalytic activity;cation binding;copper ion binding;cytochrome-c oxidase activity;electron transfer activity;inorganic cation transmembrane transporter activity;inorganic molecular entity transmembrane transporter activity;ion binding;metal ion binding;monoatomic cation transmembrane transp…	catalytic complex;cellular anatomical entity;cytochrome complex;inner mitochondrial membrane protein complex;intracellular membrane-bounded organelle;intracellular organelle;membrane;membrane protein complex;membrane-bounded organelle;mitochondrial inner membrane;mitochondrial membrane;mitochondrial protein-containing complex;mitochondrial respiratory chain complex IV;mitochondrion;organelle;orga…	biological regulation;cellular process;cellular respiration;electron transport chain;establishment of localization;generation of precursor metabolites and energy;localization;metabolic process;regulation of biological quality;regulation of body fluid levels;secretion;transport	catalytic complex;cellular anatomical entity;intracellular membrane-bounded organelle;intracellular organelle;membrane;membrane protein complex;mitochondrion;organelle;protein-containing complex;respiratory chain complex IV	Alzheimer's disease;Cardiac muscle contraction;Huntington's disease;Oxidative phosphorylation;Parkinson's disease	COX2;COX2_TM	AGARWAL_AKT_PATHWAY_TARGETS;CHIN_BREAST_CANCER_COPY_NUMBER_UP;KEGG_ALZHEIMERS_DISEASE;KEGG_CARDIAC_MUSCLE_CONTRACTION;KEGG_HUNTINGTONS_DISEASE;KEGG_MEDICUS_ENV_FACTOR_ARSENIC_TO_ELECTRON_TRANSFER_IN_COMPLEX_IV;KEGG_MEDICUS_REFERENCE_ELECTRON_TRANSFER_IN_COMPLEX_IV;KEGG_MEDICUS_VARIANT_MUTATION_CAUSED_ABERRANT_ABETA_TO_ELECTRON_TRANSFER_IN_COMPLEX_IV;KEGG_OXIDATIVE_PHOSPHORYLATION;KEGG_PARKINSONS_…	3D-structure;Copper;Diseasevariant;Electrontransport;Magnesium;Membrane;Metal-binding;Mitochondrion;Mitochondrioninnermembrane;Primarymitochondrialdisease;Referenceproteome;Respiratorychain;Signal;Translocase;Transmembrane;Transmembranehelix;Transport	Cytochrome c oxidase, mitochondrial;Ecsit complex (ECSIT, MT-CO2, GAPDH, TRAF6, NDUFAF1);Ecsit complex (ECSIT, MT-CO2, NDUFA1, MT-ND1, TRAF6, NDUFAF1)	GO:0006091;GO:0006123;GO:0006810;GO:0007589;GO:0007595;GO:0008152;GO:0009060;GO:0009987;GO:0015980;GO:0019646;GO:0022900;GO:0022904;GO:0042773;GO:0044237;GO:0045333;GO:0046903;GO:0050878;GO:0051179;GO:0051234;GO:0065007;GO:0065008	GO:0003824;GO:0004129;GO:0005215;GO:0005488;GO:0005507;GO:0008324;GO:0009055;GO:0015075;GO:0015078;GO:0015318;GO:0015399;GO:0015453;GO:0016491;GO:0016675;GO:0022804;GO:0022853;GO:0022857;GO:0022890;GO:0043167;GO:0043169;GO:0046872;GO:0046914	GO:0005739;GO:0005743;GO:0005751;GO:0016020;GO:0019866;GO:0031090;GO:0031966;GO:0032991;GO:0043226;GO:0043227;GO:0043229;GO:0043231;GO:0045277;GO:0070069;GO:0070469;GO:0098796;GO:0098798;GO:0098800;GO:0098803;GO:0110165;GO:1902494	GO:0006091;GO:0006810;GO:0008152;GO:0009987;GO:0022900;GO:0045333;GO:0046903;GO:0050878;GO:0051179;GO:0051234;GO:0065007;GO:0065008	GO:0005739;GO:0016020;GO:0032991;GO:0043226;GO:0043229;GO:0043231;GO:0045277;GO:0098796;GO:0110165;GO:1902494	IPR001505;IPR002429;IPR008972;IPR011759;IPR014222;IPR034210;IPR036257;IPR045187	CcO_II;CcO_II_C;CcO_II-like_C;Copper_CuA;Cupredoxin;Cyt_c_oxidase_su2;Cyt_c_oxidase_su2_TM_dom;Cyt_c_oxidase_su2_TM_sf	ko00190;ko04260;ko05010;ko05012;ko05016	220110;516040	PR01166	CYCOXIDASEII	PS00078;PS50857;PS50999	COX2;COX2_CUA;COX2_TM	Cytochrome c oxidase subunit 2;cytochrome-c oxidase	R-HSA-5628897;R-HSA-611105;R-HSA-9707564
+	1.73542	-0.706976	A0A023T6R1;Q96A72;F5H6P7;F5H6N1;F5H3U9;F5H124	Protein mago nashi homolog 2	3	FLJ10292	A0A023T6R1;Q96A72;F5H6P7;F5H6N1;F5H3U9	AVASDFYLR;EDDALWPPPDR;IGSLIDVNQSK;IGSLIDVNQSKDPEGLR;IIDDSEITK;IIDDSEITKEDDALWPPPDR;SVMEELK;SVMEELKR;VFYYLVQDLK	ENSG00000111196.10	ENSP00000319240.2;ENSP00000437462.1;ENSP00000437512.1;ENSP00000437548.1;ENSP00000439091.1;ENSP00000439698.1;ENSP00000442440.1;ENSP00000485778.1	ENST00000320756.7;ENST00000539554.5;ENST00000540074.5;ENST00000543929.5;ENST00000544850.5;ENST00000545236.5;ENST00000546173.5;ENST00000625272.1			FLJ10292;MAGOHB		5XJC;5YZG;6ICZ;6QDV	A0A023T6R1_HUMAN;F5H124_HUMAN;F5H3U9_HUMAN;F5H6N1_HUMAN;F5H6P7_HUMAN;MGN2_HUMAN	Color2 [A=255, R=169, G=169, B=169]	1	4	+	aromatic compound catabolic process;biological regulation;catabolic process;cellular aromatic compound metabolic process;cellular catabolic process;cellular localization;cellular metabolic process;cellular nitrogen compound catabolic process;cellular nitrogen compound metabolic process;cellular process;establishment of localization;establishment of localization in cell;establishment of RNA locali…	binding;nucleic acid binding;organic cyclic compound binding;RNA binding	ATPase inhibitor complex;catalytic complex;catalytic step 1 spliceosome;catalytic step 2 spliceosome;cell body;cellular anatomical entity;cytosol;exon-exon junction complex;exon-exon junction subcomplex mago-y14;intracellular membrane-bounded organelle;intracellular organelle;membrane-bounded organelle;neuronal cell body;nuclear protein-containing complex;nucleoplasm;nucleus;organelle;precatalyti…	biological regulation;catabolic process;cellular aromatic compound metabolic process;cellular localization;cellular nitrogen compound metabolic process;cellular process;establishment of localization;heterocycle metabolic process;localization;macromolecule catabolic process;macromolecule metabolic process;metabolic process;mRNA metabolic process;mRNA processing;nitrogen compound metabolic process;…	catalytic complex;cellular anatomical entity;cytosol;intracellular membrane-bounded organelle;intracellular organelle;neuronal cell body;nucleoplasm;nucleus;organelle;protein-containing complex;ribonucleoprotein complex;spliceosomal complex	mRNA surveillance pathway;RNA transport;Spliceosome	Mago_nashi	BENPORATH_PROLIFERATION;BERTUCCI_MEDULLARY_VS_DUCTAL_BREAST_CANCER_UP;BRUINS_UVC_RESPONSE_LATE;CHANDRAN_METASTASIS_UP;DODD_NASOPHARYNGEAL_CARCINOMA_DN;FISCHER_DREAM_TARGETS;GARY_CD5_TARGETS_DN;GRAESSMANN_APOPTOSIS_BY_DOXORUBICIN_DN;GRAESSMANN_RESPONSE_TO_MC_AND_DOXORUBICIN_DN;HELLER_HDAC_TARGETS_DN;JOHNSTONE_PARVB_TARGETS_3_DN;KEGG_SPLICEOSOME;KESHELAVA_MULTIPLE_DRUG_RESISTANCE;KORKOLA_EMBRYONAL_…	3D-structure;Acetylation;Directproteinsequencing;mRNAprocessing;mRNAsplicing;mRNAtransport;Nucleus;Proteomicsidentification;Referenceproteome;RNA-binding;Spliceosome;Transport		GO:0000184;GO:0000375;GO:0000377;GO:0000398;GO:0000956;GO:0006139;GO:0006396;GO:0006397;GO:0006401;GO:0006402;GO:0006405;GO:0006406;GO:0006725;GO:0006807;GO:0006810;GO:0006913;GO:0008152;GO:0008380;GO:0009056;GO:0009057;GO:0009889;GO:0009890;GO:0009892;GO:0009894;GO:0009987;GO:0010468;GO:0010556;GO:0010558;GO:0010605;GO:0010629;GO:0015931;GO:0016070;GO:0016071;GO:0019219;GO:0019222;GO:0019439;GO:…	GO:0003676;GO:0003723;GO:0005488;GO:0097159	GO:0005634;GO:0005654;GO:0005681;GO:0005684;GO:0005829;GO:0032991;GO:0035145;GO:0043025;GO:0043226;GO:0043227;GO:0043229;GO:0043231;GO:0044297;GO:0071005;GO:0071006;GO:0071011;GO:0071012;GO:0071013;GO:0110165;GO:0140513;GO:1902494;GO:1903503;GO:1990501;GO:1990904	GO:0000375;GO:0006139;GO:0006396;GO:0006397;GO:0006401;GO:0006725;GO:0006807;GO:0006810;GO:0006913;GO:0008152;GO:0008380;GO:0009056;GO:0009057;GO:0009987;GO:0015931;GO:0016070;GO:0016071;GO:0019222;GO:0034641;GO:0034655;GO:0043170;GO:0044238;GO:0046483;GO:0050789;GO:0051169;GO:0051179;GO:0051234;GO:0051641;GO:0065007	GO:0005634;GO:0005654;GO:0005681;GO:0005829;GO:0032991;GO:0043025;GO:0043226;GO:0043229;GO:0043231;GO:0110165;GO:1902494;GO:1990904	IPR004023;IPR036605	Mago_nashi;Mago_nashi_sf	ko03013;ko03015;ko03040	619552					Protein mago nashi homolog 2	R-HSA-159236;R-HSA-72163;R-HSA-72187;R-HSA-73856;R-HSA-9010553;R-HSA-975957
+	1.46057	2.02631	A0A024R2F9;Q9BTV4;Q8TEP9;A0A0S2Z5N2;V9GY05	Transmembrane protein 43	26	TMEM43	A0A024R2F9;Q9BTV4;Q8TEP9;A0A0S2Z5N2	DLVNIGLK;FFLSSGLIDK;GDFFYHSENPK;GDQLVPFSTK;HVEMYQWVETEESR;LEDPHVDIIR;LLSDPNYGVHLPAVK;LVHIIGALR;TATSLAEGLSLVVSPDSIHSVAPENEGR;TSSQPGFLER;VSFSYAGLSGDDPDLGPAHVVTVIAR;YPEVGDLR;YSYNTEWR	ENSG00000170876.8;ENSG00000268279.4	ENSP00000303992.5;ENSP00000476275.1	ENST00000306077.5;ENST00000608606.1			FLJ00144;TMEM43			A0A024R2F9_HUMAN;A0A0S2Z5N2_HUMAN;Q8TEP9_HUMAN;TMM43_HUMAN;V9GY05_HUMAN	Color2 [A=255, R=169, G=169, B=169]	1	4	+	biological process involved in interspecies interaction between organisms;cellular component organization;cellular component organization or biogenesis;cellular process;defense response;defense response to other organism;immune response;immune system process;innate immune response;lipid metabolic process;membrane organization;metabolic process;nuclear membrane organization;organic substance metab…	binding;identical protein binding;protein binding;protein self-association	cellular anatomical entity;endoplasmic reticulum lumen;endoplasmic reticulum membrane;envelope;Golgi apparatus;intracellular membrane-bounded organelle;intracellular organelle;intracellular organelle lumen;membrane;membrane-bounded organelle;membrane-enclosed lumen;nuclear envelope;nuclear inner membrane;nuclear membrane;organelle;organelle envelope;organelle inner membrane;organelle lumen;organe…	biological process involved in interspecies interaction between organisms;cellular component organization;cellular component organization or biogenesis;cellular process;defense response to other organism;immune response;immune system process;lipid metabolic process;membrane organization;metabolic process;primary metabolic process;response to biotic stimulus;response to external stimulus;response …	cellular anatomical entity;Golgi apparatus;intracellular membrane-bounded organelle;intracellular organelle;membrane;nuclear envelope;organelle;organelle envelope;organelle lumen;plasma membrane		TMEM43	AGUIRRE_PANCREATIC_CANCER_COPY_NUMBER_DN;BENPORATH_NANOG_TARGETS;CASTELLANO_NRAS_TARGETS_UP;CHEMNITZ_RESPONSE_TO_PROSTAGLANDIN_E2_DN;CHEN_METABOLIC_SYNDROM_NETWORK;CHIARADONNA_NEOPLASTIC_TRANSFORMATION_CDC25_DN;DURCHDEWALD_SKIN_CARCINOGENESIS_DN;IVANOVA_HEMATOPOIESIS_LATE_PROGENITOR;JOHNSTONE_PARVB_TARGETS_3_UP;LANDIS_ERBB2_BREAST_PRENEOPLASTIC_DN;LANDIS_ERBB2_BREAST_TUMORS_324_DN;LANDIS_ERBB2_BR…	Acetylation;Cardiomyopathy;Cellmembrane;Deafness;Diseasevariant;Emery-Dreifussmusculardystrophy;Endoplasmicreticulum;Immunity;Innateimmunity;Membrane;Neuropathy;Non-syndromicdeafness;Nucleus;Referenceproteome;Transmembrane;Transmembranehelix		GO:0002376;GO:0006629;GO:0006950;GO:0006952;GO:0006955;GO:0008152;GO:0009605;GO:0009607;GO:0009987;GO:0016043;GO:0043207;GO:0044238;GO:0044419;GO:0045087;GO:0050896;GO:0051707;GO:0061024;GO:0071704;GO:0071763;GO:0071840;GO:0098542	GO:0005488;GO:0005515;GO:0042802;GO:0043621	GO:0005635;GO:0005637;GO:0005788;GO:0005789;GO:0005794;GO:0005886;GO:0016020;GO:0019866;GO:0031090;GO:0031965;GO:0031967;GO:0031974;GO:0031975;GO:0043226;GO:0043227;GO:0043229;GO:0043231;GO:0043233;GO:0070013;GO:0110165	GO:0002376;GO:0006629;GO:0006950;GO:0006955;GO:0008152;GO:0009605;GO:0009607;GO:0009987;GO:0016043;GO:0044238;GO:0044419;GO:0050896;GO:0061024;GO:0071840;GO:0098542	GO:0005635;GO:0005794;GO:0005886;GO:0016020;GO:0031967;GO:0043226;GO:0043229;GO:0043231;GO:0043233;GO:0110165	IPR012430	TMEM43_fam		604400;612048;614302;619832					Transmembrane protein 43
+	1.35134	1.50898	A0A024R542;Q9C0C2;E9PKK0;A0A2R8Y5C4;B3KXS7;Q9C0C2-2	182 kDa tankyrase-1-binding protein	40	TNKS1BP1	A0A024R542;Q9C0C2	DVSLGDWEFGK;ELGVGQMDWGNNLGLR;FAATTVEEILAK;GVGQADWTPDLGLR	ENSG00000149115.14	ENSP00000350990.3;ENSP00000431616.1;ENSP00000437271.1;ENSP00000494351.1	ENST00000358252.8;ENST00000528882.5;ENST00000530920.1;ENST00000532437.1			TNKS1BP1			A0A024R542_HUMAN;A0A2R8Y5C4_HUMAN;B3KXS7_HUMAN;E9PKK0_HUMAN;TB182_HUMAN	Color2 [A=255, R=169, G=169, B=169]	1	4	+	aromatic compound biosynthetic process;aromatic compound catabolic process;biological regulation;biosynthetic process;catabolic process;cellular aromatic compound metabolic process;cellular biosynthetic process;cellular catabolic process;cellular component organization;cellular component organization or biogenesis;cellular metabolic process;cellular nitrogen compound biosynthetic process;cellular…	ankyrin repeat binding;binding;cadherin binding;cell adhesion molecule binding;enzyme binding;protein binding;protein domain specific binding;protein-containing complex binding	adherens junction;anchoring junction;CCR4-NOT complex;cell junction;cell-cell junction;cellular anatomical entity;chromatin;cytoplasm;cytoskeleton;cytosol;heterochromatin;intracellular membrane-bounded organelle;intracellular non-membrane-bounded organelle;intracellular organelle;intracellular protein-containing complex;membrane;membrane-bounded organelle;non-membrane-bounded organelle;nucleus;or…	biological regulation;biosynthetic process;catabolic process;cellular aromatic compound metabolic process;cellular component organization;cellular component organization or biogenesis;cellular nitrogen compound metabolic process;cellular process;chromosome organization;DNA damage response;DNA metabolic process;DNA repair;heterocycle metabolic process;macromolecule biosynthetic process;macromolecu…	cell junction;cellular anatomical entity;cytoplasm;cytoskeleton;cytosol;intracellular membrane-bounded organelle;intracellular non-membrane-bounded organelle;intracellular organelle;membrane;non-membrane-bounded organelle;nucleus;organelle;plasma membrane;protein-containing complex;protein-DNA complex		Tankyrase_bdg_C	CHARAFE_BREAST_CANCER_LUMINAL_VS_MESENCHYMAL_UP;MCCABE_BOUND_BY_HOXC6;MIKKELSEN_ES_LCP_WITH_H3K4ME3;MIKKELSEN_IPS_LCP_WITH_H3K4ME3;MIKKELSEN_MCV6_LCP_WITH_H3K4ME3;MIKKELSEN_MEF_LCP_WITH_H3K4ME3;NUYTTEN_EZH2_TARGETS_UP;REACTOME_DEADENYLATION_DEPENDENT_MRNA_DECAY;REACTOME_DEADENYLATION_OF_MRNA;REACTOME_DEVELOPMENTAL_BIOLOGY;REACTOME_M_DECAY_DEGRADATION_OF_MATERNAL_MRNAS_BY_MATERNALLY_STORED_FACTORS…	ADP-ribosylation;Alternativesplicing;Chromosome;Cytoplasm;Cytoskeleton;Methylation;Nucleus;Phosphoprotein;Proteomicsidentification;Referenceproteome	CCR4-NOT-CNOT7-CNOT6 complex;CCR4-NOT-CNOT7-CNOT6L complex;CCR4-NOT-CNOT8-CNOT6 complex;CCR4-NOT-CNOT8-CNOT6L complex	GO:0000289;GO:0000723;GO:0000956;GO:0001932;GO:0001934;GO:0006139;GO:0006259;GO:0006278;GO:0006281;GO:0006302;GO:0006401;GO:0006402;GO:0006725;GO:0006807;GO:0006950;GO:0006974;GO:0006996;GO:0007004;GO:0008152;GO:0009056;GO:0009057;GO:0009058;GO:0009059;GO:0009314;GO:0009628;GO:0009889;GO:0009890;GO:0009892;GO:0009893;GO:0009987;GO:0010212;GO:0010468;GO:0010556;GO:0010558;GO:0010562;GO:0010604;GO:…	GO:0005488;GO:0005515;GO:0019899;GO:0019904;GO:0044877;GO:0045296;GO:0050839;GO:0071532	GO:0000785;GO:0000792;GO:0005634;GO:0005737;GO:0005829;GO:0005856;GO:0005886;GO:0005911;GO:0005912;GO:0016020;GO:0030014;GO:0030054;GO:0032991;GO:0032993;GO:0043226;GO:0043227;GO:0043228;GO:0043229;GO:0043231;GO:0043232;GO:0070161;GO:0110165;GO:0140535	GO:0006139;GO:0006259;GO:0006281;GO:0006401;GO:0006725;GO:0006807;GO:0006950;GO:0006974;GO:0006996;GO:0008152;GO:0009056;GO:0009057;GO:0009058;GO:0009059;GO:0009628;GO:0009987;GO:0016043;GO:0016070;GO:0016071;GO:0019222;GO:0031399;GO:0032200;GO:0034641;GO:0034655;GO:0043170;GO:0044238;GO:0046483;GO:0050789;GO:0050896;GO:0051276;GO:0065007;GO:0071840	GO:0005634;GO:0005737;GO:0005829;GO:0005856;GO:0005886;GO:0016020;GO:0030054;GO:0032991;GO:0032993;GO:0043226;GO:0043228;GO:0043229;GO:0043231;GO:0043232;GO:0110165	IPR032764;IPR040006	Tankyrase-bd_C;TNKS1BP1-like		607104					182 kDa tankyrase-1-binding protein	R-HSA-429947;R-HSA-6804115		SM01319	Tankyrase_bdg_C
+	2.21591	1.35307	Q86TY5;Q6FGL0;A0A024R693;Q59FR8;P17931;Q6NVH9;G3V3R6	Galectin;Galectin-3	49	LGALS3	Q86TY5;Q6FGL0;A0A024R693;Q59FR8;P17931;Q6NVH9;G3V3R6	GNDVAFHFNPR;IALDFQR;IQVLVEPDHFK;LDNNWGR;MLITILGTVKPNANR;QSVFPFESGKPFK;VAVNDAHLLQYNHR	ENSG00000131981.16	ENSP00000254301.9;ENSP00000451381.1	ENST00000254301.14;ENST00000554715.1			LGALS3		1A3K;1KJL;1KJR;2NMN;2NMO;2NN8;2XG3;3AYA;3AYC;3AYD;3AYE;3T1L;3T1M;3ZSJ;3ZSK;3ZSL;3ZSM;4BLI;4BLJ;4BM8;4JC1;4JCK;4LBJ;4LBK;4LBL;4LBM;4LBN;4LBO;4R9A;4R9B;4R9C;4R9D;4RL7;4XBN;5E88;5E89;5E8A;5EXO;5H9P;5H9R;5IUQ;5NF7;5NF9;5NFA;5NFB;5NFC;5OAX;5ODY;6B8K;6EOG;6EOL;6EXY;6EYM;6F2Q;6F6Y;6FK2;6FOF;6G0V;6H64;6I74;6I75;6I76;6I77;6I78;6KXA;6KXB;6Q0Q;6Q17;6QGE;6QGF;6QLN;6QLO;6QLP;6QLQ;6QLR;6QLS;6QLT;6QLU;6RHL;6RHM…	A0A024R693_HUMAN;G3V3R6_HUMAN;LEG3_HUMAN;Q59FR8_HUMAN;Q6FGL0_HUMAN;Q6NVH9_HUMAN;Q86TY5_HUMAN	Color2 [A=255, R=169, G=169, B=169]	1	4	+	biological process involved in interspecies interaction between organisms;biological regulation;cell chemotaxis;cell differentiation;cell migration;cell motility;cellular aromatic compound metabolic process;cellular developmental process;cellular metabolic process;cellular nitrogen compound metabolic process;cellular process;chemotaxis;defense response;defense response to other organism;developme…	binding;carbohydrate binding;chemoattractant activity;enzyme binding;enzyme inhibitor activity;enzyme regulator activity;extracellular matrix binding;IgE binding;immunoglobulin binding;laminin binding;molecular adaptor activity;molecular condensate scaffold activity;molecular function activator activity;molecular function inhibitor activity;molecular function regulator activity;nucleic acid bindi…	bounding membrane of organelle;cell surface;cellular anatomical entity;collagen-containing extracellular matrix;cytoplasm;cytoplasmic vesicle membrane;cytosol;external encapsulating structure;extracellular exosome;extracellular matrix;extracellular membrane-bounded organelle;extracellular organelle;extracellular region;extracellular space;extracellular vesicle;ficolin-1-rich granule membrane;immu…	biological process involved in interspecies interaction between organisms;biological regulation;cell differentiation;cell motility;cellular aromatic compound metabolic process;cellular nitrogen compound metabolic process;cellular process;defense response to other organism;developmental process;heterocycle metabolic process;immune response;immune system process;locomotion;macromolecule metabolic p…	cell surface;cellular anatomical entity;cytoplasm;cytosol;external encapsulating structure;extracellular matrix;extracellular organelle;extracellular region;extracellular space;intracellular membrane-bounded organelle;intracellular organelle;membrane;nucleoplasm;nucleus;organelle;plasma membrane;protein-containing complex;ribonucleoprotein complex;spliceosomal complex;vesicle		Gal-bind_lectin	ACEVEDO_LIVER_CANCER_WITH_H3K27ME3_DN;AKL_HTLV1_INFECTION_UP;ANDERSEN_CHOLANGIOCARCINOMA_CLASS2;BAE_BRCA1_TARGETS_UP;BENPORATH_EED_TARGETS;BENPORATH_ES_WITH_H3K27ME3;BENPORATH_PRC2_TARGETS;BENPORATH_SUZ12_TARGETS;BROWNE_HCMV_INFECTION_24HR_DN;BRUINS_UVC_RESPONSE_VIA_TP53_GROUP_D;BUYTAERT_PHOTODYNAMIC_THERAPY_STRESS_UP;CARRILLOREIXACH_MRS3_VS_LOWER_RISK_HEPATOBLASTOMA_DN;CHEN_METABOLIC_SYNDROM_NET…	3D-structure;Acetylation;Cytoplasm;Differentiation;Disulfidebond;IgE-bindingprotein;Immunity;Innateimmunity;Lectin;mRNAprocessing;mRNAsplicing;Nucleus;Phosphoprotein;Proteomicsidentification;Referenceproteome;Repeat;Secreted;Spliceosome	NG2-galectin-3-alpha3beta1-integrin complex;SMN containing complex	GO:0002376;GO:0002548;GO:0002682;GO:0002683;GO:0002684;GO:0002685;GO:0002687;GO:0002694;GO:0002695;GO:0002697;GO:0002698;GO:0006139;GO:0006396;GO:0006397;GO:0006725;GO:0006807;GO:0006935;GO:0006950;GO:0006952;GO:0006955;GO:0007162;GO:0008152;GO:0008380;GO:0009605;GO:0009607;GO:0009892;GO:0009966;GO:0009968;GO:0009987;GO:0010563;GO:0010605;GO:0010646;GO:0010648;GO:0010921;GO:0010923;GO:0010959;GO:…	GO:0003676;GO:0003723;GO:0004857;GO:0004864;GO:0005102;GO:0005488;GO:0005515;GO:0019208;GO:0019212;GO:0019863;GO:0019865;GO:0019888;GO:0019899;GO:0019902;GO:0019903;GO:0030234;GO:0030246;GO:0030545;GO:0030546;GO:0030674;GO:0042056;GO:0043236;GO:0044877;GO:0048018;GO:0050840;GO:0060090;GO:0097159;GO:0098772;GO:0140677;GO:0140678;GO:0140693	GO:0001772;GO:0005576;GO:0005615;GO:0005634;GO:0005654;GO:0005681;GO:0005737;GO:0005743;GO:0005829;GO:0005886;GO:0009986;GO:0012506;GO:0016020;GO:0019866;GO:0030312;GO:0030659;GO:0030667;GO:0031012;GO:0031090;GO:0031966;GO:0031982;GO:0032991;GO:0043226;GO:0043227;GO:0043229;GO:0043230;GO:0043231;GO:0062023;GO:0065010;GO:0070062;GO:0098588;GO:0101003;GO:0110165;GO:0140513;GO:1903561;GO:1990904	GO:0002376;GO:0006139;GO:0006396;GO:0006397;GO:0006725;GO:0006807;GO:0006950;GO:0006955;GO:0008152;GO:0008380;GO:0009605;GO:0009607;GO:0009987;GO:0016070;GO:0016071;GO:0019222;GO:0030154;GO:0031399;GO:0032502;GO:0032880;GO:0034641;GO:0040011;GO:0043170;GO:0044238;GO:0044419;GO:0046483;GO:0048870;GO:0050789;GO:0050790;GO:0050896;GO:0051049;GO:0065007;GO:0065009;GO:0098542	GO:0005576;GO:0005615;GO:0005634;GO:0005654;GO:0005681;GO:0005737;GO:0005829;GO:0005886;GO:0009986;GO:0016020;GO:0030312;GO:0031012;GO:0031982;GO:0032991;GO:0043226;GO:0043229;GO:0043230;GO:0043231;GO:0110165;GO:1990904	IPR001079;IPR013320;IPR044156	ConA-like_dom_sf;Galectin_CRD;Galectin-like		153619			PS51304	GALECTIN	Galectin;Galectin-3	R-HSA-6798695;R-HSA-879415;R-HSA-8939246;R-HSA-8941333		SM00276;SM00908	Gal-bind_lectin;GLECT
+	2.63995	1.68039	A0A024R6I3;Q53GF9;P49755;G3V2K7;B4DL12;B4DZH3	Transmembrane emp24 domain-containing protein 10	53	TMED10	A0A024R6I3;Q53GF9;P49755;G3V2K7;B4DL12	DLLVTGAYEISDQSGGAGGLR;IPDQLVILDMK;ITDSAGHILYSK;LEDLSESIVNDFAYMK;LKPLEVELR	ENSG00000170348.9	ENSP00000303145.4;ENSP00000450726.1	ENST00000303575.9;ENST00000555873.1			TMED10			A0A024R6I3_HUMAN;B4DL12_HUMAN;B4DZH3_HUMAN;G3V2K7_HUMAN;Q53GF9_HUMAN;TMEDA_HUMAN	Color2 [A=255, R=169, G=169, B=169]	1	4	+	biological regulation;cellular component assembly;cellular component organization;cellular component organization or biogenesis;cellular localization;cellular macromolecule localization;cellular process;COPI coating of Golgi vesicle;COPI-coated vesicle budding;COPII vesicle coating;cytosol to ERGIC protein transport;endoplasmic reticulum to Golgi vesicle-mediated transport;establishment of locali…	binding;macromolecule transmembrane transporter activity;protein binding;protein transmembrane transporter activity;protein transporter activity;SNARE binding;syntaxin binding;transmembrane transporter activity;transporter activity	bounding membrane of organelle;catalytic complex;cellular anatomical entity;cis-Golgi network;clathrin-coated vesicle;coated vesicle;coated vesicle membrane;COPI-coated vesicle;COPII-coated ER to Golgi transport vesicle;cytoplasmic vesicle;cytoplasmic vesicle membrane;endoplasmic reticulum;endoplasmic reticulum membrane;endoplasmic reticulum-Golgi intermediate compartment;endoplasmic reticulum-Go…	biological regulation;cellular component assembly;cellular component organization;cellular component organization or biogenesis;cellular localization;cellular process;establishment of localization;exocytosis;Golgi organization;Golgi vesicle transport;intracellular protein transport;localization;macromolecule localization;membrane organization;organelle organization;protein localization;protein tr…	catalytic complex;cellular anatomical entity;coated vesicle;cytoplasmic vesicle;endoplasmic reticulum;Golgi apparatus;intracellular membrane-bounded organelle;intracellular organelle;membrane;membrane protein complex;organelle;plasma membrane;protein-containing complex;vesicle		EMP24_GP25L	ACEVEDO_LIVER_CANCER_UP;ACEVEDO_LIVER_TUMOR_VS_NORMAL_ADJACENT_TISSUE_UP;BAELDE_DIABETIC_NEPHROPATHY_DN;BENPORATH_MYC_MAX_TARGETS;BENPORATH_NANOG_TARGETS;CREIGHTON_AKT1_SIGNALING_VIA_MTOR_UP;DANG_BOUND_BY_MYC;DEMAGALHAES_AGING_UP;DODD_NASOPHARYNGEAL_CARCINOMA_UP;FAELT_B_CLL_WITH_VH_REARRANGEMENTS_DN;FLECHNER_BIOPSY_KIDNEY_TRANSPLANT_OK_VS_DONOR_UP;FLECHNER_BIOPSY_KIDNEY_TRANSPLANT_REJECTED_VS_OK_…	Cellmembrane;Cytoplasmicvesicle;Directproteinsequencing;Endoplasmicreticulum;ER-Golgitransport;Glycoprotein;Golgiapparatus;Membrane;Methylation;Proteintransport;Proteomicsidentification;Referenceproteome;Signal;Transmembrane;Transmembranehelix;Transport	Gamma-secretase complex (APH1A, PSENEN, PSEN1, NCSTN, TMP21)	GO:0001817;GO:0001819;GO:0006810;GO:0006886;GO:0006887;GO:0006888;GO:0006890;GO:0006900;GO:0006901;GO:0006903;GO:0006996;GO:0007030;GO:0008104;GO:0009889;GO:0009891;GO:0009893;GO:0009987;GO:0010468;GO:0010556;GO:0010557;GO:0010604;GO:0010628;GO:0015031;GO:0016043;GO:0016050;GO:0016192;GO:0019222;GO:0022607;GO:0031323;GO:0031325;GO:0031326;GO:0031328;GO:0032652;GO:0032732;GO:0032879;GO:0032880;GO:…	GO:0000149;GO:0005215;GO:0005488;GO:0005515;GO:0008320;GO:0019905;GO:0022857;GO:0022884;GO:0140318	GO:0000139;GO:0005783;GO:0005789;GO:0005793;GO:0005794;GO:0005798;GO:0005801;GO:0005886;GO:0012506;GO:0012507;GO:0016020;GO:0030133;GO:0030134;GO:0030135;GO:0030136;GO:0030137;GO:0030140;GO:0030658;GO:0030659;GO:0030662;GO:0030667;GO:0031090;GO:0031410;GO:0031982;GO:0032991;GO:0033116;GO:0042470;GO:0042589;GO:0043226;GO:0043227;GO:0043229;GO:0043231;GO:0048770;GO:0070765;GO:0097708;GO:0098588;GO:…	GO:0006810;GO:0006886;GO:0006887;GO:0006996;GO:0007030;GO:0008104;GO:0009987;GO:0015031;GO:0016043;GO:0016050;GO:0016192;GO:0019222;GO:0022607;GO:0032880;GO:0033036;GO:0046903;GO:0048193;GO:0050789;GO:0051049;GO:0051179;GO:0051234;GO:0051641;GO:0061024;GO:0065003;GO:0065007;GO:0071840	GO:0005783;GO:0005794;GO:0005886;GO:0016020;GO:0030135;GO:0031410;GO:0031982;GO:0032991;GO:0043226;GO:0043229;GO:0043231;GO:0098796;GO:0110165;GO:1902494	IPR009038;IPR015720	Emp24-like;GOLD_dom		605406			PS50866	GOLD	Transmembrane emp24 domain-containing protein 10	R-HSA-204005;R-HSA-5694530;R-HSA-6807878;R-HSA-6811434		SM01190	EMP24_GP25L
+	1.60142	1.92306	B4DFL1;A0A024R713;P09622-3;P09622;E9PEX6;B4DMK9;P09622-2;F8WDM5;F2Z2E3	Dihydrolipoyl dehydrogenase;Dihydrolipoyl dehydrogenase, mitochondrial	56	DLD	B4DFL1;A0A024R713;P09622-3;P09622;E9PEX6;B4DMK9;P09622-2	ALTGGIAHLFK;EANLAASFGK;GIEMSEVR;IDVSIEAASGGK;IPNIYAIGDVVAGPMLAHK;NETLGGTCLNVGCIPSK;NLGLEELGIELDPR;SEEQLKEEGIEYK;VCHAHPTLSEAFR	ENSG00000091140.15	ENSP00000205402.3;ENSP00000387542.2;ENSP00000388077.1;ENSP00000390667.1;ENSP00000409590.1;ENSP00000417016.1	ENST00000205402.10;ENST00000417551.5;ENST00000437604.6;ENST00000440410.5;ENST00000450038.5;ENST00000451081.5			DLD		1ZMC;1ZMD;1ZY8;2F5Z;3RNM;5J5Z;5NHG;6HG8;6I4P;6I4Q;6I4R;6I4S;6I4T;6I4U;6I4Z;7PSC;7ZYT	A0A024R713_HUMAN;B4DFL1_HUMAN;B4DMK9_HUMAN;DLDH_HUMAN;E9PEX6_HUMAN;F2Z2E3_HUMAN;F8WDM5_HUMAN	Color2 [A=255, R=169, G=169, B=169]	1	4	+	acetyl-CoA biosynthetic process;acetyl-CoA biosynthetic process from pyruvate;acetyl-CoA metabolic process;acyl-CoA biosynthetic process;acyl-CoA metabolic process;aerobic electron transport chain;aerobic respiration;amide biosynthetic process;amide metabolic process;amino acid catabolic process;amino acid metabolic process;anatomical structure maturation;anatomical structure morphogenesis;aromat…	anion binding;binding;catalytic activity;dihydrolipoyl dehydrogenase activity;flavin adenine dinucleotide binding;heterocyclic compound binding;ion binding;nucleoside phosphate binding;nucleotide binding;organic cyclic compound binding;oxidoreductase activity;oxidoreductase activity, acting on a sulfur group of donors;oxidoreductase activity, acting on a sulfur group of donors, NAD(P) as acceptor…	acetyltransferase complex;acrosomal matrix;acrosomal vesicle;catalytic complex;cell projection;cellular anatomical entity;cilium;cytoplasmic vesicle;dihydrolipoyl dehydrogenase complex;intracellular membrane-bounded organelle;intracellular organelle;intracellular organelle lumen;intracellular vesicle;membrane-bounded organelle;membrane-enclosed lumen;mitochondrial alpha-ketoglutarate dehydrogenas…	amide metabolic process;amino acid metabolic process;biological regulation;biosynthetic process;carbohydrate derivative metabolic process;catabolic process;cell maturation;cellular aromatic compound metabolic process;cellular nitrogen compound metabolic process;cellular process;cellular respiration;developmental maturation;developmental process;electron transport chain;gastrulation;generation of …	catalytic complex;cell projection;cellular anatomical entity;cilium;cytoplasmic vesicle;intracellular membrane-bounded organelle;intracellular organelle;mitochondrion;nucleus;organelle;organelle lumen;oxidoreductase complex;oxoglutarate dehydrogenase complex;protein-containing complex;pyruvate dehydrogenase complex;secretory vesicle;tricarboxylic acid cycle enzyme complex;vesicle	Citrate cycle (TCA cycle);Glycine, serine and threonine metabolism;Glycolysis / Gluconeogenesis;Pyruvate metabolism;Valine, leucine and isoleucine degradation	Pyr_redox_2;Pyr_redox_dim	AGUIRRE_PANCREATIC_CANCER_COPY_NUMBER_UP;BLALOCK_ALZHEIMERS_DISEASE_DN;BURTON_ADIPOGENESIS_6;DIAZ_CHRONIC_MYELOGENOUS_LEUKEMIA_UP;ENK_UV_RESPONSE_KERATINOCYTE_DN;FEVR_CTNNB1_TARGETS_DN;FLECHNER_BIOPSY_KIDNEY_TRANSPLANT_OK_VS_DONOR_UP;FLECHNER_BIOPSY_KIDNEY_TRANSPLANT_REJECTED_VS_OK_DN;HEIDENBLAD_AMPLIFIED_IN_PANCREATIC_CANCER;KAAB_HEART_ATRIUM_VS_VENTRICLE_DN;KEGG_CITRATE_CYCLE_TCA_CYCLE;KEGG_GLY…	3D-structure;Acetylation;Alternativesplicing;Cellprojection;Cilium;Cytoplasmicvesicle;Diseasevariant;Disulfidebond;FAD;Flagellum;Flavoprotein;Mitochondrion;NAD;Nucleotide-binding;Nucleus;Oxidoreductase;Phosphoprotein;Proteomicsidentification;Redox-activecenter;Referenceproteome;Transitpeptide	KAT2A-Oxoglutarate dehydrogenase complex	GO:0003006;GO:0006082;GO:0006084;GO:0006085;GO:0006086;GO:0006090;GO:0006091;GO:0006120;GO:0006139;GO:0006163;GO:0006164;GO:0006508;GO:0006520;GO:0006637;GO:0006725;GO:0006753;GO:0006790;GO:0006793;GO:0006796;GO:0006807;GO:0007369;GO:0008152;GO:0009056;GO:0009058;GO:0009060;GO:0009063;GO:0009081;GO:0009083;GO:0009117;GO:0009150;GO:0009152;GO:0009165;GO:0009259;GO:0009260;GO:0009653;GO:0009987;GO:…	GO:0000166;GO:0003824;GO:0004148;GO:0005488;GO:0016491;GO:0016667;GO:0016668;GO:0036094;GO:0043167;GO:0043168;GO:0050660;GO:0097159;GO:1901265;GO:1901363	GO:0001669;GO:0005634;GO:0005739;GO:0005759;GO:0005929;GO:0005947;GO:0005967;GO:0030062;GO:0030141;GO:0031410;GO:0031514;GO:0031974;GO:0031982;GO:0032991;GO:0042995;GO:0043159;GO:0043226;GO:0043227;GO:0043229;GO:0043231;GO:0043233;GO:0045239;GO:0045240;GO:0045252;GO:0045254;GO:0070013;GO:0097708;GO:0098798;GO:0099503;GO:0110165;GO:0120025;GO:1902493;GO:1902494;GO:1990204;GO:1990234	GO:0006082;GO:0006090;GO:0006091;GO:0006139;GO:0006508;GO:0006520;GO:0006725;GO:0006790;GO:0006793;GO:0006807;GO:0007369;GO:0008152;GO:0009056;GO:0009058;GO:0009117;GO:0009987;GO:0019538;GO:0021700;GO:0022414;GO:0022900;GO:0032502;GO:0032787;GO:0034641;GO:0036211;GO:0043170;GO:0043412;GO:0043543;GO:0043603;GO:0044238;GO:0044281;GO:0045333;GO:0046483;GO:0048469;GO:0055086;GO:0065007;GO:0065008;GO:…	GO:0005634;GO:0005739;GO:0005929;GO:0031410;GO:0031982;GO:0032991;GO:0042995;GO:0043226;GO:0043229;GO:0043231;GO:0043233;GO:0045239;GO:0045252;GO:0045254;GO:0099503;GO:0110165;GO:1902494;GO:1990204	IPR001100;IPR004099;IPR006258;IPR012999;IPR016156;IPR023753;IPR036188	FAD/NAD-bd_sf;FAD/NAD-binding_dom;FAD/NAD-linked_Rdtase_dimer_sf;Lipoamide_DH;Pyr_nuc-diS_OxRdtase;Pyr_nucl-diS_OxRdtase_dimer;Pyr_OxRdtase_I_AS	ko00010;ko00020;ko00260;ko00280;ko00620	238331;246900	PR00368;PR00411	FADPNR;PNDRDTASEI	PS00076	PYRIDINE_REDOX_1	Dihydrolipoyl dehydrogenase;Dihydrolipoyl dehydrogenase, mitochondrial	R-HSA-204174;R-HSA-389661;R-HSA-5362517;R-HSA-6783984;R-HSA-70268;R-HSA-70895;R-HSA-71064;R-HSA-71403
+	1.44145	-0.673914	A0A024R897;B3KPC7;Q9BPX5	Actin-related protein 2/3 complex subunit 5;Actin-related protein 2/3 complex subunit 5-like protein	65	ARPC5L	A0A024R897;B3KPC7;Q9BPX5	ALAVGGLGSIIR;FVDEQEEAAAAAAEPGPDPSEVDGLLR;NGVDLLMK;SSEIEQAVQSLDR	ENSG00000136950.13	ENSP00000259477.6;ENSP00000345361.2	ENST00000259477.6;ENST00000353214.6			ARPC5L		6YW6	A0A024R897_HUMAN;ARP5L_HUMAN;B3KPC7_HUMAN	Color2 [A=255, R=169, G=169, B=169]	1	4	+	actin filament organization;actin nucleation;Arp2/3 complex-mediated actin nucleation;biological regulation;cell migration;cell motility;cellular component organization;cellular component organization or biogenesis;cellular process;regulation of actin cytoskeleton organization;regulation of actin filament length;regulation of actin filament organization;regulation of actin filament polymerization…	actin binding;actin filament binding;binding;cytoskeletal protein binding;protein binding;protein-containing complex binding	anchoring junction;Arp2/3 protein complex;cell junction;cell-substrate junction;cellular anatomical entity;cytoplasm;extracellular exosome;extracellular membrane-bounded organelle;extracellular organelle;extracellular vesicle;focal adhesion;glutamatergic synapse;membrane-bounded organelle;organelle;protein-containing complex;synapse;vesicle	biological regulation;cell motility;cellular component organization;cellular component organization or biogenesis;cellular process;regulation of biological process;regulation of biological quality;regulation of organelle organization	cell junction;cellular anatomical entity;cytoplasm;extracellular organelle;glutamatergic synapse;organelle;protein-containing complex;synapse;vesicle	Bacterial invasion of epithelial cells;Fc gamma R-mediated phagocytosis;Pathogenic Escherichia coli infection;Regulation of actin cytoskeleton;Shigellosis	P16-Arc	BASAKI_YBX1_TARGETS_UP;BLALOCK_ALZHEIMERS_DISEASE_DN;BRUINS_UVC_RESPONSE_LATE;CREIGHTON_ENDOCRINE_THERAPY_RESISTANCE_3;FULCHER_INFLAMMATORY_RESPONSE_LECTIN_VS_LPS_UP;GINESTIER_BREAST_CANCER_ZNF217_AMPLIFIED_DN;HIRSCH_CELLULAR_TRANSFORMATION_SIGNATURE_UP;KEGG_FC_GAMMA_R_MEDIATED_PHAGOCYTOSIS;KEGG_MEDICUS_PATHOGEN_ESCHERICHIA_EAE_TIR_TCCP_TO_ACTIN_SIGNALING_PATHWAY;KEGG_MEDICUS_PATHOGEN_ESCHERICHIA…	3D-structure;Actin-binding;Cytoplasm;Cytoskeleton;Directproteinsequencing;Phosphoprotein;Referenceproteome		GO:0007015;GO:0008064;GO:0009987;GO:0016043;GO:0016477;GO:0030832;GO:0030833;GO:0032271;GO:0032535;GO:0032956;GO:0032970;GO:0033043;GO:0034314;GO:0043254;GO:0044087;GO:0045010;GO:0048870;GO:0050789;GO:0050794;GO:0051128;GO:0051493;GO:0065007;GO:0065008;GO:0071840;GO:0090066;GO:0097435;GO:0110053;GO:1902903	GO:0003779;GO:0005488;GO:0005515;GO:0008092;GO:0044877;GO:0051015	GO:0005737;GO:0005885;GO:0005925;GO:0030054;GO:0030055;GO:0031982;GO:0032991;GO:0043226;GO:0043227;GO:0043230;GO:0045202;GO:0065010;GO:0070062;GO:0070161;GO:0098978;GO:0110165;GO:1903561	GO:0009987;GO:0016043;GO:0033043;GO:0048870;GO:0050789;GO:0065007;GO:0065008;GO:0071840	GO:0005737;GO:0030054;GO:0031982;GO:0032991;GO:0043226;GO:0043230;GO:0045202;GO:0098978;GO:0110165	IPR006789;IPR036743	ARPC5;ARPC5_sf	ko04666;ko04810;ko05100;ko05130;ko05131						Actin-related protein 2/3 complex subunit 5;Actin-related protein 2/3 complex subunit 5-like protein
+	2.21359	2.4626	A0A3B3IRN5;A0A024R971;Q06828;B3KS64;B4E1J3;B3KYB3	Fibromodulin	69	FMOD	A0A3B3IRN5;A0A024R971;Q06828;B3KS64;B4E1J3	ELHLDHNQISR;IPPVNTNLENLYLQGNR;YLPFVPSR	ENSG00000122176.12	ENSP00000347041.4;ENSP00000496856.1	ENST00000354955.5;ENST00000647586.1			FMOD		5MX0	A0A024R971_HUMAN;A0A3B3IRN5_HUMAN;B3KS64_HUMAN;B3KYB3_HUMAN;B4E1J3_HUMAN;FMOD_HUMAN	Color2 [A=255, R=169, G=169, B=169]	1	4	+	cellular component assembly;cellular component organization;cellular component organization or biogenesis;cellular process;collagen fibril organization;external encapsulating structure organization;extracellular matrix organization;extracellular structure organization;protein-containing complex assembly;protein-containing complex organization;supramolecular fiber organization;transforming growth …		cellular anatomical entity;collagen-containing extracellular matrix;external encapsulating structure;extracellular matrix;extracellular region;extracellular space;Golgi lumen;intracellular organelle lumen;lysosomal lumen;membrane-enclosed lumen;organelle lumen;vacuolar lumen	cellular component assembly;cellular component organization;cellular component organization or biogenesis;cellular process;external encapsulating structure organization;extracellular matrix organization;extracellular structure organization;protein-containing complex assembly	cellular anatomical entity;external encapsulating structure;extracellular matrix;extracellular region;extracellular space;organelle lumen		LRR_6;LRR_8;LRRNT	ACEVEDO_METHYLATED_IN_LIVER_CANCER_DN;AFFAR_YY1_TARGETS_DN;BIOCARTA_SLRP_PATHWAY;BLANCO_MELO_MERS_COV_INFECTION_MCR5_CELLS_DN;BOQUEST_STEM_CELL_UP;BROWNE_HCMV_INFECTION_10HR_UP;BRUINS_UVC_RESPONSE_LATE;BRUINS_UVC_RESPONSE_VIA_TP53_GROUP_D;CHANDRAN_METASTASIS_DN;CHANG_IMMORTALIZED_BY_HPV31_UP;CHEN_METABOLIC_SYNDROM_NETWORK;COLIN_PILOCYTIC_ASTROCYTOMA_VS_GLIOBLASTOMA_DN;CUI_TCF21_TARGETS_2_UP;DELYS…	3D-structure;Disulfidebond;Extracellularmatrix;Glycoprotein;Leucine-richrepeat;Proteoglycan;Proteomicsidentification;Pyrrolidonecarboxylicacid;Referenceproteome;Repeat;Secreted;Signal;Sulfation		GO:0007181;GO:0009987;GO:0016043;GO:0022607;GO:0030198;GO:0030199;GO:0043062;GO:0043933;GO:0045229;GO:0065003;GO:0071840;GO:0097435		GO:0005576;GO:0005615;GO:0005775;GO:0005796;GO:0030312;GO:0031012;GO:0031974;GO:0043202;GO:0043233;GO:0062023;GO:0070013;GO:0110165	GO:0009987;GO:0016043;GO:0022607;GO:0030198;GO:0043062;GO:0045229;GO:0065003;GO:0071840	GO:0005576;GO:0005615;GO:0030312;GO:0031012;GO:0043233;GO:0110165	IPR000372;IPR001611;IPR003591;IPR032675	Leu-rich_rpt;Leu-rich_rpt_typical-subtyp;LRR_dom_sf;LRRNT		600245			PS51450	LRR	Fibromodulin	R-HSA-2022854;R-HSA-2022857;R-HSA-3000178;R-HSA-3656225;R-HSA-3656243;R-HSA-3656244		SM00013;SM00364;SM00369	LRR_BAC;LRR_TYP;LRRNT
+	1.95589	2.14111	A0A024R9B7;P09669	Cytochrome c oxidase subunit 6C	70	COX6C	A0A024R9B7;P09669	AGIFQSVK;APEVLPKPR;AYADFYR	ENSG00000164919.11	ENSP00000297564.2;ENSP00000428150.1;ENSP00000428702.1;ENSP00000428895.1;ENSP00000428965.1;ENSP00000429410.1;ENSP00000429707.1;ENSP00000429714.1;ENSP00000429755.1;ENSP00000429991.1	ENST00000297564.6;ENST00000517682.6;ENST00000518171.5;ENST00000520271.5;ENST00000520468.7;ENST00000520517.5;ENST00000522934.5;ENST00000522940.5;ENST00000523016.1;ENST00000524245.5			COX6C		5Z62	A0A024R9B7_HUMAN;COX6C_HUMAN	Color2 [A=255, R=169, G=169, B=169]	1	4	+	aerobic electron transport chain;aerobic respiration;cellular metabolic process;cellular process;cellular respiration;electron transport chain;energy derivation by oxidation of organic compounds;generation of precursor metabolites and energy;metabolic process;mitochondrial electron transport, cytochrome c to oxygen;respiratory electron transport chain		catalytic complex;cellular anatomical entity;cytochrome complex;inner mitochondrial membrane protein complex;intracellular membrane-bounded organelle;intracellular organelle;membrane;membrane protein complex;membrane-bounded organelle;mitochondrial inner membrane;mitochondrial membrane;mitochondrial protein-containing complex;mitochondrial respiratory chain complex IV;mitochondrion;organelle;orga…	cellular process;cellular respiration;electron transport chain;generation of precursor metabolites and energy;metabolic process	catalytic complex;cellular anatomical entity;intracellular membrane-bounded organelle;intracellular organelle;membrane;membrane protein complex;mitochondrion;organelle;protein-containing complex;respiratory chain complex IV	Alzheimer's disease;Cardiac muscle contraction;Huntington's disease;Oxidative phosphorylation;Parkinson's disease	COX6C	BLALOCK_ALZHEIMERS_DISEASE_DN;CREIGHTON_ENDOCRINE_THERAPY_RESISTANCE_4;GRESHOCK_CANCER_COPY_NUMBER_UP;GRYDER_PAX3FOXO1_ENHANCERS_IN_TADS;HSIAO_HOUSEKEEPING_GENES;JISON_SICKLE_CELL_DISEASE_DN;KEGG_ALZHEIMERS_DISEASE;KEGG_CARDIAC_MUSCLE_CONTRACTION;KEGG_HUNTINGTONS_DISEASE;KEGG_MEDICUS_ENV_FACTOR_ARSENIC_TO_ELECTRON_TRANSFER_IN_COMPLEX_IV;KEGG_MEDICUS_REFERENCE_ELECTRON_TRANSFER_IN_COMPLEX_IV;KEGG_…	3D-structure;Directproteinsequencing;Membrane;Mitochondrion;Mitochondrioninnermembrane;Referenceproteome;Transmembrane;Transmembranehelix	Cytochrome c oxidase, mitochondrial	GO:0006091;GO:0006123;GO:0008152;GO:0009060;GO:0009987;GO:0015980;GO:0019646;GO:0022900;GO:0022904;GO:0044237;GO:0045333		GO:0005739;GO:0005743;GO:0005751;GO:0016020;GO:0019866;GO:0031090;GO:0031966;GO:0032991;GO:0043226;GO:0043227;GO:0043229;GO:0043231;GO:0045277;GO:0070069;GO:0098796;GO:0098798;GO:0098800;GO:0098803;GO:0110165;GO:1902494	GO:0006091;GO:0008152;GO:0009987;GO:0022900;GO:0045333	GO:0005739;GO:0016020;GO:0032991;GO:0043226;GO:0043229;GO:0043231;GO:0045277;GO:0098796;GO:0110165;GO:1902494	IPR034884;IPR037169	Cytochrome_c_oxidase_VIc_sf;Cytochrome_c_oxidase_VIc/VIIs	ko00190;ko04260;ko05010;ko05012;ko05016	124090					Cytochrome c oxidase subunit 6C	R-HSA-5628897;R-HSA-611105;R-HSA-9707564
+	2.61928	1.98718	A0A024RBB5;Q16527;F8VQR7;F8VW96	Cysteine and glycine-rich protein 2	76	CSRP2	A0A024RBB5;Q16527;F8VQR7;F8VW96	GFGYGQGAGALVHAQ;GYGYGQGAGTLNMDR;LGIKPESVQPHRPTTNPNTSK;NLDSTTVAIHDEEIYCK;SLESTTLTEK;TVYHAEEVQCDGR	ENSG00000175183.10	ENSP00000310901.5;ENSP00000449824.1;ENSP00000450056.1;ENSP00000450143.1	ENST00000311083.10;ENST00000546966.5;ENST00000547435.1;ENST00000552330.5			CSRP2			A0A024RBB5_HUMAN;CSRP2_HUMAN;F8VQR7_HUMAN;F8VW96_HUMAN	Color2 [A=255, R=169, G=169, B=169]	1	4	+	actin cytoskeleton organization;actin filament-based process;actomyosin structure organization;anatomical structure development;cell differentiation;cellular component organization;cellular component organization or biogenesis;cellular developmental process;cellular process;cytoskeleton organization;developmental process;muscle tissue development;organelle organization;sarcomere organization;tiss…	actinin binding;binding;cation binding;cytoskeletal protein binding;ion binding;metal ion binding;protein binding;structural constituent of muscle;structural molecule activity	anchoring junction;cell junction;cell-substrate junction;cellular anatomical entity;cytoplasm;focal adhesion;intracellular membrane-bounded organelle;intracellular organelle;membrane-bounded organelle;nucleus;organelle;Z disc	actin cytoskeleton organization;anatomical structure development;cell differentiation;cellular component organization;cellular component organization or biogenesis;cellular process;cytoskeleton organization;developmental process;organelle organization	cell junction;cellular anatomical entity;cytoplasm;intracellular membrane-bounded organelle;intracellular organelle;nucleus;organelle		LIM	BERENJENO_TRANSFORMED_BY_RHOA_DN;BLALOCK_ALZHEIMERS_DISEASE_UP;BREDEMEYER_RAG_SIGNALING_VIA_ATM_NOT_VIA_NFKB_UP;BROWNE_HCMV_INFECTION_48HR_DN;BURTON_ADIPOGENESIS_3;CAIRO_HEPATOBLASTOMA_CLASSES_DN;CAIRO_LIVER_DEVELOPMENT_UP;CHARAFE_BREAST_CANCER_LUMINAL_VS_MESENCHYMAL_DN;CHIARADONNA_NEOPLASTIC_TRANSFORMATION_KRAS_CDC25_UP;DELYS_THYROID_CANCER_DN;ELVIDGE_HIF1A_AND_HIF2A_TARGETS_DN;ELVIDGE_HIF1A_TAR…	Acetylation;Developmentalprotein;Differentiation;Isopeptidebond;LIMdomain;Metal-binding;Nucleus;Proteomicsidentification;Referenceproteome;Repeat;Ublconjugation;Zinc		GO:0006996;GO:0007010;GO:0009888;GO:0009987;GO:0016043;GO:0030029;GO:0030036;GO:0030154;GO:0031032;GO:0032502;GO:0045214;GO:0048856;GO:0048869;GO:0060537;GO:0071840	GO:0005198;GO:0005488;GO:0005515;GO:0008092;GO:0008307;GO:0042805;GO:0043167;GO:0043169;GO:0046872	GO:0005634;GO:0005737;GO:0005925;GO:0030018;GO:0030054;GO:0030055;GO:0043226;GO:0043227;GO:0043229;GO:0043231;GO:0070161;GO:0110165	GO:0006996;GO:0007010;GO:0009987;GO:0016043;GO:0030036;GO:0030154;GO:0032502;GO:0048856;GO:0071840	GO:0005634;GO:0005737;GO:0030054;GO:0043226;GO:0043229;GO:0043231;GO:0110165	IPR001781	Znf_LIM		601871			PS00478;PS50023	LIM_DOMAIN_1;LIM_DOMAIN_2	Cysteine and glycine-rich protein 2			SM00132	LIM
+	1.28992	2.72989	A0A1U9X8D3;A0A1U9X8D1;A0A1U9X8C7;A0A1U9X8C1;A0A0G2JHC2;A0A024RCJ8;Q6NYC8;Q6NYC8-2;Q6NYC8-3	Phostensin	78	hCG_1821276	A0A1U9X8D3;A0A1U9X8D1;A0A1U9X8C7;A0A1U9X8C1;A0A0G2JHC2;A0A024RCJ8;Q6NYC8;Q6NYC8-2	EAQGNSSAGVEAAEQRPVEDGER;ESQEQSLVQLEATEWR;GMKPTEGWK;LGIGGAQELSLRPLEAR;LLESPGVEAGEGEAEKEEAGAQGR;LSQMPAWK;SEELLAER	ENSG00000146112.12;ENSG00000206485.10;ENSG00000225060.8;ENSG00000229998.8;ENSG00000230341.8;ENSG00000231247.8;ENSG00000234000.8	ENSP00000274853.3;ENSP00000373067.4;ENSP00000382150.3;ENSP00000383400.3;ENSP00000387526.2;ENSP00000388790.2;ENSP00000399786.2;ENSP00000400129.2;ENSP00000400990.2;ENSP00000404066.2;ENSP00000405234.2;ENSP00000412456.2;ENSP00000413596.2;ENSP00000416648.2;ENSP00000480270.1;ENSP00000482578.1	ENST00000274853.8;ENST00000383573.8;ENST00000399199.7;ENST00000400554.3;ENST00000412189.2;ENST00000435929.6;ENST00000437121.2;ENST00000438815.2;ENST00000438945.6;ENST00000443517.2;ENST00000444206.6;ENST00000449705.6;ENST00000451544.6;ENST00000455935.2;ENST00000615527.1;ENST00000615892.4			PPP1R18			A0A024RCJ8_HUMAN;A0A0G2JHC2_HUMAN;A0A1U9X8C1_HUMAN;A0A1U9X8C7_HUMAN;A0A1U9X8D1_HUMAN;A0A1U9X8D3_HUMAN;PPR18_HUMAN	Color2 [A=255, R=169, G=169, B=169]	1	4	+		actin binding;binding;cytoskeletal protein binding;enzyme binding;phosphatase binding;protein binding	cellular anatomical entity;cytoplasm;cytoskeleton;intracellular non-membrane-bounded organelle;intracellular organelle;non-membrane-bounded organelle;organelle		cellular anatomical entity;cytoplasm;cytoskeleton;intracellular non-membrane-bounded organelle;intracellular organelle;non-membrane-bounded organelle;organelle		Phostensin;Phostensin_N	CHARAFE_BREAST_CANCER_LUMINAL_VS_MESENCHYMAL_DN;CREIGHTON_ENDOCRINE_THERAPY_RESISTANCE_1;ELLWOOD_MYC_TARGETS_UP;FORTSCHEGGER_PHF8_TARGETS_DN;GARY_CD5_TARGETS_UP;GEORGES_TARGETS_OF_MIR192_AND_MIR215;HUANG_DASATINIB_SENSITIVITY_UP;JOHANSSON_GLIOMAGENESIS_BY_PDGFB_UP;LIM_MAMMARY_STEM_CELL_UP;LINDGREN_BLADDER_CANCER_CLUSTER_2B;MEBARKI_HCC_PROGENITOR_FZD8CRD_UP;PASINI_SUZ12_TARGETS_DN;PEDERSEN_METASTA…	Acetylation;Actin-binding;Alternativesplicing;Cytoplasm;Cytoskeleton;Phosphoprotein;Proteomicsidentification;Referenceproteome			GO:0003779;GO:0005488;GO:0005515;GO:0008092;GO:0019899;GO:0019902	GO:0005737;GO:0005856;GO:0043226;GO:0043228;GO:0043229;GO:0043232;GO:0110165		GO:0005737;GO:0005856;GO:0043226;GO:0043228;GO:0043229;GO:0043232;GO:0110165	IPR025903;IPR025907;IPR026671	Phostensin/Taperin_N_dom;Phostensin/Taperin_PP1-bd_dom;PPP1R18/Tprn		610990					Phostensin
+	1.72756	-1.10661	Q13838-2;A0A024RCM3;Q13838;Q5STU3;F6WLT2;A0A0G2JJZ9;B4DP52;F6TRA5;A0A140T9X3;A0A0A0MT12;Q59G92;F6S4E6;A0A140T996;F6UJC5;A0A140T9X9;A0A140TA18;B4DIJ6;A0A140T973;A0A140T9K1;B4DIZ8;A0A140T9L4;F6R6M7;Q7KYK3;A0A0G2JJL7;H0Y400;F6S2B7;F6U6E2;F6QYI9;A0A0G2JHN7;A0A286SD52;H0YCC6;B4DH55;F6SXL5;A0A286SD65;A0A286SD68;A0A286SD67;A0A140T9N3;A0A286SD64;A0A286SD63;A0A286SD59;A0A140T9K2	Spliceosome RNA helicase DDX39B	79	DDX39B	Q13838-2;A0A024RCM3;Q13838;Q5STU3;F6WLT2;A0A0G2JJZ9;B4DP52;F6TRA5;A0A140T9X3;A0A0A0MT12;Q59G92;F6S4E6;A0A140T996;F6UJC5;A0A140T9X9;A0A140TA18	AENDVDNELLDYEDDEVETAAGGDGAEAPAK;AENDVDNELLDYEDDEVETAAGGDGAEAPAKK;AIVDCGFEHPSEVQHECIPQAILGMDVLCQAK;DFLLKPELLR;DVQEIFR;EIRPVCR;ELAFQISK;FMQDPMEIFVDDETK;GLAITFVSDENDAK;GSYVSIHSSGFR;HFILDECDK;ILNDVQDR;ILVATNLFGR;KNCPHIVVGTPGR;LTLHGLQQYYVK;MLEQLDMR;NCPHIVVGTPGR;QVMMFSATLSK;RDVQEIFR;VAVFFGGLSIK;VNIAFNYDMPEDSDTYLHR	ENSG00000198563.14;ENSG00000215425.11;ENSG00000225073.10;ENSG00000225859.10;ENSG00000229496.10;ENSG00000230624.10;ENSG00000235439.10;ENSG00000237889.11	ENSP00000365347.2;ENSP00000373000.2;ENSP00000379475.1;ENSP00000383149.1;ENSP00000383151.1;ENSP00000383152.1;ENSP00000387452.1;ENSP00000387994.1;ENSP00000388243.1;ENSP00000388382.1;ENSP00000388776.1;ENSP00000388880.1;ENSP00000389350.1;ENSP00000390562.1;ENSP00000390999.1;ENSP00000391070.1;ENSP00000391335.1;ENSP00000391441.1;ENSP00000391463.1;ENSP00000391480.1;ENSP00000391580.1;ENSP00000392644.1;ENS…	ENST00000376177.6;ENST00000383508.6;ENST00000396172.6;ENST00000400293.5;ENST00000400295.5;ENST00000400296.5;ENST00000411415.5;ENST00000412106.5;ENST00000412246.5;ENST00000412330.5;ENST00000412386.5;ENST00000413544.5;ENST00000413678.5;ENST00000414088.5;ENST00000414440.5;ENST00000414451.1;ENST00000414881.5;ENST00000415027.5;ENST00000415036.5;ENST00000415390.5;ENST00000415515.5;ENST00000415689.5;ENS…			BAT1;DDX39B;hCG_2005638		1T5I;1T6N;1XTI;1XTJ;1XTK;7APK;7ZNK;7ZNL	A0A024RCM3_HUMAN;A0A0A0MT12_HUMAN;A0A0G2JHN7_HUMAN;A0A0G2JJL7_HUMAN;A0A0G2JJZ9_HUMAN;A0A140T973_HUMAN;A0A140T996_HUMAN;A0A140T9K1_HUMAN;A0A140T9K2_HUMAN;A0A140T9L4_HUMAN;A0A140T9N3_HUMAN;A0A140T9X3_HUMAN;A0A140T9X9_HUMAN;A0A140TA18_HUMAN;A0A286SD52_HUMAN;A0A286SD59_HUMAN;A0A286SD63_HUMAN;A0A286SD64_HUMAN;A0A286SD65_HUMAN;A0A286SD67_HUMAN;A0A286SD68_HUMAN;B4DH55_HUMAN;B4DIJ6_HUMAN;B4DIZ8_HUMAN;B4D…	Color2 [A=255, R=169, G=169, B=169]	1	4	+	biological process involved in interaction with host;biological process involved in interspecies interaction between organisms;biological process involved in symbiotic interaction;biological regulation;cellular aromatic compound metabolic process;cellular component assembly;cellular component organization;cellular component organization or biogenesis;cellular localization;cellular metabolic proce…	adenyl nucleotide binding;adenyl ribonucleotide binding;anion binding;ATP binding;ATP hydrolysis activity;ATP-dependent activity;ATP-dependent activity, acting on RNA;ATP-dependent protein binding;binding;carbohydrate derivative binding;catalytic activity;catalytic activity, acting on a nucleic acid;catalytic activity, acting on RNA;helicase activity;heterocyclic compound binding;hydrolase activi…	cellular anatomical entity;cytoplasm;intracellular membrane-bounded organelle;intracellular organelle;membrane-bounded organelle;nuclear body;nuclear protein-containing complex;nuclear speck;nucleoplasm;nucleus;organelle;protein-containing complex;ribonucleoprotein complex;Sm-like protein family complex;small nuclear ribonucleoprotein complex;spliceosomal complex;spliceosomal snRNP complex;transc…	biological process involved in interspecies interaction between organisms;biological process involved in symbiotic interaction;biological regulation;cellular aromatic compound metabolic process;cellular component assembly;cellular component organization;cellular component organization or biogenesis;cellular localization;cellular nitrogen compound metabolic process;cellular process;establishment o…	cellular anatomical entity;cytoplasm;intracellular membrane-bounded organelle;intracellular organelle;nucleoplasm;nucleus;organelle;protein-containing complex;ribonucleoprotein complex;small nuclear ribonucleoprotein complex;spliceosomal complex;transcription export complex	mRNA surveillance pathway;RNA transport;Spliceosome	DEAD;Helicase_C	FEVR_CTNNB1_TARGETS_UP;FOURNIER_ACINAR_DEVELOPMENT_LATE_2;GAZDA_DIAMOND_BLACKFAN_ANEMIA_ERYTHROID_DN;GINESTIER_BREAST_CANCER_20Q13_AMPLIFICATION_DN;GINESTIER_BREAST_CANCER_ZNF217_AMPLIFIED_DN;GRADE_COLON_AND_RECTAL_CANCER_UP;GRAESSMANN_APOPTOSIS_BY_DOXORUBICIN_DN;GROSS_HYPOXIA_VIA_ELK3_AND_HIF1A_UP;GROSS_HYPOXIA_VIA_ELK3_UP;GROSS_HYPOXIA_VIA_HIF1A_UP;HORIUCHI_WTAP_TARGETS_DN;HSIAO_HOUSEKEEPING_GE…	3D-structure;Acetylation;Alternativesplicing;ATP-binding;Cytoplasm;Helicase;Hydrolase;Isopeptidebond;mRNAprocessing;mRNAsplicing;mRNAtransport;Nucleotide-binding;Nucleus;Phosphoprotein;Proteomicsidentification;Referenceproteome;RNA-binding;Spliceosome;Transport;Ublconjugation	Exon junction complex;Spliceosome;TREX complex	GO:0000245;GO:0000375;GO:0000377;GO:0000398;GO:0006139;GO:0006355;GO:0006396;GO:0006397;GO:0006405;GO:0006406;GO:0006725;GO:0006807;GO:0006810;GO:0006913;GO:0008152;GO:0008380;GO:0009889;GO:0009891;GO:0009893;GO:0009966;GO:0009968;GO:0009987;GO:0010468;GO:0010501;GO:0010556;GO:0010557;GO:0010564;GO:0010604;GO:0010646;GO:0010648;GO:0015931;GO:0016043;GO:0016070;GO:0016071;GO:0019219;GO:0019222;GO:…	GO:0000166;GO:0003676;GO:0003723;GO:0003724;GO:0003824;GO:0004386;GO:0005488;GO:0005515;GO:0005524;GO:0008186;GO:0016462;GO:0016787;GO:0016817;GO:0016818;GO:0016887;GO:0017069;GO:0017070;GO:0017076;GO:0017111;GO:0030554;GO:0030621;GO:0032553;GO:0032555;GO:0032559;GO:0035639;GO:0036094;GO:0042802;GO:0043008;GO:0043167;GO:0043168;GO:0097159;GO:0097367;GO:0140098;GO:0140640;GO:0140657;GO:1901265;GO:…	GO:0000346;GO:0005634;GO:0005654;GO:0005681;GO:0005687;GO:0005688;GO:0005737;GO:0016604;GO:0016607;GO:0030532;GO:0032991;GO:0043226;GO:0043227;GO:0043229;GO:0043231;GO:0097525;GO:0110165;GO:0120114;GO:0140513;GO:1990904	GO:0000375;GO:0006139;GO:0006355;GO:0006396;GO:0006397;GO:0006725;GO:0006807;GO:0006810;GO:0006913;GO:0008152;GO:0008380;GO:0009987;GO:0015931;GO:0016043;GO:0016070;GO:0016071;GO:0019222;GO:0022607;GO:0022618;GO:0034641;GO:0043170;GO:0044238;GO:0044403;GO:0044419;GO:0046483;GO:0050789;GO:0051169;GO:0051179;GO:0051234;GO:0051641;GO:0051726;GO:0065003;GO:0065007;GO:0071840	GO:0000346;GO:0005634;GO:0005654;GO:0005681;GO:0005737;GO:0030532;GO:0032991;GO:0043226;GO:0043229;GO:0043231;GO:0110165;GO:1990904	IPR001650;IPR011545;IPR014001;IPR014014;IPR027417	DEAD/DEAH_box_helicase_dom;Helicase_ATP-bd;Helicase_C;P-loop_NTPase;RNA_helicase_DEAD_Q_motif	ko03013;ko03015;ko03040	142560			PS51192;PS51194;PS51195	HELICASE_ATP_BIND_1;HELICASE_CTER;Q_MOTIF	ATP-dependent RNA helicase;RNA helicase;Spliceosome RNA helicase DDX39B	R-HSA-159236;R-HSA-72163;R-HSA-72187;R-HSA-73856;R-HSA-9013418		SM00487;SM00490	DEXDc;HELICc
+	1.25691	-1.77465	Q59FG7;Q53F85;B2R7M0;A8K822;A0A1U9X7L0;A0A024RCS3;B4E1C1;Q9UER7-3;Q9UER7-5;Q9UER7-4;Q9UER7-2;Q9UER7	Death domain-associated protein 6	85	DAXX	Q59FG7;Q53F85;B2R7M0;A8K822;A0A1U9X7L0;A0A024RCS3;B4E1C1;Q9UER7-3;Q9UER7-5;Q9UER7-4;Q9UER7-2;Q9UER7	ELDLSELDDPDSAYLQEAR;LINKPGPDTFPDYGDVLR	ENSG00000204209.13;ENSG00000206206.11;ENSG00000206279.10;ENSG00000227046.8;ENSG00000231617.8	ENSP00000266000.6;ENSP00000363668.5;ENSP00000372539.4;ENSP00000372681.4;ENSP00000382014.3;ENSP00000382281.3;ENSP00000394108.2;ENSP00000396876.2;ENSP00000404376.2;ENSP00000404623.1;ENSP00000410772.2;ENSP00000477633.1;ENSP00000478810.1;ENSP00000479172.1;ENSP00000480448.1;ENSP00000482399.1;ENSP00000483394.1;ENSP00000483517.1;ENSP00000484830.1;ENSP00000516212.1	ENST00000266000.10;ENST00000374542.10;ENST00000383062.8;ENST00000383194.8;ENST00000399060.7;ENST00000399344.7;ENST00000414083.6;ENST00000433482.5;ENST00000436311.6;ENST00000445009.6;ENST00000455860.6;ENST00000612868.4;ENST00000612888.2;ENST00000613912.3;ENST00000616312.1;ENST00000617660.4;ENST00000619421.1;ENST00000620164.4;ENST00000622655.1;ENST00000706094.1			DAXX		2KQS;2KZS;2KZU;4H9N;4H9O;4H9P;4H9Q;4H9R;4H9S;4HGA;5GRQ;5KDM;5Y18;5Y6O	A0A024RCS3_HUMAN;A0A1U9X7L0_HUMAN;A8K822_HUMAN;B2R7M0_HUMAN;B4E1C1_HUMAN;DAXX_HUMAN;Q53F85_HUMAN;Q59FG7_HUMAN	Color2 [A=255, R=169, G=169, B=169]	1	4	+	androgen receptor signaling pathway;apoptotic process;apoptotic signaling pathway;biological regulation;cell death;cell surface receptor signaling pathway;cellular component assembly;cellular component organization;cellular component organization or biogenesis;cellular process;cellular response to arsenic-containing substance;cellular response to cadmium ion;cellular response to chemical stimulus…	binding;DNA-binding transcription factor binding;enzyme activator activity;enzyme binding;enzyme regulator activity;heat shock protein binding;histone binding;identical protein binding;kinase activator activity;kinase binding;kinase regulator activity;modification-dependent protein binding;molecular adaptor activity;molecular condensate scaffold activity;molecular function activator activity;mole…	cellular anatomical entity;chromosomal region;chromosome, centromeric region;cytoplasm;cytosol;intracellular membrane-bounded organelle;intracellular non-membrane-bounded organelle;intracellular organelle;membrane-bounded organelle;non-membrane-bounded organelle;nuclear body;nucleolus;nucleoplasm;nucleus;organelle;PML body	biological regulation;cell surface receptor signaling pathway;cellular component assembly;cellular component organization;cellular component organization or biogenesis;cellular process;chromatin organization;intracellular signal transduction;positive regulation of catalytic activity;programmed cell death;protein-containing complex assembly;regulation of biological process;regulation of catalytic …	cellular anatomical entity;cytoplasm;cytosol;intracellular membrane-bounded organelle;intracellular non-membrane-bounded organelle;intracellular organelle;non-membrane-bounded organelle;nucleolus;nucleoplasm;nucleus;organelle	Amyotrophic lateral sclerosis (ALS);MAPK signaling pathway	Daxx	AMIT_EGF_RESPONSE_120_HELA;BENPORATH_MYC_MAX_TARGETS;BIOCARTA_FAS_PATHWAY;BIOCARTA_HIVNEF_PATHWAY;BIOCARTA_HSP27_PATHWAY;BIOCARTA_KERATINOCYTE_PATHWAY;BIOCARTA_MAPK_PATHWAY;BIOCARTA_P38MAPK_PATHWAY;BIOCARTA_PML_PATHWAY;BURTON_ADIPOGENESIS_4;BURTON_ADIPOGENESIS_8;CREIGHTON_ENDOCRINE_THERAPY_RESISTANCE_1;DACOSTA_UV_RESPONSE_VIA_ERCC3_UP;DANG_BOUND_BY_MYC;DOANE_RESPONSE_TO_ANDROGEN_UP;FLECHNER_PBL_K…	3D-structure;Acetylation;Alternativesplicing;Apoptosis;Centromere;Chaperone;Chromatinregulator;Chromosome;Coiledcoil;Cytoplasm;Host-virusinteraction;Isopeptidebond;Nucleus;Phosphoprotein;Proteomicsidentification;Referenceproteome;Repressor;Transcription;Transcriptionregulation;Ublconjugation	ATRX-DAXX complex;DAXX-AXIN complex;Daxx-Axin-p53 complex;DAXX-Axin-p53-HIPK2 complex;DAXX-DNMT1-DMAP1 complex;DAXX-MDM2-USP7 complex;Ubiquitin E3 ligase (SPOP, DAXX, CUL3)	GO:0000165;GO:0001932;GO:0001934;GO:0006325;GO:0006334;GO:0006338;GO:0006355;GO:0006915;GO:0006950;GO:0006986;GO:0007165;GO:0007166;GO:0007254;GO:0008219;GO:0008625;GO:0008631;GO:0009266;GO:0009408;GO:0009628;GO:0009755;GO:0009889;GO:0009890;GO:0009892;GO:0009893;GO:0009987;GO:0010033;GO:0010035;GO:0010038;GO:0010468;GO:0010556;GO:0010558;GO:0010562;GO:0010604;GO:0010605;GO:0010629;GO:0012501;GO:…	GO:0002039;GO:0003712;GO:0003713;GO:0003714;GO:0005488;GO:0005515;GO:0008047;GO:0008134;GO:0016922;GO:0019207;GO:0019209;GO:0019887;GO:0019899;GO:0019900;GO:0019901;GO:0030234;GO:0030295;GO:0030674;GO:0031072;GO:0031625;GO:0042393;GO:0042802;GO:0042803;GO:0044389;GO:0046983;GO:0050681;GO:0060090;GO:0061629;GO:0098772;GO:0140030;GO:0140035;GO:0140037;GO:0140110;GO:0140297;GO:0140416;GO:0140677;GO:…	GO:0000775;GO:0005634;GO:0005654;GO:0005730;GO:0005737;GO:0005829;GO:0016604;GO:0016605;GO:0043226;GO:0043227;GO:0043228;GO:0043229;GO:0043231;GO:0043232;GO:0098687;GO:0110165	GO:0006325;GO:0006355;GO:0006950;GO:0007165;GO:0007166;GO:0009408;GO:0009628;GO:0009987;GO:0012501;GO:0016043;GO:0019222;GO:0022607;GO:0031399;GO:0035556;GO:0042221;GO:0043085;GO:0050789;GO:0050790;GO:0050896;GO:0065003;GO:0065007;GO:0065009;GO:0071840	GO:0005634;GO:0005654;GO:0005730;GO:0005737;GO:0005829;GO:0043226;GO:0043228;GO:0043229;GO:0043231;GO:0043232;GO:0110165	IPR031333;IPR038298;IPR046378;IPR046426	DAXX_histone-bd;DAXX_histone-bd_sf;Daxx_N;Daxx_N_sf	ko04010;ko05014	603186					Death domain-associated protein 6	R-HSA-3899300;R-HSA-6804757;R-HSA-9609690;R-HSA-9670095;R-HSA-9670613;R-HSA-9670615
+	1.70398	-1.28193	A0A087WUB9;Q8WYA6;Q8WYA6-4;Q8WYA6-3;Q8WYA6-2;A2A2P1	Beta-catenin-like protein 1	108	CTNNBL1	A0A087WUB9;Q8WYA6;Q8WYA6-4;Q8WYA6-3;Q8WYA6-2	FVDILGLR;GEGLQLMNLMLR;LLQIIDR;LMELHFK;MDVGELLSYQPNR;TIFPLFMK;VLDHAMIGPEGTDNCHK;YLGAMQVADK	ENSG00000132792.19	ENSP00000355050.6;ENSP00000362568.1;ENSP00000362572.1;ENSP00000384355.2;ENSP00000394464.1;ENSP00000478532.1;ENSP00000487198.1	ENST00000361383.11;ENST00000373469.1;ENST00000373473.5;ENST00000405275.6;ENST00000447935.3;ENST00000621317.4;ENST00000628103.2			CTNNBL1		4CB8;4CB9;4CBA;4HM9;4HNM;4MFU;4MFV;7ABI	A0A087WUB9_HUMAN;A2A2P1_HUMAN;CTBL1_HUMAN	Color2 [A=255, R=169, G=169, B=169]	1	4	+	adaptive immune response;biological regulation;cellular aromatic compound metabolic process;cellular metabolic process;cellular nitrogen compound metabolic process;cellular process;heterocycle metabolic process;immune response;immune system process;macromolecule metabolic process;metabolic process;mRNA metabolic process;mRNA processing;mRNA splicing, via spliceosome;nitrogen compound metabolic pr…	binding;enzyme binding;protein binding	cellular anatomical entity;centrosome;cytosol;intracellular membrane-bounded organelle;intracellular organelle;membrane;membrane-bounded organelle;microtubule organizing center;nuclear protein-containing complex;nucleoplasm;nucleus;organelle;protein-containing complex;Prp19 complex;ribonucleoprotein complex;spliceosomal complex	biological regulation;cellular aromatic compound metabolic process;cellular nitrogen compound metabolic process;cellular process;heterocycle metabolic process;immune response;immune system process;macromolecule metabolic process;metabolic process;mRNA metabolic process;mRNA processing;nitrogen compound metabolic process;nucleobase-containing compound metabolic process;positive regulation of apopt…	cellular anatomical entity;centrosome;cytosol;intracellular membrane-bounded organelle;intracellular organelle;membrane;microtubule organizing center;nucleoplasm;nucleus;organelle;protein-containing complex;ribonucleoprotein complex;spliceosomal complex	Spliceosome	CTNNBL	BLALOCK_ALZHEIMERS_DISEASE_UP;BOYAULT_LIVER_CANCER_SUBCLASS_G6_UP;CASORELLI_ACUTE_PROMYELOCYTIC_LEUKEMIA_DN;CHIANG_LIVER_CANCER_SUBCLASS_CTNNB1_UP;DIAZ_CHRONIC_MYELOGENOUS_LEUKEMIA_UP;EPPERT_PROGENITOR;GINESTIER_BREAST_CANCER_20Q13_AMPLIFICATION_UP;GRYDER_PAX3FOXO1_ENHANCERS_IN_TADS;GRYDER_PAX3FOXO1_TOP_ENHANCERS;HOUNKPE_HOUSEKEEPING_GENES;IBRAHIM_NRF2_UP;IVANOVA_HEMATOPOIESIS_EARLY_PROGENITOR;JA…	3D-structure;Acetylation;Adaptiveimmunity;Alternativesplicing;Coiledcoil;Cytoplasm;Diseasevariant;Immunity;mRNAprocessing;mRNAsplicing;Nucleus;Phosphoprotein;Proteomicsidentification;Referenceproteome;Repeat;Spliceosome	Spliceosome	GO:0000375;GO:0000377;GO:0000398;GO:0002200;GO:0002250;GO:0002376;GO:0006139;GO:0006396;GO:0006397;GO:0006725;GO:0006807;GO:0006955;GO:0008152;GO:0008380;GO:0009987;GO:0016070;GO:0016071;GO:0016445;GO:0034641;GO:0042981;GO:0043065;GO:0043067;GO:0043068;GO:0043170;GO:0044237;GO:0044238;GO:0046483;GO:0048518;GO:0048522;GO:0050789;GO:0050794;GO:0050896;GO:0065007;GO:0071704;GO:0090304;GO:1901360	GO:0005488;GO:0005515;GO:0019899	GO:0000974;GO:0005634;GO:0005654;GO:0005681;GO:0005813;GO:0005815;GO:0005829;GO:0016020;GO:0032991;GO:0043226;GO:0043227;GO:0043229;GO:0043231;GO:0110165;GO:0140513;GO:1990904	GO:0000375;GO:0002376;GO:0006139;GO:0006396;GO:0006397;GO:0006725;GO:0006807;GO:0006955;GO:0008152;GO:0008380;GO:0009987;GO:0016070;GO:0016071;GO:0034641;GO:0043065;GO:0043170;GO:0044238;GO:0046483;GO:0050789;GO:0050896;GO:0065007	GO:0005634;GO:0005654;GO:0005681;GO:0005813;GO:0005815;GO:0005829;GO:0016020;GO:0032991;GO:0043226;GO:0043229;GO:0043231;GO:0110165;GO:1990904	IPR011989;IPR013180;IPR016024;IPR039678	ARM-like;ARM-type_fold;CTNNBL1;CTNNBL1_N	ko03040	611537;619846					Beta-catenin-like protein 1	R-HSA-72163		SM01156	DUF1716
+	1.96242	2.77172	A0A087WUD3;Q9NRP0;Q9NRP0-2	Oligosaccharyltransferase complex subunit OSTC	109	OSTC	A0A087WUD3;Q9NRP0;Q9NRP0-2	VPFLVLECPNLK	ENSG00000198856.13	ENSP00000354676.4;ENSP00000426167.2;ENSP00000478564.1	ENST00000361564.9;ENST00000512478.2;ENST00000613215.4			OSTC		6S7O;8B6L	A0A087WUD3_HUMAN;OSTC_HUMAN	Color2 [A=255, R=169, G=169, B=169]	1	4	+	glycosylation;macromolecule glycosylation;macromolecule metabolic process;macromolecule modification;metabolic process;nitrogen compound metabolic process;organic substance metabolic process;organonitrogen compound metabolic process;primary metabolic process;protein glycosylation;protein metabolic process;protein modification process;protein N-linked glycosylation;protein N-linked glycosylation v…		catalytic complex;cellular anatomical entity;endoplasmic reticulum membrane;endoplasmic reticulum protein-containing complex;membrane;membrane protein complex;oligosaccharyltransferase complex;organelle membrane;protein-containing complex;transferase complex	macromolecule metabolic process;macromolecule modification;metabolic process;nitrogen compound metabolic process;primary metabolic process;protein glycosylation;protein metabolic process;protein modification process	catalytic complex;cellular anatomical entity;membrane;membrane protein complex;protein-containing complex		OST3_OST6	ACEVEDO_LIVER_CANCER_UP;ACEVEDO_LIVER_TUMOR_VS_NORMAL_ADJACENT_TISSUE_UP;BRUINS_UVC_RESPONSE_LATE;CHIANG_LIVER_CANCER_SUBCLASS_UNANNOTATED_DN;DODD_NASOPHARYNGEAL_CARCINOMA_DN;GUILLAUMOND_KLF10_TARGETS_DN;HOUNKPE_HOUSEKEEPING_GENES;LOPEZ_MBD_TARGETS;MORI_PLASMA_CELL_UP;NUYTTEN_EZH2_TARGETS_UP;NUYTTEN_NIPP1_TARGETS_UP;VARELA_ZMPSTE24_TARGETS_DN;YAO_TEMPORAL_RESPONSE_TO_PROGESTERONE_CLUSTER_10	3D-structure;Alternativesplicing;Endoplasmicreticulum;Membrane;Proteomicsidentification;Referenceproteome;Transmembrane;Transmembranehelix		GO:0006486;GO:0006487;GO:0006807;GO:0008152;GO:0018279;GO:0019538;GO:0036211;GO:0043170;GO:0043412;GO:0043413;GO:0044238;GO:0070085;GO:0071704;GO:1901564		GO:0005789;GO:0008250;GO:0016020;GO:0031090;GO:0032991;GO:0098796;GO:0110165;GO:0140534;GO:1902494;GO:1990234	GO:0006486;GO:0006807;GO:0008152;GO:0019538;GO:0036211;GO:0043170;GO:0043412;GO:0044238	GO:0016020;GO:0032991;GO:0098796;GO:0110165;GO:1902494	IPR021149;IPR042416	OligosaccharylTrfase_OST3/OST6;OSTC		619023					Oligosaccharyltransferase complex subunit;Oligosaccharyltransferase complex subunit OSTC
+	1.36231	0.7931	A0A087WXM6;J3QQT2;J3KRX5;A0A0A6YYL6;P18621;P18621-3;J3QLC8;A0A0A0MRF8;P18621-2;J3KRB3;A0A087WWH0;J3QS96;A0A087WY81;J3KSJ0;A4D1R6;A4D1R5	60S ribosomal protein L17	137	RPL17	A0A087WXM6;J3QQT2;J3KRX5;A0A0A6YYL6;P18621;P18621-3;J3QLC8;A0A0A0MRF8;P18621-2;J3KRB3;A0A087WWH0;J3QS96;A0A087WY81	EQIVPKPEEEVAQK;GLDVDSLVIEHIQVNK;INPYMSSPCHIEMILTEK;QWGWTQGR;SAEFLLHMLK;YLKDVTLQK;YSLDPENPTK	ENSG00000215472;ENSG00000215472.10;ENSG00000265681.8	ENSP00000352143.6;ENSP00000461910.2;ENSP00000462023.1;ENSP00000462203.1;ENSP00000462385.1;ENSP00000462508.1;ENSP00000462944.1;ENSP00000463379;ENSP00000463490.1;ENSP00000463842.1;ENSP00000463885.1;ENSP00000464586.1;ENSP00000480215.1;ENSP00000480555.1;ENSP00000481145.1;ENSP00000481587.1;ENSP00000482577.1	ENST00000332968.11;ENST00000578528.1;ENST00000578532.5;ENST00000579248.5;ENST00000579408.5;ENST00000580210.5;ENST00000580261.6;ENST00000580387.5;ENST00000581373.5;ENST00000583036.5;ENST00000583637.5;ENST00000584895;ENST00000615479.4;ENST00000615760.4;ENST00000617346.4;ENST00000618613.5;ENST00000618619.4			LOC202789;LOC402695;RPL17;RPL17-C18orf32		4UG0;4V6X;5A8L;5AJ0;5LKS;5T2C;6IP5;6IP6;6IP8;6LQM;6LSR;6LSS;6LU8;6OLE;6OLF;6OLG;6OLI;6OLZ;6OM0;6OM7;6QZP;6W6L;6XA1;6Y0G;6Y2L;6Y57;6Y6X;6Z6L;6Z6M;6Z6N;6ZM7;6ZME;6ZMI;6ZMO;7BHP;7F5S;7OW7;7QVP;7XNX;7XNY;8A3D;8FKP;8FKQ;8FKR;8FKS;8FKT;8FKU;8FKV;8FKW;8FKX;8FKY;8FKZ;8FL2;8FL3;8FL4;8FL6;8FL7;8FL9;8FLA;8FLB;8FLC;8FLD;8FLE;8FLF;8G5Y;8G5Z;8G60;8G61;8G6J;8GLP	A0A087WWH0_HUMAN;A0A087WXM6_HUMAN;A0A087WY81_HUMAN;A0A0A0MRF8_HUMAN;A0A0A6YYL6_HUMAN;A4D1R5_HUMAN;A4D1R6_HUMAN;J3KRB3_HUMAN;J3KRX5_HUMAN;J3KSJ0_HUMAN;J3QLC8_HUMAN;J3QQT2_HUMAN;J3QS96_HUMAN;RL17_HUMAN	Color2 [A=255, R=169, G=169, B=169]	1	4	+	amide biosynthetic process;amide metabolic process;biosynthetic process;cellular biosynthetic process;cellular metabolic process;cellular nitrogen compound biosynthetic process;cellular nitrogen compound metabolic process;cellular process;cytoplasmic translation;macromolecule biosynthetic process;macromolecule metabolic process;metabolic process;nitrogen compound metabolic process;organic substan…	active monoatomic ion transmembrane transporter activity;active transmembrane transporter activity;binding;catalytic activity;electron transfer activity;inorganic cation transmembrane transporter activity;inorganic molecular entity transmembrane transporter activity;monoatomic cation transmembrane transporter activity;monoatomic ion transmembrane transporter activity;nucleic acid binding;organic …	cellular anatomical entity;cytoplasm;cytosol;cytosolic large ribosomal subunit;cytosolic ribosome;intracellular membrane-bounded organelle;intracellular non-membrane-bounded organelle;intracellular organelle;large ribosomal subunit;membrane-bounded organelle;non-membrane-bounded organelle;nucleus;organelle;protein-containing complex;ribonucleoprotein complex;ribosomal subunit;ribosome	amide metabolic process;biosynthetic process;cellular nitrogen compound metabolic process;cellular process;cytoplasmic translation;macromolecule biosynthetic process;macromolecule metabolic process;metabolic process;nitrogen compound metabolic process;peptide metabolic process;primary metabolic process;protein metabolic process;translation	cellular anatomical entity;cytoplasm;cytosol;intracellular membrane-bounded organelle;intracellular non-membrane-bounded organelle;intracellular organelle;non-membrane-bounded organelle;nucleus;organelle;protein-containing complex;ribonucleoprotein complex;ribosome	Ribosome	Ribosomal_L22;UCR_TM	ACEVEDO_LIVER_CANCER_UP;BENPORATH_NANOG_TARGETS;BILD_E2F3_ONCOGENIC_SIGNATURE;BOGNI_TREATMENT_RELATED_MYELOID_LEUKEMIA_UP;BOYAULT_LIVER_CANCER_SUBCLASS_G1_UP;FEVR_CTNNB1_TARGETS_UP;FLOTHO_PEDIATRIC_ALL_THERAPY_RESPONSE_UP;GAVIN_FOXP3_TARGETS_CLUSTER_P6;GRADE_COLON_VS_RECTAL_CANCER_DN;GRUETZMANN_PANCREATIC_CANCER_DN;HSIAO_HOUSEKEEPING_GENES;JIANG_AGING_HYPOTHALAMUS_UP;JISON_SICKLE_CELL_DISEASE_DN;…	3D-structure;Alternativesplicing;Cytoplasm;Directproteinsequencing;Proteomicsidentification;Referenceproteome;Ribonucleoprotein;Ribosomalprotein	60S ribosomal subunit, cytoplasmic;Nop56p-associated pre-rRNA complex;Ribosome, cytoplasmic	GO:0002181;GO:0006412;GO:0006518;GO:0006807;GO:0008152;GO:0009058;GO:0009059;GO:0009987;GO:0019538;GO:0034641;GO:0043043;GO:0043170;GO:0043603;GO:0043604;GO:0044237;GO:0044238;GO:0044249;GO:0044271;GO:0071704;GO:1901564;GO:1901566;GO:1901576	GO:0003676;GO:0003723;GO:0003735;GO:0003824;GO:0005198;GO:0005215;GO:0005488;GO:0008121;GO:0008324;GO:0009055;GO:0015075;GO:0015078;GO:0015318;GO:0015399;GO:0015453;GO:0016491;GO:0016679;GO:0022804;GO:0022853;GO:0022857;GO:0022890;GO:0097159	GO:0005634;GO:0005737;GO:0005829;GO:0005840;GO:0015934;GO:0022625;GO:0022626;GO:0032991;GO:0043226;GO:0043227;GO:0043228;GO:0043229;GO:0043231;GO:0043232;GO:0044391;GO:0110165;GO:1990904	GO:0002181;GO:0006412;GO:0006518;GO:0006807;GO:0008152;GO:0009058;GO:0009059;GO:0009987;GO:0019538;GO:0034641;GO:0043170;GO:0043603;GO:0044238	GO:0005634;GO:0005737;GO:0005829;GO:0005840;GO:0032991;GO:0043226;GO:0043228;GO:0043229;GO:0043231;GO:0043232;GO:0110165;GO:1990904	IPR001063;IPR004192;IPR005721;IPR011070;IPR018260;IPR036394;IPR037008	bc1_Rieske_TM_sf;Globular_prot_asu/bsu;Ribosomal_uL22;Ribosomal_uL22_CS;Ribosomal_uL22_euk/arc;Ribosomal_uL22_sf;Rieske_TM	ko03010	603661			PS00464	RIBOSOMAL_L22	Large ribosomal subunit protein uL22	R-HSA-156827;R-HSA-156902;R-HSA-1799339;R-HSA-192823;R-HSA-2408557;R-HSA-6791226;R-HSA-72689;R-HSA-72706;R-HSA-72764;R-HSA-9010553;R-HSA-9633012;R-HSA-975956;R-HSA-975957
+	2.94765	-2.20372	P50895;A0A087WXM8;A0A0A1TTQ0;G0TQY6;I7KDP0;I7L574;A0A068W6H0;A0A1A9C7B7;K7ENU8;A0A1Z1VXG5;A0A142CG40;A0A6B9LZX3;A9YWT4;A0A172M5V3;A0A6B9LT91;A9LST5;A0A0U3LNL0;A0A1Z1VXG4	Basal cell adhesion molecule	138	BCAM	P50895;A0A087WXM8;A0A0A1TTQ0;G0TQY6;I7KDP0;I7L574;A0A068W6H0;A0A1A9C7B7;K7ENU8;A0A1Z1VXG5	DYVCVVR;EGDEVTLICSAR;EGDTVQLLCR;GDGSPSPEYTLFR;GTLSVMEDSAQEIATCNSR;LASAEMQGSELQVTMHDTR;LEVPVEMNPEGYMTSR;LNVFAKPEATEVSPNK;LSVPPLVEVMR;LSWSQLGGSPAEPIPGR;LVLAEAQVGDER;QGWVSSSLTLK;SPPYQLDSQGR;VAYLDPLELSEGK;VEDYDAADDVQLSK	ENSG00000187244.12	ENSP00000270233.5;ENSP00000467100.2;ENSP00000481153.1	ENST00000270233.12;ENST00000591520.6;ENST00000611077.5			BCAM;LU		2PET;2PF6	A0A068W6H0_HUMAN;A0A087WXM8_HUMAN;A0A0A1TTQ0_HUMAN;A0A0U3LNL0_HUMAN;A0A142CG40_HUMAN;A0A172M5V3_HUMAN;A0A1A9C7B7_HUMAN;A0A1Z1VXG4_HUMAN;A0A1Z1VXG5_HUMAN;A0A6B9LT91_HUMAN;A0A6B9LZX3_HUMAN;A9LST5_HUMAN;A9YWT4_HUMAN;BCAM_HUMAN;G0TQY6_HUMAN;I7KDP0_HUMAN;I7L574_HUMAN;K7ENU8_HUMAN	Color2 [A=255, R=169, G=169, B=169]	1	4	+	biological regulation;cell adhesion;cell-matrix adhesion;cell-substrate adhesion;cellular process;regulation of biological process;regulation of cellular process;signal transduction	binding;cell adhesion mediator activity;cell adhesion molecule binding;extracellular matrix binding;laminin binding;laminin receptor activity;molecular transducer activity;protein binding;signaling receptor activity;transmembrane signaling receptor activity	cellular anatomical entity;collagen-containing extracellular matrix;external encapsulating structure;external side of plasma membrane;extracellular exosome;extracellular matrix;extracellular membrane-bounded organelle;extracellular organelle;extracellular region;extracellular vesicle;membrane;membrane-bounded organelle;organelle;plasma membrane;side of membrane;vesicle	biological regulation;cell adhesion;cellular process;regulation of biological process;signal transduction	cellular anatomical entity;external encapsulating structure;extracellular matrix;extracellular organelle;extracellular region;membrane;organelle;plasma membrane;vesicle		C2-set_2;I-set;Ig_2;Ig_3;V-set	ACOSTA_PROLIFERATION_INDEPENDENT_MYC_TARGETS_DN;BAELDE_DIABETIC_NEPHROPATHY_DN;BLALOCK_ALZHEIMERS_DISEASE_UP;BLANCO_MELO_HUMAN_PARAINFLUENZA_VIRUS_3_INFECTION_A594_CELLS_DN;BLANCO_MELO_RESPIRATORY_SYNCYTIAL_VIRUS_INFECTION_A594_CELLS_DN;CAIRO_HEPATOBLASTOMA_UP;CARRILLOREIXACH_HEPATOBLASTOMA_VS_NORMAL_HYPOMETHYLATED_AND_UP;CARRILLOREIXACH_HEPATOBLASTOMA_VS_NORMAL_UP;CHYLA_CBFA2T3_TARGETS_DN;CREIGH…	3D-structure;Bloodgroupantigen;Celladhesion;Directproteinsequencing;Disulfidebond;Glycoprotein;Immunoglobulindomain;Membrane;Phosphoprotein;Proteomicsidentification;Receptor;Referenceproteome;Repeat;Signal;Transmembrane;Transmembranehelix		GO:0007155;GO:0007160;GO:0007165;GO:0009987;GO:0031589;GO:0050789;GO:0050794;GO:0065007	GO:0004888;GO:0005055;GO:0005488;GO:0005515;GO:0038023;GO:0043236;GO:0050839;GO:0050840;GO:0060089;GO:0098631	GO:0005576;GO:0005886;GO:0009897;GO:0016020;GO:0030312;GO:0031012;GO:0031982;GO:0043226;GO:0043227;GO:0043230;GO:0062023;GO:0065010;GO:0070062;GO:0098552;GO:0110165;GO:1903561	GO:0007155;GO:0007165;GO:0009987;GO:0050789;GO:0065007	GO:0005576;GO:0005886;GO:0016020;GO:0030312;GO:0031012;GO:0031982;GO:0043226;GO:0043230;GO:0110165	IPR003598;IPR003599;IPR007110;IPR013098;IPR013106;IPR013162;IPR013783;IPR036179	CD80_C2-set;Ig_I-set;Ig_sub;Ig_sub2;Ig_V-set;Ig-like_dom;Ig-like_dom_sf;Ig-like_fold		111200;247420;612773			PS50835	IG_LIKE	Basal cell adhesion molecule			SM00408;SM00409	IG;IGc2
+	1.82624	-0.784238	P61077-3;A0A087WY85;P61077;P61077-2;D6RAW0;D6RA11;D6RFM0;H9KV45;D6RAH7;P62837-2;P62837;P51668;C9J9H9;D6RGD0;D6R933;Q9UQL0;A0A087WW00;D6RIZ3;Q9Y2X8;D6R980;D6R9F6	Ubiquitin-conjugating enzyme E2 D3;Ubiquitin-conjugating enzyme E2 D2	144	UBE2D3	P61077-3;A0A087WY85;P61077;P61077-2;D6RAW0;D6RA11;D6RFM0;H9KV45;D6RAH7;P62837-2;P62837	ELSDLAR;IYHPNINSNGSICLDILR;SQWSPALTISK	ENSG00000072401.15;ENSG00000078967.13;ENSG00000109332.20;ENSG00000131508.17	ENSP00000222402.2;ENSP00000318494.7;ENSP00000337208.3;ENSP00000337262.7;ENSP00000344069.8;ENSP00000345285.5;ENSP00000349722.6;ENSP00000363019.3;ENSP00000378280.4;ENSP00000378282.5;ENSP00000378283.2;ENSP00000381717.3;ENSP00000381718.4;ENSP00000396901.2;ENSP00000397406.1;ENSP00000421310.1;ENSP00000421794.1;ENSP00000421904.1;ENSP00000422134.1;ENSP00000422939.1;ENSP00000423324.1;ENSP00000423487.1;ENS…	ENST00000222402.8;ENST00000321805.11;ENST00000338145.7;ENST00000343106.9;ENST00000349311.12;ENST00000350435.11;ENST00000357194.10;ENST00000373910.9;ENST00000394801.8;ENST00000394803.9;ENST00000394804.6;ENST00000398733.8;ENST00000398734.8;ENST00000446008.5;ENST00000453744.7;ENST00000502404.5;ENST00000502563.5;ENST00000502690.5;ENST00000503418.5;ENST00000504211.5;ENST00000505007.5;ENST00000505207.5…			UBE2D1;UBE2D2;UBE2D3;UBE2D4		1UR6;1W4U;1X23;2C4P;2CLW;2ESK;2ESO;2ESP;2ESQ;2FUH;2YHO;3A33;3JVZ;3JW0;3L1Y;3L1Z;3OJ4;3PTF;3RPG;3TGD;3UGB;3ZNI;4A49;4A4B;4A4C;4AP4;4AUQ;4BVU;4DDG;4DDI;4LDT;4QPL;4R8P;4S3O;4V3K;4V3L;4WZ3;5D0K;5D0M;5D1K;5D1L;5D1M;5EDV;5EGG;5FER;5IFR;5MNJ;5TUT;5ULF;5ULH;5ULK;5VZW;5ZBU;6CP0;6D4P;6HPR;6M2C;6SQO;6SQR;6SQS;6T7F;6TTU;6W7Z;6W9D;7AI0;7AI1;7BOL;7JZV;7LYB;7R71;7ZJ3;8GBQ;8GCB	A0A087WW00_HUMAN;A0A087WY85_HUMAN;C9J9H9_HUMAN;D6R933_HUMAN;D6R980_HUMAN;D6R9F6_HUMAN;D6RA11_HUMAN;D6RAH7_HUMAN;D6RAW0_HUMAN;D6RFM0_HUMAN;D6RGD0_HUMAN;D6RIZ3_HUMAN;H9KV45_HUMAN;Q9UQL0_HUMAN;UB2D1_HUMAN;UB2D2_HUMAN;UB2D3_HUMAN;UB2D4_HUMAN	Color2 [A=255, R=169, G=169, B=169]	1	4	+	apoptotic process;biological regulation;catabolic process;cell death;cellular aromatic compound metabolic process;cellular metabolic process;cellular nitrogen compound metabolic process;cellular process;cellular response to stimulus;cellular response to stress;DNA damage response;DNA metabolic process;DNA repair;heterocycle metabolic process;macromolecule catabolic process;macromolecule metabolic…	acyltransferase activity;adenyl nucleotide binding;adenyl ribonucleotide binding;aminoacyltransferase activity;anion binding;ATP binding;binding;carbohydrate derivative binding;catalytic activity;catalytic activity, acting on a protein;enzyme binding;heterocyclic compound binding;ion binding;nucleoside phosphate binding;nucleotide binding;organic cyclic compound binding;protein binding;purine nuc…	bounding membrane of organelle;catalytic complex;cellular anatomical entity;cytoplasm;cytoplasmic vesicle membrane;cytosol;endosome membrane;extracellular exosome;extracellular membrane-bounded organelle;extracellular organelle;extracellular vesicle;intracellular membrane-bounded organelle;intracellular organelle;intracellular protein-containing complex;membrane;membrane-bounded organelle;nucleop…	biological regulation;catabolic process;cellular aromatic compound metabolic process;cellular nitrogen compound metabolic process;cellular process;DNA damage response;DNA metabolic process;DNA repair;heterocycle metabolic process;macromolecule catabolic process;macromolecule metabolic process;macromolecule modification;metabolic process;nitrogen compound metabolic process;nucleobase-containing co…	catalytic complex;cellular anatomical entity;cytoplasm;cytosol;extracellular organelle;intracellular membrane-bounded organelle;intracellular organelle;membrane;nucleoplasm;nucleus;organelle;plasma membrane;protein-containing complex;ubiquitin ligase complex;vesicle	Protein processing in endoplasmic reticulum;Ubiquitin mediated proteolysis	UQ_con	ACEVEDO_METHYLATED_IN_LIVER_CANCER_DN;ALONSO_METASTASIS_UP;BAELDE_DIABETIC_NEPHROPATHY_DN;BENPORATH_CYCLING_GENES;BENPORATH_MYC_MAX_TARGETS;BENPORATH_NANOG_TARGETS;BENPORATH_NOS_TARGETS;BENPORATH_OCT4_TARGETS;BENPORATH_SOX2_TARGETS;BILD_MYC_ONCOGENIC_SIGNATURE;BIOCARTA_ERBB3_PATHWAY;BLALOCK_ALZHEIMERS_DISEASE_DN;BLALOCK_ALZHEIMERS_DISEASE_UP;BORCZUK_MALIGNANT_MESOTHELIOMA_UP;BOUDOUKHA_BOUND_BY_IG…	3D-structure;Alternativesplicing;Apoptosis;ATP-binding;Cellmembrane;Cytoplasm;Directproteinsequencing;Disulfidebond;DNAdamage;DNArepair;Endosome;Membrane;Nucleotide-binding;Phosphoprotein;Proteomicsidentification;Referenceproteome;Transferase;Ublconjugation;Ublconjugationpathway	CHIP-HSC70-TAU-UBCH5B complex;E3 ubiquitin ligase (BRCA1, BARD1) - UbcH5c complex	GO:0000122;GO:0000209;GO:0006139;GO:0006259;GO:0006281;GO:0006355;GO:0006357;GO:0006508;GO:0006511;GO:0006513;GO:0006725;GO:0006807;GO:0006915;GO:0006950;GO:0006974;GO:0008152;GO:0008219;GO:0009056;GO:0009057;GO:0009889;GO:0009890;GO:0009892;GO:0009893;GO:0009966;GO:0009968;GO:0009987;GO:0010468;GO:0010498;GO:0010556;GO:0010558;GO:0010604;GO:0010605;GO:0010646;GO:0010648;GO:0012501;GO:0016567;GO:…	GO:0000166;GO:0003824;GO:0004842;GO:0005488;GO:0005515;GO:0005524;GO:0016740;GO:0016746;GO:0016755;GO:0017076;GO:0019787;GO:0019899;GO:0030554;GO:0031625;GO:0032553;GO:0032555;GO:0032559;GO:0035639;GO:0036094;GO:0043167;GO:0043168;GO:0044389;GO:0061630;GO:0061631;GO:0061650;GO:0061659;GO:0097159;GO:0097367;GO:0140096;GO:1901265;GO:1901363	GO:0000151;GO:0005634;GO:0005654;GO:0005737;GO:0005829;GO:0005886;GO:0010008;GO:0012506;GO:0016020;GO:0030659;GO:0031090;GO:0031982;GO:0032991;GO:0043226;GO:0043227;GO:0043229;GO:0043230;GO:0043231;GO:0065010;GO:0070062;GO:0098588;GO:0110165;GO:0140535;GO:1902494;GO:1903561;GO:1990234	GO:0006139;GO:0006259;GO:0006281;GO:0006355;GO:0006508;GO:0006725;GO:0006807;GO:0006950;GO:0006974;GO:0008152;GO:0009056;GO:0009057;GO:0009987;GO:0012501;GO:0019222;GO:0019538;GO:0030163;GO:0031399;GO:0032880;GO:0034641;GO:0036211;GO:0043170;GO:0043412;GO:0044238;GO:0046483;GO:0050789;GO:0050896;GO:0051603;GO:0065007;GO:0070647	GO:0000151;GO:0005634;GO:0005654;GO:0005737;GO:0005829;GO:0005886;GO:0016020;GO:0031982;GO:0032991;GO:0043226;GO:0043229;GO:0043230;GO:0043231;GO:0110165;GO:1902494	IPR000608;IPR016135;IPR023313	UBQ-conjugat_E2;UBQ-conjugating_AS;UBQ-conjugating_enzyme/RWD	ko04120;ko04141	602961;602962;602963			PS00183;PS50127	UBC_1;UBC_2	Ubiquitin-conjugating enzyme E2 D1;Ubiquitin-conjugating enzyme E2 D2;Ubiquitin-conjugating enzyme E2 D3;Ubiquitin-conjugating enzyme E2 D4	R-HSA-1234176;R-HSA-141430;R-HSA-168927;R-HSA-174048;R-HSA-174084;R-HSA-174154;R-HSA-174178;R-HSA-174184;R-HSA-176407;R-HSA-176408;R-HSA-176409;R-HSA-176412;R-HSA-179409;R-HSA-201451;R-HSA-202424;R-HSA-2173795;R-HSA-2467813;R-HSA-2559582;R-HSA-2871837;R-HSA-5357905;R-HSA-5607764;R-HSA-5689896;R-HSA-68867;R-HSA-69017;R-HSA-8853884;R-HSA-8866652;R-HSA-8866654;R-HSA-8951664;R-HSA-9033241;R-HSA-93644…		SM00212	UBCc
+	2.89651	-1.7073	A0A087X0K9;Q07157;A9CQZ8;G3V1L9;B4DZK4;H0YKB1;Q9H317;H0Y3R8	Tight junction protein ZO-1	167	TJP1	A0A087X0K9;Q07157;A9CQZ8;G3V1L9	ADGATSDDLDLHDDR;AEASSPVPYLSPETNPASSTSAVNHNVNLTNVR;AIPVSPSAVEEDEDEDGHTVVATAR;ATLLNVPDLSDSIHSANASER;DDISEIQSLASDHSGR;DGNIQEGDVVLK;DLEQPTYR;DNPHFQSGETSIVISDVLK;DNSILPPLDK;DQEPSLSSHVDPTK;DVNDTGSFKPPEVASK;EAIQQQQNQLVWVSEGK;EDLSAQPVQTK;EDTAQAAFYPQK;EEPDIYQIAK;EGLEEGDQILR;EISQDSLAAR;EPNLTYEPQLPYVEK;ESPYGLSFNK;FEEPAPLSYDSR;FEEPAPLSYDSRPR;FLKPVELR;FNHNLLPSETAHKPDLSSK;GEEVTILAQK;GETLLSPLVMCGPHGLK;GGPAEGQLQ…	ENSG00000104067.17;ENSG00000277401.4	ENSP00000281537.7;ENSP00000348416.7;ENSP00000382887.4;ENSP00000441202.2;ENSP00000452729.1;ENSP00000483470.2;ENSP00000484535.2;ENSP00000486189.1	ENST00000346128.10;ENST00000356107.11;ENST00000400007.8;ENST00000495972.6;ENST00000545208.6;ENST00000614355.5;ENST00000621049.4;ENST00000631203.1			TJP1		2H2B;2H2C;2H3M;2JWE;2KXR;2KXS;2RCZ;3CYY;3LH5;3SHU;3SHW;3TSV;3TSW;3TSZ;4OEO;4OEP;4Q2Q;4YYX	A0A087X0K9_HUMAN;A9CQZ8_HUMAN;B4DZK4_HUMAN;G3V1L9_HUMAN;H0Y3R8_HUMAN;H0YKB1_HUMAN;Q9H317_HUMAN;ZO1_HUMAN	Color2 [A=255, R=169, G=169, B=169]	1	4	+	actin cytoskeleton organization;actin filament-based process;actomyosin structure organization;adherens junction maintenance;adherens junction organization;anatomical structure development;anatomical structure formation involved in morphogenesis;anatomical structure homeostasis;biological regulation;blastocyst formation;carbohydrate homeostasis;cell adhesion;cell development;cell junction assembl…	beta-catenin binding;binding;cadherin binding;calmodulin binding;cell adhesion molecule binding;connexin binding;molecular transducer activity;netrin receptor activity;protein binding;protein domain specific binding;signaling receptor activity;transmembrane signaling receptor activity;transmembrane transporter binding	adherens junction;anchoring junction;apical junction complex;apical part of cell;apical plasma membrane;apicolateral plasma membrane;basolateral plasma membrane;bicellular tight junction;cell junction;cell projection;cell-cell contact zone;cell-cell junction;cellular anatomical entity;cytoplasm;cytosol;gap junction;intercalated disc;intercellular canaliculus;intracellular membrane-bounded organel…	actin cytoskeleton organization;anatomical structure development;anatomical structure formation involved in morphogenesis;biological regulation;cell adhesion;cell development;cell junction organization;cellular component assembly;cellular component organization;cellular component organization or biogenesis;cellular homeostasis;cellular localization;cellular process;chemical homeostasis;circulator…	apical part of cell;cell junction;cell projection;cellular anatomical entity;cytoplasm;cytosol;intracellular membrane-bounded organelle;intracellular non-membrane-bounded organelle;intracellular organelle;membrane;non-membrane-bounded organelle;nucleus;organelle;plasma membrane;protein-containing complex	Adherens junction;Epithelial cell signaling in Helicobacter pylori infection;Gap junction;Tight junction;Vibrio cholerae infection	Guanylate_kin;PDZ;SH3_2;ZU5	ACEVEDO_LIVER_CANCER_UP;AMIT_SERUM_RESPONSE_240_MCF10A;BAE_BRCA1_TARGETS_DN;BROWNE_HCMV_INFECTION_14HR_DN;BROWNE_HCMV_INFECTION_30MIN_DN;BROWNE_HCMV_INFECTION_48HR_DN;BRUNO_HEMATOPOIESIS;BUYTAERT_PHOTODYNAMIC_THERAPY_STRESS_UP;CAIRO_HEPATOBLASTOMA_CLASSES_DN;FISCHER_G2_M_CELL_CYCLE;GREGORY_SYNTHETIC_LETHAL_WITH_IMATINIB;JOHNSTONE_PARVB_TARGETS_3_DN;KANG_DOXORUBICIN_RESISTANCE_DN;KEGG_ADHERENS_JUN…	3D-structure;Alternativesplicing;Calmodulin-binding;Celljunction;Cellmembrane;Cellprojection;Developmentalprotein;Gapjunction;Immunoglobulindomain;Membrane;Phosphoprotein;Proteomicsidentification;Receptor;Referenceproteome;Repeat;SH3domain;Tightjunction	Alpha-dystrobrevin-ZO-1-actin complex;CF IIAm complex (Cleavage factor IIAm complex);PKP1-ZO-1 complex;ZO1-(beta)cadherin-(VE)cadherin-VEGFR2 complex	GO:0001678;GO:0001825;GO:0001885;GO:0001894;GO:0002064;GO:0002237;GO:0003008;GO:0003013;GO:0003018;GO:0006996;GO:0007010;GO:0007043;GO:0007155;GO:0007600;GO:0007605;GO:0008104;GO:0008284;GO:0009410;GO:0009605;GO:0009607;GO:0009628;GO:0009743;GO:0009746;GO:0009749;GO:0009987;GO:0010033;GO:0010639;GO:0016043;GO:0019725;GO:0022407;GO:0022409;GO:0022603;GO:0022607;GO:0030029;GO:0030036;GO:0030155;GO:…	GO:0004888;GO:0005042;GO:0005488;GO:0005515;GO:0005516;GO:0008013;GO:0019904;GO:0038023;GO:0044325;GO:0045296;GO:0050839;GO:0060089;GO:0071253	GO:0002102;GO:0005634;GO:0005737;GO:0005829;GO:0005886;GO:0005911;GO:0005912;GO:0005921;GO:0005923;GO:0014704;GO:0016020;GO:0016323;GO:0016324;GO:0016327;GO:0030054;GO:0032991;GO:0042995;GO:0043226;GO:0043227;GO:0043228;GO:0043229;GO:0043231;GO:0043232;GO:0043296;GO:0044291;GO:0045177;GO:0046581;GO:0070160;GO:0070161;GO:0098590;GO:0110165	GO:0003013;GO:0006996;GO:0007010;GO:0007155;GO:0007600;GO:0008104;GO:0009410;GO:0009605;GO:0009607;GO:0009628;GO:0009987;GO:0016043;GO:0019725;GO:0022607;GO:0030036;GO:0032501;GO:0032502;GO:0033036;GO:0033043;GO:0034330;GO:0042221;GO:0042592;GO:0048468;GO:0048646;GO:0048856;GO:0048878;GO:0050789;GO:0050877;GO:0050896;GO:0051179;GO:0051641;GO:0065007;GO:0065008;GO:0071840	GO:0005634;GO:0005737;GO:0005829;GO:0005886;GO:0016020;GO:0030054;GO:0032991;GO:0042995;GO:0043226;GO:0043228;GO:0043229;GO:0043231;GO:0043232;GO:0045177;GO:0110165	IPR000906;IPR001452;IPR001478;IPR005417;IPR005418;IPR008144;IPR008145;IPR027417;IPR035597;IPR036028;IPR036034;IPR037936	GK/Ca_channel_bsu;Guanylate_kin-like_dom;P-loop_NTPase;PDZ;PDZ_sf;SH3_domain;SH3-like_dom_sf;UNC5;ZO;ZO-1;ZO-1_SH3;ZU5_dom	ko04520;ko04530;ko04540;ko05110;ko05120	601009	PR01597;PR01598	ZONOCCLUDNS;ZONOCCLUDNS1	PS50002;PS50052;PS50106;PS51145	GUANYLATE_KINASE_2;PDZ;SH3;ZU5	Netrin receptor UNC5;Tight junction protein ZO-1	R-HSA-191650;R-HSA-2028269;R-HSA-351906;R-HSA-8935964;R-HSA-9705677		SM00072;SM00218;SM00228	GuKc;PDZ;ZU5
+	3.46489	-1.53107	A0A090N7W4;Q00535;Q6IAW3;A0A0S2Z355;Q00535-2	Cyclin-dependent-like kinase 5	176	CDK5	A0A090N7W4;Q00535;Q6IAW3;A0A0S2Z355;Q00535-2	DLKPQNLLINR;DLLQNLLK;IGEGTYGTVFK;LADFGLAR;LLGTPTEEQWPSMTK;LPDYKPYPMYPATTSLVNVVPK;PLFPGNDVDDQLK;SFLFQLLK	ENSG00000164885.13	ENSP00000297518.4;ENSP00000419782.1	ENST00000297518.4;ENST00000485972.6			CDK5		1H4L;1UNG;1UNH;1UNL;3O0G;4AU8;7VDP;7VDQ;7VDR;7VDS	A0A090N7W4_HUMAN;A0A0S2Z355_HUMAN;CDK5_HUMAN;Q6IAW3_HUMAN	Color2 [A=255, R=169, G=169, B=169]	1	4	+	adult behavior;anatomical structure development;anatomical structure formation involved in morphogenesis;anatomical structure morphogenesis;anterograde trans-synaptic signaling;apoptotic process;associative learning;axon extension;axon guidance;axonogenesis;behavior;behavioral response to cocaine;biological regulation;calcium ion import;calcium ion transport;catabolic process;cell adhesion;cell c…	acetylcholine receptor activator activity;acetylcholine receptor regulator activity;adenyl nucleotide binding;adenyl ribonucleotide binding;anion binding;ATP binding;binding;carbohydrate derivative binding;catalytic activity;catalytic activity, acting on a protein;cyclin-dependent protein kinase activity;cyclin-dependent protein serine/threonine kinase activity;cytoskeletal protein binding;ErbB-2…	actin-based cell projection;axon;catalytic complex;cell body;cell junction;cell projection;cellular anatomical entity;cyclin-dependent protein kinase holoenzyme complex;cytoplasm;cytosol;dendrite;filopodium;growth cone;intracellular membrane-bounded organelle;intracellular organelle;lamellipodium;membrane;membrane-bounded organelle;neuromuscular junction;neuron projection;neuronal cell body;nucle…	anatomical structure development;anatomical structure formation involved in morphogenesis;behavior;biological regulation;catabolic process;cell adhesion;cell communication;cell development;cell differentiation;cell division;cell growth;cell junction organization;cell motility;cell-cell signaling;cellular anatomical entity morphogenesis;cellular component assembly;cellular component organization;c…	catalytic complex;cell junction;cell projection;cellular anatomical entity;cyclin-dependent protein kinase holoenzyme complex;cytoplasm;cytosol;filopodium;intracellular membrane-bounded organelle;intracellular organelle;membrane;neuron projection;neuronal cell body;nucleoplasm;nucleus;organelle;plasma membrane;postsynapse;postsynaptic density;postsynaptic specialization;presynapse;protein-contain…	Alzheimer's disease;Axon guidance	Pkinase	ABRAHAM_ALPC_VS_MULTIPLE_MYELOMA_DN;ACEVEDO_LIVER_CANCER_UP;ACEVEDO_LIVER_TUMOR_VS_NORMAL_ADJACENT_TISSUE_UP;BIOCARTA_BIOPEPTIDES_PATHWAY;BIOCARTA_CDK5_PATHWAY;BIOCARTA_CK1_PATHWAY;BIOCARTA_EFP_PATHWAY;BIOCARTA_FOSB_PATHWAY;BIOCARTA_LIS1_PATHWAY;BIOCARTA_P35ALZHEIMERS_PATHWAY;BIOCARTA_RAC1_PATHWAY;BIOCARTA_REELIN_PATHWAY;BLALOCK_ALZHEIMERS_DISEASE_DN;BLANCO_MELO_COVID19_SARS_COV_2_INFECTION_A594_…	3D-structure;Acetylation;Alternativesplicing;Apoptosis;ATP-binding;Biologicalrhythms;Cellcycle;Celldivision;Cellmembrane;Cellprojection;Cytoplasm;Kinase;Lissencephaly;Membrane;Neurodegeneration;Neurogenesis;Nucleotide-binding;Nucleus;Phosphoprotein;Referenceproteome;Serine/threonine-proteinkinase;Synapse;Transferase	Cell cycle kinase complex CDK5	GO:0000226;GO:0001558;GO:0001764;GO:0001963;GO:0003008;GO:0006355;GO:0006468;GO:0006793;GO:0006796;GO:0006807;GO:0006810;GO:0006811;GO:0006812;GO:0006816;GO:0006886;GO:0006887;GO:0006897;GO:0006915;GO:0006996;GO:0007010;GO:0007017;GO:0007154;GO:0007155;GO:0007160;GO:0007267;GO:0007268;GO:0007409;GO:0007411;GO:0007416;GO:0007519;GO:0007600;GO:0007610;GO:0007611;GO:0007612;GO:0007632;GO:0008045;GO:…	GO:0000166;GO:0002039;GO:0003824;GO:0004672;GO:0004674;GO:0004693;GO:0005102;GO:0005176;GO:0005488;GO:0005515;GO:0005524;GO:0008092;GO:0016301;GO:0016740;GO:0016772;GO:0016773;GO:0017076;GO:0030545;GO:0030546;GO:0030548;GO:0030549;GO:0030554;GO:0031072;GO:0032553;GO:0032555;GO:0032559;GO:0035639;GO:0036094;GO:0043125;GO:0043167;GO:0043168;GO:0048156;GO:0050321;GO:0051879;GO:0097159;GO:0097367;GO:…	GO:0000307;GO:0005634;GO:0005654;GO:0005737;GO:0005829;GO:0005886;GO:0014069;GO:0016020;GO:0016533;GO:0030027;GO:0030054;GO:0030175;GO:0030424;GO:0030425;GO:0030426;GO:0030427;GO:0031594;GO:0032991;GO:0042995;GO:0043005;GO:0043025;GO:0043204;GO:0043226;GO:0043227;GO:0043229;GO:0043231;GO:0044297;GO:0045202;GO:0061695;GO:0098793;GO:0098794;GO:0098858;GO:0099572;GO:0110165;GO:0120025;GO:1902494;GO:…	GO:0000226;GO:0006355;GO:0006468;GO:0006793;GO:0006807;GO:0006810;GO:0006811;GO:0006886;GO:0006887;GO:0006897;GO:0006996;GO:0007010;GO:0007017;GO:0007154;GO:0007155;GO:0007267;GO:0007268;GO:0007416;GO:0007600;GO:0007610;GO:0008104;GO:0008152;GO:0009056;GO:0009057;GO:0009416;GO:0009628;GO:0009719;GO:0009987;GO:0012501;GO:0015031;GO:0016043;GO:0016049;GO:0016079;GO:0016192;GO:0016310;GO:0018193;GO:…	GO:0000307;GO:0005634;GO:0005654;GO:0005737;GO:0005829;GO:0005886;GO:0014069;GO:0016020;GO:0030054;GO:0030175;GO:0030427;GO:0032991;GO:0042995;GO:0043005;GO:0043025;GO:0043226;GO:0043229;GO:0043231;GO:0045202;GO:0098793;GO:0098794;GO:0099572;GO:0110165;GO:1902494	IPR000719;IPR008271;IPR011009;IPR017441	Kinase-like_dom_sf;Prot_kinase_dom;Protein_kinase_ATP_BS;Ser/Thr_kinase_AS	ko04360;ko05010	123831;616342			PS00107;PS00108;PS50011	PROTEIN_KINASE_ATP;PROTEIN_KINASE_DOM;PROTEIN_KINASE_ST	Cyclin-dependent kinase 5	R-HSA-180024;R-HSA-399956;R-HSA-6804756;R-HSA-8862803;R-HSA-9031628;R-HSA-9032845;R-HSA-9768919;R-HSA-983231		SM00220	S_TKc
+	1.2278	1.53564	A0A0A0MSS7;A0A804HI39;A0A804HKD1;A0A8I5KQX9;A0A804HJG9;Q8N7W2-2;Q8N7W2-3;Q8N7W2;A0A804HIW4	BEN domain-containing protein 7	218	BEND7	A0A0A0MSS7;A0A804HI39;A0A804HKD1;A0A8I5KQX9;A0A804HJG9;Q8N7W2-2;Q8N7W2-3;Q8N7W2;A0A804HIW4	SGSLLFR;VFTEKYCTANHVDK	ENSG00000165626.19	ENSP00000345773.3;ENSP00000367868.3;ENSP00000401256.1;ENSP00000506884.2;ENSP00000507252.1;ENSP00000507500.2;ENSP00000507875.1;ENSP00000510220.1	ENST00000341083.7;ENST00000378605.3;ENST00000440282.5;ENST00000466271.3;ENST00000469555.1;ENST00000480703.2;ENST00000683141.1;ENST00000689161.1			BEND7			A0A0A0MSS7_HUMAN;A0A804HI39_HUMAN;A0A804HIW4_HUMAN;A0A804HJG9_HUMAN;A0A804HKD1_HUMAN;A0A8I5KQX9_HUMAN;BEND7_HUMAN	Color2 [A=255, R=169, G=169, B=169]	1	4	+		binding;DNA binding;nucleic acid binding;organic cyclic compound binding	cellular anatomical entity;extracellular exosome;extracellular membrane-bounded organelle;extracellular organelle;extracellular vesicle;membrane-bounded organelle;organelle;vesicle		cellular anatomical entity;extracellular organelle;organelle;vesicle		BEN	CHEMNITZ_RESPONSE_TO_PROSTAGLANDIN_E2_DN;CREIGHTON_ENDOCRINE_THERAPY_RESISTANCE_3;FLORIO_NEOCORTEX_BASAL_RADIAL_GLIA_UP;NOURUZI_NEPC_ASCL1_TARGETS;PEREZ_TP53_TARGETS;RICKMAN_METASTASIS_UP;SENGUPTA_NASOPHARYNGEAL_CARCINOMA_WITH_LMP1_DN;ZHAN_MULTIPLE_MYELOMA_MS_UP;ZWANG_CLASS_1_TRANSIENTLY_INDUCED_BY_EGF	Alternativesplicing;Isopeptidebond;Phosphoprotein;Proteomicsidentification;Referenceproteome;Ublconjugation			GO:0003676;GO:0003677;GO:0005488;GO:0097159	GO:0031982;GO:0043226;GO:0043227;GO:0043230;GO:0065010;GO:0070062;GO:0110165;GO:1903561		GO:0031982;GO:0043226;GO:0043230;GO:0110165	IPR018379	BEN_domain					PS51457	BEN	BEN domain-containing protein 7			SM01025	BEN
+	1.71031	-0.562785	V9HWF0;A0A0A0MTH3;Q13418;Q13418-2;Q13418-3;E9PQ52;A0A087WW45;A0A087WWY6	Integrin-linked protein kinase	225	HEL-S-28	V9HWF0;A0A0A0MTH3;Q13418;Q13418-2;Q13418-3	EVPFADLSNMEIGMK;GDDTPLHLAASHGHR;GMAFLHTLEPLIPR;LNENHSGELWK;MDDIFTQCR;MYAPAWVAPEALQK	ENSG00000166333.14	ENSP00000299421.4;ENSP00000379975.2;ENSP00000403487.2;ENSP00000432617.1;ENSP00000434492.2;ENSP00000435323.1;ENSP00000436062.1;ENSP00000439606.2;ENSP00000479932.1;ENSP00000480597.1;ENSP00000487498.1	ENST00000299421.9;ENST00000396751.6;ENST00000420936.6;ENST00000526114.5;ENST00000526318.2;ENST00000526711.5;ENST00000527121.5;ENST00000528995.5;ENST00000532063.5;ENST00000537806.5;ENST00000627400.1			HEL-S-28;ILK		2KBX;3F6Q;3IXE;3KMU;3KMW;3REP;4HI8;4HI9;6MIB	A0A087WW45_HUMAN;A0A087WWY6_HUMAN;A0A0A0MTH3_HUMAN;E9PQ52_HUMAN;ILK_HUMAN;V9HWF0_HUMAN	Color2 [A=255, R=169, G=169, B=169]	1	4	+	ameboidal-type cell migration;anatomical structure development;anatomical structure morphogenesis;axon ensheathment;biological regulation;branching involved in ureteric bud morphogenesis;branching morphogenesis of an epithelial tube;cell adhesion;cell migration;cell morphogenesis;cell motility;cell population proliferation;cell projection organization;cell surface receptor signaling pathway;cell-…	adenyl nucleotide binding;adenyl ribonucleotide binding;anion binding;ATP binding;binding;carbohydrate derivative binding;catalytic activity;catalytic activity, acting on a protein;enzyme binding;heterocyclic compound binding;ion binding;kinase activity;kinase binding;nucleoside phosphate binding;nucleotide binding;organic cyclic compound binding;phosphotransferase activity, alcohol group as acce…	anchoring junction;cell junction;cell projection;cell-substrate junction;cellular anatomical entity;cytosol;focal adhesion;lamellipodium;membrane;plasma membrane;plasma membrane bounded cell projection;sarcomere	anatomical structure development;biological regulation;cell adhesion;cell morphogenesis;cell motility;cell population proliferation;cell surface receptor signaling pathway;cellular component organization;cellular component organization or biogenesis;cellular process;developmental process;establishment or maintenance of cell polarity;intracellular signal transduction;macromolecule metabolic proces…	cell junction;cell projection;cellular anatomical entity;cytosol;membrane;plasma membrane	Bacterial invasion of epithelial cells;Endometrial cancer;Focal adhesion;PPAR signaling pathway	Ank_2;Ank_5;PK_Tyr_Ser-Thr	BENPORATH_MYC_MAX_TARGETS;BIOCARTA_PTEN_PATHWAY;DANG_BOUND_BY_MYC;DANG_MYC_TARGETS_DN;DANG_REGULATED_BY_MYC_DN;DIAZ_CHRONIC_MYELOGENOUS_LEUKEMIA_UP;FORTSCHEGGER_PHF8_TARGETS_DN;GRYDER_PAX3FOXO1_ENHANCERS_IN_TADS;HSIAO_HOUSEKEEPING_GENES;HUMMERICH_SKIN_CANCER_PROGRESSION_DN;HWANG_PROSTATE_CANCER_MARKERS;KEGG_ENDOMETRIAL_CANCER;KEGG_FOCAL_ADHESION;KEGG_MEDICUS_REFERENCE_ITGA_B_TALIN_VINCULIN_SIGNAL…	3D-structure;Acetylation;Alternativesplicing;ANKrepeat;ATP-binding;Celljunction;Cellmembrane;Cellprojection;Cytoplasm;Kinase;Membrane;Nucleotide-binding;Phosphoprotein;Proteomicsidentification;Referenceproteome;Repeat;Serine/threonine-proteinkinase;Transferase	ILK-HSP90-CDC37 complex;ILK-LIMS1-PARVA complex;ILK-LIMS2-PARVA complex;ILK-PARVB-ARHGEF6 complex;ILK-SERCA2A-PLN complex	GO:0000902;GO:0001658;GO:0001667;GO:0001763;GO:0001932;GO:0001934;GO:0002009;GO:0003151;GO:0006355;GO:0006468;GO:0006793;GO:0006796;GO:0006807;GO:0007155;GO:0007160;GO:0007163;GO:0007165;GO:0007166;GO:0007229;GO:0007272;GO:0008152;GO:0008283;GO:0008284;GO:0008285;GO:0008366;GO:0009653;GO:0009889;GO:0009891;GO:0009893;GO:0009966;GO:0009967;GO:0009987;GO:0010468;GO:0010556;GO:0010557;GO:0010562;GO:…	GO:0000166;GO:0003824;GO:0004672;GO:0004674;GO:0005488;GO:0005515;GO:0005524;GO:0016301;GO:0016740;GO:0016772;GO:0016773;GO:0017076;GO:0019899;GO:0019900;GO:0019901;GO:0030554;GO:0032553;GO:0032555;GO:0032559;GO:0035639;GO:0036094;GO:0043167;GO:0043168;GO:0097159;GO:0097367;GO:0106310;GO:0140096;GO:1901265;GO:1901363	GO:0005829;GO:0005886;GO:0005925;GO:0016020;GO:0030017;GO:0030027;GO:0030054;GO:0030055;GO:0042995;GO:0070161;GO:0110165;GO:0120025	GO:0000902;GO:0006355;GO:0006468;GO:0006793;GO:0006807;GO:0007155;GO:0007163;GO:0007165;GO:0007166;GO:0008152;GO:0008283;GO:0009987;GO:0016043;GO:0016310;GO:0019222;GO:0019538;GO:0031399;GO:0032501;GO:0032502;GO:0035556;GO:0036211;GO:0043170;GO:0043412;GO:0044238;GO:0048856;GO:0048870;GO:0050789;GO:0065007;GO:0071840	GO:0005829;GO:0005886;GO:0016020;GO:0030054;GO:0042995;GO:0110165	IPR000719;IPR001245;IPR002110;IPR011009;IPR035692;IPR036770	Ankyrin_rpt;Ankyrin_rpt-contain_sf;Kinase-like_dom_sf;PK_ILK;Prot_kinase_dom;Ser-Thr/Tyr_kinase_cat_dom	ko03320;ko04510;ko05100;ko05213	602366	PR01415	ANKYRIN	PS50011;PS50088;PS50297	ANK_REP_REGION;ANK_REPEAT;PROTEIN_KINASE_DOM	Integrin-linked protein kinase	R-HSA-446343;R-HSA-446353		SM00248	ANK
+	2.36143	1.92203	A0A0A0N0N2;P26992;Q5T8H6;B3KXJ2	Ciliary neurotrophic factor receptor subunit alpha	232	CNTFR	A0A0A0N0N2;P26992;Q5T8H6	DNEIGTWSDWSVAAHATPWTEEPR;EPVLSCR;EYIIQVAAK;HQVLLHVGLPPR;HSPQEAPHVQYER;IMVCEKDPALK;LEVTWQTPSTWPDPESFPLK;LGSDVTLPCGTANWDAAVTWR;YMHLFSTIK	ENSG00000122756.15	ENSP00000242338.4;ENSP00000368265.3;ENSP00000388082.1;ENSP00000480451.1	ENST00000351266.8;ENST00000378980.8;ENST00000417345.2;ENST00000610543.4			CNTFR		1UC6;8D74;8D7E;8D7H;8D7R	A0A0A0N0N2_HUMAN;B3KXJ2_HUMAN;CNTFR_HUMAN;Q5T8H6_HUMAN	Color2 [A=255, R=169, G=169, B=169]	1	4	+	anatomical structure development;animal organ development;apoptotic process;behavior;biological regulation;brainstem development;cell death;cell surface receptor signaling pathway;cellular process;ciliary neurotrophic factor-mediated signaling pathway;cytokine-mediated signaling pathway;developmental process;developmental process involved in reproduction;feeding behavior;motor neuron apoptotic pr…	binding;ciliary neurotrophic factor receptor activity;cytokine binding;cytokine receptor activity;immune receptor activity;molecular transducer activity;protein binding;signaling receptor activity;signaling receptor binding;transmembrane signaling receptor activity	apical plasma membrane;cellular anatomical entity;ciliary neurotrophic factor receptor complex;CNTFR-CLCF1 complex;external side of plasma membrane;extrinsic component of membrane;membrane;membrane protein complex;plasma membrane;plasma membrane protein complex;plasma membrane region;plasma membrane signaling receptor complex;protein-containing complex;receptor complex;side of membrane	anatomical structure development;behavior;biological regulation;cell surface receptor signaling pathway;cellular process;developmental process;multicellular organismal process;muscle structure development;nervous system development;programmed cell death;regulation of biological process;reproductive process;signal transduction;system development	cellular anatomical entity;extrinsic component of membrane;membrane;membrane protein complex;plasma membrane;protein-containing complex;receptor complex	Cytokine-cytokine receptor interaction;Jak-STAT signaling pathway	fn3	BENPORATH_EED_TARGETS;BENPORATH_ES_WITH_H3K27ME3;BENPORATH_PRC2_TARGETS;BENPORATH_SUZ12_TARGETS;BRUINS_UVC_RESPONSE_VIA_TP53_GROUP_A;CARRILLOREIXACH_HEPATOBLASTOMA_VS_NORMAL_DN;GRAESSMANN_APOPTOSIS_BY_SERUM_DEPRIVATION_UP;KEGG_CYTOKINE_CYTOKINE_RECEPTOR_INTERACTION;KEGG_JAK_STAT_SIGNALING_PATHWAY;KEGG_MEDICUS_REFERENCE_IL6_FAMILY_TO_JAK_STAT_SIGNALING_PATHWAY;PEDRIOLI_MIR31_TARGETS_UP;REACTOME_CY…	3D-structure;Cellmembrane;Disulfidebond;Glycoprotein;GPI-anchor;Immunoglobulindomain;Lipoprotein;Membrane;Proteomicsidentification;Receptor;Referenceproteome;Repeat;Signal	CNTF-CNTFR-gp130-LIFR complex	GO:0001967;GO:0003006;GO:0003360;GO:0006915;GO:0007165;GO:0007166;GO:0007399;GO:0007517;GO:0007548;GO:0007610;GO:0007631;GO:0008219;GO:0008284;GO:0009987;GO:0012501;GO:0019221;GO:0022414;GO:0032501;GO:0032502;GO:0042127;GO:0042981;GO:0043066;GO:0043067;GO:0043069;GO:0043523;GO:0043524;GO:0048513;GO:0048518;GO:0048519;GO:0048522;GO:0048523;GO:0048731;GO:0048856;GO:0050789;GO:0050794;GO:0051402;GO:…	GO:0004888;GO:0004896;GO:0004897;GO:0005102;GO:0005488;GO:0005515;GO:0019955;GO:0038023;GO:0060089;GO:0140375	GO:0005886;GO:0009897;GO:0016020;GO:0016324;GO:0019898;GO:0032991;GO:0043235;GO:0070110;GO:0097059;GO:0098552;GO:0098590;GO:0098796;GO:0098797;GO:0098802;GO:0110165	GO:0007165;GO:0007166;GO:0007399;GO:0007610;GO:0009987;GO:0012501;GO:0022414;GO:0032501;GO:0032502;GO:0048731;GO:0048856;GO:0050789;GO:0061061;GO:0065007	GO:0005886;GO:0016020;GO:0019898;GO:0032991;GO:0043235;GO:0098796;GO:0110165	IPR003530;IPR003598;IPR003599;IPR003961;IPR007110;IPR013783;IPR036116;IPR036179	FN3_dom;FN3_sf;Hematopoietin_rcpt_L_F3_CS;Ig_sub;Ig_sub2;Ig-like_dom;Ig-like_dom_sf;Ig-like_fold	ko04060;ko04630	118946			PS01354;PS50835;PS50853	FN3;HEMATOPO_REC_L_F3;IG_LIKE	Ciliary neurotrophic factor receptor subunit alpha	R-HSA-6788467		SM00060;SM00408;SM00409	FN3;IG;IGc2
+	1.10055	-2.01651	P25440-2;P25440;A0A0G2JK44;A0A140T9E9;H0Y6K2;P25440-3;X5CF57;A0A1U9X7B3;P25440-4;A0A1U9X7B8;A0A1U9X7B4;A0A1U9X7A8;A0A140T9V2;U3KQA6;A0A0G2JHL0;A0A140T9F7;A0A140T9I1;A0A0G2JHN8;E9PIQ3;H0Y799;A0A140T9X8;E9PKQ9;U3KPW0;H0YDJ7	Bromodomain-containing protein 2	292	BRD2	P25440-2;P25440;A0A0G2JK44;A0A140T9E9;H0Y6K2;P25440-3;X5CF57;A0A1U9X7B3;P25440-4;A0A1U9X7B8;A0A1U9X7B4;A0A1U9X7A8;A0A140T9V2;U3KQA6;A0A0G2JHL0;A0A140T9F7	ASGSGGGSAALGPSGFGPSGGSGTK;AVHEQLAALSQGPISK;AVHEQLAALSQGPISKPK;DAQEFAADVR;DSNPEEIEIDFETLKPSTLR;HPMDLSTVK;LAELQEQLR;LMFSNCYK;LPGEGNAGLLGLGPEAAAPGK;LQDVFEFR;LQDVSGQLNSTK;PVDASALGLHDYHDIIK;QLSLDINK;SLHSAGPPLLAVTAAPPAQPLAK;VASMPQEEQELVVTIPK;VTNQLQYLHK;VVHIIQAR;YNPPDHDVVAMAR	ENSG00000204256.14;ENSG00000215077.10;ENSG00000230678.10;ENSG00000234507.9;ENSG00000234704.9;ENSG00000235307.12;ENSG00000236227.8	ENSP00000363958.4;ENSP00000363964.4;ENSP00000372588.2;ENSP00000378702.1;ENSP00000382443.1;ENSP00000382444.1;ENSP00000382445.3;ENSP00000390267.1;ENSP00000391113.1;ENSP00000391246.2;ENSP00000391758.1;ENSP00000393706.1;ENSP00000399009.1;ENSP00000400369.1;ENSP00000400737.1;ENSP00000401791.2;ENSP00000402220.1;ENSP00000403393.1;ENSP00000404221.1;ENSP00000405050.1;ENSP00000405634.1;ENSP00000405661.1;ENS…	ENST00000374825.9;ENST00000374831.8;ENST00000383108.6;ENST00000395287.5;ENST00000399527.5;ENST00000399528.5;ENST00000399529.7;ENST00000412535.5;ENST00000414731.6;ENST00000416727.5;ENST00000424160.5;ENST00000425016.5;ENST00000425201.5;ENST00000427021.3;ENST00000429833.5;ENST00000433783.5;ENST00000436979.5;ENST00000438194.6;ENST00000439194.3;ENST00000442219.5;ENST00000442863.5;ENST00000446150.3;ENS…			BRD2		1X0J;2DVQ;2DVR;2DVS;2DVV;2E3K;2G4A;2YDW;2YEK;3AQA;3ONI;4A9E;4A9F;4A9H;4A9I;4A9J;4A9M;4A9N;4A9O;4AKN;4ALG;4ALH;4J1P;4MR5;4MR6;4QEU;4QEV;4QEW;4UYF;4UYG;4UYH;5BT5;5DFB;5DFC;5DFD;5DW1;5EK9;5HEL;5HEM;5HEN;5HFQ;5IBN;5IG6;5N2L;5O38;5O39;5O3A;5O3B;5O3C;5O3D;5O3E;5O3F;5O3G;5O3H;5O3I;5S9O;5U5S;5U6V;5UEW;5XHE;5XHK;6CUI;6DB0;6DBC;6DDI;6DDJ;6E6J;6FFE;6FFF;6FFG;6I80;6I81;6JKE;6K04;6K05;6MO7;6MO8;6MO9;6MOA;6ONY…	A0A0G2JHL0_HUMAN;A0A0G2JHN8_HUMAN;A0A0G2JK44_HUMAN;A0A140T9E9_HUMAN;A0A140T9F7_HUMAN;A0A140T9I1_HUMAN;A0A140T9V2_HUMAN;A0A140T9X8_HUMAN;A0A1U9X7A8_HUMAN;A0A1U9X7B3_HUMAN;A0A1U9X7B4_HUMAN;A0A1U9X7B8_HUMAN;BRD2_HUMAN;E9PIQ3_HUMAN;E9PKQ9_HUMAN;H0Y6K2_HUMAN;H0Y799_HUMAN;H0YDJ7_HUMAN;U3KPW0_HUMAN;U3KQA6_HUMAN;X5CF57_HUMAN	Color2 [A=255, R=169, G=169, B=169]	1	4	+	anatomical structure formation involved in morphogenesis;biological regulation;cellular component assembly;cellular component organization;cellular component organization or biogenesis;cellular metabolic process;cellular process;chromatin organization;chromatin remodeling;developmental process;developmental process involved in reproduction;gamete generation;macromolecule metabolic process;macromo…	acetylation-dependent protein binding;binding;catalytic activity;catalytic activity, acting on a protein;chromatin binding;histone binding;kinase activity;lysine-acetylated histone binding;modification-dependent protein binding;phosphotransferase activity, alcohol group as acceptor;protein binding;protein kinase activity;protein serine/threonine kinase activity;protein-containing complex binding;…	cellular anatomical entity;cytoplasm;intracellular membrane-bounded organelle;intracellular organelle;membrane-bounded organelle;nuclear body;nuclear speck;nucleoplasm;nucleus;organelle	anatomical structure formation involved in morphogenesis;biological regulation;cellular component assembly;cellular component organization;cellular component organization or biogenesis;cellular process;chromatin organization;developmental process;macromolecule metabolic process;macromolecule modification;metabolic process;nitrogen compound metabolic process;phosphorus metabolic process;phosphoryl…	cellular anatomical entity;cytoplasm;intracellular membrane-bounded organelle;intracellular organelle;nucleoplasm;nucleus;organelle		BET;Bromodomain	AMIT_EGF_RESPONSE_480_HELA;APPIERTO_RESPONSE_TO_FENRETINIDE_UP;ASTON_MAJOR_DEPRESSIVE_DISORDER_DN;BLALOCK_ALZHEIMERS_DISEASE_UP;BROWNE_HCMV_INFECTION_20HR_UP;BROWNE_HCMV_INFECTION_4HR_UP;BUYTAERT_PHOTODYNAMIC_THERAPY_STRESS_UP;BYSTRYKH_HEMATOPOIESIS_STEM_CELL_QTL_TRANS;DACOSTA_UV_RESPONSE_VIA_ERCC3_COMMON_UP;DACOSTA_UV_RESPONSE_VIA_ERCC3_UP;DANG_REGULATED_BY_MYC_DN;DAZARD_RESPONSE_TO_UV_NHEK_UP;D…	3D-structure;Acetylation;Alternativesplicing;Bromodomain;Chromatinregulator;Host-virusinteraction;Nucleus;Phosphoprotein;Proteomicsidentification;Referenceproteome;Repeat;Transcription;Transcriptionregulation		GO:0001843;GO:0003006;GO:0006325;GO:0006334;GO:0006338;GO:0006355;GO:0006357;GO:0006468;GO:0006793;GO:0006796;GO:0006807;GO:0007276;GO:0007283;GO:0008152;GO:0009889;GO:0009987;GO:0010468;GO:0010556;GO:0016043;GO:0016310;GO:0019219;GO:0019222;GO:0019538;GO:0022414;GO:0022607;GO:0031323;GO:0031326;GO:0032502;GO:0034728;GO:0035148;GO:0036211;GO:0043170;GO:0043412;GO:0043933;GO:0044237;GO:0044238;GO:…	GO:0003682;GO:0003824;GO:0004672;GO:0004674;GO:0005488;GO:0005515;GO:0016301;GO:0016740;GO:0016772;GO:0016773;GO:0042393;GO:0044877;GO:0070577;GO:0140030;GO:0140033;GO:0140096	GO:0005634;GO:0005654;GO:0005737;GO:0016604;GO:0016607;GO:0043226;GO:0043227;GO:0043229;GO:0043231;GO:0110165	GO:0006325;GO:0006355;GO:0006468;GO:0006793;GO:0006807;GO:0008152;GO:0009987;GO:0016043;GO:0016310;GO:0019222;GO:0019538;GO:0022414;GO:0022607;GO:0032502;GO:0036211;GO:0043170;GO:0043412;GO:0044238;GO:0048646;GO:0050789;GO:0065003;GO:0065007;GO:0071840	GO:0005634;GO:0005654;GO:0005737;GO:0043226;GO:0043229;GO:0043231;GO:0110165	IPR001487;IPR018359;IPR027353;IPR036427;IPR038336;IPR043508;IPR043509	Bromo_Brdt_I;Bromo_Brdt_II;Bromodomain;Bromodomain_CS;Bromodomain-like_sf;NET_dom;NET_sf		601540	PR00503	BROMODOMAIN	PS00633;PS50014;PS51525	BROMODOMAIN_1;BROMODOMAIN_2;NET	Bromodomain-containing protein 2	R-HSA-8951936		SM00297	BROMO
+	2.57637	1.0244	A0A0K0K1I0;P09493-4;P09493-10;H0YKX5;D9YZV4;A0A0S2Z4G6;P09493;Q8TCG4;C9IZA2;H0YL80;H0YKP3;A0A994J554;A0A087WTJ7;A0A494C0V8;D6RGJ6;H0YLS7	Tropomyosin alpha-1 chain	307	TPM1	A0A0K0K1I0;P09493-4;P09493-10;H0YKX5;D9YZV4;A0A0S2Z4G6;P09493;Q8TCG4;C9IZA2;H0YL80;H0YKP3	AELSEGQVR;ALMAAEDK;ATDAEADVASLNR;EDRYEEEIK;GTEDELDKYSEALK;IMDQTLK;IQLVEEELDR;IQLVEEELDRAQER;KATDAEADVASLNR;KLVIIESDLER;LATALQK;LDKENALDR;LVIIESDLER;QLEDELVSLQK;QLEEQLR;SIDDLEDELYAQK	ENSG00000140416.24;ENSG00000143549.22	ENSP00000267996.7;ENSP00000288398.6;ENSP00000334624.4;ENSP00000351022.3;ENSP00000385107.4;ENSP00000426306.1;ENSP00000452879.1;ENSP00000452887.1;ENSP00000452977.1;ENSP00000453062.2;ENSP00000453092.1;ENSP00000453324.1;ENSP00000453941.1;ENSP00000453955.2;ENSP00000477929.1;ENSP00000498562.1;ENSP00000498730.1;ENSP00000516139.1	ENST00000267996.11;ENST00000288398.10;ENST00000334895.10;ENST00000358278.7;ENST00000403994.9;ENST00000515609.1;ENST00000558347.5;ENST00000559397.6;ENST00000559556.5;ENST00000559831.5;ENST00000560970.6;ENST00000561266.6;ENST00000561395.5;ENST00000561425.5;ENST00000610733.1;ENST00000651577.1;ENST00000651704.1;ENST00000705544.1			HEL-S-265;TPM1;TPM3		3MUD;5KHT;6UT2;6X5Z;7UTI;7UTL;8EFH;8EFI;8ENC	A0A087WTJ7_HUMAN;A0A0K0K1I0_HUMAN;A0A0S2Z4G6_HUMAN;A0A494C0V8_HUMAN;A0A994J554_HUMAN;C9IZA2_HUMAN;D6RGJ6_HUMAN;D9YZV4_HUMAN;H0YKP3_HUMAN;H0YKX5_HUMAN;H0YL80_HUMAN;H0YLS7_HUMAN;Q8TCG4_HUMAN;TPM1_HUMAN	Color2 [A=255, R=169, G=169, B=169]	1	4	+	actin cytoskeleton organization;actin filament organization;actin filament-based movement;actin filament-based process;actin-mediated cell contraction;actin-myosin filament sliding;actomyosin structure organization;anatomical structure morphogenesis;biological regulation;cardiac muscle contraction;cardiac muscle tissue morphogenesis;cell projection organization;cellular component organization;cel…	actin binding;actin filament binding;binding;cytoskeletal protein binding;identical protein binding;protein binding;protein dimerization activity;protein heterodimerization activity;protein homodimerization activity;protein-containing complex binding;structural constituent of cytoskeleton;structural constituent of muscle;structural molecule activity	actin cytoskeleton;actin filament;actin filament bundle;actomyosin;bleb;cell projection;cell projection membrane;cellular anatomical entity;contractile actin filament bundle;cytoskeleton;cytosol;intracellular non-membrane-bounded organelle;intracellular organelle;leading edge membrane;membrane;muscle thin filament tropomyosin;non-membrane-bounded organelle;organelle;plasma membrane bounded cell p…	actin cytoskeleton organization;biological regulation;cellular component organization;cellular component organization or biogenesis;cellular process;cytoskeleton organization;developmental process;multicellular organismal process;muscle contraction;muscle system process;organelle organization;regulation of biological process;regulation of biological quality;regulation of molecular function;regula…	bleb;cell projection;cellular anatomical entity;cytoskeleton;cytosol;intracellular non-membrane-bounded organelle;intracellular organelle;membrane;non-membrane-bounded organelle;organelle;protein-containing complex	Cardiac muscle contraction;Dilated cardiomyopathy;Hypertrophic cardiomyopathy (HCM)	Tropomyosin;Tropomyosin_1	ACEVEDO_LIVER_CANCER_WITH_H3K9ME3_DN;AFFAR_YY1_TARGETS_UP;AMIT_EGF_RESPONSE_60_MCF10A;AMIT_SERUM_RESPONSE_480_MCF10A;APRELIKOVA_BRCA1_TARGETS;BENPORATH_SOX2_TARGETS;BERENJENO_ROCK_SIGNALING_NOT_VIA_RHOA_DN;BOYLAN_MULTIPLE_MYELOMA_C_CLUSTER_UP;BOYLAN_MULTIPLE_MYELOMA_C_D_UP;BROWNE_HCMV_INFECTION_16HR_DN;BRUINS_UVC_RESPONSE_LATE;BURTON_ADIPOGENESIS_9;BURTON_ADIPOGENESIS_PEAK_AT_0HR;CASORELLI_ACUTE_…	3D-structure;Acetylation;Actin-binding;Alternativesplicing;Cardiomyopathy;Coiledcoil;Cytoplasm;Cytoskeleton;Directproteinsequencing;Diseasevariant;Muscleprotein;Phosphoprotein;Proteomicsidentification;Referenceproteome		GO:0000302;GO:0002027;GO:0003008;GO:0003012;GO:0003062;GO:0003065;GO:0006936;GO:0006937;GO:0006941;GO:0006950;GO:0006979;GO:0006996;GO:0007010;GO:0007015;GO:0008016;GO:0008285;GO:0008360;GO:0009611;GO:0009653;GO:0009987;GO:0010460;GO:0010638;GO:0014910;GO:0014912;GO:0016043;GO:0022603;GO:0022604;GO:0030029;GO:0030030;GO:0030036;GO:0030048;GO:0030049;GO:0030155;GO:0030334;GO:0030336;GO:0031032;GO:…	GO:0003779;GO:0005198;GO:0005200;GO:0005488;GO:0005515;GO:0008092;GO:0008307;GO:0042802;GO:0042803;GO:0044877;GO:0046982;GO:0046983;GO:0051015	GO:0001725;GO:0005829;GO:0005856;GO:0005862;GO:0005884;GO:0015629;GO:0016020;GO:0030017;GO:0031253;GO:0031256;GO:0032059;GO:0032432;GO:0032587;GO:0032991;GO:0042641;GO:0042995;GO:0043226;GO:0043228;GO:0043229;GO:0043232;GO:0097517;GO:0098590;GO:0099080;GO:0099081;GO:0099512;GO:0099513;GO:0110165;GO:0120025	GO:0003012;GO:0006936;GO:0006950;GO:0006979;GO:0006996;GO:0007010;GO:0009987;GO:0016043;GO:0030036;GO:0032501;GO:0032502;GO:0033043;GO:0042060;GO:0042221;GO:0050789;GO:0050896;GO:0065007;GO:0065008;GO:0065009;GO:0071840	GO:0005829;GO:0005856;GO:0016020;GO:0032059;GO:0032991;GO:0042995;GO:0043226;GO:0043228;GO:0043229;GO:0043232;GO:0110165	IPR000533	Tropomyosin	ko04260;ko05410;ko05414	115196;191010;611878	PR00194	TROPOMYOSIN	PS00326	TROPOMYOSIN	Tropomyosin alpha-1 chain	R-HSA-390522;R-HSA-445355
+	1.46285	1.92265	P08133;P08133-2;A0A0S2Z2Z6;A8K3Q7;A0A0S2Z377;B7Z582;E5RK69;E7EMC6;Q6ZP35;A0A0S2Z301;E5RK63;E5RJF5;E5RFF0;E5RI05;E5RIU8;E5RJR0;H0YC77	Annexin A6;Annexin	318	ANXA6	P08133;P08133-2;A0A0S2Z2Z6;A8K3Q7;A0A0S2Z377;B7Z582;E5RK69	ALIEILATR;CLIEILASR;DAFVAIVQSVK;DLEADIIGDTSGHFQK;DLIADLK;DLMTDLK;EAILDIITSR;EDAQVAAEILEIADTPSGDK;GLGTDEDTIIDIITHR;GTVRPANDFNPDADAK;ILISLATGHR;LMLAVVK;LVFDEYLK;MLVVLLQGTR;MTNYDVEHTIK;NKPLFFADK;PANDFNPDADAK;SEIDLLNIR;SELDMLDIR;SLEDALSSDTSGHFR;SLHQAIEGDTSGDFLK;STPEYFAER;TNEQMHQLVAAYK;TTGKPIEASIR	ENSG00000197043.15	ENSP00000346550.5;ENSP00000366980.5;ENSP00000428916.1;ENSP00000430420.1;ENSP00000430429.1;ENSP00000430517.1;ENSP00000430572.1;ENSP00000430663.2;ENSP00000430826.1;ENSP00000431078.1;ENSP00000431086.1;ENSP00000514965.1	ENST00000354546.10;ENST00000377751.9;ENST00000517486.5;ENST00000517677.5;ENST00000517757.5;ENST00000519644.6;ENST00000521512.5;ENST00000521749.5;ENST00000522664.5;ENST00000523164.1;ENST00000523714.5;ENST00000700367.1			ANXA6		1M9I	A0A0S2Z2Z6_HUMAN;A0A0S2Z301_HUMAN;A0A0S2Z377_HUMAN;A8K3Q7_HUMAN;ANXA6_HUMAN;B7Z582_HUMAN;E5RFF0_HUMAN;E5RI05_HUMAN;E5RIU8_HUMAN;E5RJF5_HUMAN;E5RJR0_HUMAN;E5RK63_HUMAN;E5RK69_HUMAN;E7EMC6_HUMAN;H0YC77_HUMAN;Q6ZP35_HUMAN	Color2 [A=255, R=169, G=169, B=169]	1	4	+	ameboidal-type cell migration;apoptotic signaling pathway;biological regulation;calcium ion homeostasis;calcium ion transport;cell differentiation;cell migration;cell motility;cellular component organization;cellular component organization or biogenesis;cellular developmental process;cellular homeostasis;cellular process;chemical homeostasis;chondrocyte differentiation;chondrocyte differentiation…	actin binding;actin filament binding;alcohol binding;anion binding;binding;calcium channel activity;calcium ion binding;calcium ion transmembrane transporter activity;calcium-dependent phospholipid binding;calcium-dependent protein binding;carbohydrate derivative binding;cation binding;channel activity;cholesterol binding;chondroitin sulfate binding;cytoskeletal protein binding;gated channel acti…	anchoring junction;bounding membrane of organelle;cell junction;cell-substrate junction;cellular anatomical entity;collagen-containing extracellular matrix;cytoplasm;cytoplasmic vesicle;cytoplasmic vesicle membrane;endosome membrane;external encapsulating structure;extracellular exosome;extracellular matrix;extracellular membrane-bounded organelle;extracellular organelle;extracellular vesicle;foc…	biological regulation;cell differentiation;cell motility;cellular component organization;cellular component organization or biogenesis;cellular homeostasis;cellular process;chemical homeostasis;developmental process;establishment of localization;homeostatic process;inorganic ion homeostasis;intracellular monoatomic ion homeostasis;localization;membrane organization;monoatomic ion transport;plasma…	cell junction;cellular anatomical entity;cytoplasm;cytoplasmic vesicle;external encapsulating structure;extracellular matrix;extracellular organelle;intracellular membrane-bounded organelle;intracellular organelle;membrane;mitochondrion;organelle;plasma membrane;vesicle		Annexin	BASSO_B_LYMPHOCYTE_NETWORK;BERENJENO_TRANSFORMED_BY_RHOA_DN;BONOME_OVARIAN_CANCER_SURVIVAL_SUBOPTIMAL_DEBULKING;BRUINS_UVC_RESPONSE_LATE;BURTON_ADIPOGENESIS_10;CHARAFE_BREAST_CANCER_LUMINAL_VS_BASAL_UP;CHICAS_RB1_TARGETS_CONFLUENT;CREIGHTON_ENDOCRINE_THERAPY_RESISTANCE_1;DANG_REGULATED_BY_MYC_DN;DOANE_RESPONSE_TO_ANDROGEN_DN;GAVIN_FOXP3_TARGETS_CLUSTER_T7;GRAESSMANN_APOPTOSIS_BY_DOXORUBICIN_DN;HE…	3D-structure;Acetylation;Alternativesplicing;Annexin;Calcium;Calcium/phospholipid-binding;Cytoplasm;Directproteinsequencing;Phosphoprotein;Proteomicsidentification;Referenceproteome;Repeat	LRP-1-Alpha-2-M-annexin VI complex	GO:0001667;GO:0001755;GO:0001778;GO:0002062;GO:0003413;GO:0003418;GO:0006810;GO:0006811;GO:0006812;GO:0006816;GO:0006873;GO:0006874;GO:0006937;GO:0007009;GO:0007165;GO:0009987;GO:0016043;GO:0016477;GO:0019725;GO:0030001;GO:0030003;GO:0030154;GO:0032502;GO:0032879;GO:0034220;GO:0042592;GO:0044057;GO:0048519;GO:0048523;GO:0048869;GO:0048870;GO:0048878;GO:0050789;GO:0050794;GO:0050801;GO:0051179;GO:…	GO:0000166;GO:0001786;GO:0003779;GO:0005215;GO:0005216;GO:0005261;GO:0005262;GO:0005488;GO:0005496;GO:0005509;GO:0005515;GO:0005525;GO:0005539;GO:0005543;GO:0005544;GO:0008092;GO:0008289;GO:0008324;GO:0015075;GO:0015085;GO:0015267;GO:0015276;GO:0015318;GO:0015485;GO:0017076;GO:0019001;GO:0022803;GO:0022834;GO:0022836;GO:0022857;GO:0022890;GO:0032553;GO:0032555;GO:0032561;GO:0032934;GO:0035374;GO:…	GO:0005737;GO:0005739;GO:0005765;GO:0005774;GO:0005886;GO:0005925;GO:0010008;GO:0012506;GO:0016020;GO:0030054;GO:0030055;GO:0030312;GO:0030659;GO:0031012;GO:0031090;GO:0031410;GO:0031902;GO:0031982;GO:0042383;GO:0042470;GO:0043226;GO:0043227;GO:0043229;GO:0043230;GO:0043231;GO:0048471;GO:0048770;GO:0062023;GO:0065010;GO:0070062;GO:0070161;GO:0097708;GO:0098588;GO:0098852;GO:0110165;GO:1903561	GO:0006810;GO:0006811;GO:0006873;GO:0007009;GO:0007165;GO:0009987;GO:0016043;GO:0019725;GO:0030154;GO:0032502;GO:0042592;GO:0048870;GO:0048878;GO:0050789;GO:0051179;GO:0051234;GO:0055085;GO:0061024;GO:0065007;GO:0071840;GO:0098771	GO:0005737;GO:0005739;GO:0005886;GO:0016020;GO:0030054;GO:0030312;GO:0031012;GO:0031410;GO:0031982;GO:0043226;GO:0043229;GO:0043230;GO:0043231;GO:0110165	IPR001464;IPR002391;IPR002393;IPR018252;IPR018502;IPR037104	Annexin;Annexin_repeat;Annexin_repeat_CS;Annexin_sf;ANX4;ANX6		114070	PR00196;PR00200;PR00202	ANNEXIN;ANNEXINIV;ANNEXINVI	PS00223;PS51897	ANNEXIN_1;ANNEXIN_2	Annexin;Annexin A6	R-HSA-445355		SM00335	ANX
+	2.6948	-2.86195	A0A0S2Z3D5;P02649;A0A346DBY2;J9ZVQ3;A0A0S2Z3V0;H0Y7L5;E9PEV4;E7ERP7;A0A0S2Z3J5;A0A0S2Z3B1;Q6LBZ1;D9ZB55;Q6LA97;CON__Q03247;Q13791;Q8TCZ8	Apolipoprotein E	321	APOE	A0A0S2Z3D5;P02649;A0A346DBY2;J9ZVQ3;A0A0S2Z3V0;H0Y7L5;E9PEV4;E7ERP7;A0A0S2Z3J5;A0A0S2Z3B1;Q6LBZ1	AATVGSLAGQPLQER;AKLEEQAQQIR;ALMDETMK;GEVQAMLGQSTEELR;LAVYQAGAR;LEEQAQQIR;LGADMEDVCGR;LGPLVEQGR;LQAEAFQAR;SELEEQLTPVAEETR;SWFEPLVEDMQR;VEQAVETEPEPELR;VQAAVGTSAAPVPSDNH;WELALGR	ENSG00000130203.10	ENSP00000252486.3;ENSP00000410423.1;ENSP00000413135.1;ENSP00000413653.2	ENST00000252486.9;ENST00000425718.1;ENST00000434152.5;ENST00000446996.5			APOE		1B68;1BZ4;1EA8;1GS9;1H7I;1LE2;1LE4;1LPE;1NFN;1NFO;1OEF;1OEG;1OR2;1OR3;2KC3;2KNY;2L7B;6IWB;6NCN;6NCO;7FCR;7FCS;7UVJ;8CDY;8CE0;8GRX	A0A0S2Z3B1_HUMAN;A0A0S2Z3D5_HUMAN;A0A0S2Z3J5_HUMAN;A0A0S2Z3V0_HUMAN;A0A346DBY2_HUMAN;APOE_HUMAN;D9ZB55_HUMAN;E7ERP7_HUMAN;E9PEV4_HUMAN;H0Y7L5_HUMAN;J9ZVQ3_HUMAN;Q13791_HUMAN;Q6LA97_HUMAN;Q6LBZ1_HUMAN;Q8TCZ8_HUMAN	Color2 [A=255, R=169, G=169, B=169]	1	4	+	acylglycerol homeostasis;acylglycerol metabolic process;alcohol catabolic process;alcohol metabolic process;AMPA glutamate receptor clustering;amyloid precursor protein metabolic process;anatomical structure morphogenesis;anterograde trans-synaptic signaling;artery morphogenesis;behavior;biological process involved in interaction with symbiont;biological process involved in interspecies interacti…	amide binding;amyloid-beta binding;antioxidant activity;binding;carbohydrate derivative binding;cation binding;cholesterol transfer activity;cytoskeletal protein binding;enzyme activator activity;enzyme binding;enzyme regulator activity;glycosaminoglycan binding;heparan sulfate proteoglycan binding;heparin binding;identical protein binding;ion binding;lipid binding;lipid transfer activity;lipid t…	blood microparticle;bounding membrane of organelle;cell body;cell junction;cell projection;cellular anatomical entity;chylomicron;chylomicron remnant;clathrin-coated endocytic vesicle membrane;clathrin-coated vesicle membrane;coated vesicle membrane;collagen-containing extracellular matrix;cytoplasm;cytoplasmic vesicle;cytoplasmic vesicle membrane;dendrite;discoidal high-density lipoprotein parti…	alcohol metabolic process;behavior;biological process involved in interspecies interaction between organisms;biological process involved in symbiotic interaction;biological regulation;biosynthetic process;catabolic process;cell communication;cell-cell signaling;cellular component assembly;cellular component organization;cellular component organization or biogenesis;cellular homeostasis;cellular l…	cell junction;cell projection;cellular anatomical entity;cytoplasm;cytoplasmic vesicle;endoplasmic reticulum;endosome;external encapsulating structure;extracellular matrix;extracellular organelle;extracellular region;extracellular space;glutamatergic synapse;Golgi apparatus;intracellular membrane-bounded organelle;intracellular organelle;membrane;neuron projection;neuronal cell body;nucleus;organ…	Alzheimer's disease	Apolipoprotein	ABE_VEGFA_TARGETS_2HR;ABE_VEGFA_TARGETS_30MIN;ABRAHAM_ALPC_VS_MULTIPLE_MYELOMA_UP;ACEVEDO_METHYLATED_IN_LIVER_CANCER_DN;APPEL_IMATINIB_RESPONSE;BERTUCCI_MEDULLARY_VS_DUCTAL_BREAST_CANCER_UP;BLANCO_MELO_MERS_COV_INFECTION_MCR5_CELLS_DN;BOCHKIS_FOXA2_TARGETS;BOQUEST_STEM_CELL_CULTURED_VS_FRESH_DN;BOQUEST_STEM_CELL_CULTURED_VS_FRESH_UP;BOQUEST_STEM_CELL_UP;BOYLAN_MULTIPLE_MYELOMA_C_DN;BROWNE_HCMV_IN…	3D-structure;Alzheimerdisease;Amyloidosis;Cholesterolmetabolism;Chylomicron;Coiledcoil;Directproteinsequencing;Diseasevariant;Endosome;Extracellularmatrix;Glycation;Glycoprotein;HDL;Heparin-binding;Host-virusinteraction;Hyperlipidemia;Lipid-binding;Lipidmetabolism;Lipidtransport;Lipoprotein;Neurodegeneration;Oxidation;Phosphoprotein;Proteomicsidentification;Referenceproteome;Repeat;Secreted;Signa…	PRNP-ApolopoproteinE3 complex	GO:0000302;GO:0001558;GO:0001932;GO:0001933;GO:0001936;GO:0001937;GO:0002021;GO:0002682;GO:0002831;GO:0003008;GO:0003013;GO:0003018;GO:0006066;GO:0006355;GO:0006469;GO:0006629;GO:0006638;GO:0006639;GO:0006641;GO:0006706;GO:0006707;GO:0006807;GO:0006810;GO:0006869;GO:0006873;GO:0006874;GO:0006897;GO:0006898;GO:0006950;GO:0006979;GO:0006996;GO:0007010;GO:0007154;GO:0007165;GO:0007186;GO:0007263;GO:…	GO:0001540;GO:0005102;GO:0005198;GO:0005215;GO:0005319;GO:0005488;GO:0005515;GO:0005539;GO:0005543;GO:0008047;GO:0008092;GO:0008201;GO:0008289;GO:0015248;GO:0016209;GO:0019899;GO:0030234;GO:0033218;GO:0042277;GO:0042802;GO:0042803;GO:0043167;GO:0043169;GO:0043394;GO:0043395;GO:0044877;GO:0046872;GO:0046911;GO:0046983;GO:0048156;GO:0050750;GO:0060228;GO:0070325;GO:0070326;GO:0071813;GO:0071814;GO:…	GO:0005576;GO:0005615;GO:0005634;GO:0005737;GO:0005768;GO:0005769;GO:0005783;GO:0005788;GO:0005794;GO:0005886;GO:0012506;GO:0016020;GO:0030054;GO:0030312;GO:0030425;GO:0030659;GO:0030662;GO:0030665;GO:0030666;GO:0030669;GO:0031012;GO:0031090;GO:0031410;GO:0031974;GO:0031982;GO:0032991;GO:0032994;GO:0034358;GO:0034360;GO:0034361;GO:0034362;GO:0034363;GO:0034364;GO:0034365;GO:0034385;GO:0042470;GO:…	GO:0003013;GO:0006066;GO:0006355;GO:0006629;GO:0006807;GO:0006810;GO:0006869;GO:0006873;GO:0006897;GO:0006950;GO:0006979;GO:0006996;GO:0007010;GO:0007154;GO:0007165;GO:0007186;GO:0007267;GO:0007268;GO:0007610;GO:0007626;GO:0008104;GO:0008152;GO:0009056;GO:0009057;GO:0009058;GO:0009059;GO:0009605;GO:0009987;GO:0010467;GO:0015031;GO:0015849;GO:0016032;GO:0016043;GO:0016050;GO:0016192;GO:0019222;GO:…	GO:0005576;GO:0005615;GO:0005634;GO:0005737;GO:0005768;GO:0005783;GO:0005794;GO:0005886;GO:0016020;GO:0030054;GO:0030312;GO:0031012;GO:0031410;GO:0031982;GO:0032991;GO:0042995;GO:0043005;GO:0043025;GO:0043083;GO:0043226;GO:0043229;GO:0043230;GO:0043231;GO:0043233;GO:0045202;GO:0098978;GO:0110165	IPR000074	ApoA_E	ko05010	104310;107741;269600;611771;617347			PS51257	PROKAR_LIPOPROTEIN	Apolipoprotein E	R-HSA-1251985;R-HSA-3000480;R-HSA-381426;R-HSA-8864260;R-HSA-8957275;R-HSA-8963888;R-HSA-8963901;R-HSA-8964026;R-HSA-8964058;R-HSA-9029569;R-HSA-975634;R-HSA-977225
+	1.98778	-0.917594	D6REC6;D6R9G1;D6RAD4;A0A0S2Z3F9;P50613;B3KVM3;A0A1B0GTZ4;Q9C098	Cyclin-dependent kinase 7;Serine/threonine-protein kinase DCLK3	322	CDK7	D6REC6;D6R9G1;D6RAD4;A0A0S2Z3F9;P50613;B3KVM3;A0A1B0GTZ4;Q9C098	LADFGLAK;VPFLPGDSDLDQLTR	ENSG00000134058.12;ENSG00000163673.8;ENSG00000277273.5	ENSP00000256443.3;ENSP00000394484.2;ENSP00000422121.1;ENSP00000422737.1;ENSP00000425043.1;ENSP00000477911.1;ENSP00000478687.1;ENSP00000479116.1;ENSP00000483754.1;ENSP00000489900.1	ENST00000256443.8;ENST00000416516.2;ENST00000502604.5;ENST00000506563.5;ENST00000514676.5;ENST00000613505.4;ENST00000614858.4;ENST00000615305.4;ENST00000617026.4;ENST00000636136.2			CDK7;DCLK3;hCG_16695		1UA2;6O9L;6XBZ;6XD3;7B5O;7B5Q;7EGB;7EGC;7ENA;7ENC;7LBM;7NVR;8BVW;8BYQ;8GXQ;8GXS;8P4Z	A0A0S2Z3F9_HUMAN;A0A1B0GTZ4_HUMAN;B3KVM3_HUMAN;CDK7_HUMAN;D6R9G1_HUMAN;D6RAD4_HUMAN;D6REC6_HUMAN;DCLK3_HUMAN	Color2 [A=255, R=169, G=169, B=169]	1	4	+	aromatic compound biosynthetic process;biological regulation;biosynthetic process;cell cycle;cell division;cellular aromatic compound metabolic process;cellular biosynthetic process;cellular localization;cellular macromolecule localization;cellular metabolic process;cellular nitrogen compound biosynthetic process;cellular nitrogen compound metabolic process;cellular process;cellular response to s…	adenyl nucleotide binding;adenyl ribonucleotide binding;anion binding;ATP binding;ATP-dependent activity;ATP-dependent activity, acting on DNA;binding;carbohydrate derivative binding;catalytic activity;catalytic activity, acting on a nucleic acid;catalytic activity, acting on a protein;catalytic activity, acting on DNA;cyclin-dependent protein kinase activity;cyclin-dependent protein serine/threo…	CAK-ERCC2 complex;carboxy-terminal domain protein kinase complex;catalytic complex;cellular anatomical entity;cyclin-dependent protein kinase activating kinase holoenzyme complex;cyclin-dependent protein kinase holoenzyme complex;cytoplasm;cytosol;enzyme activator complex;fibrillar center;germ cell nucleus;intracellular membrane-bounded organelle;intracellular organelle;male germ cell nucleus;mem…	biological regulation;biosynthetic process;cell cycle;cell division;cellular aromatic compound metabolic process;cellular localization;cellular nitrogen compound metabolic process;cellular process;DNA damage response;DNA metabolic process;DNA repair;DNA-templated transcription;DNA-templated transcription initiation;heterocycle metabolic process;intracellular signal transduction;localization;macro…	catalytic complex;cellular anatomical entity;cyclin-dependent protein kinase holoenzyme complex;cytoplasm;cytosol;intracellular membrane-bounded organelle;intracellular organelle;membrane;nucleoplasm;nucleus;organelle;plasma membrane;protein-containing complex;transcription factor TFIIH core complex;transcription regulator complex	Basal transcription factors;Cell cycle;Nucleotide excision repair	DCX;Pkinase	ACEVEDO_LIVER_CANCER_WITH_H3K9ME3_UP;ACEVEDO_METHYLATED_IN_LIVER_CANCER_DN;BENPORATH_CYCLING_GENES;BIOCARTA_CELLCYCLE_PATHWAY;BIOCARTA_EFP_PATHWAY;BIOCARTA_PTC1_PATHWAY;BLALOCK_ALZHEIMERS_DISEASE_DN;BLALOCK_ALZHEIMERS_DISEASE_INCIPIENT_DN;BLUM_RESPONSE_TO_SALIRASIB_UP;BOQUEST_STEM_CELL_CULTURED_VS_FRESH_UP;BORCZUK_MALIGNANT_MESOTHELIOMA_UP;CHEN_HOXA5_TARGETS_9HR_UP;DIAZ_CHRONIC_MYELOGENOUS_LEUKEM…	3D-structure;Acetylation;ATP-binding;Cellcycle;Celldivision;Cytoplasm;DNAdamage;DNArepair;Kinase;Nucleotide-binding;Nucleus;Phosphoprotein;Proteomicsidentification;Referenceproteome;Serine/threonine-proteinkinase;Transcription;Transcriptionregulation;Transferase	CAK complex (Cdk-activating kinase complex);CAK core complex (Cdk-activating kinase core complex);CAK-ERCC2 complex;ESR1-CDK7-CCNH-MNAT1-MTA1-HDAC2 complex;HES1 promoter corepressor complex;HES1 promoter-Notch enhancer complex;TFIIH transcription factor complex	GO:0000079;GO:0001932;GO:0006139;GO:0006259;GO:0006281;GO:0006351;GO:0006352;GO:0006355;GO:0006357;GO:0006366;GO:0006367;GO:0006725;GO:0006793;GO:0006796;GO:0006807;GO:0006950;GO:0006974;GO:0007049;GO:0007165;GO:0007346;GO:0008104;GO:0008152;GO:0009058;GO:0009059;GO:0009301;GO:0009889;GO:0009891;GO:0009893;GO:0009987;GO:0010468;GO:0010556;GO:0010557;GO:0010564;GO:0010604;GO:0016070;GO:0016073;GO:…	GO:0000166;GO:0003824;GO:0004672;GO:0004674;GO:0004693;GO:0005488;GO:0005524;GO:0008094;GO:0008353;GO:0016301;GO:0016740;GO:0016772;GO:0016773;GO:0017076;GO:0030554;GO:0032553;GO:0032555;GO:0032559;GO:0035639;GO:0036094;GO:0043167;GO:0043168;GO:0097159;GO:0097367;GO:0097472;GO:0106310;GO:0140096;GO:0140097;GO:0140640;GO:0140657;GO:0140994;GO:1901265;GO:1901363	GO:0000307;GO:0000439;GO:0001650;GO:0001673;GO:0005634;GO:0005654;GO:0005667;GO:0005675;GO:0005737;GO:0005829;GO:0005886;GO:0016020;GO:0019907;GO:0019908;GO:0032806;GO:0032991;GO:0043073;GO:0043226;GO:0043227;GO:0043229;GO:0043231;GO:0048471;GO:0061695;GO:0070516;GO:0070985;GO:0090575;GO:0110165;GO:0140513;GO:0150005;GO:1902494;GO:1902554;GO:1902911;GO:1990234	GO:0006139;GO:0006259;GO:0006281;GO:0006351;GO:0006352;GO:0006355;GO:0006366;GO:0006725;GO:0006793;GO:0006807;GO:0006950;GO:0006974;GO:0007049;GO:0007165;GO:0008104;GO:0008152;GO:0009058;GO:0009059;GO:0009987;GO:0016070;GO:0016073;GO:0016310;GO:0019222;GO:0031399;GO:0031647;GO:0032880;GO:0033036;GO:0034641;GO:0035556;GO:0043170;GO:0044238;GO:0046483;GO:0050789;GO:0050790;GO:0050821;GO:0050896;GO:…	GO:0000307;GO:0000439;GO:0005634;GO:0005654;GO:0005667;GO:0005737;GO:0005829;GO:0005886;GO:0016020;GO:0032991;GO:0043226;GO:0043229;GO:0043231;GO:0110165;GO:1902494	IPR000719;IPR003533;IPR008271;IPR011009;IPR017441;IPR036572;IPR037770	CDK7;Doublecortin_dom;Doublecortin_dom_sf;Kinase-like_dom_sf;Prot_kinase_dom;Protein_kinase_ATP_BS;Ser/Thr_kinase_AS	ko03022;ko03420;ko04110	601955;613167			PS00107;PS00108;PS50011;PS50309	DC;PROTEIN_KINASE_ATP;PROTEIN_KINASE_DOM;PROTEIN_KINASE_ST	Cyclin-dependent kinase 7;Serine/threonine-protein kinase DCLK3	R-HSA-112382;R-HSA-113418;R-HSA-167152;R-HSA-167158;R-HSA-167160;R-HSA-167161;R-HSA-167162;R-HSA-167172;R-HSA-167200;R-HSA-167246;R-HSA-427413;R-HSA-5696395;R-HSA-674695;R-HSA-6781823;R-HSA-6781827;R-HSA-6782135;R-HSA-6782210;R-HSA-6796648;R-HSA-6807505;R-HSA-69202;R-HSA-69231;R-HSA-69273;R-HSA-69656;R-HSA-72086;R-HSA-73762;R-HSA-73772;R-HSA-73776;R-HSA-73779;R-HSA-73863;R-HSA-75953;R-HSA-75955;R…		SM00220;SM00537	DCX;S_TKc
+	1.32343	1.51557	A0A0S2Z3Y1;Q08380;K7EP36;B4DVE1;K7ESM3;K7EKQ5;K7EJY8;B4DWA8;B3KP88;B4DDG4;K7ERZ6;K7EJD3;B4DI70	Galectin-3-binding protein	330	LGALS3BP	A0A0S2Z3Y1;Q08380;K7EP36;B4DVE1;K7ESM3;K7EKQ5	AAFGQGSGPIMLDEVQCTGTEASLADCK;ELSEALGQIFDSQR;IDITLSSVK;SDLAVPSELALLK;STHTLDLSR	ENSG00000108679.13	ENSP00000262776.2;ENSP00000465120.1;ENSP00000465380.1;ENSP00000465729.1;ENSP00000467211.1;ENSP00000468480.1;ENSP00000468774.2	ENST00000262776.8;ENST00000585407.5;ENST00000588198.5;ENST00000589527.5;ENST00000589775.6;ENST00000589906.5;ENST00000591778.5			LGALS3BP		1BY2;6GFB	A0A0S2Z3Y1_HUMAN;B3KP88_HUMAN;B4DDG4_HUMAN;B4DI70_HUMAN;B4DVE1_HUMAN;B4DWA8_HUMAN;K7EJD3_HUMAN;K7EJY8_HUMAN;K7EKQ5_HUMAN;K7EP36_HUMAN;K7ERZ6_HUMAN;K7ESM3_HUMAN;LG3BP_HUMAN	Color2 [A=255, R=169, G=169, B=169]	1	4	+	biological regulation;cell adhesion;cellular defense response;cellular process;defense response;regulation of biological process;regulation of cellular process;response to stimulus;response to stress;signal transduction	cargo receptor activity;scavenger receptor activity	blood microparticle;cellular anatomical entity;collagen-containing extracellular matrix;cytoplasmic vesicle lumen;external encapsulating structure;extracellular exosome;extracellular matrix;extracellular membrane-bounded organelle;extracellular organelle;extracellular region;extracellular space;extracellular vesicle;intracellular organelle lumen;membrane;membrane-bounded organelle;membrane-enclos…	biological regulation;cell adhesion;cellular process;regulation of biological process;response to stimulus;response to stress;signal transduction	cellular anatomical entity;external encapsulating structure;extracellular matrix;extracellular organelle;extracellular region;extracellular space;membrane;organelle;organelle lumen;vesicle		BACK;SRCR	BECKER_TAMOXIFEN_RESISTANCE_UP;BENNETT_SYSTEMIC_LUPUS_ERYTHEMATOSUS;BLALOCK_ALZHEIMERS_DISEASE_UP;BLANCO_MELO_BRONCHIAL_EPITHELIAL_CELLS_INFLUENZA_A_DEL_NS1_INFECTION_UP;BOYAULT_LIVER_CANCER_SUBCLASS_G56_DN;BROWNE_HCMV_INFECTION_48HR_DN;BRUECKNER_TARGETS_OF_MIRLET7A3_DN;CHEN_METABOLIC_SYNDROM_NETWORK;CHICAS_RB1_TARGETS_SENESCENT;COLINA_TARGETS_OF_4EBP1_AND_4EBP2;DEURIG_T_CELL_PROLYMPHOCYTIC_LEUKE…	3D-structure;Celladhesion;Directproteinsequencing;Disulfidebond;Extracellularmatrix;Glycoprotein;Proteomicsidentification;Referenceproteome;Secreted;Signal		GO:0006950;GO:0006952;GO:0006968;GO:0007155;GO:0007165;GO:0009987;GO:0050789;GO:0050794;GO:0050896;GO:0065007	GO:0005044;GO:0038024	GO:0005576;GO:0005615;GO:0016020;GO:0030312;GO:0031012;GO:0031089;GO:0031974;GO:0031982;GO:0031983;GO:0034774;GO:0043226;GO:0043227;GO:0043230;GO:0043233;GO:0060205;GO:0062023;GO:0065010;GO:0070013;GO:0070062;GO:0072562;GO:0110165;GO:1903561	GO:0006950;GO:0007155;GO:0007165;GO:0009987;GO:0050789;GO:0050896;GO:0065007	GO:0005576;GO:0005615;GO:0016020;GO:0030312;GO:0031012;GO:0031982;GO:0043226;GO:0043230;GO:0043233;GO:0110165	IPR000210;IPR001190;IPR011333;IPR011705;IPR017448;IPR036772	BACK;BTB/POZ_dom;SKP1/BTB/POZ_sf;SRCR;SRCR-like_dom;SRCR-like_dom_sf		600626	PR00258	SPERACTRCPTR	PS00420;PS50097;PS50287	BTB;SRCR_1;SRCR_2	Galectin-3-binding protein	R-HSA-114608		SM00202;SM00875	BACK;SR
+	1.37833	2.64916	H0Y9M8;A0A0S2Z433;O43181	NADH dehydrogenase [ubiquinone] iron-sulfur protein 4, mitochondrial	334	NDUFS4	H0Y9M8;A0A0S2Z433;O43181	LDITTLTGVPEEHIK	ENSG00000164258.12	ENSP00000296684.5;ENSP00000424570.1	ENST00000296684.10;ENST00000506765.1			NDUFS4		5XTB;5XTD;5XTH;5XTI	A0A0S2Z433_HUMAN;H0Y9M8_HUMAN;NDUS4_HUMAN	Color2 [A=255, R=169, G=169, B=169]	1	4	+	aerobic electron transport chain;aerobic respiration;anatomical structure development;animal organ development;aromatic compound biosynthetic process;ATP biosynthetic process;ATP metabolic process;biological regulation;biosynthetic process;brain development;carbohydrate derivative biosynthetic process;carbohydrate derivative metabolic process;cellular aromatic compound metabolic process;cellular …	active transmembrane transporter activity;catalytic activity;electron transfer activity;NAD(P)H dehydrogenase (quinone) activity;NADH dehydrogenase (quinone) activity;NADH dehydrogenase (ubiquinone) activity;NADH dehydrogenase activity;oxidoreductase activity;oxidoreductase activity, acting on NAD(P)H;oxidoreductase activity, acting on NAD(P)H, quinone or similar compound as acceptor;oxidoreducti…	catalytic complex;cellular anatomical entity;inner mitochondrial membrane protein complex;intracellular membrane-bounded organelle;intracellular organelle;membrane;membrane protein complex;membrane-bounded organelle;mitochondrial inner membrane;mitochondrial membrane;mitochondrial protein-containing complex;mitochondrial respiratory chain complex I;mitochondrion;NADH dehydrogenase complex;organel…	anatomical structure development;biological regulation;biosynthetic process;carbohydrate derivative metabolic process;cellular aromatic compound metabolic process;cellular component assembly;cellular component organization;cellular component organization or biogenesis;cellular nitrogen compound metabolic process;cellular process;cellular respiration;developmental process;electron transport chain;…	catalytic complex;cellular anatomical entity;intracellular membrane-bounded organelle;intracellular organelle;membrane;membrane protein complex;mitochondrion;NADH dehydrogenase complex;organelle;oxidoreductase complex;protein-containing complex	Alzheimer's disease;Huntington's disease;Oxidative phosphorylation;Parkinson's disease	NDUS4	BLALOCK_ALZHEIMERS_DISEASE_DN;CASORELLI_ACUTE_PROMYELOCYTIC_LEUKEMIA_UP;DIAZ_CHRONIC_MYELOGENOUS_LEUKEMIA_UP;DITTMER_PTHLH_TARGETS_DN;ENK_UV_RESPONSE_EPIDERMIS_DN;FLECHNER_BIOPSY_KIDNEY_TRANSPLANT_REJECTED_VS_OK_DN;GRYDER_PAX3FOXO1_ENHANCERS_IN_TADS;HAMAI_APOPTOSIS_VIA_TRAIL_UP;KEGG_ALZHEIMERS_DISEASE;KEGG_HUNTINGTONS_DISEASE;KEGG_MEDICUS_REFERENCE_ELECTRON_TRANSFER_IN_COMPLEX_I;KEGG_MEDICUS_REFE…	3D-structure;Diseasevariant;Electrontransport;Membrane;Mitochondrion;Mitochondrioninnermembrane;Phosphoprotein;Primarymitochondrialdisease;Proteomicsidentification;Referenceproteome;Respiratorychain;Transitpeptide;Transport;Ubiquinone	Respiratory chain complex I (holoenzyme), mitochondrial;Respiratory chain complex I (incomplete intermediate), mitochondrial;Respiratory chain complex I (intermediate II/230kD), mitochondrial;Respiratory chain complex I (intermediate VII/650kD), mitochondrial;Respiratory chain complex I (intermediate), mitochondrial;Respiratory chain complex I (lambda subunit) mitochondrial	GO:0001932;GO:0006091;GO:0006120;GO:0006139;GO:0006163;GO:0006164;GO:0006725;GO:0006753;GO:0006754;GO:0006793;GO:0006796;GO:0006807;GO:0007420;GO:0008152;GO:0008284;GO:0009058;GO:0009060;GO:0009117;GO:0009141;GO:0009142;GO:0009144;GO:0009145;GO:0009150;GO:0009152;GO:0009165;GO:0009199;GO:0009201;GO:0009205;GO:0009206;GO:0009259;GO:0009260;GO:0009987;GO:0010033;GO:0010243;GO:0010257;GO:0014070;GO:…	GO:0003824;GO:0003954;GO:0003955;GO:0005215;GO:0008137;GO:0009055;GO:0015399;GO:0015453;GO:0016491;GO:0016651;GO:0016655;GO:0022804;GO:0022857;GO:0050136	GO:0005739;GO:0005743;GO:0005747;GO:0016020;GO:0019866;GO:0030964;GO:0031090;GO:0031966;GO:0032991;GO:0043226;GO:0043227;GO:0043229;GO:0043231;GO:0045271;GO:0070469;GO:0098796;GO:0098798;GO:0098800;GO:0098803;GO:0110165;GO:1902494;GO:1902495;GO:1990204;GO:1990351	GO:0006091;GO:0006139;GO:0006725;GO:0006793;GO:0006807;GO:0008152;GO:0009058;GO:0009117;GO:0009987;GO:0016043;GO:0019222;GO:0022607;GO:0022900;GO:0031399;GO:0032502;GO:0034641;GO:0042221;GO:0044238;GO:0044281;GO:0045333;GO:0046483;GO:0048856;GO:0050789;GO:0050896;GO:0055086;GO:0065003;GO:0065007;GO:0071840;GO:1901135	GO:0005739;GO:0016020;GO:0030964;GO:0032991;GO:0043226;GO:0043229;GO:0043231;GO:0098796;GO:0110165;GO:1902494;GO:1990204	IPR006885;IPR038532	NADH_UbQ_FeS_4_mit-like;NDUFS4-like_sf	ko00190;ko05010;ko05012;ko05016	252010;602694					NADH dehydrogenase [ubiquinone] iron-sulfur protein 4, mitochondrial	R-HSA-611105;R-HSA-6799198
+	2.84174	0.700569	P06748;P06748-2;A0A7I2YQC0;A0A7I2V5S2;A0A0S2Z491;A0A0S2Z4G7;P06748-3;A4ZU86;A0A140VJQ2;A0A7I2V433;A0A7I2V2X9;A0A7I2V3U2;E5RI98;A0A7I2V5J8;Q9BTI9;A0A7I2V4G8;A0A7I2V3G5;A0A7I2V579;Q9NX34;V9HVU7;E5RGW4	Nucleophosmin	337	NPM1	P06748;P06748-2;A0A7I2YQC0;A0A7I2V5S2;A0A0S2Z491;A0A0S2Z4G7;P06748-3;A4ZU86;A0A140VJQ2;A0A7I2V433;A0A7I2V2X9;A0A7I2V3U2;E5RI98;A0A7I2V5J8;Q9BTI9;A0A7I2V4G8;A0A7I2V3G5;A0A7I2V579	ADKDYHFK;CGSGPVHISGQHLVAVEEDAESEDEEEEDVK;DELHIVEAEAMNYEGSPIK;GPSSVEDIK;LAADEDDDDDDEEDDDEDDDDDDFDDEEAEEK;LAADEDDDDDDEEDDDEDDDDDDFDDEEAEEKAPVK;LAADEDDDDDDEEDDDEDDDDDDFDDEEAEEKAPVKK;LLSISGK;MEDSMDMDMSPLR;MEDSMDMDMSPLRPQNYLFGCELK;MQASIEK;MSVQPTVSLGGFEITPPVVLR;MTDQEAIQDLWQWR;PQNYLFGCELK;TVSLGAGAK;TVSLGAGAKDELHIVEAEAMNYEGSPIK;VDNDENEHQLSLR;VTLATLK	ENSG00000181163.14	ENSP00000296930.5;ENSP00000341168.6;ENSP00000377408.2;ENSP00000428647.1;ENSP00000428755.1;ENSP00000429485.2;ENSP00000503150.1;ENSP00000503235.1;ENSP00000503283.1;ENSP00000503408.1;ENSP00000503717.1;ENSP00000503767.1;ENSP00000503781.1;ENSP00000504016.1;ENSP00000504107.1;ENSP00000504308.1;ENSP00000504740.1	ENST00000296930.10;ENST00000351986.10;ENST00000393820.2;ENST00000517671.5;ENST00000521672.6;ENST00000523622.1;ENST00000676589.1;ENST00000676613.1;ENST00000677297.1;ENST00000677325.1;ENST00000677357.1;ENST00000677907.1;ENST00000678267.1;ENST00000678280.1;ENST00000678774.1;ENST00000679190.1;ENST00000679233.1			CLEC2D;NPM1		2LLH;2P1B;2VXD;5EHD;7OBG;7OBH;8AH2;8AS5	A0A0S2Z491_HUMAN;A0A0S2Z4G7_HUMAN;A0A140VJQ2_HUMAN;A0A7I2V2X9_HUMAN;A0A7I2V3G5_HUMAN;A0A7I2V3U2_HUMAN;A0A7I2V433_HUMAN;A0A7I2V4G8_HUMAN;A0A7I2V579_HUMAN;A0A7I2V5J8_HUMAN;A0A7I2V5S2_HUMAN;A0A7I2YQC0_HUMAN;A4ZU86_HUMAN;E5RGW4_HUMAN;E5RI98_HUMAN;NPM_HUMAN;Q9BTI9_HUMAN;Q9NX34_HUMAN;V9HVU7_HUMAN	Color2 [A=255, R=169, G=169, B=169]	1	4	+	biological regulation;cell cycle process;cell volume homeostasis;cellular aromatic compound metabolic process;cellular component assembly;cellular component biogenesis;cellular component organization;cellular component organization or biogenesis;cellular homeostasis;cellular localization;cellular macromolecule localization;cellular metabolic process;cellular nitrogen compound metabolic process;ce…	binding;chromatin binding;core promoter sequence-specific DNA binding;DNA binding;DNA-binding transcription factor binding;double-stranded DNA binding;enzyme binding;enzyme inhibitor activity;enzyme regulator activity;histone binding;identical protein binding;kinase binding;kinase inhibitor activity;kinase regulator activity;molecular adaptor activity;molecular condensate scaffold activity;molecu…	anchoring junction;cell junction;cell-substrate junction;cellular anatomical entity;centrosome;cytoplasm;cytosol;focal adhesion;granular component;intracellular membrane-bounded organelle;intracellular non-membrane-bounded organelle;intracellular organelle;large ribosomal subunit;membrane;membrane-bounded organelle;microtubule organizing center;non-membrane-bounded organelle;nuclear body;nuclear …	biological regulation;cellular aromatic compound metabolic process;cellular component assembly;cellular component biogenesis;cellular component organization;cellular component organization or biogenesis;cellular homeostasis;cellular localization;cellular nitrogen compound metabolic process;cellular process;chromatin organization;DNA damage response;DNA metabolic process;DNA repair;establishment o…	cell junction;cellular anatomical entity;centrosome;cytoplasm;cytosol;intracellular membrane-bounded organelle;intracellular non-membrane-bounded organelle;intracellular organelle;membrane;microtubule organizing center;non-membrane-bounded organelle;nucleolus;nucleoplasm;nucleus;organelle;protein-containing complex;protein-DNA complex;ribonucleoprotein complex;small ribosomal subunit		NPM1-C;Nucleoplasmin	AMUNDSON_RESPONSE_TO_ARSENITE;BAE_BRCA1_TARGETS_DN;BENPORATH_ES_1;BERTUCCI_MEDULLARY_VS_DUCTAL_BREAST_CANCER_UP;BHATTACHARYA_EMBRYONIC_STEM_CELL;BILD_MYC_ONCOGENIC_SIGNATURE;BLALOCK_ALZHEIMERS_DISEASE_UP;BOCHKIS_FOXA2_TARGETS;BOYLAN_MULTIPLE_MYELOMA_D_CLUSTER_UP;BOYLAN_MULTIPLE_MYELOMA_D_UP;BREDEMEYER_RAG_SIGNALING_NOT_VIA_ATM_DN;BROWN_MYELOID_CELL_DEVELOPMENT_DN;BRUINS_UVC_RESPONSE_LATE;CADWELL_…	3D-structure;Acetylation;ADP-ribosylation;Alternativesplicing;Chaperone;Chromosomalrearrangement;Cytoplasm;Cytoskeleton;Directproteinsequencing;Disulfidebond;Host-virusinteraction;Isopeptidebond;Nucleus;Phosphoprotein;Proteomicsidentification;Proto-oncogene;Referenceproteome;RNA-binding;Ublconjugation	ARF-Mule complex;CTCF-nucleophosmin complex;CTCF-nucleophosmin-PARP-HIS-KPNA-LMNA-TOP complex;H2AX complex I;H2AX complex II;H2AX complex, isolated from cells without IR exposure;Nop56p-associated pre-rRNA complex;TLE1 corepressor complex (MASH1 promoter-corepressor complex)	GO:0000054;GO:0000055;GO:0000056;GO:0001558;GO:0001932;GO:0001933;GO:0006139;GO:0006259;GO:0006281;GO:0006325;GO:0006334;GO:0006338;GO:0006355;GO:0006357;GO:0006405;GO:0006407;GO:0006417;GO:0006446;GO:0006469;GO:0006725;GO:0006807;GO:0006810;GO:0006884;GO:0006886;GO:0006913;GO:0006950;GO:0006974;GO:0006996;GO:0007017;GO:0007098;GO:0007165;GO:0008104;GO:0008152;GO:0008284;GO:0008285;GO:0008361;GO:…	GO:0000976;GO:0001046;GO:0001067;GO:0003676;GO:0003677;GO:0003682;GO:0003690;GO:0003712;GO:0003713;GO:0003723;GO:0004857;GO:0004860;GO:0005488;GO:0005515;GO:0008134;GO:0019207;GO:0019210;GO:0019843;GO:0019887;GO:0019899;GO:0019900;GO:0019901;GO:0030234;GO:0030674;GO:0030957;GO:0042393;GO:0042802;GO:0042803;GO:0043021;GO:0043022;GO:0043023;GO:0043024;GO:0043565;GO:0044877;GO:0046983;GO:0051059;GO:…	GO:0001652;GO:0005634;GO:0005654;GO:0005730;GO:0005737;GO:0005813;GO:0005815;GO:0005829;GO:0005925;GO:0015934;GO:0015935;GO:0016020;GO:0016604;GO:0016607;GO:0030054;GO:0030055;GO:0031616;GO:0032991;GO:0032993;GO:0043226;GO:0043227;GO:0043228;GO:0043229;GO:0043231;GO:0043232;GO:0044391;GO:0070161;GO:0110165;GO:1990904	GO:0000054;GO:0006139;GO:0006259;GO:0006281;GO:0006325;GO:0006355;GO:0006417;GO:0006725;GO:0006807;GO:0006810;GO:0006886;GO:0006913;GO:0006950;GO:0006974;GO:0006996;GO:0007017;GO:0007165;GO:0008104;GO:0008152;GO:0009416;GO:0009628;GO:0009987;GO:0015031;GO:0015931;GO:0016043;GO:0019222;GO:0019725;GO:0022607;GO:0031023;GO:0031399;GO:0031647;GO:0032880;GO:0033036;GO:0033043;GO:0034641;GO:0042255;GO:…	GO:0005634;GO:0005654;GO:0005730;GO:0005737;GO:0005813;GO:0005815;GO:0005829;GO:0015935;GO:0016020;GO:0030054;GO:0032991;GO:0032993;GO:0043226;GO:0043228;GO:0043229;GO:0043231;GO:0043232;GO:0110165;GO:1990904	IPR004301;IPR024057;IPR032569;IPR036824	NPM1_C;Nucleoplasmin;Nucleoplasmin_core_dom;Nucleoplasmin_core_dom_sf		164040					Nucleophosmin	R-HSA-180746;R-HSA-3899300;R-HSA-606279;R-HSA-6804115;R-HSA-8869496;R-HSA-9692914;R-HSA-9700645;R-HSA-9725370;R-HSA-9725371
+	2.75505	2.33352	A0A0S2Z4Q2;Q15582;Q53GU8;A0A0S2Z4K6;H0Y8L3;S4R3C6;Q59F63;H0Y9D7;H0YAB8;D6RBX4;H0YAH8;H0Y8M8	Transforming growth factor-beta-induced protein ig-h3	346	TGFBI	A0A0S2Z4Q2;Q15582;Q53GU8;A0A0S2Z4K6;H0Y8L3	AAVAASGLNTMLEGNGQYTLLAPTNEAFEK;ADHHATNGVVHLIDK;DGTPPIDAHTR;DLLNNHILK;EGVYTVFAPTNEAFR;ELANILK;EPVAEPDIMATNGVVHVITNVLQPPANRPQER;FSMLVAAIQSAGLTETLNR;GDELADSALEIFK;ILGDPEALR;IPSETLNR;LAPVYQK;LTLLAPLNSVFK;NHIIKDQLASK;NSLCIENSCIAAHDK;NSLCIENSCIAAHDKR;QAGLGNHLSGSER;QHGPNVCAVQK;SLQGDKLEVSLK;SPYQLVLQHSR;STVISYECCPGYEK;VLTDELK;VLTPPMGTVMDVLK;YGTLFTMDR;YLYHGQTLETLGGK	ENSG00000120708.17	ENSP00000416330.2;ENSP00000421440.1;ENSP00000421540.1;ENSP00000423871.1;ENSP00000423935.1;ENSP00000426589.1;ENSP00000427137.1;ENSP00000474155.1	ENST00000442011.7;ENST00000503087.1;ENST00000507018.5;ENST00000508076.5;ENST00000508767.5;ENST00000509485.5;ENST00000514554.5;ENST00000604555.5			TGFBI		1X3B;2LTB;2LTC;2VXP;5NV6;7AS7;7ASC;7ASG	A0A0S2Z4K6_HUMAN;A0A0S2Z4Q2_HUMAN;BGH3_HUMAN;D6RBX4_HUMAN;H0Y8L3_HUMAN;H0Y8M8_HUMAN;H0Y9D7_HUMAN;H0YAB8_HUMAN;H0YAH8_HUMAN;Q53GU8_HUMAN;Q59F63_HUMAN;S4R3C6_HUMAN	Color2 [A=255, R=169, G=169, B=169]	1	4	+	anatomical structure formation involved in morphogenesis;angiogenesis;biological regulation;cell adhesion;cell differentiation;cell population proliferation;cellular component organization;cellular component organization or biogenesis;cellular developmental process;cellular process;chondrocyte differentiation;developmental process;external encapsulating structure organization;extracellular matrix…	binding;cell adhesion molecule binding;collagen binding;extracellular matrix binding;extracellular matrix structural constituent;identical protein binding;integrin binding;protein binding;protein-containing complex binding;signaling receptor binding;structural molecule activity	basement membrane;cellular anatomical entity;collagen-containing extracellular matrix;external encapsulating structure;extracellular exosome;extracellular matrix;extracellular membrane-bounded organelle;extracellular organelle;extracellular region;extracellular space;extracellular vesicle;Golgi apparatus subcompartment;membrane;membrane-bounded organelle;organelle;organelle subcompartment;plasma …	anatomical structure formation involved in morphogenesis;biological regulation;cell adhesion;cell differentiation;cell population proliferation;cellular component organization;cellular component organization or biogenesis;cellular process;developmental process;external encapsulating structure organization;extracellular matrix organization;extracellular structure organization;localization;multicel…	cellular anatomical entity;external encapsulating structure;extracellular matrix;extracellular organelle;extracellular region;extracellular space;membrane;organelle;plasma membrane;vesicle		Fasciclin	AFFAR_YY1_TARGETS_DN;BOYLAN_MULTIPLE_MYELOMA_C_D_DN;BOYLAN_MULTIPLE_MYELOMA_PCA1_UP;BROWN_MYELOID_CELL_DEVELOPMENT_UP;BROWNE_HCMV_INFECTION_48HR_DN;BRUINS_UVC_RESPONSE_LATE;BURTON_ADIPOGENESIS_7;BUYTAERT_PHOTODYNAMIC_THERAPY_STRESS_DN;CHARAFE_BREAST_CANCER_LUMINAL_VS_BASAL_DN;CHARAFE_BREAST_CANCER_LUMINAL_VS_MESENCHYMAL_DN;CHEN_LVAD_SUPPORT_OF_FAILING_HEART_DN;CHIARADONNA_NEOPLASTIC_TRANSFORMATIO…	3D-structure;Amyloid;Amyloidosis;Celladhesion;Cornealdystrophy;Directproteinsequencing;Diseasevariant;Disulfidebond;Extracellularmatrix;Gamma-carboxyglutamicacid;Phosphoprotein;Proteomicsidentification;Referenceproteome;Repeat;Secreted;Sensorytransduction;Signal;Vision	BP-SMAD complex	GO:0001525;GO:0002062;GO:0003008;GO:0007155;GO:0007162;GO:0007600;GO:0007601;GO:0008283;GO:0009987;GO:0016043;GO:0030154;GO:0030155;GO:0030198;GO:0032501;GO:0032502;GO:0043062;GO:0045229;GO:0048519;GO:0048523;GO:0048646;GO:0048869;GO:0050789;GO:0050794;GO:0050877;GO:0050896;GO:0050953;GO:0051179;GO:0065007;GO:0071840	GO:0005102;GO:0005178;GO:0005198;GO:0005201;GO:0005488;GO:0005515;GO:0005518;GO:0042802;GO:0044877;GO:0050839;GO:0050840	GO:0005576;GO:0005604;GO:0005615;GO:0005802;GO:0005886;GO:0016020;GO:0030312;GO:0031012;GO:0031982;GO:0031984;GO:0043226;GO:0043227;GO:0043230;GO:0062023;GO:0065010;GO:0070062;GO:0098791;GO:0110165;GO:1903561	GO:0007155;GO:0007600;GO:0008283;GO:0009987;GO:0016043;GO:0030154;GO:0030198;GO:0032501;GO:0032502;GO:0043062;GO:0045229;GO:0048646;GO:0050789;GO:0050877;GO:0050896;GO:0051179;GO:0065007;GO:0071840	GO:0005576;GO:0005615;GO:0005886;GO:0016020;GO:0030312;GO:0031012;GO:0031982;GO:0043226;GO:0043230;GO:0110165	IPR000782;IPR011489;IPR016666;IPR036378	EMI_domain;FAS1_dom_sf;FAS1_domain;TGFBI/POSTN		121820;121900;122200;601692;602082;607541;608470;608471			PS50213;PS51041	EMI;FAS1	Transforming growth factor-beta-induced protein ig-h3	R-HSA-977225		SM00554	FAS1
+	1.88524	1.60439	B4DIN4;A0A0S2Z4U3;A0A9K3Y886;O75056	Syndecan;Syndecan-3	350	SDC3	B4DIN4;A0A0S2Z4U3;A0A9K3Y886;O75056	PGPGLLDNAIDSGSSAAQLPQK	ENSG00000162512.16	ENSP00000338346.7;ENSP00000344468.6	ENST00000336798.11;ENST00000339394.7			SDC3			A0A0S2Z4U3_HUMAN;A0A9K3Y886_HUMAN;B4DIN4_HUMAN;SDC3_HUMAN	Color2 [A=255, R=169, G=169, B=169]	1	4	+	cell migration;cell motility;cellular process	binding;identical protein binding;protein binding	cell projection;cell surface;cellular anatomical entity;collagen-containing extracellular matrix;external encapsulating structure;extracellular matrix;Golgi lumen;intracellular organelle lumen;lysosomal lumen;membrane;membrane-enclosed lumen;microspike;organelle lumen;plasma membrane;plasma membrane bounded cell projection;vacuolar lumen	cell motility;cellular process	cell projection;cell surface;cellular anatomical entity;external encapsulating structure;extracellular matrix;membrane;organelle lumen;plasma membrane	Cell adhesion molecules (CAMs);ECM-receptor interaction;Malaria	Syndecan	BASSO_HAIRY_CELL_LEUKEMIA_UP;BOSCO_INTERFERON_INDUCED_ANTIVIRAL_MODULE;CHICAS_RB1_TARGETS_CONFLUENT;CHICAS_RB1_TARGETS_SENESCENT;DURAND_STROMA_S_UP;GRAESSMANN_APOPTOSIS_BY_DOXORUBICIN_DN;GRYDER_PAX3FOXO1_ENHANCERS_IN_TADS;GRYDER_PAX3FOXO1_ENHANCERS_KO_DOWN;HILLION_HMGA1B_TARGETS;JOHANSSON_GLIOMAGENESIS_BY_PDGFB_UP;JOHNSTONE_PARVB_TARGETS_3_DN;KEGG_CELL_ADHESION_MOLECULES_CAMS;KEGG_ECM_RECEPTOR_IN…	Cellmembrane;Glycoprotein;Heparansulfate;Membrane;Phosphoprotein;Proteoglycan;Proteomicsidentification;Referenceproteome;Transmembrane;Transmembranehelix		GO:0009987;GO:0016477;GO:0048870	GO:0005488;GO:0005515;GO:0042802	GO:0005775;GO:0005796;GO:0005886;GO:0009986;GO:0016020;GO:0030312;GO:0031012;GO:0031974;GO:0042995;GO:0043202;GO:0043233;GO:0044393;GO:0062023;GO:0070013;GO:0110165;GO:0120025	GO:0009987;GO:0048870	GO:0005886;GO:0009986;GO:0016020;GO:0030312;GO:0031012;GO:0042995;GO:0043233;GO:0110165	IPR001050;IPR003585;IPR027789;IPR030479	Neurexin-like;Syndecan;Syndecan_CS;Syndecan/Neurexin_dom	ko04512;ko04514;ko05144	186357			PS00964	SYNDECAN	Syndecan;Syndecan-3	R-HSA-1971475;R-HSA-2022928;R-HSA-2024096;R-HSA-202733;R-HSA-3000170;R-HSA-3560783;R-HSA-3560801;R-HSA-3656237;R-HSA-3656253;R-HSA-4420332;R-HSA-9694614;R-HSA-975634		SM00294	4.1m
+	1.37002	0.873968	H0Y9G5;A0A0S2Z4V6;A0A669KAX3;O76024;A0A669KBF0;A0A0E3H6T4	Wolframin	353	WFS1	H0Y9G5;A0A0S2Z4V6;A0A669KAX3;O76024;A0A669KBF0;A0A0E3H6T4	QVAVAELLENVGQVNEHDGGAQPGPVPK;TLTDLLLR	ENSG00000109501.15	ENSP00000226760.1;ENSP00000423337.1;ENSP00000424103.2;ENSP00000501033.1;ENSP00000501242.1;ENSP00000506978.1;ENSP00000507852.1	ENST00000226760.5;ENST00000503569.5;ENST00000506362.2;ENST00000673642.1;ENST00000673991.1;ENST00000682275.1;ENST00000684087.1			wfs1;WFS1			A0A0E3H6T4_HUMAN;A0A0S2Z4V6_HUMAN;A0A669KAX3_HUMAN;A0A669KBF0_HUMAN;H0Y9G5_HUMAN;WFS1_HUMAN	Color2 [A=255, R=169, G=169, B=169]	1	4	+	anatomical structure development;animal organ development;behavior;biological regulation;calcium ion homeostasis;carbohydrate homeostasis;catabolic process;cellular homeostasis;cellular process;cellular response to biotic stimulus;cellular response to stimulus;cellular response to stress;chemical homeostasis;chemosensory behavior;developmental process;endoplasmic reticulum calcium ion homeostasis…	ATPase binding;binding;calcium-dependent protein binding;calmodulin binding;DNA-binding transcription factor binding;enzyme binding;proteasome binding;protein binding;protein-containing complex binding;transcription factor binding;ubiquitin protein ligase binding;ubiquitin-like protein ligase binding	bounding membrane of organelle;cell projection;cellular anatomical entity;cytoplasmic vesicle;cytoplasmic vesicle membrane;dendrite;endoplasmic reticulum;endoplasmic reticulum lumen;endoplasmic reticulum membrane;exocytic vesicle membrane;intracellular membrane-bounded organelle;intracellular organelle;intracellular organelle lumen;intracellular vesicle;membrane;membrane-bounded organelle;membran…	anatomical structure development;behavior;biological regulation;catabolic process;cellular homeostasis;cellular process;chemical homeostasis;developmental process;homeostatic process;inorganic ion homeostasis;intracellular monoatomic ion homeostasis;macromolecule catabolic process;macromolecule metabolic process;metabolic process;multicellular organismal process;nervous system process;nitrogen co…	cell projection;cellular anatomical entity;cytoplasmic vesicle;endoplasmic reticulum;intracellular membrane-bounded organelle;intracellular organelle;membrane;neuron projection;organelle;organelle lumen;secretory vesicle;synaptic vesicle membrane;vesicle	Protein processing in endoplasmic reticulum	WC-rich;WCOB;WEF-hand;WSLR	ACEVEDO_LIVER_CANCER_DN;BHAT_ESR1_TARGETS_NOT_VIA_AKT1_UP;BHAT_ESR1_TARGETS_VIA_AKT1_UP;BLALOCK_ALZHEIMERS_DISEASE_UP;BONOME_OVARIAN_CANCER_SURVIVAL_SUBOPTIMAL_DEBULKING;BRUINS_UVC_RESPONSE_VIA_TP53_GROUP_B;CAIRO_HEPATOBLASTOMA_UP;CARRILLOREIXACH_HEPATOBLASTOMA_VS_NORMAL_UP;CHARAFE_BREAST_CANCER_LUMINAL_VS_BASAL_UP;CHARAFE_BREAST_CANCER_LUMINAL_VS_MESENCHYMAL_UP;CHEN_METABOLIC_SYNDROM_NETWORK;DAN…	Acetylation;Cataract;Cytoplasmicvesicle;Deafness;Diabetesinsipidus;Diabetesmellitus;Diseasevariant;Endoplasmicreticulum;Glycoprotein;Membrane;Non-syndromicdeafness;Phosphoprotein;Proteomicsidentification;Referenceproteome;Transmembrane;Transmembranehelix		GO:0000122;GO:0001822;GO:0003008;GO:0003014;GO:0003091;GO:0006355;GO:0006357;GO:0006417;GO:0006457;GO:0006508;GO:0006511;GO:0006807;GO:0006873;GO:0006874;GO:0006950;GO:0006983;GO:0006984;GO:0007165;GO:0007600;GO:0007601;GO:0007605;GO:0007610;GO:0007635;GO:0008152;GO:0009056;GO:0009057;GO:0009607;GO:0009889;GO:0009890;GO:0009892;GO:0009893;GO:0009894;GO:0009896;GO:0009966;GO:0009968;GO:0009987;GO:…	GO:0005488;GO:0005515;GO:0005516;GO:0008134;GO:0019899;GO:0031625;GO:0044389;GO:0044877;GO:0048306;GO:0051117;GO:0070628;GO:0140297	GO:0005783;GO:0005788;GO:0005789;GO:0012506;GO:0016020;GO:0030141;GO:0030425;GO:0030658;GO:0030659;GO:0030672;GO:0031090;GO:0031410;GO:0031974;GO:0031982;GO:0042995;GO:0043005;GO:0043226;GO:0043227;GO:0043229;GO:0043231;GO:0043233;GO:0070013;GO:0097708;GO:0098588;GO:0099501;GO:0099503;GO:0110165;GO:0120025	GO:0003014;GO:0006355;GO:0006417;GO:0006457;GO:0006508;GO:0006807;GO:0006873;GO:0006950;GO:0007165;GO:0007600;GO:0007610;GO:0008152;GO:0009056;GO:0009057;GO:0009607;GO:0009987;GO:0019222;GO:0019538;GO:0019725;GO:0030163;GO:0031399;GO:0031647;GO:0032501;GO:0032502;GO:0042221;GO:0042592;GO:0043170;GO:0044238;GO:0048856;GO:0048878;GO:0050789;GO:0050821;GO:0050877;GO:0050878;GO:0050896;GO:0051049;GO:…	GO:0005783;GO:0016020;GO:0030672;GO:0031410;GO:0031982;GO:0042995;GO:0043005;GO:0043226;GO:0043229;GO:0043231;GO:0043233;GO:0099503;GO:0110165	IPR011990;IPR026208;IPR026209;IPR045400;IPR045458;IPR045460;IPR045461	TPR-like_helical_dom_sf;Wolframin;Wolframin_Cys-rich;Wolframin_EF-hand;Wolframin_fam;Wolframin_OB_fold;Wolframin_Sel1-like_rpt	ko04141	116400;222300;600965;606201;614296	PR02060;PR02061	WOLFFAMILY;WOLFRAMIN			Wolframin	R-HSA-381038;R-HSA-381426;R-HSA-8957275
+	1.31395	-1.15174	A0A0S2Z575;A0A0S2Z583;Q8TC12;G3V2G6;G3V234;Q8TC12-2;H0YIZ8;B3KQ19;H0YJ46;Q8TC12-3	Retinol dehydrogenase 11	363	RDH11	A0A0S2Z575;A0A0S2Z583;Q8TC12;G3V2G6;G3V234;Q8TC12-2;H0YIZ8;B3KQ19;H0YJ46;Q8TC12-3	EIQTTTGNQQVLVR;IHFHNLQGEK;LANILFTQELAR;VVVVTGANTGIGK	ENSG00000072042.13;ENSG00000258466.5	ENSP00000370750.4;ENSP00000416395.2;ENSP00000450435.1;ENSP00000450554.1;ENSP00000450651.1;ENSP00000450802.1;ENSP00000452079.1	ENST00000381346.9;ENST00000428130.6;ENST00000553306.5;ENST00000553384.5;ENST00000554035.5;ENST00000557273.5;ENST00000557726.1			RDH11			A0A0S2Z575_HUMAN;A0A0S2Z583_HUMAN;B3KQ19_HUMAN;G3V234_HUMAN;G3V2G6_HUMAN;H0YIZ8_HUMAN;H0YJ46_HUMAN;RDH11_HUMAN	Color2 [A=255, R=169, G=169, B=169]	1	4	+	adaptation of rhodopsin mediated signaling;adaptation of signaling pathway;alcohol metabolic process;biological regulation;cellular aldehyde metabolic process;cellular detoxification;cellular detoxification of aldehyde;cellular lipid metabolic process;cellular metabolic process;cellular process;detoxification;diterpenoid metabolic process;hormone metabolic process;isoprenoid metabolic process;lip…	11-cis-retinol dehydrogenase activity;alcohol dehydrogenase (NADP+) activity;aldehyde dehydrogenase (NADP+) activity;aldehyde dehydrogenase [NAD(P)+] activity;aldo-keto reductase (NADP) activity;catalytic activity;NAD-retinol dehydrogenase activity;NADP-retinol dehydrogenase activity;oxidoreductase activity;oxidoreductase activity, acting on CH-OH group of donors;oxidoreductase activity, acting o…	cellular anatomical entity;endoplasmic reticulum membrane;membrane;organelle membrane;photoreceptor inner segment	alcohol metabolic process;biological regulation;cellular aldehyde metabolic process;cellular lipid metabolic process;cellular process;detoxification;hormone metabolic process;lipid metabolic process;metabolic process;multicellular organismal process;nervous system process;primary metabolic process;regulation of biological process;regulation of biological quality;sensory perception;small molecule …	cellular anatomical entity;membrane;photoreceptor inner segment	Retinol metabolism	adh_short	ACEVEDO_LIVER_TUMOR_VS_NORMAL_ADJACENT_TISSUE_DN;BENPORATH_SOX2_TARGETS;BLALOCK_ALZHEIMERS_DISEASE_DN;BROWNE_HCMV_INFECTION_10HR_DN;BROWNE_HCMV_INFECTION_1HR_DN;BROWNE_HCMV_INFECTION_4HR_DN;CAFFAREL_RESPONSE_TO_THC_8HR_5_DN;CASORELLI_ACUTE_PROMYELOCYTIC_LEUKEMIA_DN;FISCHER_G2_M_CELL_CYCLE;GERY_CEBP_TARGETS;GINESTIER_BREAST_CANCER_20Q13_AMPLIFICATION_UP;HORTON_SREBF_TARGETS;KEGG_RETINOL_METABOLISM…	Acetylation;Alternativesplicing;Cataract;Dwarfism;Endoplasmicreticulum;Lipidmetabolism;Membrane;NADP;Oxidoreductase;Proteomicsidentification;Referenceproteome;Signal;Signal-anchor;Transmembrane;Transmembranehelix		GO:0001523;GO:0003008;GO:0006066;GO:0006081;GO:0006629;GO:0006720;GO:0006721;GO:0007600;GO:0007601;GO:0008152;GO:0009966;GO:0009987;GO:0010646;GO:0010817;GO:0016062;GO:0016101;GO:0023051;GO:0023058;GO:0032501;GO:0034308;GO:0042445;GO:0042572;GO:0042574;GO:0044237;GO:0044238;GO:0044255;GO:0044281;GO:0048583;GO:0050789;GO:0050794;GO:0050877;GO:0050953;GO:0065007;GO:0065008;GO:0071704;GO:0098754;GO:…	GO:0003824;GO:0004030;GO:0004033;GO:0004745;GO:0008106;GO:0016491;GO:0016614;GO:0016616;GO:0016620;GO:0016903;GO:0033721;GO:0052650;GO:0102354	GO:0001917;GO:0005789;GO:0016020;GO:0031090;GO:0110165	GO:0006066;GO:0006081;GO:0006629;GO:0007600;GO:0008152;GO:0009987;GO:0032501;GO:0042445;GO:0044238;GO:0044255;GO:0044281;GO:0050789;GO:0050877;GO:0065007;GO:0065008;GO:0098754	GO:0001917;GO:0016020;GO:0110165	IPR002347;IPR036291	NAD(P)-bd_dom_sf;SDR_fam	ko00830	607849;616108	PR00080;PR00081	GDHRDH;SDRFAMILY			Retinol dehydrogenase 11	R-HSA-2453902;R-HSA-5365859;R-HSA-975634
+	1.26612	-1.96855	A0A0S2Z5K8;V9HWK4;Q96SI9-2;Q96SI9;H0YC91	Spermatid perinuclear RNA-binding protein	378	HEL162	A0A0S2Z5K8;V9HWK4;Q96SI9-2;Q96SI9	AIDLMNALMR;ASAALAALEK;DGENVSMKDPPDLLDR;DKPTETLLNTVK;DNLPIQIQK;DPTDALSYMTIQQK;EDITHSAQHALR;FVMEVEVDGQK;LFSGPNAANNK;LNQIRPGLQYK;LSAFGQIYK;MVLLPVMK;NPVMELNEK;SCVIVLR;SIGTCNRPLGAGEALR;TLCGVMR;TQGPILTASGK;VILTSPLIR;VILTSPLIRDELEK;VLEMDPLPSSK;VMECLASGILLPGGPGLHDPCER;VPTWAPLK;YELISETGGSHDK;YELISETGGSHDKR;YQVEQCVNEASIIIR;YSWSVTDK	ENSG00000165209.19	ENSP00000321347.7;ENSP00000354271.3;ENSP00000415968.2;ENSP00000431190.1	ENST00000348403.10;ENST00000360998.3;ENST00000447404.6;ENST00000496533.5			HEL162;STRBP		2DMY	A0A0S2Z5K8_HUMAN;H0YC91_HUMAN;STRBP_HUMAN;V9HWK4_HUMAN	Color2 [A=255, R=169, G=169, B=169]	1	4	+	anatomical structure development;behavior;cell development;cell differentiation;cellular developmental process;cellular process;cellular process involved in reproduction in multicellular organism;developmental process;developmental process involved in reproduction;gamete generation;germ cell development;male gamete generation;mechanosensory behavior;multicellular organismal process;multicellular …	binding;cytoskeletal protein binding;DNA binding;double-stranded RNA binding;microtubule binding;nucleic acid binding;organic cyclic compound binding;protein binding;RNA binding;single-stranded RNA binding;tubulin binding	cellular anatomical entity;cytoplasm;intracellular membrane-bounded organelle;intracellular organelle;manchette;membrane-bounded organelle;nucleus;organelle	anatomical structure development;behavior;cell development;cell differentiation;cellular process;developmental process;multicellular organismal process;reproductive process	cellular anatomical entity;cytoplasm;intracellular membrane-bounded organelle;intracellular organelle;nucleus;organelle		dsrm;DZF	ACEVEDO_LIVER_CANCER_UP;BURTON_ADIPOGENESIS_10;CHARAFE_BREAST_CANCER_LUMINAL_VS_BASAL_UP;CONRAD_GERMLINE_STEM_CELL;CREIGHTON_ENDOCRINE_THERAPY_RESISTANCE_2;DODD_NASOPHARYNGEAL_CARCINOMA_UP;GARCIA_TARGETS_OF_FLI1_AND_DAX1_DN;GAUSSMANN_MLL_AF4_FUSION_TARGETS_A_UP;GOZGIT_ESR1_TARGETS_DN;HAMAI_APOPTOSIS_VIA_TRAIL_UP;KRIGE_RESPONSE_TO_TOSEDOSTAT_24HR_DN;KRIGE_RESPONSE_TO_TOSEDOSTAT_6HR_DN;LANDIS_BREAS…	3D-structure;Alternativesplicing;Cytoplasm;Developmentalprotein;Differentiation;DNA-binding;Methylation;Proteomicsidentification;Referenceproteome;Repeat;RNA-binding;Spermatogenesis		GO:0003006;GO:0007276;GO:0007281;GO:0007283;GO:0007286;GO:0007610;GO:0007638;GO:0009987;GO:0022412;GO:0022414;GO:0030154;GO:0032501;GO:0032502;GO:0048232;GO:0048468;GO:0048609;GO:0048856;GO:0048869	GO:0003676;GO:0003677;GO:0003723;GO:0003725;GO:0003727;GO:0005488;GO:0005515;GO:0008017;GO:0008092;GO:0015631;GO:0097159	GO:0002177;GO:0005634;GO:0005737;GO:0043226;GO:0043227;GO:0043229;GO:0043231;GO:0110165	GO:0007610;GO:0009987;GO:0022414;GO:0030154;GO:0032501;GO:0032502;GO:0048468;GO:0048856	GO:0005634;GO:0005737;GO:0043226;GO:0043229;GO:0043231;GO:0110165	IPR006561;IPR014720;IPR043519;IPR044472	dsRBD_dom;DZF_dom;NT_sf;STRBP_DSRM_1		611138			PS50137;PS51703	DS_RBD;DZF	Spermatid perinuclear RNA-binding protein			SM00358;SM00572	DSRM;DZF
+	1.85656	1.85323	A0A0S2Z5V7;A0A3B3IUB5;Q8TCT9-5;Q8TCT9;A0A075B6F6;A0A0S2Z6F0;A0A3B3IT72;Q8TCT9-4;Q8TCT9-2;A0A0C4DGU3	Minor histocompatibility antigen H13	383	HM13	A0A0S2Z5V7;A0A3B3IUB5;Q8TCT9-5;Q8TCT9;A0A075B6F6;A0A0S2Z6F0;A0A3B3IT72;Q8TCT9-4;Q8TCT9-2	GEVTEMFSYEESNPK;LVFPQDLLEK;NASDMPETITSR;QYQLLFTQGSGENK	ENSG00000101294.18	ENSP00000335294.5;ENSP00000341347.5;ENSP00000343032.5;ENSP00000381237.3;ENSP00000479020.1;ENSP00000497632.1;ENSP00000497774.1;ENSP00000498050.1;ENSP00000498170.1;ENSP00000501423.1	ENST00000335574.10;ENST00000340852.9;ENST00000344042.5;ENST00000398174.9;ENST00000466766.2;ENST00000498035.5;ENST00000649374.1;ENST00000649820.1;ENST00000650367.1;ENST00000674240.1			HM13			A0A075B6F6_HUMAN;A0A0C4DGU3_HUMAN;A0A0S2Z5V7_HUMAN;A0A0S2Z6F0_HUMAN;A0A3B3IT72_HUMAN;A0A3B3IUB5_HUMAN;HM13_HUMAN	Color2 [A=255, R=169, G=169, B=169]	1	4	+	amide metabolic process;anatomical structure development;cellular process;cellular response to chemical stimulus;cellular response to chemical stress;cellular response to oxidative stress;cellular response to stimulus;cellular response to stress;chordate embryonic development;developmental process;embryo development;embryo development ending in birth or egg hatching;in utero embryonic development…	aspartic endopeptidase activity, intramembrane cleaving;aspartic-type endopeptidase activity;aspartic-type peptidase activity;binding;catalytic activity;catalytic activity, acting on a protein;endopeptidase activity;enzyme binding;hydrolase activity;identical protein binding;peptidase activity;protein binding;protein dimerization activity;protein homodimerization activity;ubiquitin protein ligase…	cell surface;cellular anatomical entity;cytoplasmic side of endoplasmic reticulum membrane;cytoplasmic side of membrane;Derlin-1 retrotranslocation complex;endoplasmic reticulum;endoplasmic reticulum membrane;endoplasmic reticulum protein-containing complex;intracellular membrane-bounded organelle;intracellular organelle;lumenal side of endoplasmic reticulum membrane;lumenal side of membrane;memb…	amide metabolic process;anatomical structure development;cellular process;developmental process;embryo development;macromolecule metabolic process;metabolic process;multicellular organism development;multicellular organismal process;nitrogen compound metabolic process;peptide metabolic process;primary metabolic process;protein maturation;protein metabolic process;protein processing;proteolysis;pr…	cell surface;cellular anatomical entity;endoplasmic reticulum;intracellular membrane-bounded organelle;intracellular organelle;membrane;membrane protein complex;organelle;plasma membrane;protein-containing complex		Peptidase_A22B	AFFAR_YY1_TARGETS_UP;BOCHKIS_FOXA2_TARGETS;CUI_TCF21_TARGETS_2_UP;GRADE_COLON_AND_RECTAL_CANCER_UP;IVANOVA_HEMATOPOIESIS_STEM_CELL_LONG_TERM;MARKEY_RB1_CHRONIC_LOF_DN;PANGAS_TUMOR_SUPPRESSION_BY_SMAD1_AND_SMAD5_DN;PASQUALUCCI_LYMPHOMA_BY_GC_STAGE_UP;REACTOME_CELLULAR_RESPONSE_TO_CHEMICAL_STRESS;REACTOME_CELLULAR_RESPONSES_TO_STIMULI;REACTOME_CYTOPROTECTION_BY_HMOX1;REACTOME_REGULATION_OF_HMOX1_EX…	Alternativesplicing;Cellmembrane;Directproteinsequencing;Endoplasmicreticulum;Glycoprotein;Hydrolase;Membrane;Phosphoprotein;Protease;Proteomicsidentification;Referenceproteome;Transmembrane;Transmembranehelix		GO:0001701;GO:0006465;GO:0006508;GO:0006518;GO:0006807;GO:0006950;GO:0006979;GO:0007275;GO:0008152;GO:0009790;GO:0009792;GO:0009987;GO:0016485;GO:0019538;GO:0032501;GO:0032502;GO:0033554;GO:0033619;GO:0034599;GO:0042221;GO:0043009;GO:0043170;GO:0043603;GO:0044238;GO:0048856;GO:0050896;GO:0051603;GO:0051604;GO:0051716;GO:0062197;GO:0070887;GO:0071704;GO:1901564;GO:1904211	GO:0003824;GO:0004175;GO:0004190;GO:0005488;GO:0005515;GO:0008233;GO:0016787;GO:0019899;GO:0031625;GO:0042500;GO:0042802;GO:0042803;GO:0044389;GO:0046983;GO:0070001;GO:0140096	GO:0005783;GO:0005789;GO:0005791;GO:0005886;GO:0009986;GO:0016020;GO:0031090;GO:0032991;GO:0036513;GO:0043226;GO:0043227;GO:0043229;GO:0043231;GO:0098552;GO:0098553;GO:0098554;GO:0098562;GO:0098576;GO:0098796;GO:0110165;GO:0140534	GO:0006508;GO:0006518;GO:0006807;GO:0006950;GO:0006979;GO:0007275;GO:0008152;GO:0009790;GO:0009987;GO:0016485;GO:0019538;GO:0032501;GO:0032502;GO:0042221;GO:0043170;GO:0043603;GO:0044238;GO:0048856;GO:0050896;GO:0051603;GO:0051604	GO:0005783;GO:0005886;GO:0009986;GO:0016020;GO:0032991;GO:0043226;GO:0043229;GO:0043231;GO:0098796;GO:0110165	IPR006639;IPR007369	Peptidase_A22B_SPP;Preselin/SPP		607106					Minor histocompatibility antigen H13	R-HSA-9707587		SM00730	PSN
+	1.16115	1.7916	Q5U0A0;A0A109NGN6;P28066;P28066-2	Proteasome subunit alpha type;Proteasome subunit alpha type-5	399	PSMA5	Q5U0A0;A0A109NGN6;P28066;P28066-2	AIGSASEGAQSSLQEVYHK;EELEEVIK;EELEEVIKDI;GPQLFHMDPSGTFVQCDAR;ITSPLMEPSSIEK;LNATNIELATVQPGQNFHMFTK;SSLIILK	ENSG00000143106.13	ENSP00000271308.4;ENSP00000440618.1	ENST00000271308.9;ENST00000538610.5			PSMA5		4R3O;4R67;5A0Q;5GJQ;5GJR;5L4G;5LE5;5LEX;5LEY;5LEZ;5LF0;5LF1;5LF3;5LF4;5LF6;5LF7;5LN3;5M32;5T0C;5T0G;5T0H;5T0I;5T0J;5VFO;5VFP;5VFQ;5VFR;5VFS;5VFT;5VFU;6AVO;6E5B;6KWY;6MSB;6MSD;6MSE;6MSG;6MSH;6MSJ;6MSK;6R70;6REY;6RGQ;6WJD;6WJN;6XMJ;7AWE;7B12;7LXV;7NAN;7NAO;7NAP;7NAQ;7NHT;7PG9;7QXN;7QXP;7QXU;7QXW;7QXX;7QY7;7QYA;7QYB;7V5G;7V5M;7W37;7W38;7W39;7W3A;7W3B;7W3C;7W3F;7W3G;7W3H;7W3I;7W3J;7W3K;7W3M;8CVR;8CVS…	A0A109NGN6_HUMAN;PSA5_HUMAN;Q5U0A0_HUMAN	Color2 [A=255, R=169, G=169, B=169]	1	4	+	catabolic process;macromolecule catabolic process;macromolecule metabolic process;metabolic process;modification-dependent macromolecule catabolic process;modification-dependent protein catabolic process;nitrogen compound metabolic process;organic substance catabolic process;organic substance metabolic process;organonitrogen compound catabolic process;organonitrogen compound metabolic process;pri…		catalytic complex;cellular anatomical entity;cytoplasm;cytoplasmic vesicle lumen;cytosol;endopeptidase complex;extracellular exosome;extracellular membrane-bounded organelle;extracellular organelle;extracellular region;extracellular vesicle;ficolin-1-rich granule lumen;intracellular membrane-bounded organelle;intracellular organelle;intracellular organelle lumen;intracellular protein-containing c…	catabolic process;macromolecule catabolic process;macromolecule metabolic process;metabolic process;nitrogen compound metabolic process;primary metabolic process;protein catabolic process;protein metabolic process;proteolysis;proteolysis involved in protein catabolic process	catalytic complex;cellular anatomical entity;cytoplasm;cytosol;extracellular organelle;extracellular region;intracellular membrane-bounded organelle;intracellular organelle;nucleoplasm;nucleus;organelle;organelle lumen;proteasome complex;proteasome core complex;protein-containing complex;vesicle	Proteasome	Proteasome;Proteasome_A_N	BENPORATH_MYC_MAX_TARGETS;BERTUCCI_MEDULLARY_VS_DUCTAL_BREAST_CANCER_UP;BIOCARTA_PROTEASOME_PATHWAY;BLALOCK_ALZHEIMERS_DISEASE_DN;BRUINS_UVC_RESPONSE_LATE;BURTON_ADIPOGENESIS_5;CHEMNITZ_RESPONSE_TO_PROSTAGLANDIN_E2_DN;CHIANG_LIVER_CANCER_SUBCLASS_UNANNOTATED_DN;CONCANNON_APOPTOSIS_BY_EPOXOMICIN_UP;DANG_BOUND_BY_MYC;ENK_UV_RESPONSE_EPIDERMIS_UP;FLECHNER_PBL_KIDNEY_TRANSPLANT_OK_VS_DONOR_UP;GRUETZM…	3D-structure;Acetylation;Alternativesplicing;Cytoplasm;Directproteinsequencing;Glycoprotein;Nucleus;Phosphoprotein;Proteasome;Referenceproteome	20S proteasome;26S proteasome;PA28-20S proteasome;PA28gamma-20S proteasome;PA700-20S-PA28 complex	GO:0006508;GO:0006511;GO:0006807;GO:0008152;GO:0009056;GO:0009057;GO:0010498;GO:0019538;GO:0019941;GO:0030163;GO:0043161;GO:0043170;GO:0043632;GO:0044238;GO:0051603;GO:0071704;GO:1901564;GO:1901565;GO:1901575		GO:0000502;GO:0005576;GO:0005634;GO:0005654;GO:0005737;GO:0005829;GO:0005839;GO:0019773;GO:0031974;GO:0031982;GO:0031983;GO:0032991;GO:0034774;GO:0043226;GO:0043227;GO:0043229;GO:0043230;GO:0043231;GO:0043233;GO:0060205;GO:0065010;GO:0070013;GO:0070062;GO:0110165;GO:0140535;GO:1902494;GO:1903561;GO:1904813;GO:1905368;GO:1905369	GO:0006508;GO:0006807;GO:0008152;GO:0009056;GO:0009057;GO:0019538;GO:0030163;GO:0043170;GO:0044238;GO:0051603	GO:0000502;GO:0005576;GO:0005634;GO:0005654;GO:0005737;GO:0005829;GO:0005839;GO:0031982;GO:0032991;GO:0043226;GO:0043229;GO:0043230;GO:0043231;GO:0043233;GO:0110165;GO:1902494	IPR000426;IPR001353;IPR023332;IPR029055;IPR033812	Ntn_hydrolases_N;Proteasome_alpha_type_5;Proteasome_alpha-type;Proteasome_asu_N;Proteasome_sua/b	ko03050	176844			PS00388;PS51475	PROTEASOME_ALPHA_1;PROTEASOME_ALPHA_2	Proteasome subunit alpha type;Proteasome subunit alpha type-5	R-HSA-1169091;R-HSA-1234176;R-HSA-1236974;R-HSA-1236978;R-HSA-174084;R-HSA-174113;R-HSA-174154;R-HSA-174178;R-HSA-174184;R-HSA-180534;R-HSA-180585;R-HSA-187577;R-HSA-195253;R-HSA-202424;R-HSA-211733;R-HSA-2467813;R-HSA-2871837;R-HSA-349425;R-HSA-350562;R-HSA-382556;R-HSA-450408;R-HSA-4608870;R-HSA-4641257;R-HSA-4641258;R-HSA-5358346;R-HSA-5362768;R-HSA-5607761;R-HSA-5607764;R-HSA-5610780;R-HSA-56…		SM00948	Proteasome_A_N
+	1.29603	-1.26359	F8WES2;A0A140CZL4;B4DUC8;Q6FHP1;A0A384ME80;Q8WV80;Q6FHT1;J3QSB7;Q05DJ2;A0A140CZL6;A0A140CZL5;Q13126-4;Q13126-7;Q13126;Q13126-6;Q13126-5;Q13126-3;Q13126-2	S-methyl-5-thioadenosine phosphorylase;Purine nucleoside phosphorylase	400	MTAP	F8WES2;A0A140CZL4;B4DUC8;Q6FHP1;A0A384ME80;Q8WV80;Q6FHT1;J3QSB7;Q05DJ2;A0A140CZL6;A0A140CZL5;Q13126-4;Q13126-7;Q13126;Q13126-6;Q13126-5;Q13126-3;Q13126-2	IGIIGGTGLDDPEILEGR	ENSG00000099810.21	ENSP00000393507.1;ENSP00000461932.1;ENSP00000463424.1;ENSP00000464616.1;ENSP00000494373.1	ENST00000419385.5;ENST00000460874.6;ENST00000580718.1;ENST00000580900.5;ENST00000644715.2			MTAP;MTAP-ANRIL fusion		1CB0;1CG6;1K27;1SD1;1SD2;3LN5;3OZC;3OZD;3OZE;5EUB;5TC5;5TC6;5TC7;5TC8;6DYZ;6DZ0;6DZ2;6DZ3	A0A140CZL4_HUMAN;A0A140CZL5_HUMAN;A0A140CZL6_HUMAN;A0A384ME80_HUMAN;B4DUC8_HUMAN;F8WES2_HUMAN;J3QSB7_HUMAN;MTAP_HUMAN;Q05DJ2_HUMAN;Q6FHP1_HUMAN;Q6FHT1_HUMAN;Q8WV80_HUMAN	Color2 [A=255, R=169, G=169, B=169]	1	4	+	alpha-amino acid biosynthetic process;alpha-amino acid metabolic process;amino acid biosynthetic process;amino acid metabolic process;amino acid salvage;aromatic compound biosynthetic process;aspartate family amino acid biosynthetic process;aspartate family amino acid metabolic process;biosynthetic process;carbohydrate derivative biosynthetic process;carbohydrate derivative metabolic process;carb…	1,4-alpha-oligoglucan phosphorylase activity;catalytic activity;glycosyltransferase activity;hexosyltransferase activity;pentosyltransferase activity;purine-nucleoside phosphorylase activity;S-methyl-5-thioadenosine phosphorylase activity;transferase activity	cellular anatomical entity;cytoplasm;cytosol;extracellular exosome;extracellular membrane-bounded organelle;extracellular organelle;extracellular vesicle;intracellular membrane-bounded organelle;intracellular organelle;membrane-bounded organelle;nucleoplasm;nucleus;organelle;vesicle	amino acid metabolic process;biosynthetic process;carbohydrate derivative metabolic process;cellular aromatic compound metabolic process;cellular metabolic compound salvage;cellular nitrogen compound metabolic process;cellular process;heterocycle metabolic process;metabolic process;methylation;nitrogen compound metabolic process;nucleobase-containing compound metabolic process;nucleobase-containi…	cellular anatomical entity;cytoplasm;cytosol;extracellular organelle;intracellular membrane-bounded organelle;intracellular organelle;nucleoplasm;nucleus;organelle;vesicle	Cysteine and methionine metabolism	PNP_UDP_1	ACEVEDO_METHYLATED_IN_LIVER_CANCER_DN;AGUIRRE_PANCREATIC_CANCER_COPY_NUMBER_DN;AGUIRRE_PANCREATIC_CANCER_COPY_NUMBER_UP;AMIT_EGF_RESPONSE_480_HELA;BONOME_OVARIAN_CANCER_POOR_SURVIVAL_DN;BONOME_OVARIAN_CANCER_SURVIVAL_SUBOPTIMAL_DEBULKING;BROWNE_HCMV_INFECTION_6HR_DN;BRUINS_UVC_RESPONSE_LATE;DACOSTA_UV_RESPONSE_VIA_ERCC3_DN;DACOSTA_UV_RESPONSE_VIA_ERCC3_XPCS_DN;DEURIG_T_CELL_PROLYMPHOCYTIC_LEUKEMI…	3D-structure;Acetylation;Alternativesplicing;Cytoplasm;Glycosyltransferase;Nucleus;Proteomicsidentification;Purinesalvage;Referenceproteome;Transferase		GO:0000096;GO:0000097;GO:0006082;GO:0006139;GO:0006166;GO:0006520;GO:0006555;GO:0006725;GO:0006790;GO:0006807;GO:0008152;GO:0008652;GO:0009058;GO:0009066;GO:0009067;GO:0009086;GO:0009116;GO:0009119;GO:0009163;GO:0009987;GO:0010033;GO:0014070;GO:0016053;GO:0018130;GO:0019438;GO:0019509;GO:0019752;GO:0032259;GO:0033574;GO:0033993;GO:0034404;GO:0034641;GO:0034654;GO:0042221;GO:0042278;GO:0042451;GO:…	GO:0003824;GO:0004645;GO:0004731;GO:0016740;GO:0016757;GO:0016758;GO:0016763;GO:0017061	GO:0005634;GO:0005654;GO:0005737;GO:0005829;GO:0031982;GO:0043226;GO:0043227;GO:0043229;GO:0043230;GO:0043231;GO:0065010;GO:0070062;GO:0110165;GO:1903561	GO:0006082;GO:0006139;GO:0006520;GO:0006725;GO:0006790;GO:0006807;GO:0008152;GO:0009058;GO:0009116;GO:0009987;GO:0032259;GO:0034641;GO:0042221;GO:0043094;GO:0043101;GO:0044238;GO:0044281;GO:0046483;GO:0050896;GO:0055086;GO:1901135	GO:0005634;GO:0005654;GO:0005737;GO:0005829;GO:0031982;GO:0043226;GO:0043229;GO:0043230;GO:0043231;GO:0110165	IPR000845;IPR010044;IPR018099;IPR035994	MTAP;Nucleoside_phosphorylase_d;Nucleoside_phosphorylase_sf;Purine_phosphorylase-2_CS	ko00270	112250;156540			PS01240	PNP_MTAP_2	Purine nucleoside phosphorylase;S-methyl-5'-thioadenosine phosphorylase	R-HSA-1237112;R-HSA-8950505
+	2.13036	1.41053	P62873;A0A140VJJ8;B2R6K4;P62873-2;A0A2L0WW42;F6X3N5;F6UT28;A0A994J6X8;A0A994J3T6;B1AKQ8;Q71UM6;Q71UM7;E9PCP0;F1T0G4;F1T0G5;F5H0S8;Q59G26;F5H100;F5H8J8;P16520-2;P16520	Guanine nucleotide-binding protein G(I)/G(S)/G(T) subunit beta-1	415	GNB1	P62873;A0A140VJJ8;B2R6K4;P62873-2;A0A2L0WW42;F6X3N5;F6UT28;A0A994J6X8;A0A994J3T6;B1AKQ8	ACADATLSQITNNIDPVGR;ADQELMTYSHDNIICGITSVSFSK;AGVLAGHDNR;ELAGHTGYLSCCR;IYAMHWGTDSR;KACADATLSQITNNIDPVGR;LFVSGACDASAK;LIIWDSYTTNK;LLVSASQDGK;QTFTGHESDINAICFFPNGNAFATGSDDATCR;SELDQLR;SELDQLRQEAEQLK;SELDQLRQEAEQLKNQIR;VHAIPLR;VSCLGVTDDGMAVATGSWDSFLK	ENSG00000078369.19;ENSG00000111664.11	ENSP00000229264.3;ENSP00000367872.3;ENSP00000392765.2;ENSP00000399741.3;ENSP00000414734.2;ENSP00000416651.1;ENSP00000439753.2;ENSP00000442002.1;ENSP00000445967.1;ENSP00000481878.1;ENSP00000515427.1;ENSP00000515428.1;ENSP00000515429.1;ENSP00000515430.1;ENSP00000515431.1;ENSP00000515432.1;ENSP00000515433.1;ENSP00000515434.1;ENSP00000515435.1;ENSP00000515436.1;ENSP00000515437.1;ENSP00000515438.1;ENS…	ENST00000229264.8;ENST00000378609.9;ENST00000434686.6;ENST00000435982.6;ENST00000437146.1;ENST00000439272.7;ENST00000537035.1;ENST00000541257.5;ENST00000541978.5;ENST00000610897.4;ENST00000703692.1;ENST00000703693.1;ENST00000703694.1;ENST00000703695.1;ENST00000703696.1;ENST00000703697.1;ENST00000703699.1;ENST00000703700.1;ENST00000703701.1;ENST00000703702.1;ENST00000703703.1;ENST00000703704.1;ENS…			GNB1;GNB3		4KFM;4PNK;5HE0;5HE1;5HE2;5HE3;5UKK;5UKL;5UKM;5UZ7;6B3J;6CRK;6D9H;6DDE;6DDF;6E3Y;6EG8;6G79;6GDG;6KPF;6KPG;6LFM;6LFO;6LI3;6LMK;6LML;6M1H;6M1I;6M8S;6N4B;6NI3;6NIY;6OIJ;6OIK;6OMM;6ORV;6OS9;6OSA;6OT0;6P9X;6P9Y;6PB0;6PB1;6PT0;6UUN;6UUS;6UVA;6VCB;6VMS;6VN7;6WHA;6WHC;6WI9;6WPW;6WZG;6X18;6X19;6X1A;6XBJ;6XBK;6XBL;6XBM;6XOX;7AUE;7BB6;7BB7;7C2E;7CFM;7CFN;7CKW;7CKX;7CKY;7CKZ;7CMU;7CMV;7CRH;7CX2;7CX3;7CX4;7D76…	A0A140VJJ8_HUMAN;A0A2L0WW42_HUMAN;A0A994J3T6_HUMAN;A0A994J6X8_HUMAN;B1AKQ8_HUMAN;B2R6K4_HUMAN;E9PCP0_HUMAN;F1T0G4_HUMAN;F1T0G5_HUMAN;F5H0S8_HUMAN;F5H100_HUMAN;F5H8J8_HUMAN;F6UT28_HUMAN;F6X3N5_HUMAN;GBB1_HUMAN;GBB3_HUMAN;Q59G26_HUMAN;Q71UM6_HUMAN;Q71UM7_HUMAN	Color2 [A=255, R=169, G=169, B=169]	1	4	+	acetylcholine receptor signaling pathway;adenylate cyclase-activating dopamine receptor signaling pathway;adenylate cyclase-activating G protein-coupled receptor signaling pathway;adenylate cyclase-modulating G protein-coupled receptor signaling pathway;anatomical structure development;biological regulation;cell population proliferation;cell volume homeostasis;cellular component organization;cell…	binding;catalytic activity;cytoskeletal protein binding;enzyme binding;GTPase activity;GTPase binding;hydrolase activity;hydrolase activity, acting on acid anhydrides;hydrolase activity, acting on acid anhydrides, in phosphorus-containing anhydrides;molecular adaptor activity;protein binding;protein-containing complex binding;protein-macromolecule adaptor activity;pyrophosphatase activity;ribonuc…	bounding membrane of organelle;catalytic complex;cell body;cell junction;cell projection;cellular anatomical entity;cytoplasm;cytosol;dendrite;extracellular exosome;extracellular membrane-bounded organelle;extracellular organelle;extracellular vesicle;GTPase complex;heterotrimeric G-protein complex;lysosomal membrane;lytic vacuole membrane;membrane;membrane protein complex;membrane-bounded organe…	anatomical structure development;biological regulation;cell population proliferation;cellular component organization;cellular component organization or biogenesis;cellular homeostasis;cellular process;developmental process;G protein-coupled receptor signaling pathway;homeostatic process;intracellular signal transduction;multicellular organismal process;nervous system process;postsynaptic signal t…	catalytic complex;cell junction;cell projection;cellular anatomical entity;cytoplasm;cytosol;extracellular organelle;membrane;membrane protein complex;neuron projection;organelle;plasma membrane;protein-containing complex;synapse;vesicle	Chemokine signaling pathway;Phototransduction;Taste transduction	WD40	BAUS_TFF2_TARGETS_UP;BENPORATH_CYCLING_GENES;BLALOCK_ALZHEIMERS_DISEASE_DN;BLALOCK_ALZHEIMERS_DISEASE_INCIPIENT_DN;BOYAULT_LIVER_CANCER_SUBCLASS_G3_UP;BROWNE_HCMV_INFECTION_8HR_UP;BURTON_ADIPOGENESIS_8;BYSTRYKH_HEMATOPOIESIS_STEM_CELL_AND_BRAIN_QTL_CIS;BYSTRYKH_HEMATOPOIESIS_STEM_CELL_QTL_CIS;CASTELLANO_HRAS_TARGETS_UP;CHEN_METABOLIC_SYNDROM_NETWORK;CHESLER_BRAIN_HIGHEST_EXPRESSION;CHESLER_BRAIN_…	3D-structure;Acetylation;Alternativesplicing;Coiledcoil;Congenitalstationarynightblindness;Directproteinsequencing;Diseasevariant;Host-virusinteraction;Intellectualdisability;Phosphoprotein;Proteomicsidentification;Referenceproteome;Repeat;Transducer;WDrepeat	G protein complex (BTK, GNG1, GNG2);G protein complex (CACNA1A, GNB1, GNG2);G protein complex (HDAC4, GNB1, GNG2);G protein complex (HDAC5, GNB1, GNG2);G protein complex (MCF2, GNB1, GNG2);G protein complex (PTHR1, GNB1, GNG2);GNAI1-GNB1-GNG10 complex;GNAI1-GNB1-GNG11 complex;GNAI1-GNB1-GNG12 complex;GNAI1-GNB1-GNG13 complex;GNAI1-GNB1-GNG2 complex;GNAI1-GNB1-GNG3 complex;GNAI1-GNB1-GNG4 complex;…	GO:0003008;GO:0006109;GO:0006884;GO:0007165;GO:0007186;GO:0007188;GO:0007189;GO:0007191;GO:0007200;GO:0007212;GO:0007213;GO:0007264;GO:0007265;GO:0007600;GO:0007606;GO:0008217;GO:0008283;GO:0008361;GO:0009719;GO:0009725;GO:0009889;GO:0009987;GO:0010033;GO:0010243;GO:0010468;GO:0010556;GO:0010817;GO:0010906;GO:0014070;GO:0016043;GO:0019216;GO:0019218;GO:0019220;GO:0019222;GO:0019725;GO:0031323;GO:…	GO:0003824;GO:0003924;GO:0005488;GO:0005515;GO:0008092;GO:0016462;GO:0016787;GO:0016817;GO:0016818;GO:0017111;GO:0019899;GO:0030159;GO:0030507;GO:0030674;GO:0035591;GO:0044877;GO:0051020;GO:0060090	GO:0001750;GO:0005737;GO:0005765;GO:0005774;GO:0005829;GO:0005834;GO:0005886;GO:0016020;GO:0030054;GO:0030425;GO:0031090;GO:0031982;GO:0032991;GO:0042995;GO:0043005;GO:0043226;GO:0043227;GO:0043230;GO:0044297;GO:0045202;GO:0065010;GO:0070062;GO:0097381;GO:0098588;GO:0098796;GO:0098797;GO:0098852;GO:0110165;GO:0120025;GO:1902494;GO:1903561;GO:1905360	GO:0007165;GO:0007186;GO:0007600;GO:0008283;GO:0009719;GO:0009987;GO:0016043;GO:0019222;GO:0019725;GO:0032501;GO:0032502;GO:0035556;GO:0042221;GO:0042592;GO:0048856;GO:0050789;GO:0050877;GO:0050896;GO:0065007;GO:0065008;GO:0071840;GO:0098926	GO:0005737;GO:0005829;GO:0005886;GO:0016020;GO:0030054;GO:0031982;GO:0032991;GO:0042995;GO:0043005;GO:0043226;GO:0043230;GO:0045202;GO:0098796;GO:0110165;GO:1902494	IPR001632;IPR001680;IPR015943;IPR016346;IPR019775;IPR020472;IPR036322	G-protein_beta_WD-40_rep;Gprotein_B;Guanine_nucleotide-bd_bsu;WD40_repeat_CS;WD40_repeat_dom_sf;WD40_rpt;WD40/YVTN_repeat-like_dom_sf	ko04062;ko04742;ko04744	139130;139380;616973;617024	PR00319;PR00320	GPROTEINB;GPROTEINBRPT	PS00678;PS50082;PS50294	WD_REPEATS_1;WD_REPEATS_2;WD_REPEATS_REGION	Guanine nucleotide-binding protein G(I)/G(S)/G(T) subunit beta-1;Guanine nucleotide-binding protein G(I)/G(S)/G(T) subunit beta-3	R-HSA-1296041;R-HSA-163359;R-HSA-202040;R-HSA-2485179;R-HSA-2514859;R-HSA-381676;R-HSA-381753;R-HSA-381771;R-HSA-392170;R-HSA-392451;R-HSA-392851;R-HSA-400042;R-HSA-4086398;R-HSA-416476;R-HSA-416482;R-HSA-418217;R-HSA-418555;R-HSA-418592;R-HSA-418594;R-HSA-418597;R-HSA-420092;R-HSA-428930;R-HSA-432040;R-HSA-456926;R-HSA-500657;R-HSA-6814122;R-HSA-8964315;R-HSA-8964616;R-HSA-9009391;R-HSA-9634597;…		SM00320	WD40
+	1.31559	1.30412	B3KY04;A0A140VJM4;Q96CX2;B4DQJ9;A8K8W2;Q68DU8;Q6ZWB6	BTB/POZ domain-containing protein KCTD12	421	KCTD12	B3KY04;A0A140VJM4;Q96CX2	CTVVSVPDSLLWR;EAEYFELPELVR;EVFGDTLNESR;FNFLEQAFDK;LGAPQQPGPGPPPSR;MFTQQQPQELAR;YILDYLR	ENSG00000178695.6;ENSG00000183775.11;ENSG00000183783.7	ENSP00000353129.3;ENSP00000366694.2;ENSP00000424151.1;ENSP00000426548.1	ENST00000360029.4;ENST00000377474.4;ENST00000507359.3;ENST00000512467.6			KCTD12;KCTD16;KCTD8		5A15;6G57;6I0Q;6M8R;6M8S;6OCP;6OCR;6OCT;6QB7;6QZL	A0A140VJM4_HUMAN;A8K8W2_HUMAN;B3KY04_HUMAN;B4DQJ9_HUMAN;KCD12_HUMAN;KCD16_HUMAN;KCTD8_HUMAN	Color2 [A=255, R=169, G=169, B=169]	1	4	+	biological regulation;cellular component assembly;cellular component organization;cellular component organization or biogenesis;cellular process;protein complex oligomerization;protein homooligomerization;protein-containing complex assembly;protein-containing complex organization;regulation of biological process;regulation of cell communication;regulation of cellular process;regulation of G prote…	binding;identical protein binding;nucleic acid binding;organic cyclic compound binding;protein binding;RNA binding	cell projection;cellular anatomical entity;membrane;plasma membrane region;postsynaptic membrane;presynaptic membrane;protein-containing complex;receptor complex;synaptic membrane	biological regulation;cellular component assembly;cellular component organization;cellular component organization or biogenesis;cellular process;protein-containing complex assembly;regulation of biological process	cell projection;cellular anatomical entity;membrane;postsynaptic membrane;presynaptic membrane;protein-containing complex;receptor complex;synaptic membrane		BTB_2	ALFANO_MYC_TARGETS;BASSO_HAIRY_CELL_LEUKEMIA_UP;BLANCO_MELO_BETA_INTERFERON_TREATED_BRONCHIAL_EPITHELIAL_CELLS_UP;CARRILLOREIXACH_MRS3_VS_LOWER_RISK_HEPATOBLASTOMA_DN;CASTELLANO_NRAS_TARGETS_UP;CHARAFE_BREAST_CANCER_LUMINAL_VS_MESENCHYMAL_DN;CHEMNITZ_RESPONSE_TO_PROSTAGLANDIN_E2_DN;CHESLER_BRAIN_HIGHEST_EXPRESSION;CHIANG_LIVER_CANCER_SUBCLASS_CTNNB1_DN;CHICAS_RB1_TARGETS_CONFLUENT;CHICAS_RB1_TARG…	3D-structure;Acetylation;Cellmembrane;Cellprojection;Ionchannel;Iontransport;Membrane;Methylation;Phosphoprotein;Postsynapticcellmembrane;Referenceproteome;Synapse;Transport	KCTD12-GNB1-GNG2 complex;KCTD16-GNB1-GNG2 complex;KCTD8-GNB1-GNG2 complex	GO:0008277;GO:0009966;GO:0009987;GO:0010646;GO:0016043;GO:0022607;GO:0023051;GO:0043933;GO:0048583;GO:0050789;GO:0050794;GO:0051259;GO:0051260;GO:0065003;GO:0065007;GO:0071840	GO:0003676;GO:0003723;GO:0005488;GO:0005515;GO:0042802;GO:0097159	GO:0016020;GO:0032991;GO:0042734;GO:0042995;GO:0043235;GO:0045211;GO:0097060;GO:0098590;GO:0110165	GO:0009987;GO:0016043;GO:0022607;GO:0050789;GO:0065003;GO:0065007;GO:0071840	GO:0016020;GO:0032991;GO:0042734;GO:0042995;GO:0043235;GO:0045211;GO:0097060;GO:0110165	IPR000210;IPR003131;IPR011333	BTB/POZ_dom;SKP1/BTB/POZ_sf;T1-type_BTB		610521;613423;618442					BTB/POZ domain-containing protein KCTD12;BTB/POZ domain-containing protein KCTD16;BTB/POZ domain-containing protein KCTD8			SM00225	BTB
+	1.22813	1.44174	A0A140VJN8;O60664-4;O60664-3;O60664;K7ERZ3;K7EL96;O60664-2;K7ER39	Perilipin-3	423	PLIN3	A0A140VJN8;O60664-4;O60664-3;O60664;K7ERZ3;K7EL96	DIAQQLQATCTSLGSSIQGLPTNVK;DTVATQLSEAVDATR;IATSLDGFDVASVQQQR;LGQMVLSGVDTVLGK;SVVTGGVQSVMGSR;TLTAAAVSGAQPILSK	ENSG00000105355.9	ENSP00000221957.3;ENSP00000465596.1;ENSP00000465975.1;ENSP00000467803.1;ENSP00000468096.1;ENSP00000468476.1	ENST00000221957.9;ENST00000585479.5;ENST00000589034.5;ENST00000589163.5;ENST00000589494.1;ENST00000592528.5			PLIN3			A0A140VJN8_HUMAN;K7EL96_HUMAN;K7ER39_HUMAN;K7ERZ3_HUMAN;PLIN3_HUMAN	Color2 [A=255, R=169, G=169, B=169]	1	4	+	biological regulation;cell communication;cellular component disassembly;cellular component organization;cellular component organization or biogenesis;cellular process;cellular response to external stimulus;cellular response to extracellular stimulus;cellular response to glucose starvation;cellular response to nutrient levels;cellular response to starvation;cellular response to stimulus;cellular r…	binding;cadherin binding;cell adhesion molecule binding;protein binding	bounding membrane of organelle;cellular anatomical entity;cytoplasm;cytoplasmic vesicle;cytoplasmic vesicle membrane;cytosol;endosome;endosome membrane;Golgi apparatus;intracellular membrane-bounded organelle;intracellular non-membrane-bounded organelle;intracellular organelle;intracellular vesicle;lipid droplet;membrane;membrane-bounded organelle;non-membrane-bounded organelle;organelle;organell…	biological regulation;cell communication;cellular component disassembly;cellular component organization;cellular component organization or biogenesis;cellular process;establishment of localization;localization;organelle organization;regulation of biological process;response to external stimulus;response to starvation;response to stimulus;response to stress;transport;vesicle-mediated transport	cellular anatomical entity;cytoplasm;cytoplasmic vesicle;cytosol;endosome;Golgi apparatus;intracellular membrane-bounded organelle;intracellular non-membrane-bounded organelle;intracellular organelle;lipid droplet;membrane;non-membrane-bounded organelle;organelle;vesicle		Perilipin	BENPORATH_CYCLING_GENES;BLALOCK_ALZHEIMERS_DISEASE_UP;BOYLAN_MULTIPLE_MYELOMA_C_D_DN;BOYLAN_MULTIPLE_MYELOMA_PCA1_UP;BRUINS_UVC_RESPONSE_LATE;CAIRO_HEPATOBLASTOMA_CLASSES_UP;CHICAS_RB1_TARGETS_CONFLUENT;DAUER_STAT3_TARGETS_UP;DODD_NASOPHARYNGEAL_CARCINOMA_UP;ENK_UV_RESPONSE_KERATINOCYTE_UP;FLECHNER_PBL_KIDNEY_TRANSPLANT_OK_VS_DONOR_UP;GARCIA_TARGETS_OF_FLI1_AND_DAX1_UP;GRAESSMANN_APOPTOSIS_BY_DOX…	Acetylation;Alternativesplicing;Coiledcoil;Cytoplasm;Endosome;Isopeptidebond;Lipiddroplet;Membrane;Phosphoprotein;Proteomicsidentification;Referenceproteome;Transport;Ublconjugation	RAB9-TIP47-MPRI complex	GO:0006810;GO:0006950;GO:0006996;GO:0007154;GO:0009267;GO:0009605;GO:0009987;GO:0009991;GO:0010883;GO:0010884;GO:0010889;GO:0010890;GO:0016043;GO:0016192;GO:0019915;GO:0022411;GO:0031667;GO:0031668;GO:0031669;GO:0032879;GO:0033554;GO:0034389;GO:0042149;GO:0042594;GO:0048518;GO:0050789;GO:0050896;GO:0051179;GO:0051234;GO:0051235;GO:0051716;GO:0065007;GO:0071496;GO:0071840;GO:1903008;GO:1905691;GO:…	GO:0005488;GO:0005515;GO:0045296;GO:0050839	GO:0005737;GO:0005768;GO:0005794;GO:0005811;GO:0005829;GO:0010008;GO:0012506;GO:0016020;GO:0030133;GO:0030659;GO:0031090;GO:0031410;GO:0031982;GO:0043226;GO:0043227;GO:0043228;GO:0043229;GO:0043231;GO:0043232;GO:0097708;GO:0098588;GO:0110165	GO:0006810;GO:0006950;GO:0006996;GO:0007154;GO:0009605;GO:0009987;GO:0016043;GO:0016192;GO:0022411;GO:0042594;GO:0050789;GO:0050896;GO:0051179;GO:0051234;GO:0065007;GO:0071840	GO:0005737;GO:0005768;GO:0005794;GO:0005811;GO:0005829;GO:0016020;GO:0031410;GO:0031982;GO:0043226;GO:0043228;GO:0043229;GO:0043231;GO:0043232;GO:0110165	IPR004279	Perilipin		602702					Perilipin;Perilipin-3	R-HSA-163560;R-HSA-6811440;R-HSA-9613354;R-HSA-9613829;R-HSA-9615710;R-HSA-9706019
+	2.20716	1.38612	Q6IB71;A0A140VK43;P25788-2;P25788;G3V3W4;G3V5N4	Proteasome subunit alpha type;Proteasome subunit alpha type-3	453	PSMA3	Q6IB71;A0A140VK43;P25788-2;P25788	AVENSSTAIGIR;DGVVFGVEK;HVGMAVAGLLADAR;IIYIVHDEVK;SNFGYNIPLK;SSIGTGYDLSASTFSPDGR	ENSG00000100567.13	ENSP00000216455.4;ENSP00000390491.2;ENSP00000451461.1;ENSP00000452437.1	ENST00000216455.9;ENST00000412908.6;ENST00000555931.5;ENST00000557087.5			PSMA3		4R3O;4R67;5A0Q;5DSV;5GJQ;5GJR;5L4G;5LE5;5LEX;5LEY;5LEZ;5LF0;5LF1;5LF3;5LF4;5LF6;5LF7;5LN3;5M32;5T0C;5T0G;5T0H;5T0I;5T0J;5VFO;5VFP;5VFQ;5VFR;5VFS;5VFT;5VFU;6AVO;6E5B;6KWY;6MSB;6MSD;6MSE;6MSG;6MSH;6MSJ;6MSK;6R70;6REY;6RGQ;6WJD;6WJN;6XMJ;7AWE;7B12;7E55;7LXV;7NAN;7NAO;7NAP;7NAQ;7NHT;7PG9;7QXN;7QXP;7QXU;7QXW;7QXX;7QY7;7QYA;7QYB;7V5G;7V5M;7W37;7W38;7W39;7W3A;7W3B;7W3C;7W3F;7W3G;7W3H;7W3I;7W3J;7W3K;7W3M…	A0A140VK43_HUMAN;G3V3W4_HUMAN;G3V5N4_HUMAN;PSA3_HUMAN;Q6IB71_HUMAN	Color2 [A=255, R=169, G=169, B=169]	1	4	+	biological regulation;catabolic process;macromolecule catabolic process;macromolecule metabolic process;metabolic process;modification-dependent macromolecule catabolic process;modification-dependent protein catabolic process;nitrogen compound metabolic process;organic substance catabolic process;organic substance metabolic process;organonitrogen compound catabolic process;organonitrogen compound…	binding;enzyme binding;protein binding;ubiquitin protein ligase binding;ubiquitin-like protein ligase binding	catalytic complex;cell junction;cellular anatomical entity;cytoplasm;cytosol;endopeptidase complex;extracellular exosome;extracellular membrane-bounded organelle;extracellular organelle;extracellular vesicle;intracellular membrane-bounded organelle;intracellular organelle;intracellular protein-containing complex;membrane-bounded organelle;nucleoplasm;nucleus;organelle;peptidase complex;proteasome…	biological regulation;catabolic process;macromolecule catabolic process;macromolecule metabolic process;metabolic process;nitrogen compound metabolic process;primary metabolic process;protein catabolic process;protein metabolic process;proteolysis;proteolysis involved in protein catabolic process;regulation of biological process;regulation of catalytic activity;regulation of metabolic process;reg…	catalytic complex;cell junction;cellular anatomical entity;cytoplasm;cytosol;extracellular organelle;intracellular membrane-bounded organelle;intracellular organelle;nucleoplasm;nucleus;organelle;proteasome complex;proteasome core complex;protein-containing complex;synapse;vesicle	Proteasome	Proteasome;Proteasome_A_N	ACEVEDO_NORMAL_TISSUE_ADJACENT_TO_LIVER_TUMOR_DN;BAELDE_DIABETIC_NEPHROPATHY_DN;BASSO_B_LYMPHOCYTE_NETWORK;BENPORATH_MYC_TARGETS_WITH_EBOX;BENPORATH_OCT4_TARGETS;BENPORATH_PROLIFERATION;BHATI_G2M_ARREST_BY_2METHOXYESTRADIOL_UP;BHATTACHARYA_EMBRYONIC_STEM_CELL;BIOCARTA_PROTEASOME_PATHWAY;CHIARADONNA_NEOPLASTIC_TRANSFORMATION_KRAS_UP;DIAZ_CHRONIC_MYELOGENOUS_LEUKEMIA_UP;FLECHNER_BIOPSY_KIDNEY_TRANS…	3D-structure;Acetylation;Alternativesplicing;Cytoplasm;Directproteinsequencing;Host-virusinteraction;Nucleus;Phosphoprotein;Proteasome;Proteomicsidentification;Referenceproteome	20S proteasome;26S proteasome;ANP32A-ANP32B-PSMA3-PTMA-SLC25A5 complex;DNAJB2-HSPA8-PSMA3 complex;PA28-20S proteasome;PA28gamma-20S proteasome;PA700-20S-PA28 complex	GO:0006508;GO:0006511;GO:0006807;GO:0008152;GO:0009056;GO:0009057;GO:0010498;GO:0019222;GO:0019538;GO:0019941;GO:0030162;GO:0030163;GO:0043161;GO:0043170;GO:0043632;GO:0044238;GO:0050789;GO:0050790;GO:0051171;GO:0051246;GO:0051336;GO:0051603;GO:0052547;GO:0052548;GO:0060255;GO:0065007;GO:0065009;GO:0071704;GO:0080090;GO:1901564;GO:1901565;GO:1901575	GO:0005488;GO:0005515;GO:0019899;GO:0031625;GO:0044389	GO:0000502;GO:0005634;GO:0005654;GO:0005737;GO:0005829;GO:0005839;GO:0019773;GO:0030054;GO:0031982;GO:0032991;GO:0043226;GO:0043227;GO:0043229;GO:0043230;GO:0043231;GO:0045202;GO:0065010;GO:0070062;GO:0110165;GO:0140535;GO:1902494;GO:1903561;GO:1905368;GO:1905369	GO:0006508;GO:0006807;GO:0008152;GO:0009056;GO:0009057;GO:0019222;GO:0019538;GO:0030163;GO:0043170;GO:0044238;GO:0050789;GO:0050790;GO:0051603;GO:0065007;GO:0065009	GO:0000502;GO:0005634;GO:0005654;GO:0005737;GO:0005829;GO:0005839;GO:0030054;GO:0031982;GO:0032991;GO:0043226;GO:0043229;GO:0043230;GO:0043231;GO:0045202;GO:0110165;GO:1902494	IPR000426;IPR001353;IPR023332;IPR029055	Ntn_hydrolases_N;Proteasome_alpha-type;Proteasome_asu_N;Proteasome_sua/b	ko03050	176843;176845			PS00388;PS51475	PROTEASOME_ALPHA_1;PROTEASOME_ALPHA_2	Proteasome subunit alpha type;Proteasome subunit alpha type-3	R-HSA-1169091;R-HSA-1234176;R-HSA-1236974;R-HSA-1236978;R-HSA-174084;R-HSA-174113;R-HSA-174154;R-HSA-174178;R-HSA-174184;R-HSA-180534;R-HSA-180585;R-HSA-187577;R-HSA-195253;R-HSA-202424;R-HSA-211733;R-HSA-2467813;R-HSA-2871837;R-HSA-349425;R-HSA-350562;R-HSA-382556;R-HSA-450408;R-HSA-4608870;R-HSA-4641257;R-HSA-4641258;R-HSA-5358346;R-HSA-5362768;R-HSA-5607761;R-HSA-5607764;R-HSA-5610780;R-HSA-56…		SM00948	Proteasome_A_N
+	1.9377	3.08452	Q53FT8;A0A140VK45;P20618;Q59GN1	Proteasome subunit beta type;Proteasome subunit beta type-1	455	PSMB1	Q53FT8;A0A140VK45;P20618;Q59GN1	GAVYSFDPVGSYQR;NMQNVEHVPLSLDR;TVIGCSGFHGDCLTLTK	ENSG00000008018.9	ENSP00000262193.6	ENST00000262193.7			PSMB1		4R3O;4R67;5A0Q;5GJQ;5GJR;5L4G;5L5B;5L5D;5L5E;5L5F;5L5H;5L5I;5L5J;5L5O;5L5P;5L5Q;5L5R;5L5S;5L5T;5L5U;5L5V;5L5W;5L5X;5L5Y;5L5Z;5L60;5L61;5L62;5L63;5L64;5LE5;5LEX;5LEY;5LEZ;5LF0;5LF1;5LF3;5LF4;5LF6;5LF7;5LN3;5M2B;5M32;5T0C;5T0G;5T0H;5T0I;5T0J;5VFO;5VFP;5VFQ;5VFR;5VFS;5VFT;5VFU;6AVO;6E5B;6KWY;6MSB;6MSD;6MSE;6MSG;6MSH;6MSJ;6MSK;6R70;6REY;6RGQ;6WJD;6WJN;6XMJ;7AWE;7B12;7LXV;7NAN;7NAO;7NAP;7NAQ;7NHT;7PG9…	A0A140VK45_HUMAN;PSB1_HUMAN;Q53FT8_HUMAN;Q59GN1_HUMAN	Color2 [A=255, R=169, G=169, B=169]	1	4	+	catabolic process;macromolecule catabolic process;macromolecule metabolic process;metabolic process;modification-dependent macromolecule catabolic process;modification-dependent protein catabolic process;nitrogen compound metabolic process;organic substance catabolic process;organic substance metabolic process;organonitrogen compound catabolic process;organonitrogen compound metabolic process;pri…		catalytic complex;cellular anatomical entity;cytoplasm;cytoplasmic vesicle lumen;cytosol;endopeptidase complex;extracellular exosome;extracellular membrane-bounded organelle;extracellular organelle;extracellular region;extracellular vesicle;ficolin-1-rich granule lumen;intracellular membrane-bounded organelle;intracellular organelle;intracellular organelle lumen;intracellular protein-containing c…	catabolic process;macromolecule catabolic process;macromolecule metabolic process;metabolic process;nitrogen compound metabolic process;primary metabolic process;protein catabolic process;protein metabolic process;proteolysis;proteolysis involved in protein catabolic process	catalytic complex;cellular anatomical entity;cytoplasm;cytosol;extracellular organelle;extracellular region;intracellular membrane-bounded organelle;intracellular organelle;nucleoplasm;nucleus;organelle;organelle lumen;proteasome complex;proteasome core complex;protein-containing complex;vesicle	Proteasome	Proteasome	BENPORATH_MYC_MAX_TARGETS;BENPORATH_MYC_TARGETS_WITH_EBOX;BENPORATH_NANOG_TARGETS;BENPORATH_SOX2_TARGETS;BIOCARTA_PROTEASOME_PATHWAY;DANG_BOUND_BY_MYC;DANG_MYC_TARGETS_UP;DIAZ_CHRONIC_MYELOGENOUS_LEUKEMIA_UP;FERNANDEZ_BOUND_BY_MYC;GRADE_COLON_AND_RECTAL_CANCER_UP;HOUNKPE_HOUSEKEEPING_GENES;HU_ANGIOGENESIS_DN;KAAB_FAILED_HEART_ATRIUM_DN;KEGG_MEDICUS_REFERENCE_26S_PROTEASOME_MEDIATED_PROTEIN_DEGRAD…	3D-structure;Acetylation;Cytoplasm;Deafness;Directproteinsequencing;Glycoprotein;Host-virusinteraction;Intellectualdisability;Nucleus;Phosphoprotein;Proteasome;Referenceproteome	20S proteasome;26S proteasome;PA28-20S proteasome;PA28gamma-20S proteasome;PA700-20S-PA28 complex	GO:0006508;GO:0006511;GO:0006807;GO:0008152;GO:0009056;GO:0009057;GO:0010498;GO:0019538;GO:0019941;GO:0030163;GO:0043161;GO:0043170;GO:0043632;GO:0044238;GO:0051603;GO:0071704;GO:1901564;GO:1901565;GO:1901575		GO:0000502;GO:0005576;GO:0005634;GO:0005654;GO:0005737;GO:0005829;GO:0005839;GO:0019774;GO:0031974;GO:0031982;GO:0031983;GO:0032991;GO:0034774;GO:0043226;GO:0043227;GO:0043229;GO:0043230;GO:0043231;GO:0043233;GO:0060205;GO:0065010;GO:0070013;GO:0070062;GO:0110165;GO:0140535;GO:1902494;GO:1903561;GO:1904813;GO:1905368;GO:1905369	GO:0006508;GO:0006807;GO:0008152;GO:0009056;GO:0009057;GO:0019538;GO:0030163;GO:0043170;GO:0044238;GO:0051603	GO:0000502;GO:0005576;GO:0005634;GO:0005654;GO:0005737;GO:0005829;GO:0005839;GO:0031982;GO:0032991;GO:0043226;GO:0043229;GO:0043230;GO:0043231;GO:0043233;GO:0110165;GO:1902494	IPR001353;IPR016050;IPR023333;IPR029055	Ntn_hydrolases_N;Proteasome_bsu_CS;Proteasome_sua/b;Proteasome_suB-type	ko03050	602017;620038			PS00854;PS51476	PROTEASOME_BETA_1;PROTEASOME_BETA_2	Proteasome subunit beta;Proteasome subunit beta type-1	R-HSA-1169091;R-HSA-1234176;R-HSA-1236974;R-HSA-1236978;R-HSA-174084;R-HSA-174113;R-HSA-174154;R-HSA-174178;R-HSA-174184;R-HSA-180534;R-HSA-180585;R-HSA-187577;R-HSA-195253;R-HSA-202424;R-HSA-211733;R-HSA-2467813;R-HSA-2871837;R-HSA-349425;R-HSA-350562;R-HSA-382556;R-HSA-450408;R-HSA-4608870;R-HSA-4641257;R-HSA-4641258;R-HSA-5358346;R-HSA-5362768;R-HSA-5607761;R-HSA-5607764;R-HSA-5610780;R-HSA-56…
+	1.59456	1.40083	P28070;A0A140VK46;B4DFL3	Proteasome subunit beta type-4	456	PSMB4	P28070;A0A140VK46;B4DFL3	AIHSWLTR;FQIATVTEK;QVLGQMVIDEELLGDGHSYSPR;VNNSTMLGASGDYADFQYLK	ENSG00000159377.11	ENSP00000290541.6	ENST00000290541.7			PSMB4		4R3O;4R67;5A0Q;5GJQ;5GJR;5L4G;5LE5;5LEX;5LEY;5LEZ;5LF0;5LF1;5LF3;5LF4;5LF6;5LF7;5LN3;5M32;5T0C;5T0G;5T0H;5T0I;5T0J;5VFO;5VFP;5VFQ;5VFR;5VFS;5VFT;5VFU;6AVO;6E5B;6KWY;6MSB;6MSD;6MSE;6MSG;6MSH;6MSJ;6MSK;6R70;6REY;6RGQ;6WJD;6WJN;6XMJ;7AWE;7B12;7LXV;7NAN;7NAO;7NAP;7NAQ;7NHT;7PG9;7QXN;7QXP;7QXU;7QXW;7QXX;7QY7;7QYA;7QYB;7V5G;7V5M;7W37;7W38;7W39;7W3A;7W3B;7W3C;7W3F;7W3G;7W3H;7W3I;7W3J;7W3K;7W3M;8CVR;8CVS…	A0A140VK46_HUMAN;B4DFL3_HUMAN;PSB4_HUMAN	Color2 [A=255, R=169, G=169, B=169]	1	4	+	biological regulation;catabolic process;macromolecule catabolic process;macromolecule metabolic process;metabolic process;modification-dependent macromolecule catabolic process;modification-dependent protein catabolic process;negative regulation of biological process;negative regulation of defense response;negative regulation of immune response;negative regulation of immune system process;negativ…	binding;carbohydrate derivative binding;lipid binding;lipopolysaccharide binding	catalytic complex;cellular anatomical entity;ciliary basal body;cytoplasm;cytosol;endopeptidase complex;extracellular exosome;extracellular membrane-bounded organelle;extracellular organelle;extracellular vesicle;intracellular membrane-bounded organelle;intracellular organelle;intracellular protein-containing complex;membrane-bounded organelle;microtubule organizing center;mitochondrion;nucleopla…	biological regulation;catabolic process;macromolecule catabolic process;macromolecule metabolic process;metabolic process;nitrogen compound metabolic process;primary metabolic process;protein catabolic process;protein metabolic process;proteolysis;proteolysis involved in protein catabolic process;regulation of biological process	catalytic complex;cellular anatomical entity;cytoplasm;cytosol;extracellular organelle;intracellular membrane-bounded organelle;intracellular organelle;microtubule organizing center;mitochondrion;nucleoplasm;nucleus;organelle;proteasome complex;proteasome core complex;protein-containing complex;vesicle	Proteasome	Proteasome	ACEVEDO_LIVER_TUMOR_VS_NORMAL_ADJACENT_TISSUE_UP;ACEVEDO_NORMAL_TISSUE_ADJACENT_TO_LIVER_TUMOR_DN;BENPORATH_NANOG_TARGETS;BENPORATH_PROLIFERATION;BIOCARTA_PROTEASOME_PATHWAY;BLALOCK_ALZHEIMERS_DISEASE_DN;DITTMER_PTHLH_TARGETS_DN;ENK_UV_RESPONSE_KERATINOCYTE_UP;FLECHNER_PBL_KIDNEY_TRANSPLANT_OK_VS_DONOR_UP;GRAESSMANN_APOPTOSIS_BY_DOXORUBICIN_UP;GRYDER_PAX3FOXO1_ENHANCERS_IN_TADS;HILLION_HMGA1B_TAR…	3D-structure;Acetylation;Cytoplasm;Directproteinsequencing;Diseasevariant;Host-virusinteraction;Nucleus;Phosphoprotein;Proteasome;Referenceproteome	20S proteasome;26S proteasome;PA28-20S proteasome;PA28gamma-20S proteasome;PA700-20S-PA28 complex;SMAD1-OAZ-HsN3 complex	GO:0002682;GO:0002683;GO:0002861;GO:0002862;GO:0006508;GO:0006511;GO:0006807;GO:0008152;GO:0009056;GO:0009057;GO:0010498;GO:0019538;GO:0019941;GO:0030163;GO:0031347;GO:0031348;GO:0032101;GO:0032102;GO:0043161;GO:0043170;GO:0043632;GO:0044238;GO:0048519;GO:0048583;GO:0048585;GO:0050727;GO:0050728;GO:0050776;GO:0050777;GO:0050789;GO:0051603;GO:0065007;GO:0071704;GO:0080134;GO:1901564;GO:1901565;GO:…	GO:0001530;GO:0005488;GO:0008289;GO:0097367	GO:0000502;GO:0005634;GO:0005654;GO:0005737;GO:0005739;GO:0005815;GO:0005829;GO:0005839;GO:0019774;GO:0031982;GO:0032991;GO:0036064;GO:0043226;GO:0043227;GO:0043229;GO:0043230;GO:0043231;GO:0065010;GO:0070062;GO:0110165;GO:0140535;GO:1902494;GO:1903561;GO:1905368;GO:1905369	GO:0006508;GO:0006807;GO:0008152;GO:0009056;GO:0009057;GO:0019538;GO:0030163;GO:0043170;GO:0044238;GO:0050789;GO:0051603;GO:0065007	GO:0000502;GO:0005634;GO:0005654;GO:0005737;GO:0005739;GO:0005815;GO:0005829;GO:0005839;GO:0031982;GO:0032991;GO:0043226;GO:0043229;GO:0043230;GO:0043231;GO:0110165;GO:1902494	IPR001353;IPR016050;IPR016295;IPR023333;IPR029055	Ntn_hydrolases_N;Proteasome_beta4;Proteasome_bsu_CS;Proteasome_sua/b;Proteasome_suB-type	ko03050	602177;617591			PS00854;PS51476	PROTEASOME_BETA_1;PROTEASOME_BETA_2	Proteasome subunit beta;Proteasome subunit beta type-4	R-HSA-1169091;R-HSA-1234176;R-HSA-1236974;R-HSA-1236978;R-HSA-174084;R-HSA-174113;R-HSA-174154;R-HSA-174178;R-HSA-174184;R-HSA-180534;R-HSA-180585;R-HSA-187577;R-HSA-195253;R-HSA-202424;R-HSA-211733;R-HSA-2467813;R-HSA-2871837;R-HSA-349425;R-HSA-350562;R-HSA-382556;R-HSA-450408;R-HSA-4608870;R-HSA-4641257;R-HSA-4641258;R-HSA-5358346;R-HSA-5362768;R-HSA-5607761;R-HSA-5607764;R-HSA-5610780;R-HSA-56…
+	1.53359	1.47638	B3KSG0;A0A140VK73;Q9NPH2-2;Q9NPH2-3;Q9NPH2;B7Z3K3;J3QS51;J3KRH4	Inositol-3-phosphate synthase 1	463	ISYNA1	B3KSG0;A0A140VK73;Q9NPH2-2;Q9NPH2-3;Q9NPH2;B7Z3K3	APLVPPGSPVVNALFR;FCEVIPGLNDTAENLLR;PSVYIPEFIAANQSAR;SCIENILR;SNVVDDMVQSNPVLYTPGEEPDHCVVIK;TMSIVSYNHLGNNDGENLSAPLQFR;VFVGGDDFK;VGPVAATYPMLNK;VIVLWTANTER	ENSG00000105655.19	ENSP00000337746.7;ENSP00000415458.3;ENSP00000462001.1;ENSP00000464528.1;ENSP00000475677.1	ENST00000338128.13;ENST00000457269.8;ENST00000578352.5;ENST00000578963.5;ENST00000581672.5			ISYNA1			A0A140VK73_HUMAN;B3KSG0_HUMAN;B7Z3K3_HUMAN;INO1_HUMAN;J3KRH4_HUMAN;J3QS51_HUMAN	Color2 [A=255, R=169, G=169, B=169]	1	4	+	alcohol biosynthetic process;alcohol metabolic process;biosynthetic process;cellular lipid metabolic process;cellular metabolic process;cellular process;inositol biosynthetic process;inositol metabolic process;lipid biosynthetic process;lipid metabolic process;metabolic process;organic hydroxy compound biosynthetic process;organic hydroxy compound metabolic process;organic substance biosynthetic …	catalytic activity;inositol-3-phosphate synthase activity;intramolecular lyase activity;isomerase activity	cellular anatomical entity;cytoplasm;cytosol	alcohol metabolic process;biosynthetic process;cellular lipid metabolic process;cellular process;lipid metabolic process;metabolic process;phosphorus metabolic process;primary metabolic process;small molecule metabolic process	cellular anatomical entity;cytoplasm;cytosol	Inositol phosphate metabolism;Streptomycin biosynthesis	Inos-1-P_synth;NAD_binding_5	AMUNDSON_RESPONSE_TO_ARSENITE;BLUM_RESPONSE_TO_SALIRASIB_DN;BRUINS_UVC_RESPONSE_VIA_TP53_GROUP_A;BURTON_ADIPOGENESIS_PEAK_AT_24HR;DIAZ_CHRONIC_MYELOGENOUS_LEUKEMIA_UP;FISCHER_DIRECT_P53_TARGETS_META_ANALYSIS;GRAESSMANN_APOPTOSIS_BY_DOXORUBICIN_UP;HAMAI_APOPTOSIS_VIA_TRAIL_DN;HAN_JNK_SINGALING_DN;HATADA_METHYLATED_IN_LUNG_CANCER_UP;HOFFMANN_SMALL_PRE_BII_TO_IMMATURE_B_LYMPHOCYTE_UP;JAATINEN_HEMATO…	Alternativesplicing;Cytoplasm;Inositolbiosynthesis;Isomerase;Lipidbiosynthesis;Lipidmetabolism;NAD;Phospholipidbiosynthesis;Phospholipidmetabolism;Phosphoprotein;Proteomicsidentification;Referenceproteome		GO:0006020;GO:0006021;GO:0006066;GO:0006629;GO:0006644;GO:0006793;GO:0006796;GO:0008152;GO:0008610;GO:0008654;GO:0009058;GO:0009987;GO:0019637;GO:0019751;GO:0044237;GO:0044238;GO:0044255;GO:0044281;GO:0044283;GO:0046165;GO:0046173;GO:0071704;GO:0090407;GO:1901576;GO:1901615;GO:1901617	GO:0003824;GO:0004512;GO:0016853;GO:0016872	GO:0005737;GO:0005829;GO:0110165	GO:0006066;GO:0006629;GO:0006793;GO:0008152;GO:0009058;GO:0009987;GO:0044238;GO:0044255;GO:0044281	GO:0005737;GO:0005829;GO:0110165	IPR002587;IPR013021;IPR036291	Myo-inos-1-P_Synthase;Myo-inos-1-P_Synthase_GAPDH;NAD(P)-bd_dom_sf	ko00521;ko00562	611670					Inositol-3-phosphate synthase 1	R-HSA-1855183
+	2.44223	4.65961	Q05682-5;A0A140VKA0;Q05682;Q05682-2;Q05682-6;Q05682-3;Q05682-4;E7EX44;E9PGZ1;Q9NYG1;B7Z6G4;B4DPW5;C9J813;B4E3I0;Q6PJM5;Q6P707;Q05DR4;Q7Z2Y9;A0A6Q8PGI1;C9JEK3;Q5HY93;REV__A0A2R8Y7R9;REV__H0YH95;REV__E9PJZ7;REV__Q13136-2;REV__Q13136;REV__H0YEF9	Caldesmon	469	CALD1	Q05682-5;A0A140VKA0;Q05682;Q05682-2;Q05682-6;Q05682-3;Q05682-4;E7EX44;E9PGZ1;Q9NYG1;B7Z6G4;B4DPW5;C9J813;B4E3I0;Q6PJM5	EAEGAPQVEAGK;EFDPTITDASLSLPSR;GETESEEFEK;GNVFSSPTAAGTPNK;INEWLTK;LQEALER;PAASDLPVPAEGVR;PSDLRPGDVSSK;PTKPAASDLPVPAEGVR;QEEESLGQVTDQVEVNAQNSVPDEEAK;QKEFDPTITDASLSLPSR;QKQEEESLGQVTDQVEVNAQNSVPDEEAK;QQEAALELEELK;QQEAALELEELKK;SAKPTKPAASDLPVPAEGVR;SQNGEFMTHK;TTTTNTQVEGDDEAAFLER;VLEEEEQR;YEIEETETVTK	ENSG00000122786.20	ENSP00000354513.2;ENSP00000354826.2;ENSP00000376826.2;ENSP00000390926.1;ENSP00000393621.1;ENSP00000395710.1;ENSP00000398826.1;ENSP00000407522.1;ENSP00000411476.2;ENSP00000419673.1;ENSP00000502281.1	ENST00000361675.7;ENST00000361901.6;ENST00000393118.7;ENST00000417172.5;ENST00000422748.5;ENST00000424922.5;ENST00000436461.6;ENST00000443197.5;ENST00000445569.6;ENST00000466704.1;ENST00000495522.1			CALD1;DKFZp686P03208;DKFZp779D0769			A0A140VKA0_HUMAN;A0A6Q8PGI1_HUMAN;B4DPW5_HUMAN;B4E3I0_HUMAN;B7Z6G4_HUMAN;C9J813_HUMAN;C9JEK3_HUMAN;CALD1_HUMAN;E7EX44_HUMAN;E9PGZ1_HUMAN;Q05DR4_HUMAN;Q5HY93_HUMAN;Q6P707_HUMAN;Q6PJM5_HUMAN;Q7Z2Y9_HUMAN;Q9NYG1_HUMAN	Color2 [A=255, R=169, G=169, B=169]	1	4	+	actin filament bundle assembly;actin filament bundle organization;actin filament organization;anatomical structure formation involved in morphogenesis;angiogenesis;cellular component assembly;cellular component organization;cellular component organization or biogenesis;cellular process;developmental process;multicellular organismal process;muscle contraction;muscle system process;supramolecular f…	actin binding;binding;cadherin binding;calmodulin binding;cell adhesion molecule binding;cytoskeletal protein binding;myosin binding;protein binding;tropomyosin binding	actin cap;actin cytoskeleton;cellular anatomical entity;contractile fiber;cytoskeleton;cytosol;intracellular non-membrane-bounded organelle;intracellular organelle;membrane;myofibril;non-membrane-bounded organelle;organelle;plasma membrane;supramolecular complex;supramolecular fiber;supramolecular polymer	anatomical structure formation involved in morphogenesis;cellular component assembly;cellular component organization;cellular component organization or biogenesis;cellular process;developmental process;multicellular organismal process;muscle contraction;muscle system process	cellular anatomical entity;cytoskeleton;cytosol;intracellular non-membrane-bounded organelle;intracellular organelle;membrane;non-membrane-bounded organelle;organelle;plasma membrane	Vascular smooth muscle contraction	Caldesmon	ACEVEDO_LIVER_CANCER_WITH_H3K27ME3_UP;AMIT_EGF_RESPONSE_60_MCF10A;AMIT_SERUM_RESPONSE_60_MCF10A;ASTON_MAJOR_DEPRESSIVE_DISORDER_UP;AZARE_NEOPLASTIC_TRANSFORMATION_BY_STAT3_UP;BAELDE_DIABETIC_NEPHROPATHY_DN;BENPORATH_NANOG_TARGETS;BERTUCCI_MEDULLARY_VS_DUCTAL_BREAST_CANCER_DN;BLALOCK_ALZHEIMERS_DISEASE_UP;BOCHKIS_FOXA2_TARGETS;BORCZUK_MALIGNANT_MESOTHELIOMA_UP;BROWNE_HCMV_INFECTION_24HR_DN;BRUECKN…	Actin-binding;Alternativesplicing;Calmodulin-binding;Cytoplasm;Cytoskeleton;Isopeptidebond;Membrane;Muscleprotein;Phosphoprotein;Proteomicsidentification;Referenceproteome;Repeat;Transmembrane;Transmembranehelix;Ublconjugation		GO:0001525;GO:0003008;GO:0003012;GO:0006936;GO:0007015;GO:0009987;GO:0016043;GO:0022607;GO:0032501;GO:0032502;GO:0048646;GO:0051017;GO:0061572;GO:0071840;GO:0097435	GO:0003779;GO:0005488;GO:0005515;GO:0005516;GO:0005523;GO:0008092;GO:0017022;GO:0045296;GO:0050839	GO:0005829;GO:0005856;GO:0005886;GO:0015629;GO:0016020;GO:0030016;GO:0030478;GO:0043226;GO:0043228;GO:0043229;GO:0043232;GO:0043292;GO:0099080;GO:0099081;GO:0099512;GO:0110165	GO:0003012;GO:0006936;GO:0009987;GO:0016043;GO:0022607;GO:0032501;GO:0032502;GO:0048646;GO:0071840	GO:0005829;GO:0005856;GO:0005886;GO:0016020;GO:0043226;GO:0043228;GO:0043229;GO:0043232;GO:0110165	IPR006017;IPR006018	Caldesmon;Caldesmon_LSP	ko04270	114213	PR01076	CALDESMON			Caldesmon	R-HSA-445355
+	2.50776	-0.837675	P51608-2;A0A140VKC4;D3YJ43;D0UU70;E9LUH4;P51608;D5L9I5;E9LUH3;C6KG45;A8K079;D9ZNA4;E1B2J3;A0A0S2Z401;D6QZ43;C6KG44;A0A075BPP5;B5MCB4;I6LM39;A0A0S2Z3U3;D5L9I4;A0A0D9SFX7;A0A075BPH5;Q59FJ6;A0A0S2Z400;A0A0S2Z3Y9;C6FGV0;A0A075BRJ5;A0A075BRI2;A0A1B0GTV0;C9JH89;A0A0S2Z3V4;A0A0D9SEX1	Methyl-CpG-binding protein 2	472	MECP2	P51608-2;A0A140VKC4;D3YJ43;D0UU70;E9LUH4;P51608;D5L9I5;E9LUH3;C6KG45;A8K079;D9ZNA4;E1B2J3;A0A0S2Z401;D6QZ43;C6KG44	AAAAAAAPSGGGGGGEEER;AAAAAAAPSGGGGGGEEERLEEK;AAAAAAAPSGGGGGGEEERLEEKSEDQDLQGLK;AEGGGATTSTQVMVIK;AETSEGSGSAPAVPEASASPK;APVPLLPPLPPPPPEPESSEDPTSPPEPQDLSSSVCK;DIVSSSMPR;DIVSSSMPRPNR;DRGPMYDDPTLPEGWTR;ETVSIEVK;EVVKPLLVSTLGEK;GPMYDDPTLPEGWTR;HEPVQPSAHHSAEPAEAGK;KAEADPQAIPK;KPGSVVAAAAAEAK;MPFQTSPGGK;PLLVSTLGEK;SEDQDLQGLK;SVQETVLPIK;SVQETVLPIKK;TQPAVATAATAAEK;VELIAYFEK;VGDTSLDPNDFDFTVTGR;YDVYLINPQGK	ENSG00000169057.25	ENSP00000301948.6;ENSP00000384865.2;ENSP00000395535.2;ENSP00000416267.1;ENSP00000486089.1;ENSP00000486978.1;ENSP00000489847.1	ENST00000303391.11;ENST00000407218.5;ENST00000415944.3;ENST00000453960.7;ENST00000628176.2;ENST00000630151.2;ENST00000637917.1			MECP2		1QK9;3C2I;5BT2;6C1Y;6OGJ;6OGK;6YWW	A0A075BPH5_HUMAN;A0A075BPP5_HUMAN;A0A075BRI2_HUMAN;A0A075BRJ5_HUMAN;A0A0D9SEX1_HUMAN;A0A0D9SFX7_HUMAN;A0A0S2Z3U3_HUMAN;A0A0S2Z3V4_HUMAN;A0A0S2Z3Y9_HUMAN;A0A0S2Z400_HUMAN;A0A0S2Z401_HUMAN;A0A140VKC4_HUMAN;A0A1B0GTV0_HUMAN;A8K079_HUMAN;B5MCB4_HUMAN;C6FGV0_HUMAN;C6KG44_HUMAN;C6KG45_HUMAN;C9JH89_HUMAN;D0UU70_HUMAN;D3YJ43_HUMAN;D5L9I4_HUMAN;D5L9I5_HUMAN;D6QZ43_HUMAN;D9ZNA4_HUMAN;E1B2J3_HUMAN;E9LUH3_HU…	Color2 [A=255, R=169, G=169, B=169]	1	4	+	adult behavior;adult locomotory behavior;alcohol metabolic process;alpha-amino acid metabolic process;amine metabolic process;amino acid metabolic process;anatomical structure development;anatomical structure maturation;animal organ development;associative learning;behavior;behavioral defense response;behavioral fear response;biogenic amine metabolic process;biological process involved in intersp…	binding;chromatin binding;chromatin DNA binding;DNA binding;DNA secondary structure binding;DNA-binding transcription factor activity;double-stranded DNA binding;double-stranded methylated DNA binding;enzyme binding;four-way junction DNA binding;heterocyclic compound binding;histone deacetylase binding;identical protein binding;methyl-CpG binding;molecular adaptor activity;molecular condensate sc…	cell junction;cellular anatomical entity;centrosome;chromatin;cytosol;extracellular space;glutamatergic synapse;heterochromatin;intracellular membrane-bounded organelle;intracellular organelle;membrane-bounded organelle;microtubule organizing center;nucleoplasm;nucleus;organelle;postsynapse;protein-containing complex;protein-DNA complex;synapse	alcohol metabolic process;amine metabolic process;amino acid metabolic process;anatomical structure development;behavior;biological process involved in interspecies interaction between organisms;biological process involved in intraspecies interaction between organisms;biological regulation;biosynthetic process;cell communication;cell development;cell junction organization;cell maturation;cell pop…	cell junction;cellular anatomical entity;centrosome;cytosol;extracellular space;glutamatergic synapse;intracellular membrane-bounded organelle;intracellular organelle;microtubule organizing center;nucleoplasm;nucleus;organelle;postsynapse;protein-containing complex;protein-DNA complex;synapse		MBD	ACEVEDO_METHYLATED_IN_LIVER_CANCER_DN;BAELDE_DIABETIC_NEPHROPATHY_DN;BONOME_OVARIAN_CANCER_SURVIVAL_SUBOPTIMAL_DEBULKING;BUYTAERT_PHOTODYNAMIC_THERAPY_STRESS_DN;DACOSTA_UV_RESPONSE_VIA_ERCC3_COMMON_DN;DACOSTA_UV_RESPONSE_VIA_ERCC3_DN;DAZARD_RESPONSE_TO_UV_NHEK_DN;DAZARD_UV_RESPONSE_CLUSTER_G6;ENK_UV_RESPONSE_KERATINOCYTE_DN;GOBERT_OLIGODENDROCYTE_DIFFERENTIATION_DN;GRAESSMANN_APOPTOSIS_BY_DOXORUB…	3D-structure;Acetylation;Alternativesplicing;Autism;Autismspectrumdisorder;Chromosomalrearrangement;Diseasevariant;DNA-binding;Intellectualdisability;Methylation;Nucleus;Phosphoprotein;Proteomicsidentification;Referenceproteome;Repeat;Repressor;Transcription;Transcriptionregulation	MeCP2-SIN3A-HDAC complex;SWI/SNF-related chromatin-remodeling complex	GO:0000122;GO:0000226;GO:0001558;GO:0001662;GO:0001666;GO:0001964;GO:0001976;GO:0002087;GO:0002209;GO:0003008;GO:0006020;GO:0006066;GO:0006082;GO:0006325;GO:0006338;GO:0006355;GO:0006357;GO:0006520;GO:0006541;GO:0006576;GO:0006629;GO:0006644;GO:0006650;GO:0006793;GO:0006796;GO:0006807;GO:0006810;GO:0006950;GO:0006952;GO:0006996;GO:0007010;GO:0007017;GO:0007051;GO:0007052;GO:0007154;GO:0007165;GO:…	GO:0000166;GO:0000217;GO:0000400;GO:0003676;GO:0003677;GO:0003682;GO:0003690;GO:0003700;GO:0003712;GO:0003714;GO:0003723;GO:0003729;GO:0005488;GO:0005515;GO:0008327;GO:0010385;GO:0019899;GO:0019904;GO:0030674;GO:0031490;GO:0035197;GO:0036094;GO:0042802;GO:0042826;GO:0043565;GO:0044877;GO:0045322;GO:0060090;GO:0061980;GO:0097159;GO:0140110;GO:0140693;GO:1901265;GO:1901363;GO:1990841	GO:0000785;GO:0000792;GO:0005615;GO:0005634;GO:0005654;GO:0005813;GO:0005815;GO:0005829;GO:0030054;GO:0032991;GO:0032993;GO:0043226;GO:0043227;GO:0043229;GO:0043231;GO:0045202;GO:0098794;GO:0098978;GO:0110165	GO:0000226;GO:0006066;GO:0006082;GO:0006325;GO:0006355;GO:0006520;GO:0006629;GO:0006793;GO:0006807;GO:0006810;GO:0006950;GO:0006996;GO:0007010;GO:0007017;GO:0007154;GO:0007165;GO:0007166;GO:0007267;GO:0007416;GO:0007585;GO:0007600;GO:0007610;GO:0007626;GO:0008104;GO:0008152;GO:0008283;GO:0009058;GO:0009059;GO:0009308;GO:0009416;GO:0009605;GO:0009607;GO:0009628;GO:0009719;GO:0009791;GO:0009987;GO:…	GO:0005615;GO:0005634;GO:0005654;GO:0005813;GO:0005815;GO:0005829;GO:0030054;GO:0032991;GO:0032993;GO:0043226;GO:0043229;GO:0043231;GO:0045202;GO:0098794;GO:0098978;GO:0110165	IPR001739;IPR016177;IPR017353;IPR045138	DNA-bd_dom_sf;Me_CpG-bd_MeCP2;MeCP2/MBD4;Methyl_CpG_DNA-bd		105830;300005;300055;300260;300496;300673;312750			PS50982	MBD	Methyl-CpG-binding protein 2	R-HSA-8986944;R-HSA-9022534;R-HSA-9022535;R-HSA-9022537;R-HSA-9022538;R-HSA-9022692;R-HSA-9022699;R-HSA-9022702;R-HSA-9022707;R-HSA-9022927;R-HSA-9725371		SM00391	MBD
+	2.98838	6.60917	A0A140VKH7;O00339-2;O00339;O00339-3;H0YBJ4;O00339-4;Q96AA0;H0YBU5;Q8N2G3;H0YBF2;H0YBN2;E5RJM4;H0YBD5;H0YBV5;H0YBM3	Matrilin-2	480	MATN2	A0A140VKH7;O00339-2;O00339;O00339-3;H0YBJ4;O00339-4;Q96AA0	AAIVFTDGR;AIEEELQEIASEPTNK;ANGITMYAVGVGK;AQDDVSEWASK;CENLIMFQNLANEEVR;CSEGFVLAEDGR;GFTLNPDK;GICEALEDSDGR;GICEALEDSDGRQDSPAGELPK;GSMTGLALK;LSHSTKPSGSPLEEK;QDSPAGELPK;QFVTGIIDSLTISPK;QGYILNSDQTTCR;SFACQCPEGHVLR;SLGEENFEVVK;THPQTALLESSCENK;THPQTALLESSCENKR;VDYCLLSDHGCEYSCVNMDR;VGLLQYGSTVK;VIMIVTDGRPQDSVAEVAAK;YLFEEDNLLR	ENSG00000132561.14	ENSP00000254898.6;ENSP00000429010.1;ENSP00000429042.1;ENSP00000429256.1;ENSP00000429354.1;ENSP00000429622.1;ENSP00000429825.1;ENSP00000429885.1;ENSP00000429977.1;ENSP00000430221.1;ENSP00000430358.1;ENSP00000430396.1;ENSP00000430487.1	ENST00000254898.7;ENST00000517321.5;ENST00000518154.5;ENST00000519582.5;ENST00000519585.5;ENST00000520016.5;ENST00000521041.5;ENST00000521689.5;ENST00000521952.5;ENST00000522025.6;ENST00000522135.5;ENST00000522270.5;ENST00000524308.5			MATN2			A0A140VKH7_HUMAN;E5RJM4_HUMAN;H0YBD5_HUMAN;H0YBF2_HUMAN;H0YBJ4_HUMAN;H0YBM3_HUMAN;H0YBN2_HUMAN;H0YBU5_HUMAN;H0YBV5_HUMAN;MATN2_HUMAN;Q8N2G3_HUMAN;Q96AA0_HUMAN	Color2 [A=255, R=169, G=169, B=169]	1	4	+	cellular component organization;cellular component organization or biogenesis;cellular process;external encapsulating structure organization;extracellular matrix organization;extracellular structure organization	binding;calcium ion binding;cation binding;extracellular matrix structural constituent;ion binding;metal ion binding;structural molecule activity	cellular anatomical entity;collagen-containing extracellular matrix;external encapsulating structure;extracellular matrix;extracellular region;matrilin complex;protein-containing complex	cellular component organization;cellular component organization or biogenesis;cellular process;external encapsulating structure organization;extracellular matrix organization;extracellular structure organization	cellular anatomical entity;external encapsulating structure;extracellular matrix;extracellular region;protein-containing complex		cEGF;EGF_CA;FXa_inhibition;Matrilin_ccoil;VWA	ACEVEDO_METHYLATED_IN_LIVER_CANCER_DN;AFFAR_YY1_TARGETS_DN;BENPORATH_CYCLING_GENES;BERENJENO_TRANSFORMED_BY_RHOA_DN;BLALOCK_ALZHEIMERS_DISEASE_INCIPIENT_UP;BLALOCK_ALZHEIMERS_DISEASE_UP;BLANCO_MELO_BETA_INTERFERON_TREATED_BRONCHIAL_EPITHELIAL_CELLS_UP;BLUM_RESPONSE_TO_SALIRASIB_DN;BOQUEST_STEM_CELL_CULTURED_VS_FRESH_UP;BOYAULT_LIVER_CANCER_SUBCLASS_G1_UP;BROWNE_HCMV_INFECTION_48HR_DN;BRUECKNER_TA…	Alternativesplicing;Coiledcoil;Disulfidebond;EGF-likedomain;Glycoprotein;Proteomicsidentification;Referenceproteome;Repeat;Secreted;Signal		GO:0009987;GO:0016043;GO:0030198;GO:0043062;GO:0045229;GO:0071840	GO:0005198;GO:0005201;GO:0005488;GO:0005509;GO:0043167;GO:0043169;GO:0046872	GO:0005576;GO:0030312;GO:0031012;GO:0032991;GO:0062023;GO:0110165;GO:0120216	GO:0009987;GO:0016043;GO:0030198;GO:0043062;GO:0045229;GO:0071840	GO:0005576;GO:0030312;GO:0031012;GO:0032991;GO:0110165	IPR000152;IPR000742;IPR001881;IPR002035;IPR009030;IPR019466;IPR026823;IPR036337;IPR036465	cEGF;EGF-like_Ca-bd_dom;EGF-like_dom;EGF-type_Asp/Asn_hydroxyl_site;Growth_fac_rcpt_cys_sf;Matrilin_cc_sf;Matrilin_coiled-coil_trimer;VWF_A;vWFA_dom_sf		602108	PR00453	VWFADOMAIN	PS00010;PS01186;PS50026;PS50234	ASX_HYDROXYL;EGF_2;EGF_3;VWFA	Matrilin-2			SM00179;SM00181;SM00327;SM01279	EGF;EGF_CA;Matrilin_ccoil;VWA
+	4.78187	2.14046	A0A146E5L3;O14498;H0YN67;H0YL90	Immunoglobulin superfamily containing leucine-rich repeat protein	483	ISLR	A0A146E5L3;O14498;H0YN67;H0YL90	ALPGTPVASSQPR;LPGLPEGAFR;MDSNELTFIPR;TVAAGALASLSHLK;TWALTTAVSIPEQDNIACTSPHVLK;YGFQIADCAYR	ENSG00000129009.13;ENSG00000288508.1	ENSP00000249842.3;ENSP00000378550.1;ENSP00000453105.1;ENSP00000453884.1;ENSP00000499984.1;ENSP00000500029.1	ENST00000249842.8;ENST00000395118.1;ENST00000559510.1;ENST00000560862.1;ENST00000671810.1;ENST00000672683.1			ISLR;Meflin			A0A146E5L3_HUMAN;H0YL90_HUMAN;H0YN67_HUMAN;ISLR_HUMAN	Color2 [A=255, R=169, G=169, B=169]	1	4	+	cell adhesion;cellular process		cellular anatomical entity;cytoplasmic vesicle lumen;extracellular exosome;extracellular membrane-bounded organelle;extracellular organelle;extracellular region;extracellular vesicle;intracellular organelle lumen;membrane-bounded organelle;membrane-enclosed lumen;organelle;organelle lumen;platelet alpha granule lumen;secretory granule lumen;vesicle;vesicle lumen	cell adhesion;cellular process	cellular anatomical entity;extracellular organelle;extracellular region;organelle;organelle lumen;vesicle		I-set;LRR_8	ABE_INNER_EAR;BANDRES_RESPONSE_TO_CARMUSTIN_MGMT_48HR_DN;BERENJENO_TRANSFORMED_BY_RHOA_DN;BLALOCK_ALZHEIMERS_DISEASE_INCIPIENT_UP;BLALOCK_ALZHEIMERS_DISEASE_UP;BOQUEST_STEM_CELL_UP;BRUINS_UVC_RESPONSE_VIA_TP53_GROUP_A;CEBALLOS_TARGETS_OF_TP53_AND_MYC_UP;CHIANG_LIVER_CANCER_SUBCLASS_CTNNB1_DN;COLINA_TARGETS_OF_4EBP1_AND_4EBP2;CUI_TCF21_TARGETS_2_UP;CUI_TCF21_TARGETS_UP;DAVICIONI_MOLECULAR_ARMS_VS_…	Disulfidebond;Glycoprotein;Immunoglobulindomain;Leucine-richrepeat;Proteomicsidentification;Referenceproteome;Repeat;Secreted;Signal		GO:0007155;GO:0009987		GO:0005576;GO:0031093;GO:0031974;GO:0031982;GO:0031983;GO:0034774;GO:0043226;GO:0043227;GO:0043230;GO:0043233;GO:0060205;GO:0065010;GO:0070013;GO:0070062;GO:0110165;GO:1903561	GO:0007155;GO:0009987	GO:0005576;GO:0031982;GO:0043226;GO:0043230;GO:0043233;GO:0110165	IPR000483;IPR001611;IPR003591;IPR003598;IPR007110;IPR013098;IPR013783;IPR032675;IPR036179	Cys-rich_flank_reg_C;Ig_I-set;Ig_sub2;Ig-like_dom;Ig-like_dom_sf;Ig-like_fold;Leu-rich_rpt;Leu-rich_rpt_typical-subtyp;LRR_dom_sf		602059			PS50835;PS51450	IG_LIKE;LRR	Immunoglobulin superfamily containing leucine-rich repeat protein	R-HSA-114608		SM00082;SM00369;SM00408	IGc2;LRR_TYP;LRRCT
+	3.09365	5.28644	B7ZLK3;A0A158RFW1;Q96P44-3;Q96P44;B3KU30;Q96P44-2;A6PVD9	Collagen alpha-1(XXI) chain	485	COL21A1	B7ZLK3;A0A158RFW1;Q96P44-3;Q96P44	AQLPVLLQSGR;DGVPGLVGVPGR;DGVPGLVGVPGRPGVR;EETVQFDVQK;EFSEQFIR;GEPGIPGFPGNR;IAVVLTDGK;ILTIDGR;ILTIDGRPQIAVTLNGVDK;IYCDPEQNNR;LCEESVCPTR;NCDHCLSQHGSPGIPGPPGPIGPEGPR;NFDIGPK;PGYQGIAGTPGVPGSPGIQGAR;PQIAVTLNGVDK;QVCTDVIR;TLFDEGWHQIR;YSGKEETVQFDVQK	ENSG00000124749.17	ENSP00000244728.5;ENSP00000359853.3;ENSP00000359855.1	ENST00000244728.10;ENST00000370817.3;ENST00000370819.5			COL21A1			A0A158RFW1_HUMAN;A6PVD9_HUMAN;B3KU30_HUMAN;B7ZLK3_HUMAN;COLA1_HUMAN	Color2 [A=255, R=169, G=169, B=169]	1	4	+			cellular anatomical entity;collagen trimer;collagen-containing extracellular matrix;cytosol;endoplasmic reticulum lumen;external encapsulating structure;extracellular matrix;extracellular region;intracellular organelle lumen;membrane-enclosed lumen;organelle lumen;protein-containing complex		cellular anatomical entity;cytosol;external encapsulating structure;extracellular matrix;extracellular region;organelle lumen;protein-containing complex		Collagen;VWA	BLALOCK_ALZHEIMERS_DISEASE_UP;BLANCO_MELO_COVID19_SARS_COV_2_INFECTION_A594_ACE2_EXPRESSING_CELLS_DN;BLANCO_MELO_MERS_COV_INFECTION_MCR5_CELLS_UP;BONOME_OVARIAN_CANCER_SURVIVAL_SUBOPTIMAL_DEBULKING;BROWNE_HCMV_INFECTION_2HR_UP;BROWNE_HCMV_INFECTION_8HR_UP;FIGUEROA_AML_METHYLATION_CLUSTER_2_UP;FIGUEROA_AML_METHYLATION_CLUSTER_3_UP;FIGUEROA_AML_METHYLATION_CLUSTER_7_UP;GOZGIT_ESR1_TARGETS_UP;LIU_OV…	Alternativesplicing;Collagen;Cytoplasm;Extracellularmatrix;Glycoprotein;Proteomicsidentification;Referenceproteome;Repeat;Secreted;Signal				GO:0005576;GO:0005581;GO:0005788;GO:0005829;GO:0030312;GO:0031012;GO:0031974;GO:0032991;GO:0043233;GO:0062023;GO:0070013;GO:0110165		GO:0005576;GO:0005829;GO:0030312;GO:0031012;GO:0032991;GO:0043233;GO:0110165	IPR001791;IPR002035;IPR008160;IPR013320;IPR036465	Collagen;ConA-like_dom_sf;Laminin_G;VWF_A;vWFA_dom_sf		610002	PR00453	VWFADOMAIN	PS50234	VWFA	Collagen alpha-1(XXI) chain	R-HSA-1650814;R-HSA-8948216		SM00210;SM00327	TSPN;VWA
+	1.25347	1.42211	A0A1B2JLU2;B2R6F5;O75695	Protein XRP2	508	RP2	A0A1B2JLU2;B2R6F5;O75695	APDFLPLLNK;CTLACQQFR;GFFLVQTK	ENSG00000102218.6	ENSP00000218340.3	ENST00000218340.4			RP2		2BX6;3BH6;3BH7	A0A1B2JLU2_HUMAN;B2R6F5_HUMAN;XRP2_HUMAN	Color2 [A=255, R=169, G=169, B=169]	1	4	+	cell projection assembly;cell projection organization;cellular component assembly;cellular component organization;cellular component organization or biogenesis;cellular localization;cellular macromolecule localization;cellular process;cilium assembly;cilium organization;establishment of localization;establishment of protein localization;Golgi vesicle transport;localization;macromolecule localizat…	anion binding;binding;carbohydrate derivative binding;cation binding;enzyme activator activity;enzyme regulator activity;GTP binding;GTPase activator activity;GTPase regulator activity;guanyl nucleotide binding;guanyl ribonucleotide binding;heterocyclic compound binding;ion binding;magnesium ion binding;metal ion binding;molecular function activator activity;molecular function regulator activity;…	cell projection;cellular anatomical entity;centriole;ciliary basal body;cilium;cytoplasm;cytoplasmic vesicle;extracellular exosome;extracellular membrane-bounded organelle;extracellular organelle;extracellular vesicle;Golgi apparatus;intracellular membrane-bounded organelle;intracellular non-membrane-bounded organelle;intracellular organelle;intracellular vesicle;membrane;membrane-bounded organel…	cellular component assembly;cellular component organization;cellular component organization or biogenesis;cellular localization;cellular process;cilium organization;establishment of localization;Golgi vesicle transport;localization;macromolecule localization;multicellular organismal process;nervous system process;organelle assembly;organelle organization;protein folding;protein localization;prote…	cell projection;cellular anatomical entity;cilium;cytoplasm;cytoplasmic vesicle;extracellular organelle;Golgi apparatus;intracellular membrane-bounded organelle;intracellular non-membrane-bounded organelle;intracellular organelle;membrane;microtubule organizing center;non-membrane-bounded organelle;nucleoplasm;organelle;plasma membrane;vesicle		TBCC	BLALOCK_ALZHEIMERS_DISEASE_UP;BLANCO_MELO_BETA_INTERFERON_TREATED_BRONCHIAL_EPITHELIAL_CELLS_UP;BLANCO_MELO_BRONCHIAL_EPITHELIAL_CELLS_INFLUENZA_A_DEL_NS1_INFECTION_UP;BORCZUK_MALIGNANT_MESOTHELIOMA_UP;BRUINS_UVC_RESPONSE_LATE;BUYTAERT_PHOTODYNAMIC_THERAPY_STRESS_UP;CROONQUIST_NRAS_SIGNALING_UP;DIAZ_CHRONIC_MYELOGENOUS_LEUKEMIA_UP;DOUGLAS_BMI1_TARGETS_UP;ENK_UV_RESPONSE_KERATINOCYTE_DN;FORTSCHEGG…	3D-structure;Cellmembrane;Cellprojection;Cilium;Diseasevariant;GTP-binding;GTPaseactivation;Lipoprotein;Membrane;Myristate;Nucleotide-binding;Palmitate;Proteintransport;Referenceproteome;Retinitispigmentosa;Transport		GO:0003008;GO:0006457;GO:0006810;GO:0006892;GO:0006996;GO:0007600;GO:0007601;GO:0008104;GO:0009987;GO:0015031;GO:0016043;GO:0016192;GO:0022607;GO:0030030;GO:0030031;GO:0032501;GO:0033036;GO:0044782;GO:0045184;GO:0048193;GO:0050877;GO:0050953;GO:0051179;GO:0051234;GO:0051641;GO:0060271;GO:0070727;GO:0070925;GO:0071702;GO:0071705;GO:0071840;GO:0120031;GO:0120036	GO:0000166;GO:0000287;GO:0005096;GO:0005488;GO:0005515;GO:0005525;GO:0008047;GO:0017076;GO:0019001;GO:0030234;GO:0030695;GO:0032553;GO:0032555;GO:0032561;GO:0035639;GO:0036094;GO:0043167;GO:0043168;GO:0043169;GO:0046872;GO:0051082;GO:0060589;GO:0097159;GO:0097367;GO:0098772;GO:0140677;GO:1901265;GO:1901363	GO:0005654;GO:0005737;GO:0005794;GO:0005814;GO:0005815;GO:0005886;GO:0005929;GO:0016020;GO:0016604;GO:0031410;GO:0031982;GO:0036064;GO:0042995;GO:0043226;GO:0043227;GO:0043228;GO:0043229;GO:0043230;GO:0043231;GO:0043232;GO:0065010;GO:0070062;GO:0097708;GO:0098590;GO:0110165;GO:0120025;GO:1903561;GO:1990075	GO:0006457;GO:0006810;GO:0006996;GO:0007600;GO:0008104;GO:0009987;GO:0015031;GO:0016043;GO:0016192;GO:0022607;GO:0032501;GO:0033036;GO:0044782;GO:0048193;GO:0050877;GO:0051179;GO:0051234;GO:0051641;GO:0070925;GO:0071840	GO:0005654;GO:0005737;GO:0005794;GO:0005815;GO:0005886;GO:0005929;GO:0016020;GO:0031410;GO:0031982;GO:0042995;GO:0043226;GO:0043228;GO:0043229;GO:0043230;GO:0043231;GO:0043232;GO:0110165	IPR006599;IPR012945;IPR016098;IPR017901;IPR036223;IPR036850;IPR039093	C-CAP_CF_C-like;CAP_C_sf;CAP/MinC_C;CARP_motif;NDK-like_dom_sf;Tubulin-bd_cofactor_C_dom;XRP2		300757;312600			PS51329	C_CAP_COFACTOR_C	Protein XRP2	R-HSA-5624138		SM00673	CARP
+	1.65768	0.563279	A0A1L1UHR1;P21796;B3KTS5;B4DEI3;C9JI87	Voltage-dependent anion-selective channel protein 1	514	VDAC1	A0A1L1UHR1;P21796;B3KTS5;B4DEI3;C9JI87	AVPPTYADLGK;EHINLGCDMDFDIAGPSIR;GYGFGLIK;KLETAVNLAWTAGNSNTR;LETAVNLAWTAGNSNTR;LGLGLEFQA;LTFDSSFSPNTGK;LTFDSSFSPNTGKK;LTLSALLDGK;SENGLEFTSSGSANTETTK;TDEFQLHTNVNDGTEFGGSIYQK;VNNSSLIGLGYTQTLK;VNNSSLIGLGYTQTLKPGIK;VTQSNFAVGYK;WNTDNTLGTEITVEDQLAR;WTEYGLTFTEK;YQIDPDACFSAK	ENSG00000213585.11	ENSP00000265333.3;ENSP00000378484.3;ENSP00000378487.2;ENSP00000390129.1	ENST00000265333.8;ENST00000395044.7;ENST00000395047.6;ENST00000425992.2			VDAC1		2JK4;2K4T;5JDP;5XDN;5XDO;6G6U;6G73;6TIQ;6TIR;7QI2	A0A1L1UHR1_HUMAN;B3KTS5_HUMAN;B4DEI3_HUMAN;C9JI87_HUMAN;VDAC1_HUMAN	Color2 [A=255, R=169, G=169, B=169]	1	4	+	anterograde trans-synaptic signaling;apoptotic process;behavior;behavioral defense response;behavioral fear response;biological regulation;carboxylic acid metabolic process;cell communication;cell death;cell differentiation;cell-cell signaling;cellular developmental process;cellular metabolic process;cellular process;chemical synaptic transmission;cognition;defense response;developmental process;…	alcohol binding;amide binding;binding;cation binding;ceramide binding;channel activity;cholesterol binding;enzyme binding;gated channel activity;identical protein binding;ion binding;kinase binding;lipid binding;monoatomic anion channel activity;monoatomic anion transmembrane transporter activity;monoatomic ion channel activity;monoatomic ion transmembrane transporter activity;organic cyclic comp…	bounding membrane of organelle;cell junction;cellular anatomical entity;extracellular exosome;extracellular membrane-bounded organelle;extracellular organelle;extracellular vesicle;intracellular membrane-bounded organelle;intracellular non-membrane-bounded organelle;intracellular organelle;membrane;membrane microdomain;membrane protein complex;membrane raft;membrane-bounded organelle;mitochondria…	behavior;biological regulation;cell communication;cell differentiation;cell-cell signaling;cellular process;chemical synaptic transmission;cognition;developmental process;establishment of localization;localization;metabolic process;monoatomic ion transport;monocarboxylic acid metabolic process;multicellular organismal process;nervous system process;organic acid metabolic process;programmed cell d…	cell junction;cellular anatomical entity;extracellular organelle;intracellular membrane-bounded organelle;intracellular non-membrane-bounded organelle;intracellular organelle;membrane;membrane protein complex;mitochondrion;non-membrane-bounded organelle;nucleus;organelle;outer membrane;plasma membrane;protein-containing complex;synapse;vesicle	Calcium signaling pathway;Huntington's disease;Parkinson's disease	Porin_3	ALCALA_APOPTOSIS;ALONSO_METASTASIS_UP;BIDUS_METASTASIS_UP;BILANGES_RAPAMYCIN_SENSITIVE_VIA_TSC1_AND_TSC2;BLALOCK_ALZHEIMERS_DISEASE_DN;BORCZUK_MALIGNANT_MESOTHELIOMA_UP;BRUINS_UVC_RESPONSE_VIA_TP53_GROUP_D;CASORELLI_ACUTE_PROMYELOCYTIC_LEUKEMIA_DN;DANG_REGULATED_BY_MYC_UP;FAELT_B_CLL_WITH_VH3_21_UP;FERRANDO_T_ALL_WITH_MLL_ENL_FUSION_UP;FLECHNER_BIOPSY_KIDNEY_TRANSPLANT_REJECTED_VS_OK_DN;FLECHNER_…	3D-structure;Acetylation;Apoptosis;Cellmembrane;Directproteinsequencing;Host-virusinteraction;Iontransport;Isopeptidebond;Lipid-binding;Membrane;Mitochondrion;Mitochondrionoutermembrane;Phosphoprotein;Porin;Proteomicsidentification;Referenceproteome;Transmembrane;Transmembranebetastrand;Transport;Ublconjugation	APP-Abeta42-VDAC1 complex;ATF2-HK1-VDAC1 complex;CAV1-VDAC1-ESR1 complex;HK1-VDAC1 complex;mitochondrial permeability transition pore (PTP) complex (PPIF-SPG7-VDAC1)	GO:0001662;GO:0002209;GO:0003008;GO:0006082;GO:0006090;GO:0006810;GO:0006811;GO:0006820;GO:0006915;GO:0006950;GO:0006952;GO:0007154;GO:0007267;GO:0007268;GO:0007270;GO:0007610;GO:0007611;GO:0007612;GO:0008152;GO:0008219;GO:0009892;GO:0009893;GO:0009894;GO:0009896;GO:0009987;GO:0010506;GO:0010508;GO:0010638;GO:0010821;GO:0010822;GO:0010959;GO:0012501;GO:0016239;GO:0016241;GO:0019222;GO:0019752;GO:…	GO:0005215;GO:0005216;GO:0005244;GO:0005253;GO:0005488;GO:0005496;GO:0005515;GO:0005543;GO:0008289;GO:0008308;GO:0008509;GO:0015075;GO:0015267;GO:0015288;GO:0015485;GO:0019899;GO:0019900;GO:0019901;GO:0022803;GO:0022829;GO:0022832;GO:0022836;GO:0022857;GO:0031210;GO:0032934;GO:0033218;GO:0036094;GO:0042802;GO:0043167;GO:0043169;GO:0043178;GO:0044325;GO:0046625;GO:0097001;GO:0097159	GO:0005634;GO:0005739;GO:0005741;GO:0005757;GO:0005886;GO:0009295;GO:0016020;GO:0019867;GO:0030054;GO:0031090;GO:0031966;GO:0031968;GO:0031982;GO:0032991;GO:0042645;GO:0043226;GO:0043227;GO:0043228;GO:0043229;GO:0043230;GO:0043231;GO:0043232;GO:0045121;GO:0045202;GO:0046930;GO:0065010;GO:0070062;GO:0098588;GO:0098796;GO:0098798;GO:0098857;GO:0110165;GO:1903561	GO:0006082;GO:0006090;GO:0006810;GO:0006811;GO:0006950;GO:0007154;GO:0007267;GO:0007268;GO:0007610;GO:0008152;GO:0009987;GO:0012501;GO:0019222;GO:0023052;GO:0030154;GO:0032501;GO:0032502;GO:0032787;GO:0033043;GO:0044281;GO:0050789;GO:0050877;GO:0050890;GO:0050896;GO:0051049;GO:0051179;GO:0051234;GO:0065007;GO:0099536;GO:0099537	GO:0005634;GO:0005739;GO:0005886;GO:0016020;GO:0019867;GO:0030054;GO:0031982;GO:0032991;GO:0043226;GO:0043228;GO:0043229;GO:0043230;GO:0043231;GO:0043232;GO:0045202;GO:0098796;GO:0110165	IPR001925;IPR023614;IPR027246	Porin_dom_sf;Porin_Euk;Porin_Euk/Tom40	ko04020;ko05012;ko05016	604492	PR00185	EUKARYTPORIN	PS00558	EUKARYOTIC_PORIN	Voltage-dependent anion-selective channel protein 1	R-HSA-1268020;R-HSA-5205685;R-HSA-5689880;R-HSA-70268;R-HSA-8949215
+	1.47973	-1.23379	B4DZ28;A0A1U9X7L7;Q5SQH4;O60231;A0A1U9X7L6;A0A140T947;Q9P186;Q5SQH5;A0A140T8Y5;A0A140T9T4;A2AB15	Putative pre-mRNA-splicing factor ATP-dependent RNA helicase DHX16	524	DBP2	B4DZ28;A0A1U9X7L7;Q5SQH4;O60231;A0A1U9X7L6;A0A140T947;Q9P186;Q5SQH5	AITAGYFYHTAR;FSTFFDDAPVFR;SLPVFPFR;TSLGNVVLLLK;WEEARLGAASLK;YMTDGMLLR	ENSG00000204560.10;ENSG00000206486.8;ENSG00000226171.6;ENSG00000227222.7;ENSG00000231377.6;ENSG00000233049.6;ENSG00000233418.8;ENSG00000233561.6	ENSP00000365620.5;ENSP00000365625.3;ENSP00000373070.3;ENSP00000373071.4;ENSP00000389862.2;ENSP00000390319.1;ENSP00000390938.2;ENSP00000391789.2;ENSP00000393356.1;ENSP00000393958.2;ENSP00000396193.2;ENSP00000399101.1;ENSP00000403116.1;ENSP00000405391.2;ENSP00000406462.2;ENSP00000408956.2;ENSP00000409038.2;ENSP00000409091.2;ENSP00000409558.2;ENSP00000409812.1;ENSP00000411743.1;ENSP00000412716.1;ENS…	ENST00000376437.9;ENST00000376442.8;ENST00000383576.7;ENST00000383577.8;ENST00000414052.6;ENST00000415603.1;ENST00000417308.6;ENST00000421095.6;ENST00000424672.6;ENST00000427297.1;ENST00000436662.1;ENST00000445379.6;ENST00000446074.1;ENST00000447945.1;ENST00000448766.1;ENST00000449252.1;ENST00000449861.6;ENST00000450691.1;ENST00000450902.6;ENST00000451456.6;ENST00000451748.6;ENST00000453879.2;ENS…			DHX16		5Z56;5Z57;5Z58;6FF7;7DVQ;7QTT;8CH6	A0A140T8Y5_HUMAN;A0A140T947_HUMAN;A0A140T9T4_HUMAN;A0A1U9X7L6_HUMAN;A0A1U9X7L7_HUMAN;A2AB15_HUMAN;B4DZ28_HUMAN;DHX16_HUMAN;Q5SQH4_HUMAN;Q5SQH5_HUMAN;Q9P186_HUMAN	Color2 [A=255, R=169, G=169, B=169]	1	4	+	antiviral innate immune response;biological process involved in interspecies interaction between organisms;cellular aromatic compound metabolic process;cellular metabolic process;cellular nitrogen compound metabolic process;cellular process;defense response;defense response to other organism;defense response to symbiont;defense response to virus;heterocycle metabolic process;immune response;immun…	adenyl nucleotide binding;adenyl ribonucleotide binding;anion binding;ATP binding;ATP hydrolysis activity;ATP-dependent activity;ATP-dependent activity, acting on RNA;binding;carbohydrate derivative binding;catalytic activity;catalytic activity, acting on a nucleic acid;catalytic activity, acting on RNA;helicase activity;heterocyclic compound binding;hydrolase activity;hydrolase activity, acting …	cellular anatomical entity;cytoplasm;intracellular membrane-bounded organelle;intracellular organelle;membrane-bounded organelle;nuclear protein-containing complex;nucleoplasm;nucleus;organelle;precatalytic spliceosome;protein-containing complex;ribonucleoprotein complex;spliceosomal complex;U2-type precatalytic spliceosome;U2-type spliceosomal complex	biological process involved in interspecies interaction between organisms;cellular aromatic compound metabolic process;cellular nitrogen compound metabolic process;cellular process;defense response to other organism;heterocycle metabolic process;immune response;immune system process;macromolecule metabolic process;metabolic process;mRNA metabolic process;mRNA processing;nitrogen compound metaboli…	cellular anatomical entity;cytoplasm;intracellular membrane-bounded organelle;intracellular organelle;nucleoplasm;nucleus;organelle;protein-containing complex;ribonucleoprotein complex;spliceosomal complex	Spliceosome	DEAD;HA2;Helicase_C;OB_NTP_bind	ACEVEDO_LIVER_CANCER_UP;ACEVEDO_LIVER_TUMOR_VS_NORMAL_ADJACENT_TISSUE_UP;BANDRES_RESPONSE_TO_CARMUSTIN_MGMT_24HR_DN;BANDRES_RESPONSE_TO_CARMUSTIN_MGMT_48HR_DN;GINESTIER_BREAST_CANCER_20Q13_AMPLIFICATION_DN;KEGG_SPLICEOSOME;LEE_METASTASIS_AND_RNA_PROCESSING_UP;LIU_BREAST_CANCER;MOOTHA_PGC;PUJANA_ATM_PCC_NETWORK;PUJANA_BRCA1_PCC_NETWORK;REACTOME_METABOLISM_OF_RNA;REACTOME_MRNA_SPLICING;REACTOME_PRO…	3D-structure;ATP-binding;Cytoplasm;Diseasevariant;Helicase;Hydrolase;Immunity;Innateimmunity;mRNAprocessing;mRNAsplicing;Neuropathy;Nucleotide-binding;Nucleus;Phosphoprotein;Proteomicsidentification;Referenceproteome;Spliceosome	CF IIAm complex (Cleavage factor IIAm complex);Spliceosome	GO:0000375;GO:0000377;GO:0000398;GO:0002376;GO:0006139;GO:0006396;GO:0006397;GO:0006725;GO:0006807;GO:0006950;GO:0006952;GO:0006955;GO:0008152;GO:0008380;GO:0009605;GO:0009607;GO:0009615;GO:0009987;GO:0016070;GO:0016071;GO:0034641;GO:0043170;GO:0043207;GO:0044237;GO:0044238;GO:0044419;GO:0045087;GO:0046483;GO:0050896;GO:0051607;GO:0051707;GO:0071704;GO:0090304;GO:0098542;GO:0140374;GO:0140546;GO:…	GO:0000166;GO:0003676;GO:0003723;GO:0003724;GO:0003824;GO:0004386;GO:0005488;GO:0005515;GO:0005524;GO:0008186;GO:0016462;GO:0016787;GO:0016817;GO:0016818;GO:0016887;GO:0017076;GO:0017111;GO:0030554;GO:0032182;GO:0032553;GO:0032555;GO:0032559;GO:0035639;GO:0036094;GO:0038023;GO:0038187;GO:0043130;GO:0043167;GO:0043168;GO:0060089;GO:0060090;GO:0097159;GO:0097367;GO:0140098;GO:0140640;GO:0140657;GO:…	GO:0005634;GO:0005654;GO:0005681;GO:0005684;GO:0005737;GO:0032991;GO:0043226;GO:0043227;GO:0043229;GO:0043231;GO:0071005;GO:0071011;GO:0110165;GO:0140513;GO:1990904	GO:0000375;GO:0002376;GO:0006139;GO:0006396;GO:0006397;GO:0006725;GO:0006807;GO:0006950;GO:0006955;GO:0008152;GO:0008380;GO:0009605;GO:0009607;GO:0009987;GO:0016070;GO:0016071;GO:0034641;GO:0043170;GO:0044238;GO:0044419;GO:0046483;GO:0050896;GO:0098542	GO:0005634;GO:0005654;GO:0005681;GO:0005737;GO:0032991;GO:0043226;GO:0043229;GO:0043231;GO:0110165;GO:1990904	IPR001650;IPR002464;IPR007502;IPR011545;IPR011709;IPR014001;IPR027417	DEAD-box_helicase_OB_fold;DEAD/DEAH_box_helicase_dom;DNA/RNA_helicase_DEAH_CS;Helicase_ATP-bd;Helicase_C;Helicase-assoc_dom;P-loop_NTPase	ko03040	603405;618733			PS00690;PS51192;PS51194	DEAH_ATP_HELICASE;HELICASE_ATP_BIND_1;HELICASE_CTER	Pre-mRNA-splicing factor ATP-dependent RNA helicase DHX16;RNA helicase	R-HSA-72163		SM00487;SM00490;SM00847	DEXDc;HA2;HELICc
+	2.42005	-0.763443	B3KQU6;A0A1U9X845;Q8IXM6;H0Y6T6;Q8IXM6-2;B4DP16	Nurim	526	NRM	B3KQU6;A0A1U9X845;Q8IXM6;H0Y6T6;Q8IXM6-2;B4DP16	FTSLRPLLGGIPESGGPDAR;GPVLWEAR;LHLLSRPQDGEAE;PLLGGIPESGGPDAR;QGWLAALQDR;QVYYHVLGLGEPLALK;YFGVLQR;YWEPIPK	ENSG00000137404.15;ENSG00000206484.10;ENSG00000228854.8;ENSG00000228867.8;ENSG00000234809.8;ENSG00000235773.8;ENSG00000236843.8	ENSP00000259953.4;ENSP00000365602.5;ENSP00000365603.5;ENSP00000373064.4;ENSP00000373065.2;ENSP00000389894.1;ENSP00000389958.2;ENSP00000392502.2;ENSP00000394788.2;ENSP00000394862.1;ENSP00000397755.1;ENSP00000397892.1;ENSP00000398752.1;ENSP00000399560.2;ENSP00000405789.1;ENSP00000407049.1;ENSP00000407111.2;ENSP00000407779.1;ENSP00000408118.1;ENSP00000409285.1;ENSP00000412991.1;ENSP00000414927.1;ENS…	ENST00000259953.8;ENST00000376420.9;ENST00000376421.7;ENST00000383570.8;ENST00000383571.6;ENST00000411883.5;ENST00000422181.5;ENST00000422664.6;ENST00000422747.5;ENST00000427944.5;ENST00000430286.5;ENST00000431322.5;ENST00000434776.5;ENST00000436892.5;ENST00000438502.5;ENST00000444096.5;ENST00000444252.5;ENST00000445058.6;ENST00000446443.5;ENST00000449041.6;ENST00000450138.6;ENST00000456720.6;ENS…			NRM			A0A1U9X845_HUMAN;B3KQU6_HUMAN;B4DP16_HUMAN;H0Y6T6_HUMAN;NRM_HUMAN	Color2 [A=255, R=169, G=169, B=169]	1	4	+			cellular anatomical entity;envelope;membrane;nuclear envelope;nuclear inner membrane;nuclear membrane;organelle envelope;organelle inner membrane;organelle membrane		cellular anatomical entity;membrane;nuclear envelope;organelle envelope			FEVR_CTNNB1_TARGETS_DN;FUJII_YBX1_TARGETS_DN;GRAESSMANN_APOPTOSIS_BY_DOXORUBICIN_DN;MARSON_BOUND_BY_E2F4_UNSTIMULATED;MILI_PSEUDOPODIA_HAPTOTAXIS_DN;PATIL_LIVER_CANCER;VANOEVELEN_MYOGENESIS_SIN3A_TARGETS	Alternativesplicing;Membrane;Nucleus;Proteomicsidentification;Referenceproteome;Transmembrane;Transmembranehelix				GO:0005635;GO:0005637;GO:0016020;GO:0019866;GO:0031090;GO:0031965;GO:0031967;GO:0031975;GO:0110165		GO:0005635;GO:0016020;GO:0031967;GO:0110165	IPR033580	Nurim-like		620017					Nurim
+	3.66895	-0.823965	A0A1Y0BRN3;Q9UM54-6;A0A590UJ40;Q9UM54;Q9UM54-4;Q9UM54-1;A0A1Y0BRN0;A0A0A0MRM8;Q9UM54-2;Q9UM54-5;A0A590UJ75;A0A590UKB0;A0A0D9SGC1;A0A590UK22;A0A590UK86;A0A590UJY4;A0A5F9ZI03;A0A590UK71;Q5JVM0;Q14784;A0A590UJW9	Unconventional myosin-VI	546	MYO6	A0A1Y0BRN3;Q9UM54-6;A0A590UJ40;Q9UM54;Q9UM54-4;Q9UM54-1;A0A1Y0BRN0;A0A0A0MRM8;Q9UM54-2;Q9UM54-5;A0A590UJ75;A0A590UKB0;A0A0D9SGC1;A0A590UK22;A0A590UK86;A0A590UJY4;A0A5F9ZI03;A0A590UK71	ALGLNENDYK;ASFHELYNMYK;CGGIQYLQNAIESR;DDEGFIIR;DDMEMCELNLEETGLTR;DPLLDDHGDFIR;DTINTSCDIELLAACR;DVEDNCSLMYLNEATLLHNIK;EEESQQQAVLEQER;EGLGVNEVHYVDNQDCIDLIEAK;ELFESSTNNNK;EMSEFLSR;FAEFDQIMK;FNEVVSVLK;FVEIHFNEK;GPAVLATK;HFAGAVCYETTQFVEK;IAQSEAELISDEAQADLALR;IGLDDEEK;IGLDDEEKLDLFR;ILKEEQELYQK;IQAEVEAQLAR;IVEANPLLEAFGNAK;LHLSSPDNFR;LPQPSDQHFTSAVHQK;LQQFFNER;LSFISVGNK;LVGILDILDEENR;MSQSIIVSGESGAGK;MTPEQ…	ENSG00000196586.17	ENSP00000358992.1;ENSP00000358994.3;ENSP00000359002.3;ENSP00000399406.1;ENSP00000478013.1;ENSP00000487348.2;ENSP00000499278.1;ENSP00000499324.1;ENSP00000499616.2;ENSP00000499623.1;ENSP00000499696.1;ENSP00000499732.1;ENSP00000499736.1;ENSP00000499768.1;ENSP00000500710.1;ENSP00000500835.1	ENST00000369975.6;ENST00000369977.8;ENST00000369985.9;ENST00000430435.1;ENST00000462633.3;ENST00000615563.4;ENST00000627432.3;ENST00000653423.1;ENST00000653917.1;ENST00000662184.1;ENST00000662603.1;ENST00000663400.1;ENST00000664209.1;ENST00000664640.1;ENST00000671923.1;ENST00000672093.1			MYO6;Myo6-008		2N0Z;2N10;2N11;2N12;2N13;6E5N;6J56	A0A0A0MRM8_HUMAN;A0A0D9SGC1_HUMAN;A0A1Y0BRN0_HUMAN;A0A1Y0BRN3_HUMAN;A0A590UJ40_HUMAN;A0A590UJ75_HUMAN;A0A590UJW9_HUMAN;A0A590UJY4_HUMAN;A0A590UK22_HUMAN;A0A590UK71_HUMAN;A0A590UK86_HUMAN;A0A590UKB0_HUMAN;A0A5F9ZI03_HUMAN;MYO6_HUMAN;Q14784_HUMAN;Q5JVM0_HUMAN	Color2 [A=255, R=169, G=169, B=169]	1	4	+	actin filament organization;actin filament-based movement;actin filament-based process;actin filament-based transport;anatomical structure morphogenesis;biological regulation;cell differentiation;cellular component organization;cellular component organization or biogenesis;cellular developmental process;cellular localization;cellular macromolecule localization;cellular process;cellular response t…	actin binding;actin filament binding;adenyl nucleotide binding;adenyl ribonucleotide binding;ADP binding;anion binding;ATP binding;ATP-dependent activity;binding;calmodulin binding;carbohydrate derivative binding;cytoskeletal motor activity;cytoskeletal protein binding;heterocyclic compound binding;identical protein binding;ion binding;microfilament motor activity;minus-end directed microfilament…	actin cytoskeleton;actin filament;actin-based cell projection;apical part of cell;autophagosome;bounding membrane of organelle;cell cortex;cell projection;cell projection membrane;cellular anatomical entity;clathrin-coated pit;clathrin-coated vesicle;clathrin-coated vesicle membrane;coated vesicle;coated vesicle membrane;cytoplasm;cytoplasmic vesicle;cytoplasmic vesicle membrane;cytoskeleton;cyto…	biological regulation;cell differentiation;cellular component organization;cellular component organization or biogenesis;cellular localization;cellular process;cytoskeleton-dependent intracellular transport;developmental process;DNA damage response;endocytosis;establishment of localization;intracellular protein transport;intracellular signal transduction;localization;macromolecule localization;mu…	apical part of cell;cell cortex;cell projection;cellular anatomical entity;coated vesicle;cytoplasm;cytoplasmic vesicle;cytoskeleton;cytosol;endosome;extracellular organelle;filopodium;Golgi apparatus;intracellular membrane-bounded organelle;intracellular non-membrane-bounded organelle;intracellular organelle;membrane;microvillus;non-membrane-bounded organelle;nucleoplasm;nucleus;organelle;plasma…		Myosin_head;Myosin-VI_CBD	BLALOCK_ALZHEIMERS_DISEASE_UP;BRUINS_UVC_RESPONSE_VIA_TP53_GROUP_B;BYSTRYKH_HEMATOPOIESIS_STEM_CELL_QTL_TRANS;CHARAFE_BREAST_CANCER_LUMINAL_VS_BASAL_UP;CHARAFE_BREAST_CANCER_LUMINAL_VS_MESENCHYMAL_UP;COLDREN_GEFITINIB_RESISTANCE_DN;CUI_TCF21_TARGETS_2_DN;DELYS_THYROID_CANCER_UP;DESERT_STEM_CELL_HEPATOCELLULAR_CARCINOMA_SUBCLASS_UP;DOANE_BREAST_CANCER_ESR1_UP;DUTERTRE_ESTRADIOL_RESPONSE_24HR_DN;EN…	3D-structure;Actin-binding;Alternativesplicing;ATP-binding;Calmodulin-binding;Cardiomyopathy;Cellmembrane;Cellprojection;Coatedpit;Coiledcoil;Cytoplasm;Cytoplasmicvesicle;Deafness;Diseasevariant;Endocytosis;Endosome;Golgiapparatus;Hearing;Membrane;Motorprotein;Myosin;Non-syndromicdeafness;Nucleotide-binding;Nucleus;Phosphoprotein;Proteintransport;Proteomicsidentification;Referenceproteome;Transpo…		GO:0003008;GO:0006810;GO:0006886;GO:0006897;GO:0006950;GO:0006974;GO:0007015;GO:0007165;GO:0007600;GO:0007605;GO:0008104;GO:0009410;GO:0009653;GO:0009913;GO:0009987;GO:0015031;GO:0016043;GO:0016192;GO:0030029;GO:0030048;GO:0030050;GO:0030154;GO:0030182;GO:0030330;GO:0030705;GO:0030855;GO:0032501;GO:0032502;GO:0032879;GO:0033036;GO:0033554;GO:0035315;GO:0035556;GO:0042221;GO:0042472;GO:0042490;GO:…	GO:0000146;GO:0000166;GO:0003774;GO:0003779;GO:0005488;GO:0005515;GO:0005516;GO:0005524;GO:0008092;GO:0017076;GO:0030554;GO:0032553;GO:0032555;GO:0032559;GO:0035639;GO:0036094;GO:0042802;GO:0043167;GO:0043168;GO:0043531;GO:0044877;GO:0051015;GO:0060001;GO:0097159;GO:0097367;GO:0140657;GO:1901265;GO:1901363	GO:0001726;GO:0005634;GO:0005654;GO:0005737;GO:0005765;GO:0005768;GO:0005773;GO:0005774;GO:0005776;GO:0005794;GO:0005829;GO:0005856;GO:0005884;GO:0005886;GO:0005902;GO:0005905;GO:0005938;GO:0012506;GO:0015629;GO:0016020;GO:0016459;GO:0016461;GO:0030135;GO:0030136;GO:0030139;GO:0030175;GO:0030659;GO:0030662;GO:0030665;GO:0031090;GO:0031253;GO:0031256;GO:0031410;GO:0031941;GO:0031965;GO:0031982;GO:…	GO:0006810;GO:0006886;GO:0006897;GO:0006950;GO:0006974;GO:0007165;GO:0007600;GO:0008104;GO:0009410;GO:0009987;GO:0015031;GO:0016043;GO:0016192;GO:0030154;GO:0030705;GO:0032501;GO:0032502;GO:0033036;GO:0035556;GO:0042221;GO:0050789;GO:0050877;GO:0050896;GO:0051049;GO:0051179;GO:0051234;GO:0051640;GO:0051641;GO:0065007;GO:0071840	GO:0005634;GO:0005654;GO:0005737;GO:0005768;GO:0005773;GO:0005794;GO:0005829;GO:0005856;GO:0005886;GO:0005902;GO:0005938;GO:0016020;GO:0030135;GO:0030175;GO:0031410;GO:0031982;GO:0032991;GO:0042995;GO:0043226;GO:0043228;GO:0043229;GO:0043230;GO:0043231;GO:0043232;GO:0045177;GO:0110165	IPR001609;IPR004009;IPR008989;IPR027417;IPR032412;IPR036114;IPR036961	Kinesin_motor_dom_sf;Myosin_head_motor_dom;Myosin_N;Myosin_S1_N;Myosin-VI_CBD;MYSc_Myo6;P-loop_NTPase		600970;606346;607821	PR00193	MYOSINHEAVY	PS51456;PS51844	MYOSIN_MOTOR;SH3_LIKE	Unconventional myosin-VI	R-HSA-190873;R-HSA-399719;R-HSA-9013418;R-HSA-9013420;R-HSA-9013422		SM00242	MYSc
+	1.51693	-0.662796	Q5RKT7;A0A248RGE3;P62979;B2RDW1;L8B196;Q5PY61;Q5U5U6;Q9UFQ0;Q96C32;Q96MH4;Q96H31;L8B4I8;F5H747;L8B4R0;A8K674;L8B4J3;L8B4Z6;L8B4M0;Q66K58;F5GXK7;J3QKN0;P0CG48;F5H265;J3QTR3;P0CG47;Q59EM9;F5H388;Q5UGI3;B4DV12;F5H2Z3;F5GYU3;F5H6Q2;J3QS39;M0R1V7;Q49A90;F5GZ39;M0R1M6;Q8WYN9;J3QSA3	Ubiquitin-40S ribosomal protein S27a;Ubiquitin;40S ribosomal protein S27a;Polyubiquitin-C;Ubiquitin;Polyubiquitin-B;Ubiquitin	548	RPS27A	Q5RKT7;A0A248RGE3;P62979;B2RDW1;L8B196;Q5PY61;Q5U5U6;Q9UFQ0;Q96C32;Q96MH4;Q96H31;L8B4I8;F5H747;L8B4R0;A8K674;L8B4J3;L8B4Z6;L8B4M0;Q66K58;F5GXK7;J3QKN0;P0CG48;F5H265;J3QTR3;P0CG47;Q59EM9;F5H388;Q5UGI3;B4DV12;F5H2Z3;F5GYU3;F5H6Q2;J3QS39;M0R1V7;Q49A90;F5GZ39;M0R1M6;Q8WYN9;J3QSA3	AKIQDKEGIPPDQQR;CCLTYCFNKPEDK;ECPSDECGAGVFMASHFDR;EGIPPDQQR;ESTLHLVLR;IQDKEGIPPDQQR;LIFAGKQLEDGR;TITLEVEPSDTIENVK;TITLEVEPSDTIENVKAK;TLSDYNIQK	ENSG00000143947;ENSG00000143947.15;ENSG00000150991.16;ENSG00000170315.14;ENSG00000221983.8	ENSP00000272317.6;ENSP00000304697.3;ENSP00000344818.5;ENSP00000379178.1;ENSP00000379180.1;ENSP00000383981.3;ENSP00000385659.1;ENSP00000408482;ENSP00000437452.1;ENSP00000437475.1;ENSP00000438289.1;ENSP00000439492.1;ENSP00000440205.1;ENSP00000441238.1;ENSP00000441543.1;ENSP00000441556.1;ENSP00000442800.1;ENSP00000443053.1;ENSP00000445337.1;ENSP00000463156.1;ENSP00000464510.1;ENSP00000464594.1;ENSP0…	ENST00000272317.11;ENST00000302182.8;ENST00000339647.6;ENST00000395837.1;ENST00000395839.5;ENST00000402285.7;ENST00000404735.1;ENST00000449323;ENST00000535131.1;ENST00000535788.1;ENST00000535859.1;ENST00000536769.1;ENST00000538617.5;ENST00000540351.1;ENST00000540700.1;ENST00000541272.1;ENST00000541645.1;ENST00000542416.1;ENST00000546271.1;ENST00000577640.1;ENST00000577958.1;ENST00000578706.5;ENST…			DKFZp434K0435;RPS27A;UBA52;UBB;UbC;UBC		1C3T;1CMX;1D3Z;1F9J;1FXT;1G6J;1GJZ;1NBF;1OGW;1Q5W;1S1Q;1SIF;1TBE;1UBI;1UBQ;1UD7;1XD3;1XQQ;1YX5;1YX6;1ZGU;2AYO;2BGF;2DEN;2FUH;2G45;2GBJ;2GBK;2GBM;2GBN;2GBR;2GMI;2HTH;2IBI;2J7Q;2JF5;2JRI;2JY6;2JZZ;2K25;2K6D;2K8B;2K8C;2KDF;2KHW;2KJH;2KLG;2KN5;2KOX;2KTF;2KWU;2KWV;2KX0;2L0F;2L0T;2L3Z;2LD9;2LVO;2LVP;2LVQ;2LZ6;2MBB;2MBO;2MBQ;2MCN;2MI8;2MJ5;2MOR;2MRE;2MRO;2MSG;2MWS;2N13;2N2K;2NR2;2O6V;2OJR;2PE9;2PEA;2RR9…	A0A248RGE3_HUMAN;A8K674_HUMAN;B2RDW1_HUMAN;B4DV12_HUMAN;F5GXK7_HUMAN;F5GYU3_HUMAN;F5GZ39_HUMAN;F5H265_HUMAN;F5H2Z3_HUMAN;F5H388_HUMAN;F5H6Q2_HUMAN;F5H747_HUMAN;J3QKN0_HUMAN;J3QS39_HUMAN;J3QSA3_HUMAN;J3QTR3_HUMAN;L8B196_HUMAN;L8B4I8_HUMAN;L8B4J3_HUMAN;L8B4M0_HUMAN;L8B4R0_HUMAN;L8B4Z6_HUMAN;M0R1M6_HUMAN;M0R1V7_HUMAN;Q49A90_HUMAN;Q59EM9_HUMAN;Q5PY61_HUMAN;Q5RKT7_HUMAN;Q5U5U6_HUMAN;Q5UGI3_HUMAN;Q66K5…	Color2 [A=255, R=169, G=169, B=169]	1	4	+	adipose tissue development;amide biosynthetic process;amide metabolic process;anatomical structure development;anatomical structure morphogenesis;animal organ development;biological regulation;biosynthetic process;catabolic process;cell cycle process;cell development;cell projection morphogenesis;cell projection organization;cellular anatomical entity morphogenesis;cellular biosynthetic process;c…	binding;cation binding;enzyme binding;ion binding;metal ion binding;molecular tag activity;nucleic acid binding;organic cyclic compound binding;protease binding;protein binding;protein tag activity;RNA binding;structural constituent of ribosome;structural molecule activity;ubiquitin protein ligase binding;ubiquitin-like protein ligase binding	bounding membrane of organelle;cell body;cell junction;cell projection;cellular anatomical entity;cytoplasm;cytoplasmic vesicle membrane;cytosol;cytosolic ribosome;cytosolic small ribosomal subunit;endocytic vesicle membrane;endoplasmic reticulum membrane;endosome membrane;extracellular exosome;extracellular membrane-bounded organelle;extracellular organelle;extracellular space;extracellular vesi…	amide metabolic process;anatomical structure development;biological regulation;biosynthetic process;catabolic process;cell development;cellular anatomical entity morphogenesis;cellular component organization;cellular component organization or biogenesis;cellular localization;cellular nitrogen compound metabolic process;cellular process;cytoplasmic translation;cytoskeleton-dependent intracellular …	cell junction;cell projection;cellular anatomical entity;cytoplasm;cytosol;extracellular organelle;extracellular space;intracellular membrane-bounded organelle;intracellular non-membrane-bounded organelle;intracellular organelle;membrane;mitochondrion;neuron projection;neuronal cell body;non-membrane-bounded organelle;nucleolus;nucleoplasm;nucleus;organelle;outer membrane;plasma membrane;preribos…	Parkinson's disease;PPAR signaling pathway;Ribosome	Ribosomal_L40e;Ribosomal_S27;ubiquitin;Ubiquitin_2	ABE_INNER_EAR;ACEVEDO_LIVER_CANCER_UP;ACEVEDO_LIVER_TUMOR_VS_NORMAL_ADJACENT_TISSUE_UP;AFFAR_YY1_TARGETS_UP;BENPORATH_MYC_MAX_TARGETS;BENPORATH_MYC_TARGETS_WITH_EBOX;BENPORATH_NANOG_TARGETS;BENPORATH_SOX2_TARGETS;BILANGES_SERUM_AND_RAPAMYCIN_SENSITIVE_GENES;BLALOCK_ALZHEIMERS_DISEASE_DN;BOGNI_TREATMENT_RELATED_MYELOID_LEUKEMIA_UP;BONOME_OVARIAN_CANCER_SURVIVAL_OPTIMAL_DEBULKING;BOUDOUKHA_BOUND_BY…	3D-structure;Acetylation;ADP-ribosylation;Cytoplasm;Directproteinsequencing;Isopeptidebond;Membrane;Metal-binding;Mitochondrion;Mitochondrionoutermembrane;Nucleus;Phosphoprotein;Proteomicsidentification;Referenceproteome;Repeat;Ribonucleoprotein;Ribosomalprotein;Ublconjugation;Zinc;Zinc-finger	40S ribosomal subunit, cytoplasmic;Multiprotein complex (monoubiquitination);Ribosome, cytoplasmic	GO:0000280;GO:0002181;GO:0003006;GO:0006412;GO:0006508;GO:0006518;GO:0006807;GO:0006810;GO:0006996;GO:0007017;GO:0007018;GO:0007127;GO:0007140;GO:0007141;GO:0007143;GO:0007144;GO:0008152;GO:0008406;GO:0008585;GO:0009056;GO:0009057;GO:0009058;GO:0009059;GO:0009653;GO:0009888;GO:0009893;GO:0009894;GO:0009966;GO:0009967;GO:0009987;GO:0010604;GO:0010646;GO:0010647;GO:0010970;GO:0016043;GO:0016567;GO:…	GO:0002020;GO:0003676;GO:0003723;GO:0003735;GO:0005198;GO:0005488;GO:0005515;GO:0019899;GO:0031386;GO:0031625;GO:0043167;GO:0043169;GO:0044389;GO:0046872;GO:0097159;GO:0141047	GO:0005615;GO:0005634;GO:0005654;GO:0005730;GO:0005737;GO:0005739;GO:0005741;GO:0005789;GO:0005829;GO:0005840;GO:0005886;GO:0010008;GO:0012506;GO:0015935;GO:0016020;GO:0019867;GO:0022626;GO:0022627;GO:0030054;GO:0030659;GO:0030666;GO:0030684;GO:0031090;GO:0031966;GO:0031968;GO:0031982;GO:0032040;GO:0032991;GO:0042995;GO:0043005;GO:0043025;GO:0043226;GO:0043227;GO:0043228;GO:0043229;GO:0043230;GO:…	GO:0000280;GO:0002181;GO:0006412;GO:0006508;GO:0006518;GO:0006807;GO:0006810;GO:0006996;GO:0007017;GO:0007018;GO:0008152;GO:0009056;GO:0009057;GO:0009058;GO:0009059;GO:0009987;GO:0016043;GO:0019222;GO:0019538;GO:0022414;GO:0030705;GO:0031399;GO:0032501;GO:0032502;GO:0032989;GO:0034641;GO:0036211;GO:0042592;GO:0043065;GO:0043170;GO:0043412;GO:0043603;GO:0044238;GO:0048285;GO:0048468;GO:0048856;GO:…	GO:0005615;GO:0005634;GO:0005654;GO:0005730;GO:0005737;GO:0005739;GO:0005829;GO:0005840;GO:0005886;GO:0015935;GO:0016020;GO:0019867;GO:0030054;GO:0030684;GO:0031982;GO:0032991;GO:0042995;GO:0043005;GO:0043025;GO:0043226;GO:0043228;GO:0043229;GO:0043230;GO:0043231;GO:0043232;GO:0045202;GO:0110165;GO:1990904	IPR000626;IPR001975;IPR002906;IPR011332;IPR019954;IPR019956;IPR029071;IPR038582;IPR038587	Ribosomal_eL40_dom;Ribosomal_eL40_sf;Ribosomal_eS31;Ribosomal_eS31_euk-type_sf;Ribosomal_zn-bd;Ubiquitin_CS;Ubiquitin_dom;Ubiquitin-like_dom;Ubiquitin-like_domsf	ko03010;ko03320;ko05012	191339;191340;191343	PR00348	UBIQUITIN	PS00299;PS50053	UBIQUITIN_1;UBIQUITIN_2	Polyubiquitin-B;Polyubiquitin-C;Small ribosomal subunit protein eS31;Ubiquitin;Ubiquitin-like domain-containing protein;Ubiquitin-ribosomal protein eL40 fusion protein;Ubiquitin-ribosomal protein eS31 fusion protein	R-HSA-110312;R-HSA-110314;R-HSA-110320;R-HSA-1169091;R-HSA-1169408;R-HSA-1234176;R-HSA-1236382;R-HSA-1236974;R-HSA-1253288;R-HSA-1295596;R-HSA-1358803;R-HSA-156827;R-HSA-156902;R-HSA-162588;R-HSA-168638;R-HSA-168927;R-HSA-168928;R-HSA-174048;R-HSA-174084;R-HSA-174113;R-HSA-174154;R-HSA-174178;R-HSA-174184;R-HSA-174490;R-HSA-175474;R-HSA-179409;R-HSA-1799339;R-HSA-180534;R-HSA-180585;R-HSA-182971;…		SM00213;SM01377;SM01402	Ribosomal_L40e;Ribosomal_S27;UBQ
+	2.94665	-0.713124	O43175;A0A2C9F2M7;A0A286YF22;V9HW79;B3KSC3;A0A286YFA2;A0A286YFL2;Q9UMY2;Q8N5M8;A0A286YFM8;A0A286YF78;A0A286YFB2;A0A286YFC8;A0A286YER3;Q9UMY3;A0A286YF34;A0A286YFE1;A0A286YFK5;A0A286YFF3;Q96RV6;Q96RV5;Q96RV7	D-3-phosphoglycerate dehydrogenase	551	PHGDH	O43175;A0A2C9F2M7;A0A286YF22;V9HW79;B3KSC3;A0A286YFA2;A0A286YFL2;Q9UMY2;Q8N5M8;A0A286YFM8	AGTGVDNVDLEAATR;ALQSGQCAGAALDVFTEEPPR;ALQSGQCAGAALDVFTEEPPRDR;ALVDHENVISCPHLGASTK;CGEEIAVQFVDMVK;DLPLLLFR;EELIAELQDCEGLIVR;FMGTELNGK;GGIVDEGALLR;GTIQVITQGTSLK;ILQDGGLQVVEK;MQSFGMK;NAGNCLSPAVIVGLLK;QADVNLVNAK;TLGILGLGR;VLISDSLDPCCR;VTADVINAAEK	ENSG00000092621.13	ENSP00000358417.5;ENSP00000492948.1;ENSP00000492955.1;ENSP00000492994.1;ENSP00000493079.1;ENSP00000493089.1;ENSP00000493175.1;ENSP00000493187.1;ENSP00000493213.1;ENSP00000493264.1;ENSP00000493288.1;ENSP00000493296.1;ENSP00000493305.1;ENSP00000493382.1;ENSP00000493398.1;ENSP00000493415.1;ENSP00000493432.1;ENSP00000493433.1;ENSP00000493446.1;ENSP00000493453.1	ENST00000369409.9;ENST00000493622.5;ENST00000641023.2;ENST00000641074.1;ENST00000641115.1;ENST00000641213.1;ENST00000641247.1;ENST00000641272.1;ENST00000641371.1;ENST00000641375.1;ENST00000641491.1;ENST00000641513.1;ENST00000641570.1;ENST00000641587.1;ENST00000641597.1;ENST00000641720.1;ENST00000641811.1;ENST00000641891.1;ENST00000641947.1;ENST00000642041.1			HEL-S-113;PGDH3;PHGDH		2G76;5N53;5N6C;5NZO;5NZP;5NZQ;5OFM;5OFV;5OFW;6CWA;6PLF;6PLG;6RIH;6RJ2;6RJ3;6RJ5;6RJ6;7CVP;7DKM;7EWH;7VA1	A0A286YER3_HUMAN;A0A286YF22_HUMAN;A0A286YF34_HUMAN;A0A286YF78_HUMAN;A0A286YFA2_HUMAN;A0A286YFB2_HUMAN;A0A286YFC8_HUMAN;A0A286YFE1_HUMAN;A0A286YFF3_HUMAN;A0A286YFK5_HUMAN;A0A286YFL2_HUMAN;A0A286YFM8_HUMAN;A0A2C9F2M7_HUMAN;B3KSC3_HUMAN;Q8N5M8_HUMAN;Q96RV5_HUMAN;Q96RV6_HUMAN;Q96RV7_HUMAN;Q9UMY2_HUMAN;Q9UMY3_HUMAN;SERA_HUMAN;V9HW79_HUMAN	Color2 [A=255, R=169, G=169, B=169]	1	4	+	alkanesulfonate metabolic process;alpha-amino acid biosynthetic process;alpha-amino acid metabolic process;amino acid biosynthetic process;amino acid metabolic process;anatomical structure development;animal organ development;aspartate family amino acid metabolic process;biological regulation;biosynthetic process;brain development;carboxylic acid biosynthetic process;carboxylic acid metabolic pro…	adenyl nucleotide binding;binding;catalytic activity;electron transfer activity;heterocyclic compound binding;L-malate dehydrogenase activity;malate dehydrogenase activity;NAD binding;nucleoside phosphate binding;nucleotide binding;organic cyclic compound binding;oxidoreductase activity;oxidoreductase activity, acting on CH-OH group of donors;oxidoreductase activity, acting on the CH-OH group of …	cellular anatomical entity;cytosol;extracellular exosome;extracellular membrane-bounded organelle;extracellular organelle;extracellular vesicle;membrane-bounded organelle;organelle;vesicle	amino acid metabolic process;anatomical structure development;biological regulation;biosynthetic process;cell development;cellular component organization;cellular component organization or biogenesis;cellular process;developmental process;epithelium development;metabolic process;monocarboxylic acid metabolic process;nitrogen compound metabolic process;organic acid metabolic process;primary metabo…	cellular anatomical entity;cytosol;extracellular organelle;organelle;vesicle	Glycine, serine and threonine metabolism;Methane metabolism	2-Hacid_dh;2-Hacid_dh_C;PGDH_inter	ACEVEDO_LIVER_CANCER_DN;ACEVEDO_LIVER_CANCER_WITH_H3K27ME3_DN;ACEVEDO_LIVER_TUMOR_VS_NORMAL_ADJACENT_TISSUE_DN;ACEVEDO_NORMAL_TISSUE_ADJACENT_TO_LIVER_TUMOR_DN;BENPORATH_NANOG_TARGETS;BENPORATH_OCT4_TARGETS;BLANCO_MELO_BRONCHIAL_EPITHELIAL_CELLS_INFLUENZA_A_DEL_NS1_INFECTION_DN;BLUM_RESPONSE_TO_SALIRASIB_UP;BRUINS_UVC_RESPONSE_VIA_TP53_GROUP_D;CHICAS_RB1_TARGETS_CONFLUENT;CHICAS_RB1_TARGETS_GROWI…	3D-structure;Acetylation;Amino-acidbiosynthesis;Directproteinsequencing;Diseasevariant;Isopeptidebond;NAD;Oxidoreductase;Phosphoprotein;Proteomicsidentification;Referenceproteome;Serinebiosynthesis;Signal;Ublconjugation		GO:0006082;GO:0006520;GO:0006541;GO:0006544;GO:0006563;GO:0006564;GO:0006566;GO:0006790;GO:0006807;GO:0007420;GO:0008152;GO:0008652;GO:0009058;GO:0009064;GO:0009066;GO:0009069;GO:0009070;GO:0009448;GO:0009888;GO:0009889;GO:0009987;GO:0010468;GO:0010556;GO:0016043;GO:0016053;GO:0019222;GO:0019530;GO:0019694;GO:0019752;GO:0021510;GO:0021782;GO:0021915;GO:0022402;GO:0030030;GO:0031175;GO:0031323;GO:…	GO:0000166;GO:0003824;GO:0004617;GO:0005488;GO:0009055;GO:0016491;GO:0016614;GO:0016615;GO:0016616;GO:0017076;GO:0030060;GO:0030554;GO:0036094;GO:0051287;GO:0097159;GO:1901265;GO:1901363	GO:0005829;GO:0031982;GO:0043226;GO:0043227;GO:0043230;GO:0065010;GO:0070062;GO:0110165;GO:1903561	GO:0006082;GO:0006520;GO:0006790;GO:0006807;GO:0008152;GO:0009058;GO:0009987;GO:0016043;GO:0019222;GO:0032502;GO:0032787;GO:0044238;GO:0044281;GO:0048468;GO:0048856;GO:0050789;GO:0060429;GO:0065007;GO:0071840	GO:0005829;GO:0031982;GO:0043226;GO:0043230;GO:0110165	IPR006139;IPR006140;IPR006236;IPR029009;IPR029752;IPR029753;IPR036291;IPR045626	ASB_dom_sf;D-isomer_2_OHA_DH_cat_dom;D-isomer_DH_CS;D-isomer_DH_CS1;D-isomer_DH_NAD-bd;NAD(P)-bd_dom_sf;PGDH;PGDH_ASB_dom	ko00260;ko00680	256520;601815;606879			PS00065;PS00670;PS00671	D_2_HYDROXYACID_DH_1;D_2_HYDROXYACID_DH_2;D_2_HYDROXYACID_DH_3	D-3-phosphoglycerate dehydrogenase	R-HSA-977347
+	1.62529	1.86794	B7Z686;B1AHR1;A8K1X2;A0A2R8Y4H2;Q9UH03-2;Q9UH03;B1AHR2	Neuronal-specific septin-3	561	2024-09-03	B7Z686;B1AHR1;A8K1X2;A0A2R8Y4H2;Q9UH03-2;Q9UH03;B1AHR2	AIGHVIEEGGVK;ELEVNGIEFYPQK;LTVIDTPGFGDQINNENCWEPIEK;PLDLEFMK;STLVNTLFK;VVNIIPVIAK	ENSG00000100167.21	ENSP00000379695.2;ENSP00000379703.3;ENSP00000379704.3;ENSP00000383956.1;ENSP00000391416.1;ENSP00000494051.1	ENST00000396417.2;ENST00000396425.7;ENST00000396426.7;ENST00000406029.5;ENST00000449288.5;ENST00000644076.2			SEPT3;SEPTIN3		3SOP;4Z51;4Z54;6UQQ	A0A2R8Y4H2_HUMAN;A8K1X2_HUMAN;B1AHR1_HUMAN;B1AHR2_HUMAN;B7Z686_HUMAN;SEPT3_HUMAN	Color2 [A=255, R=169, G=169, B=169]	1	4	+	cell cycle process;cellular process;cytokinesis;cytoskeleton-dependent cytokinesis	anion binding;binding;carbohydrate derivative binding;catalytic activity;GTP binding;GTPase activity;guanyl nucleotide binding;guanyl ribonucleotide binding;heterocyclic compound binding;hydrolase activity;hydrolase activity, acting on acid anhydrides;hydrolase activity, acting on acid anhydrides, in phosphorus-containing anhydrides;identical protein binding;ion binding;molecular adaptor activity…	cell division site;cellular anatomical entity;cytoplasm;cytoskeleton;intracellular non-membrane-bounded organelle;intracellular organelle;microtubule cytoskeleton;non-membrane-bounded organelle;organelle;presynapse;presynaptic cytoskeleton;protein-containing complex;septin complex;septin cytoskeleton;septin ring	cellular process;cytokinesis	cell division site;cellular anatomical entity;cytoplasm;cytoskeleton;intracellular non-membrane-bounded organelle;intracellular organelle;non-membrane-bounded organelle;organelle;presynapse;presynaptic cytoskeleton;protein-containing complex;septin complex		Septin	BRUINS_UVC_RESPONSE_VIA_TP53_GROUP_D;CARRILLOREIXACH_HEPATOBLASTOMA_VS_NORMAL_UP;GRAESSMANN_APOPTOSIS_BY_DOXORUBICIN_UP;IVANOVA_HEMATOPOIESIS_STEM_CELL;JINESH_BLEBBISHIELD_TO_IMMUNE_CELL_FUSION_PBSHMS_UP;MEBARKI_HCC_PROGENITOR_FZD8CRD_UP;RODRIGUES_DCC_TARGETS_DN;ZWANG_TRANSIENTLY_UP_BY_2ND_EGF_PULSE_ONLY	3D-structure;Alternativesplicing;Cellcycle;Celldivision;Cytoplasm;Cytoskeleton;GTP-binding;Nucleotide-binding;Phosphoprotein;Proteomicsidentification;Referenceproteome;Synapse		GO:0000910;GO:0009987;GO:0022402;GO:0061640	GO:0000166;GO:0003824;GO:0003924;GO:0005488;GO:0005515;GO:0005525;GO:0016462;GO:0016787;GO:0016817;GO:0016818;GO:0017076;GO:0017111;GO:0019001;GO:0032553;GO:0032555;GO:0032561;GO:0035639;GO:0036094;GO:0042802;GO:0043167;GO:0043168;GO:0060090;GO:0097159;GO:0097367;GO:1901265;GO:1901363	GO:0005737;GO:0005856;GO:0005940;GO:0015630;GO:0031105;GO:0032153;GO:0032156;GO:0032991;GO:0043226;GO:0043228;GO:0043229;GO:0043232;GO:0098793;GO:0099569;GO:0110165	GO:0000910;GO:0009987	GO:0005737;GO:0005856;GO:0031105;GO:0032153;GO:0032991;GO:0043226;GO:0043228;GO:0043229;GO:0043232;GO:0098793;GO:0099569;GO:0110165	IPR008114;IPR016491;IPR027417;IPR030379	G_SEPTIN_dom;P-loop_NTPase;Septin;Septin3		608314	PR01741	SEPTIN3	PS51719	G_SEPTIN	Neuronal-specific septin-3
+	2.529	1.87215	A0A2R8Y5M6;Q53HT6;Q53G72;P51572;P51572-2;C9JMD7;C9JSP1;C9JQ75;C9J0M4;C9JM14	B-cell receptor-associated protein 31	572	BCAP31	A0A2R8Y5M6;Q53HT6;Q53G72;P51572;P51572-2;C9JMD7;C9JSP1;C9JQ75;C9J0M4	AENQVLAMR;LQAAVDGPMDK;LVTLISQQATLLASNEAFK;VNLQNNPGAMEHFHMK;YMEENDQLK	ENSG00000185825.17	ENSP00000343458.6;ENSP00000389740.1;ENSP00000392330.2;ENSP00000394270.1;ENSP00000400345.1;ENSP00000402342.1;ENSP00000409888.1;ENSP00000494052.1;ENSP00000494936.1;ENSP00000499882.1	ENST00000345046.12;ENST00000416815.5;ENST00000423827.5;ENST00000429550.5;ENST00000430088.1;ENST00000442093.5;ENST00000458587.8;ENST00000645377.1;ENST00000647529.1;ENST00000672675.1			BCAP31		4JZL;4JZP	A0A2R8Y5M6_HUMAN;BAP31_HUMAN;C9J0M4_HUMAN;C9JM14_HUMAN;C9JMD7_HUMAN;C9JQ75_HUMAN;C9JSP1_HUMAN;Q53G72_HUMAN;Q53HT6_HUMAN	Color2 [A=255, R=169, G=169, B=169]	1	4	+	apoptotic process;biological regulation;calcium ion homeostasis;calcium-mediated signaling;calcium-mediated signaling using intracellular calcium source;cell death;cellular homeostasis;cellular localization;cellular macromolecule localization;cellular process;cellular response to stimulus;cellular response to stress;chemical homeostasis;developmental process;developmental process involved in repr…	binding;MHC class I protein binding;MHC protein binding;protein binding;protein-containing complex binding;signaling receptor binding	bounding membrane of organelle;cellular anatomical entity;clathrin-coated vesicle;coated vesicle;cytoplasmic vesicle;cytosol;endoplasmic reticulum;endoplasmic reticulum membrane;endoplasmic reticulum-Golgi intermediate compartment membrane;Golgi cisterna membrane;Golgi membrane;intracellular membrane-bounded organelle;intracellular non-membrane-bounded organelle;intracellular organelle;intracellu…	biological regulation;cellular homeostasis;cellular localization;cellular process;chemical homeostasis;developmental process;establishment of localization;Golgi vesicle transport;homeostatic process;inorganic ion homeostasis;intracellular monoatomic ion homeostasis;intracellular protein transport;intracellular signal transduction;localization;macromolecule localization;positive regulation of apop…	cellular anatomical entity;coated vesicle;cytoplasmic vesicle;cytosol;endoplasmic reticulum;intracellular membrane-bounded organelle;intracellular non-membrane-bounded organelle;intracellular organelle;lipid droplet;membrane;mitochondrion;non-membrane-bounded organelle;organelle;plasma membrane;vesicle	Protein processing in endoplasmic reticulum	Bap31;Bap31_Bap29_C	BOYAULT_LIVER_CANCER_SUBCLASS_G6_UP;BURTON_ADIPOGENESIS_5;BYSTRYKH_HEMATOPOIESIS_STEM_CELL_IL3RA;CASORELLI_ACUTE_PROMYELOCYTIC_LEUKEMIA_DN;DESERT_PERIVENOUS_HEPATOCELLULAR_CARCINOMA_SUBCLASS_UP;FLECHNER_BIOPSY_KIDNEY_TRANSPLANT_OK_VS_DONOR_UP;GOTZMANN_EPITHELIAL_TO_MESENCHYMAL_TRANSITION_DN;GRAESSMANN_APOPTOSIS_BY_DOXORUBICIN_UP;HOUNKPE_HOUSEKEEPING_GENES;HSIAO_HOUSEKEEPING_GENES;IBRAHIM_NRF2_UP;…	3D-structure;Alternativesplicing;Apoptosis;Coiledcoil;Deafness;Directproteinsequencing;Dystonia;Endoplasmicreticulum;ER-Golgitransport;Host-virusinteraction;Intellectualdisability;Membrane;Proteintransport;Proteomicsidentification;Receptor;Referenceproteome;Transmembrane;Transmembranehelix;Transport		GO:0003006;GO:0006605;GO:0006626;GO:0006810;GO:0006873;GO:0006874;GO:0006886;GO:0006888;GO:0006915;GO:0006950;GO:0007165;GO:0007204;GO:0007276;GO:0007283;GO:0008104;GO:0008219;GO:0009893;GO:0009894;GO:0009896;GO:0009966;GO:0009967;GO:0009987;GO:0010604;GO:0010646;GO:0010647;GO:0010950;GO:0010952;GO:0012501;GO:0015031;GO:0016192;GO:0019222;GO:0019722;GO:0019725;GO:0019932;GO:0022414;GO:0023051;GO:…	GO:0005102;GO:0005488;GO:0005515;GO:0042287;GO:0042288;GO:0044877	GO:0000139;GO:0005739;GO:0005783;GO:0005789;GO:0005811;GO:0005829;GO:0005886;GO:0016020;GO:0030135;GO:0030136;GO:0031090;GO:0031410;GO:0031982;GO:0032580;GO:0033116;GO:0043226;GO:0043227;GO:0043228;GO:0043229;GO:0043231;GO:0043232;GO:0044232;GO:0044233;GO:0097038;GO:0097708;GO:0098552;GO:0098553;GO:0098576;GO:0098588;GO:0110165	GO:0006605;GO:0006810;GO:0006873;GO:0006886;GO:0006950;GO:0007165;GO:0008104;GO:0009987;GO:0012501;GO:0015031;GO:0016192;GO:0019222;GO:0019725;GO:0022414;GO:0032502;GO:0032880;GO:0033036;GO:0035556;GO:0042592;GO:0043065;GO:0043085;GO:0048193;GO:0048878;GO:0050789;GO:0050790;GO:0050896;GO:0051049;GO:0051179;GO:0051234;GO:0051641;GO:0065007;GO:0065008;GO:0065009;GO:0098771	GO:0005739;GO:0005783;GO:0005811;GO:0005829;GO:0005886;GO:0016020;GO:0030135;GO:0031410;GO:0031982;GO:0043226;GO:0043228;GO:0043229;GO:0043231;GO:0043232;GO:0110165	IPR008417;IPR040463;IPR041672	BAP29/BAP31;BAP29/BAP31_N;Bap31/Bap29_C	ko04141	300398;300475					B-cell receptor-associated protein;B-cell receptor-associated protein 31	R-HSA-111465;R-HSA-75153;R-HSA-8980692;R-HSA-983170
+	1.43786	1.23429	Q5U5J2;P68400;B5BUH5;E7EU96;A0A2R8YD58;Q8NEV1;B2R6D7;Q2I0Y7;A0A2R8YF43;A0A2R8Y5A0;A0A2R8Y4D6;A0A2R8YFU2;A0A2R8YDP2;A0A2R8Y4H0;P68400-2;V9GYA2;A0A2R8YEW1;A0A2R8YDY7;A0A087WY74;A0A2R8YCK2;A0A2R8Y3W6;A0A2R8Y7T1;A0A2R8YF47;V9GY80;A0A2R8YEL7;A0A2R8Y797;V9GYW6	Casein kinase II subunit alpha;Casein kinase II subunit alpha 3	591	CSNK2A1	Q5U5J2;P68400;B5BUH5;E7EU96;A0A2R8YD58;Q8NEV1;B2R6D7;Q2I0Y7;A0A2R8YF43;A0A2R8Y5A0;A0A2R8Y4D6;A0A2R8YFU2;A0A2R8YDP2;A0A2R8Y4H0;P68400-2;V9GYA2	DVKPHNVMIDHEHR;FNDILGR;FVHSENQHLVSPEALDFLDK;GGPNIITLADIVK;GGPNIITLADIVKDPVSR;LIDWGLAEFYHPGQEYNVR;QLYQTLTDYDIR;TPALVFEHVNNTDFK;VLGTEDLYDYIDK;YSEVFEAINITNNEK	ENSG00000101266.19;ENSG00000254598.3	ENSP00000217244.3;ENSP00000339247.6;ENSP00000383076.2;ENSP00000383086.3;ENSP00000473553.1;ENSP00000476486.2;ENSP00000476547.2;ENSP00000477147.2;ENSP00000481572.1;ENSP00000493643.1;ENSP00000493697.1;ENSP00000493704.1;ENSP00000493791.1;ENSP00000493931.1;ENSP00000494038.1;ENSP00000494288.1;ENSP00000494370.1;ENSP00000494445.1;ENSP00000495079.1;ENSP00000495139.1;ENSP00000495248.1;ENSP00000495387.1;ENS…	ENST00000217244.9;ENST00000349736.10;ENST00000400217.7;ENST00000400227.8;ENST00000460062.7;ENST00000528848.3;ENST00000608066.6;ENST00000609525.2;ENST00000619801.5;ENST00000642160.1;ENST00000642689.1;ENST00000643600.1;ENST00000643660.1;ENST00000643680.1;ENST00000643968.1;ENST00000644003.1;ENST00000644177.1;ENST00000644710.1;ENST00000644885.1;ENST00000645091.1;ENST00000645187.1;ENST00000645234.1;EN…			CSNK2A1;CSNK2A3		1JWH;1NA7;1PJK;2PVR;2ZJW;3AMY;3AT2;3AT3;3AT4;3AXW;3BQC;3C13;3FWQ;3H30;3JUH;3MB6;3MB7;3NGA;3NSZ;3OWJ;3OWK;3OWL;3PE1;3PE2;3PE4;3Q04;3Q9W;3Q9X;3Q9Y;3Q9Z;3QA0;3R0T;3RPS;3TAX;3U4U;3U87;3U9C;3W8L;3WAR;3WIK;3WIL;3WOW;4DGL;4FBX;4GRB;4GUB;4GYW;4GYY;4GZ3;4IB5;4KWP;4MD7;4MD8;4MD9;4NH1;4RLL;4UB7;4UBA;5B0X;5CLP;5CQU;5CQW;5CS6;5CSH;5CSP;5CSV;5CT0;5CTP;5CU0;5CU2;5CU3;5CU4;5CU6;5CVF;5CVG;5CVH;5CX9;5H8B;5H8E;5H8G…	A0A087WY74_HUMAN;A0A2R8Y3W6_HUMAN;A0A2R8Y4D6_HUMAN;A0A2R8Y4H0_HUMAN;A0A2R8Y5A0_HUMAN;A0A2R8Y797_HUMAN;A0A2R8Y7T1_HUMAN;A0A2R8YCK2_HUMAN;A0A2R8YD58_HUMAN;A0A2R8YDP2_HUMAN;A0A2R8YDY7_HUMAN;A0A2R8YEL7_HUMAN;A0A2R8YEW1_HUMAN;A0A2R8YF43_HUMAN;A0A2R8YF47_HUMAN;A0A2R8YFU2_HUMAN;B2R6D7_HUMAN;B5BUH5_HUMAN;CSK21_HUMAN;CSK23_HUMAN;E7EU96_HUMAN;Q2I0Y7_HUMAN;Q5U5J2_HUMAN;V9GY80_HUMAN;V9GYA2_HUMAN;V9GYW6_HUMAN	Color2 [A=255, R=169, G=169, B=169]	1	4	+	apoptotic process;biological process involved in interspecies interaction between organisms;biological regulation;cell cycle;cell death;cell surface receptor signaling pathway;cellular metabolic process;cellular process;chaperone-mediated protein folding;disruption of anatomical structure in another organism;macromolecule metabolic process;macromolecule modification;metabolic process;negative reg…	adenyl nucleotide binding;adenyl ribonucleotide binding;anion binding;ATP binding;binding;carbohydrate derivative binding;catalytic activity;catalytic activity, acting on a protein;heat shock protein binding;heterocyclic compound binding;Hsp90 protein binding;identical protein binding;ion binding;kinase activity;nucleoside phosphate binding;nucleotide binding;organic cyclic compound binding;phosp…	catalytic complex;cellular anatomical entity;cytosol;intracellular membrane-bounded organelle;intracellular organelle;intracellular protein-containing complex;membrane;membrane-bounded organelle;nuclear body;nucleoplasm;nucleus;organelle;plasma membrane;PML body;protein kinase CK2 complex;protein kinase complex;protein-containing complex;serine/threonine protein kinase complex;transferase complex…	biological process involved in interspecies interaction between organisms;biological regulation;cell cycle;cell surface receptor signaling pathway;cellular process;macromolecule metabolic process;macromolecule modification;metabolic process;negative regulation of endopeptidase activity;nitrogen compound metabolic process;peptidyl-amino acid modification;phosphorus metabolic process;phosphorylatio…	catalytic complex;cellular anatomical entity;cytosol;intracellular membrane-bounded organelle;intracellular organelle;membrane;nucleoplasm;nucleus;organelle;plasma membrane;protein-containing complex	Adherens junction;Circadian rhythm - plant;Measles;Ribosome biogenesis in eukaryotes;Tight junction;Wnt signaling pathway	PK_Tyr_Ser-Thr;Pkinase	BIOCARTA_EGF_PATHWAY;BIOCARTA_EPO_PATHWAY;BIOCARTA_IGF1_PATHWAY;BIOCARTA_IL2_PATHWAY;BIOCARTA_IL6_PATHWAY;BIOCARTA_INSULIN_PATHWAY;BIOCARTA_LIS1_PATHWAY;BIOCARTA_NGF_PATHWAY;BIOCARTA_PDGF_PATHWAY;BIOCARTA_TPO_PATHWAY;BIOCARTA_WNT_PATHWAY;BLALOCK_ALZHEIMERS_DISEASE_DN;BLALOCK_ALZHEIMERS_DISEASE_INCIPIENT_DN;BRUINS_UVC_RESPONSE_LATE;BUYTAERT_PHOTODYNAMIC_THERAPY_STRESS_UP;CAIRO_HEPATOBLASTOMA_CLASS…	3D-structure;Alternativesplicing;Apoptosis;ATP-binding;Biologicalrhythms;Cellcycle;Diseasevariant;Intellectualdisability;Kinase;Nucleotide-binding;Nucleus;Phosphoprotein;Proteomicsidentification;Proto-oncogene;Referenceproteome;Serine/threonine-proteinkinase;Transcription;Transcriptionregulation;Transferase;Wntsignalingpathway	Casein kinase II (beta-dimer, alpha-dimer);Casein kinase II (beta-dimer, alpha, alpha');Casein kinase II-HMG1 complex;FACT complex, UV-activated	GO:0001558;GO:0006417;GO:0006457;GO:0006468;GO:0006793;GO:0006796;GO:0006807;GO:0006915;GO:0007049;GO:0007165;GO:0007166;GO:0008152;GO:0008219;GO:0008284;GO:0009889;GO:0009890;GO:0009892;GO:0009893;GO:0009894;GO:0009895;GO:0009896;GO:0009966;GO:0009967;GO:0009968;GO:0009987;GO:0010466;GO:0010468;GO:0010556;GO:0010558;GO:0010564;GO:0010604;GO:0010605;GO:0010608;GO:0010629;GO:0010646;GO:0010647;GO:…	GO:0000166;GO:0003824;GO:0004672;GO:0004674;GO:0005488;GO:0005515;GO:0005524;GO:0016301;GO:0016740;GO:0016772;GO:0016773;GO:0017076;GO:0030554;GO:0031072;GO:0032553;GO:0032555;GO:0032559;GO:0035639;GO:0036094;GO:0042802;GO:0043167;GO:0043168;GO:0051879;GO:0097159;GO:0097367;GO:0106310;GO:0140096;GO:1901265;GO:1901363	GO:0005634;GO:0005654;GO:0005829;GO:0005886;GO:0005956;GO:0016020;GO:0016604;GO:0016605;GO:0032991;GO:0043226;GO:0043227;GO:0043229;GO:0043231;GO:0061695;GO:0110165;GO:0140535;GO:1902494;GO:1902554;GO:1902911;GO:1990234	GO:0006417;GO:0006457;GO:0006468;GO:0006793;GO:0006807;GO:0007049;GO:0007165;GO:0007166;GO:0008152;GO:0009987;GO:0010951;GO:0012501;GO:0016310;GO:0018193;GO:0019222;GO:0019538;GO:0031647;GO:0036211;GO:0043170;GO:0043412;GO:0044238;GO:0044419;GO:0048511;GO:0050789;GO:0050790;GO:0050821;GO:0051726;GO:0065007;GO:0065008;GO:0065009	GO:0005634;GO:0005654;GO:0005829;GO:0005886;GO:0016020;GO:0032991;GO:0043226;GO:0043229;GO:0043231;GO:0110165;GO:1902494	IPR000719;IPR001245;IPR008271;IPR011009;IPR017441;IPR045216	CK2_alpha;Kinase-like_dom_sf;Prot_kinase_dom;Protein_kinase_ATP_BS;Ser-Thr/Tyr_kinase_cat_dom;Ser/Thr_kinase_AS	ko03008;ko04310;ko04520;ko04530;ko04712;ko05162	115440;617062			PS00107;PS00108;PS50011	PROTEIN_KINASE_ATP;PROTEIN_KINASE_DOM;PROTEIN_KINASE_ST	Casein kinase II subunit alpha;Casein kinase II subunit alpha 3	R-HSA-1483191;R-HSA-201688;R-HSA-2514853;R-HSA-445144;R-HSA-6804756;R-HSA-6814122;R-HSA-8934903;R-HSA-8939243;R-HSA-8948751;R-HSA-9755511		SM00220	S_TKc
+	1.18534	1.76767	R4GN43;A0A2Y9D025;P56556	NADH dehydrogenase [ubiquinone] 1 alpha subcomplex subunit 6	616	NDUFA6	R4GN43;A0A2Y9D025;P56556	FFHETEAPR;FFHETEAPRPK;VVDLLVIK	ENSG00000184983.11;ENSG00000272765.2;ENSG00000273397.4;ENSG00000277365.3;ENSG00000281013.4	ENSP00000418842.3;ENSP00000473478.1;ENSP00000475402.1;ENSP00000475816.1;ENSP00000482543.1;ENSP00000484723.1;ENSP00000485080.1;ENSP00000485713.1;ENSP00000485795.1;ENSP00000485886.1;ENSP00000486423.1;ENSP00000486781.1;ENSP00000487431.2;ENSP00000487462.1	ENST00000470753.1;ENST00000498737.8;ENST00000605916.1;ENST00000605927.3;ENST00000607132.1;ENST00000610887.2;ENST00000617763.1;ENST00000627617.1;ENST00000628004.1;ENST00000628198.1;ENST00000628740.2;ENST00000630201.4;ENST00000630511.1;ENST00000630971.2			NDUFA6		5XTB;5XTD;5XTH;5XTI	A0A2Y9D025_HUMAN;NDUA6_HUMAN;R4GN43_HUMAN	Color2 [A=255, R=169, G=169, B=169]	1	4	+	aerobic electron transport chain;aerobic respiration;aromatic compound biosynthetic process;ATP biosynthetic process;ATP metabolic process;biosynthetic process;carbohydrate derivative biosynthetic process;carbohydrate derivative metabolic process;cellular aromatic compound metabolic process;cellular biosynthetic process;cellular component assembly;cellular component organization;cellular componen…	active transmembrane transporter activity;catalytic activity;electron transfer activity;NAD(P)H dehydrogenase (quinone) activity;NADH dehydrogenase (quinone) activity;NADH dehydrogenase (ubiquinone) activity;NADH dehydrogenase activity;oxidoreductase activity;oxidoreductase activity, acting on NAD(P)H;oxidoreductase activity, acting on NAD(P)H, quinone or similar compound as acceptor;oxidoreducti…	catalytic complex;cellular anatomical entity;inner mitochondrial membrane protein complex;membrane;membrane protein complex;mitochondrial inner membrane;mitochondrial membrane;mitochondrial protein-containing complex;mitochondrial respiratory chain complex I;NADH dehydrogenase complex;organelle inner membrane;organelle membrane;oxidoreductase complex;protein-containing complex;respiratory chain c…	biosynthetic process;carbohydrate derivative metabolic process;cellular aromatic compound metabolic process;cellular component assembly;cellular component organization;cellular component organization or biogenesis;cellular nitrogen compound metabolic process;cellular process;cellular respiration;electron transport chain;generation of precursor metabolites and energy;heterocycle metabolic process;…	catalytic complex;cellular anatomical entity;membrane;membrane protein complex;NADH dehydrogenase complex;oxidoreductase complex;protein-containing complex	Alzheimer's disease;Huntington's disease;Oxidative phosphorylation;Parkinson's disease	Complex1_LYR	BENPORATH_MYC_MAX_TARGETS;BERENJENO_TRANSFORMED_BY_RHOA_DN;BROWNE_HCMV_INFECTION_48HR_DN;CLAUS_PGR_POSITIVE_MENINGIOMA_UP;DANG_BOUND_BY_MYC;GRYDER_PAX3FOXO1_ENHANCERS_IN_TADS;HAN_SATB1_TARGETS_UP;HUANG_GATA2_TARGETS_UP;JOHNSTONE_PARVB_TARGETS_3_DN;KEGG_ALZHEIMERS_DISEASE;KEGG_HUNTINGTONS_DISEASE;KEGG_MEDICUS_REFERENCE_ELECTRON_TRANSFER_IN_COMPLEX_I;KEGG_MEDICUS_REFERENCE_MITOCHONDRIAL_COMPLEX_UCP…	3D-structure;Diseasevariant;Electrontransport;Membrane;Mitochondrion;Mitochondrioninnermembrane;Phosphoprotein;Primarymitochondrialdisease;Proteomicsidentification;Referenceproteome;Respiratorychain;Transport	Respiratory chain complex I (early intermediate NDUFAF1 assembly), mitochondrial;Respiratory chain complex I (gamma subunit) mitochondrial;Respiratory chain complex I (holoenzyme), mitochondrial;Respiratory chain complex I (intermediate VII/650kD), mitochondrial;Respiratory chain complex I (intermediate), mitochondrial	GO:0006091;GO:0006120;GO:0006139;GO:0006163;GO:0006164;GO:0006725;GO:0006753;GO:0006754;GO:0006793;GO:0006796;GO:0006807;GO:0006950;GO:0006979;GO:0008152;GO:0009058;GO:0009060;GO:0009117;GO:0009141;GO:0009142;GO:0009144;GO:0009145;GO:0009150;GO:0009152;GO:0009165;GO:0009199;GO:0009201;GO:0009205;GO:0009206;GO:0009259;GO:0009260;GO:0009987;GO:0010257;GO:0015980;GO:0015986;GO:0016043;GO:0018130;GO:…	GO:0003824;GO:0003954;GO:0003955;GO:0005215;GO:0008137;GO:0009055;GO:0015399;GO:0015453;GO:0016491;GO:0016651;GO:0016655;GO:0022804;GO:0022857;GO:0050136	GO:0005743;GO:0005747;GO:0016020;GO:0019866;GO:0030964;GO:0031090;GO:0031966;GO:0032991;GO:0045271;GO:0098796;GO:0098798;GO:0098800;GO:0098803;GO:0110165;GO:1902494;GO:1902495;GO:1990204;GO:1990351	GO:0006091;GO:0006139;GO:0006725;GO:0006793;GO:0006807;GO:0006950;GO:0006979;GO:0008152;GO:0009058;GO:0009117;GO:0009987;GO:0016043;GO:0022607;GO:0022900;GO:0034641;GO:0044238;GO:0044281;GO:0045333;GO:0046483;GO:0050896;GO:0055086;GO:0065003;GO:0071840;GO:1901135	GO:0016020;GO:0030964;GO:0032991;GO:0098796;GO:0110165;GO:1902494;GO:1990204	IPR008011;IPR016488;IPR045299	Complex1_LYR_dom;Complex1_LYR_NDUFA6_LYRM6;NADH_Ub_cplx-1_asu_su-6	ko00190;ko05010;ko05012;ko05016	602138;618253					NADH dehydrogenase [ubiquinone] 1 alpha subcomplex subunit 6	R-HSA-611105;R-HSA-6799198
+	1.24842	1.15093	A0A2Z6ATB6;Q16643;Q16643-3;Q16643-2;B3KSQ7;B7Z2Z0;D6R9Q9;D6RFI1;D6RCR4	Drebrin	618	DBN1	A0A2Z6ATB6;Q16643;Q16643-3;Q16643-2;B3KSQ7	AAAPQAWAGPMEEPPQAQAPPR;AGVSFSGHR;ALDEVTSSQPPPLPPPPPPAQETQEPSPILDSEETR;DSQAALPK;EDENAEPVGTTYQK;EESAADWALYTYEDGSDDLK;EGTQASEGYFSQSQEEEFAQSEELCAK;EQFWEQAK;EQSIFGDHR;EQSIFGDHRDEEEETHMK;KSESEVEEAAAIIAQRPDNPR;LAASGEGGLQELSGHFENQK;LELLAAYEEVIR;LREDENAEPVGTTYQK;LSSPVLHR;MAPTPIPTR;QQTLEAEEAK;SESEVEEAAAIIAQR;SESEVEEAAAIIAQRPDNPR;SPSDSSTASTPVAEQIER;TDAAVEMK;VASASAGSCDVPSPFNHR;VMYGFCSVK;YVLINWVGEDVPDAR	ENSG00000113758.14	ENSP00000292385.5;ENSP00000308532.5;ENSP00000377195.1;ENSP00000421465.1;ENSP00000423208.1;ENSP00000425546.1	ENST00000292385.9;ENST00000309007.9;ENST00000393565.6;ENST00000506117.5;ENST00000512501.1;ENST00000514833.1			DBN1		5Y1Z;5ZZ9	A0A2Z6ATB6_HUMAN;B3KSQ7_HUMAN;B7Z2Z0_HUMAN;D6R9Q9_HUMAN;D6RCR4_HUMAN;D6RFI1_HUMAN;DREB_HUMAN	Color2 [A=255, R=169, G=169, B=169]	1	4	+	actin filament organization;anatomical structure development;biological regulation;cell communication;cell communication by chemical coupling;cell communication by electrical coupling;cell differentiation;cell population proliferation;cellular component organization;cellular component organization or biogenesis;cellular developmental process;cellular process;chordate embryonic development;cytopla…	actin binding;binding;cadherin binding;cell adhesion molecule binding;cytoskeletal protein binding;profilin binding;protein binding	actin cytoskeleton;actomyosin;anchoring junction;cell junction;cell projection;cell-cell junction;cellular anatomical entity;cortical cytoskeleton;cytoplasm;cytoskeleton;cytosol;cytosolic region;dendrite;gap junction;glutamatergic synapse;growth cone;intracellular non-membrane-bounded organelle;intracellular organelle;membrane;neuron projection;non-membrane-bounded organelle;organelle;plasma memb…	anatomical structure development;biological regulation;cell communication;cell differentiation;cell population proliferation;cellular component organization;cellular component organization or biogenesis;cellular process;developmental process;embryo development;localization;modulation of chemical synaptic transmission;multicellular organism development;multicellular organismal process;regulation o…	cell junction;cell projection;cellular anatomical entity;cytoplasm;cytoskeleton;cytosol;glutamatergic synapse;intracellular non-membrane-bounded organelle;intracellular organelle;membrane;neuron projection;non-membrane-bounded organelle;organelle;postsynaptic cytosol;postsynaptic density;postsynaptic membrane;postsynaptic specialization;site of polarized growth;synapse;synaptic membrane		Cofilin_ADF	BORCZUK_MALIGNANT_MESOTHELIOMA_UP;CARRILLOREIXACH_HEPATOBLASTOMA_VS_NORMAL_UP;CHIANG_LIVER_CANCER_SUBCLASS_PROLIFERATION_UP;DEBIASI_APOPTOSIS_BY_REOVIRUS_INFECTION_DN;DELASERNA_MYOD_TARGETS_UP;DUTERTRE_ESTRADIOL_RESPONSE_24HR_DN;FRASOR_RESPONSE_TO_ESTRADIOL_DN;FUJII_YBX1_TARGETS_DN;GOBERT_OLIGODENDROCYTE_DIFFERENTIATION_DN;GRAESSMANN_APOPTOSIS_BY_DOXORUBICIN_DN;GRAESSMANN_RESPONSE_TO_MC_AND_DOXOR…	3D-structure;Acetylation;Actin-binding;Alternativesplicing;Alzheimerdisease;Amyloidosis;Celljunction;Cellprojection;Cytoplasm;Developmentalprotein;Differentiation;Directproteinsequencing;Neurodegeneration;Neurogenesis;Phosphoprotein;Proteomicsidentification;Referenceproteome		GO:0001701;GO:0007015;GO:0007154;GO:0007275;GO:0008283;GO:0009790;GO:0009792;GO:0009987;GO:0010643;GO:0010644;GO:0010646;GO:0010720;GO:0010770;GO:0010975;GO:0010976;GO:0016043;GO:0022008;GO:0022603;GO:0022604;GO:0023051;GO:0030154;GO:0031344;GO:0031346;GO:0031915;GO:0032501;GO:0032502;GO:0032507;GO:0032879;GO:0043009;GO:0045185;GO:0045595;GO:0045597;GO:0048167;GO:0048168;GO:0048518;GO:0048522;GO:…	GO:0003779;GO:0005488;GO:0005515;GO:0005522;GO:0008092;GO:0045296;GO:0050839	GO:0005737;GO:0005829;GO:0005856;GO:0005911;GO:0005921;GO:0014069;GO:0015629;GO:0016020;GO:0030054;GO:0030425;GO:0030426;GO:0030427;GO:0030863;GO:0042641;GO:0042995;GO:0043005;GO:0043226;GO:0043228;GO:0043229;GO:0043232;GO:0045202;GO:0045211;GO:0070161;GO:0097060;GO:0098590;GO:0098978;GO:0099522;GO:0099524;GO:0099572;GO:0110165;GO:0120025	GO:0007154;GO:0007275;GO:0008283;GO:0009790;GO:0009987;GO:0016043;GO:0030154;GO:0032501;GO:0032502;GO:0048856;GO:0050789;GO:0050804;GO:0050807;GO:0051179;GO:0065007;GO:0065008;GO:0071840;GO:0099175	GO:0005737;GO:0005829;GO:0005856;GO:0014069;GO:0016020;GO:0030054;GO:0030427;GO:0042995;GO:0043005;GO:0043226;GO:0043228;GO:0043229;GO:0043232;GO:0045202;GO:0045211;GO:0097060;GO:0098978;GO:0099524;GO:0099572;GO:0110165	IPR002108;IPR029006	ADF-H;ADF-H/Gelsolin-like_dom_sf		104300;126660			PS51263	ADF_H	Drebrin	R-HSA-9013405;R-HSA-9013407;R-HSA-9013418;R-HSA-9013422		SM00102	ADF
+	2.49619	3.24065	A0A384MDM4;P35555;H0YND0;A0A6I8PL22;Q75N88;B4E3I6;Q9NP01;Q59HB9;F6U495;Q75N89;A0A6M3WJI3;A0A1B1PFX5	Fibrillin-1	623	FBN1	A0A384MDM4;P35555;H0YND0;A0A6I8PL22;Q75N88	ACEDIDECSLPNICVFGTCHNLPGLFR;AGYQSTLTR;ASCCCSLGK;AWGHPCEMCPAQPHPCR;AWNKPCEQCPIPSTDEFATLCGSQR;CACTYGFTGPQCER;CDEGYESGFMMMK;CDSGFALDSEER;CECDMGFVPSADGK;CECEIGYELDR;CECFPGLAVGLDGR;CECPVGFFYNDK;CEDIDECSTIPGICEGGECTNTVSSYFCK;CEININGATLK;CICKPGFQLASDGR;CICNSGYEVDSTGK;CICPPGYSLQNEK;CIDVRPGYCYTALTNGR;CLCPEGFSLSSSGR;CLCYDGFMASEDMK;CPPGFTQHHTSCIDNNECTSDINLCGSK;CPPGFYTSPDGTR;CPTGYYLNEDTR;CPVGYVLR;CQCPSGMTLDA…	ENSG00000166147.15	ENSP00000325527.5;ENSP00000440294.2;ENSP00000453958.1;ENSP00000501333.1	ENST00000316623.10;ENST00000537463.6;ENST00000559133.5;ENST00000674301.1			FBN1		1APJ;1EMN;1EMO;1LMJ;1UZJ;1UZK;1UZP;1UZQ;2M74;2W86;5MS9	A0A1B1PFX5_HUMAN;A0A384MDM4_HUMAN;A0A6I8PL22_HUMAN;A0A6M3WJI3_HUMAN;B4E3I6_HUMAN;F6U495_HUMAN;FBN1_HUMAN;H0YND0_HUMAN;Q59HB9_HUMAN;Q75N88_HUMAN;Q75N89_HUMAN;Q9NP01_HUMAN	Color2 [A=255, R=169, G=169, B=169]	1	4	+	anatomical structure development;anatomical structure morphogenesis;animal organ development;animal organ morphogenesis;biological regulation;camera-type eye development;cell adhesion;cell adhesion mediated by integrin;cellular process;cellular response to chemical stimulus;cellular response to endogenous stimulus;cellular response to growth factor stimulus;cellular response to hormone stimulus;c…	binding;calcium ion binding;carbohydrate derivative binding;cation binding;cell adhesion molecule binding;extracellular matrix constituent conferring elasticity;extracellular matrix structural constituent;glycosaminoglycan binding;heparin binding;hormone activity;identical protein binding;integrin binding;ion binding;metal ion binding;molecular function activator activity;molecular function regul…	basement membrane;cellular anatomical entity;collagen-containing extracellular matrix;endoplasmic reticulum lumen;external encapsulating structure;extracellular matrix;extracellular region;extracellular space;intracellular organelle lumen;membrane-enclosed lumen;microfibril;organelle lumen;supramolecular complex;supramolecular fiber;supramolecular polymer	anatomical structure development;biological regulation;cell adhesion;cellular process;developmental process;localization;regulation of biological process;response to chemical;response to endogenous stimulus;response to stimulus;sensory organ development;system development	cellular anatomical entity;external encapsulating structure;extracellular matrix;extracellular region;extracellular space;organelle lumen		cEGF;EGF_3;EGF_CA;Fibrillin_U_N;FXa_inhibition;TB	ANASTASSIOU_MULTICANCER_INVASIVENESS_SIGNATURE;BANDRES_RESPONSE_TO_CARMUSTIN_MGMT_48HR_DN;BANDRES_RESPONSE_TO_CARMUSTIN_WITHOUT_MGMT_48HR_DN;BASAKI_YBX1_TARGETS_UP;BENPORATH_ES_WITH_H3K27ME3;BENPORATH_SUZ12_TARGETS;BLALOCK_ALZHEIMERS_DISEASE_INCIPIENT_UP;BLALOCK_ALZHEIMERS_DISEASE_UP;BOQUEST_STEM_CELL_UP;BROWNE_HCMV_INFECTION_24HR_DN;BURTON_ADIPOGENESIS_7;BUYTAERT_PHOTODYNAMIC_THERAPY_STRESS_DN;C…	3D-structure;Aorticaneurysm;Calcium;Directproteinsequencing;Diseasevariant;Disulfidebond;Dwarfism;EGF-likedomain;Extracellularmatrix;Glycoprotein;Heparin-binding;Hormone;Phosphoprotein;Proteomicsidentification;Referenceproteome;Repeat;Secreted;Signal	ELN-FBLN2-FBN1 complex;ELN-FBLN5-FBN1 complex	GO:0001501;GO:0001654;GO:0001656;GO:0001822;GO:0002682;GO:0002683;GO:0002761;GO:0002762;GO:0007155;GO:0007423;GO:0007507;GO:0009653;GO:0009719;GO:0009725;GO:0009887;GO:0009966;GO:0009968;GO:0009987;GO:0010033;GO:0010243;GO:0010646;GO:0010648;GO:0010721;GO:0017015;GO:0023051;GO:0023057;GO:0030510;GO:0030512;GO:0030514;GO:0032502;GO:0032870;GO:0033627;GO:0035581;GO:0035582;GO:0035583;GO:0042221;GO:…	GO:0005102;GO:0005178;GO:0005179;GO:0005198;GO:0005201;GO:0005488;GO:0005509;GO:0005515;GO:0005539;GO:0008201;GO:0030023;GO:0030545;GO:0030546;GO:0042802;GO:0043167;GO:0043169;GO:0044877;GO:0046872;GO:0048018;GO:0050839;GO:0097367;GO:0097493;GO:0098772;GO:0140677;GO:1901681	GO:0001527;GO:0005576;GO:0005604;GO:0005615;GO:0005788;GO:0030312;GO:0031012;GO:0031974;GO:0043233;GO:0062023;GO:0070013;GO:0099080;GO:0099081;GO:0099512;GO:0110165	GO:0007155;GO:0007423;GO:0009719;GO:0009987;GO:0032502;GO:0042221;GO:0048731;GO:0048856;GO:0050789;GO:0050896;GO:0051179;GO:0065007	GO:0005576;GO:0005615;GO:0030312;GO:0031012;GO:0043233;GO:0110165	IPR000152;IPR000742;IPR001881;IPR009030;IPR017878;IPR018097;IPR024731;IPR026823;IPR036773;IPR040872	cEGF;EGF_Ca-bd_CS;EGF_dom;EGF-like_Ca-bd_dom;EGF-like_dom;EGF-type_Asp/Asn_hydroxyl_site;Fibrillin_U_N;Growth_fac_rcpt_cys_sf;TB_dom;TB_dom_sf		102370;129600;134797;154700;184900;604308;608328;614185;616914			PS00010;PS00022;PS01186;PS01187;PS50026;PS51364	ASX_HYDROXYL;EGF_1;EGF_2;EGF_3;EGF_CA;TB	Asprosin;Fibrillin-1	R-HSA-1474228;R-HSA-1566948;R-HSA-2129379;R-HSA-216083;R-HSA-2173789;R-HSA-381426;R-HSA-8957275		SM00179;SM00181	EGF;EGF_CA
+	3.1492	3.22272	A0A384MDP3;P12110;P12110-3;P12110-2;Q9BUM6;Q7LCA7;Q6FHW5;H7C0M5;C9JH44	Collagen alpha-2(VI) chain	624	COL6A2	A0A384MDP3;P12110;P12110-3;P12110-2;Q9BUM6	DDDLNLR;DDDPLNAR;DIASTPHELYR;DVTVTAIGIGDMFHEK;DYDSLAQPGFFDR;FVEQVAR;GPDGYPGEAGSPGER;GPQGALGEPGK;GVPGPEGEPGPPGDPGLTECDVMTYVR;HEAYGECYK;HESENLYSIACDKPQQVR;IDSLSSFK;LFAVAPNQNLK;LGEQNFHK;NDYATMLPDSTEIDQDTINR;NFVINVVNR;NLEWIAGGTWTPSALK;NLQGISSFR;PGFSYPGPR;PVDIVFLLDGSER;QGDPGIEGPIGFPGPK;RDDDPLNAR;RFVEQVAR;VFAVVITDGR;VGVVQYSHEGTFEAIQLDDER;YGGLHFSDQVEVFSPPGSDR	ENSG00000142173.17	ENSP00000300527.4;ENSP00000380870.1;ENSP00000387115.1;ENSP00000390418.1;ENSP00000395751.1	ENST00000300527.9;ENST00000397763.6;ENST00000409416.6;ENST00000413758.1;ENST00000436769.5			COL6A2			A0A384MDP3_HUMAN;C9JH44_HUMAN;CO6A2_HUMAN;H7C0M5_HUMAN;Q6FHW5_HUMAN;Q7LCA7_HUMAN;Q9BUM6_HUMAN	Color2 [A=255, R=169, G=169, B=169]	1	4	+	cell adhesion;cellular process;response to carbohydrate;response to chemical;response to glucose;response to hexose;response to monosaccharide;response to organic substance;response to oxygen-containing compound;response to stimulus	binding;collagen binding;extracellular matrix structural constituent;extracellular matrix structural constituent conferring tensile strength;protein-containing complex binding;structural molecule activity	cellular anatomical entity;collagen trimer;collagen-containing extracellular matrix;endoplasmic reticulum lumen;external encapsulating structure;extracellular exosome;extracellular matrix;extracellular membrane-bounded organelle;extracellular organelle;extracellular region;extracellular space;extracellular vesicle;intracellular organelle lumen;membrane;membrane-bounded organelle;membrane-enclosed…	cell adhesion;cellular process;response to chemical;response to stimulus	cellular anatomical entity;external encapsulating structure;extracellular matrix;extracellular organelle;extracellular region;extracellular space;membrane;organelle;organelle lumen;plasma membrane;protein-containing complex;vesicle	ECM-receptor interaction;Focal adhesion;Protein digestion and absorption	Collagen;VWA	ANASTASSIOU_MULTICANCER_INVASIVENESS_SIGNATURE;BERENJENO_TRANSFORMED_BY_RHOA_DN;BLALOCK_ALZHEIMERS_DISEASE_UP;BOQUEST_STEM_CELL_UP;BROWNE_HCMV_INFECTION_18HR_DN;BROWNE_HCMV_INFECTION_30MIN_UP;BROWNE_HCMV_INFECTION_48HR_DN;BURTON_ADIPOGENESIS_4;CHARAFE_BREAST_CANCER_BASAL_VS_MESENCHYMAL_DN;CHARAFE_BREAST_CANCER_LUMINAL_VS_MESENCHYMAL_DN;CHICAS_RB1_TARGETS_CONFLUENT;CHICAS_RB1_TARGETS_SENESCENT;CLA…	Alternativesplicing;Celladhesion;Collagen;Congenitalmusculardystrophy;Directproteinsequencing;Diseasevariant;Extracellularmatrix;Glycoprotein;Hydroxylation;Limb-girdlemusculardystrophy;Membrane;Phosphoprotein;Proteomicsidentification;Referenceproteome;Repeat;Secreted;Signal		GO:0007155;GO:0009743;GO:0009746;GO:0009749;GO:0009987;GO:0010033;GO:0034284;GO:0042221;GO:0050896;GO:1901700	GO:0005198;GO:0005201;GO:0005488;GO:0005518;GO:0030020;GO:0044877	GO:0005576;GO:0005581;GO:0005615;GO:0005788;GO:0005886;GO:0016020;GO:0030312;GO:0031012;GO:0031974;GO:0031982;GO:0032991;GO:0042383;GO:0043226;GO:0043227;GO:0043230;GO:0043233;GO:0062023;GO:0065010;GO:0070013;GO:0070062;GO:0110165;GO:1903561	GO:0007155;GO:0009987;GO:0042221;GO:0050896	GO:0005576;GO:0005615;GO:0005886;GO:0016020;GO:0030312;GO:0031012;GO:0031982;GO:0032991;GO:0043226;GO:0043230;GO:0043233;GO:0110165	IPR002035;IPR008160;IPR036465	Collagen;VWF_A;vWFA_dom_sf	ko04510;ko04512;ko04974	120240;158810;254090;255600	PR00453	VWFADOMAIN	PS50234	VWFA	Collagen alpha-2(VI) chain;VWFA domain-containing protein	R-HSA-1442490;R-HSA-1650814;R-HSA-186797;R-HSA-2022090;R-HSA-216083;R-HSA-3000178;R-HSA-419037;R-HSA-8948216		SM00327	VWA
+	2.53474	3.0852	A0A384MDU2;A0A0S2Z3H5;P08123;A0A0S2Z3K0;B4DN66;Q75N18;B4DTF5;Q2V4X9	Collagen alpha-2(I) chain	631	COL1A2	A0A384MDU2;A0A0S2Z3H5;P08123	AGVMGPPGSR;DGNPGNDGPPGR;DYEVDATLK;EGPVGLPGIDGR;EGPVGLPGIDGRPGPIGPAGAR;GAAGLPGVAGAPGLPGPR;GAPGAVGAPGPAGATGDR;GAPGAVGAPGPAGATGDRGEAGAAGPAGPAGPR;GAPGPDGNNGAQGPPGPQGVQGGK;GAPGPDGNNGAQGPPGPQGVQGGKGEQGPAGPPGFQGLPGPSGPAGEVGK;GASGPAGVR;GASGPAGVRGPNGDAGRPGEPGLMGPR;GDGGPPGMTGFPGAAGR;GDQGPVGR;GEAGAAGPAGPAGPR;GENGVVGPTGPVGAAGPAGPNGPPGPAGSR;GEPGAPGENGTPGQTGAR;GEPGNIGFPGPK;GEPGNIGFPGPKGPTGDPGK;GEPGSAGPQGPPGPSG…	ENSG00000164692.19	ENSP00000297268.6	ENST00000297268.11			COL1A2;COL2A1		5CTD;5CTI;5CVA;6JEC	A0A0S2Z3H5_HUMAN;A0A0S2Z3K0_HUMAN;A0A384MDU2_HUMAN;B4DN66_HUMAN;B4DTF5_HUMAN;CO1A2_HUMAN;Q2V4X9_HUMAN;Q75N18_HUMAN	Color2 [A=255, R=169, G=169, B=169]	1	4	+	anatomical structure development;anatomical structure morphogenesis;animal organ morphogenesis;biological regulation;biomineral tissue development;blood vessel development;bone mineralization;cell surface receptor signaling pathway;cellular component assembly;cellular component organization;cellular component organization or biogenesis;cellular process;cellular response to acid chemical;cellular …	binding;cation binding;enzyme binding;extracellular matrix structural constituent;extracellular matrix structural constituent conferring tensile strength;growth factor binding;identical protein binding;ion binding;metal ion binding;molecular adaptor activity;platelet-derived growth factor binding;protease binding;protein binding;protein-macromolecule adaptor activity;SMAD binding;structural molec…	cellular anatomical entity;collagen trimer;collagen type I trimer;collagen-containing extracellular matrix;endoplasmic reticulum lumen;external encapsulating structure;extracellular exosome;extracellular matrix;extracellular membrane-bounded organelle;extracellular organelle;extracellular region;extracellular space;extracellular vesicle;fibrillar collagen trimer;intracellular organelle lumen;memb…	anatomical structure development;biological regulation;cell surface receptor signaling pathway;cellular component assembly;cellular component organization;cellular component organization or biogenesis;cellular process;developmental process;external encapsulating structure organization;extracellular matrix organization;extracellular structure organization;intracellular signal transduction;metaboli…	cellular anatomical entity;external encapsulating structure;extracellular matrix;extracellular organelle;extracellular region;extracellular space;organelle;organelle lumen;protein-containing complex;vesicle	Amoebiasis;ECM-receptor interaction;Focal adhesion;Protein digestion and absorption	COLFI;Collagen	ACEVEDO_LIVER_CANCER_UP;ACEVEDO_LIVER_CANCER_WITH_H3K27ME3_UP;ANASTASSIOU_MULTICANCER_INVASIVENESS_SIGNATURE;ANDERSEN_CHOLANGIOCARCINOMA_CLASS2;BENPORATH_EED_TARGETS;BENPORATH_ES_WITH_H3K27ME3;BENPORATH_PRC2_TARGETS;BENPORATH_SUZ12_TARGETS;BERENJENO_TRANSFORMED_BY_RHOA_DN;BILANGES_SERUM_SENSITIVE_VIA_TSC2;BLALOCK_ALZHEIMERS_DISEASE_UP;BLANCO_MELO_COVID19_SARS_COV_2_INFECTION_A594_ACE2_EXPRESSING_…	3D-structure;Calcium;Chromosomalrearrangement;Collagen;Directproteinsequencing;Diseasevariant;Disulfidebond;Dwarfism;Ehlers-Danlossyndrome;Extracellularmatrix;Glycoprotein;Hydroxylation;Metal-binding;Osteogenesisimperfecta;Pyrrolidonecarboxylicacid;Referenceproteome;Repeat;Secreted;Signal		GO:0001101;GO:0001501;GO:0001568;GO:0007165;GO:0007166;GO:0007167;GO:0007178;GO:0007179;GO:0007264;GO:0007265;GO:0007266;GO:0008152;GO:0008217;GO:0009653;GO:0009719;GO:0009887;GO:0009888;GO:0009987;GO:0010033;GO:0010243;GO:0016043;GO:0022607;GO:0030198;GO:0030199;GO:0030282;GO:0031214;GO:0032502;GO:0032963;GO:0035556;GO:0042221;GO:0042476;GO:0043062;GO:0043200;GO:0043589;GO:0043933;GO:0045229;GO:…	GO:0002020;GO:0005198;GO:0005201;GO:0005488;GO:0005515;GO:0019838;GO:0019899;GO:0030020;GO:0030674;GO:0042802;GO:0043167;GO:0043169;GO:0046332;GO:0046872;GO:0048407;GO:0060090	GO:0005576;GO:0005581;GO:0005583;GO:0005584;GO:0005615;GO:0005788;GO:0030312;GO:0031012;GO:0031974;GO:0031982;GO:0032991;GO:0043226;GO:0043227;GO:0043230;GO:0043233;GO:0062023;GO:0065010;GO:0070013;GO:0070062;GO:0110165;GO:1903561	GO:0007165;GO:0007166;GO:0008152;GO:0009719;GO:0009987;GO:0016043;GO:0022607;GO:0030198;GO:0032502;GO:0035556;GO:0042221;GO:0043062;GO:0045229;GO:0048731;GO:0048856;GO:0050789;GO:0050896;GO:0065003;GO:0065007;GO:0065008;GO:0071840	GO:0005576;GO:0005615;GO:0030312;GO:0031012;GO:0031982;GO:0032991;GO:0043226;GO:0043230;GO:0043233;GO:0110165	IPR000885;IPR008160	Collagen;Fib_collagen_C	ko04510;ko04512;ko04974;ko05146	120160;166200;166210;166220;225320;259420;617821;619120			PS51461	NC1_FIB	Collagen alpha-2(I) chain	R-HSA-114604;R-HSA-1442490;R-HSA-1474244;R-HSA-1650814;R-HSA-198933;R-HSA-2022090;R-HSA-202733;R-HSA-216083;R-HSA-2173796;R-HSA-2214320;R-HSA-2243919;R-HSA-3000170;R-HSA-3000171;R-HSA-3000178;R-HSA-3000480;R-HSA-430116;R-HSA-6785807;R-HSA-75892;R-HSA-76009;R-HSA-8874081;R-HSA-8948216		SM00038	COLFI
+	1.30707	2.256	Q13561-2;Q13561-3;Q13561;Q53H88;V9HW58;A0A384MDU9;A0A7I2V4Y9;A0A7I2V4H4;B3KTX4;A8K8J9;F8W1I6;H0YI98;A0A7I2V390;F8VW18;F8VRV7;H0YHL1;A0A7I2V5R4;A0A7I2V2Z2;F8W0U6	Dynactin subunit 2	632	DCTN2	Q13561-2;Q13561-3;Q13561;Q53H88;V9HW58;A0A384MDU9;A0A7I2V4Y9;A0A7I2V4H4;B3KTX4;A8K8J9;F8W1I6;H0YI98;A0A7I2V390;F8VW18	DNTTLLTQVQTTMR;ENLATVEGNFASIDER;LLGPDAAINLTDPDGALAK;LLHEVQELTTEVEK;LTELETAVR;LTPVLLAK;QQLVASHLEK;TGYESGEYEMLGEGLGVK;VHQLYETIQR;VSALDLAVLDQVEAR;WSPIASTLPELVQR;YADLPGIAR	ENSG00000175203.17	ENSP00000408910.3;ENSP00000439376.2;ENSP00000446964.1;ENSP00000447308.1;ENSP00000447553.1;ENSP00000447824.1;ENSP00000448606.1;ENSP00000448937.1;ENSP00000449855.1;ENSP00000503193.1;ENSP00000503317.1;ENSP00000504083.1;ENSP00000504233.1;ENSP00000504380.1;ENSP00000504734.1	ENST00000434715.7;ENST00000543672.6;ENST00000546670.5;ENST00000546758.5;ENST00000548249.6;ENST00000549394.5;ENST00000550086.5;ENST00000550201.5;ENST00000550954.5;ENST00000551611.6;ENST00000678247.1;ENST00000678322.1;ENST00000678505.1;ENST00000678521.1;ENST00000678653.1			DCTN2;HEL-S-77			A0A384MDU9_HUMAN;A0A7I2V2Z2_HUMAN;A0A7I2V390_HUMAN;A0A7I2V4H4_HUMAN;A0A7I2V4Y9_HUMAN;A0A7I2V5R4_HUMAN;A8K8J9_HUMAN;B3KTX4_HUMAN;DCTN2_HUMAN;F8VRV7_HUMAN;F8VW18_HUMAN;F8W0U6_HUMAN;F8W1I6_HUMAN;H0YHL1_HUMAN;H0YI98_HUMAN;Q53H88_HUMAN;V9HW58_HUMAN	Color2 [A=255, R=169, G=169, B=169]	1	4	+	cell cycle process;cellular component organization;cellular component organization or biogenesis;cellular localization;cellular macromolecule localization;cellular process;chromosome localization;cytoskeleton organization;establishment of chromosome localization;establishment of localization;establishment of localization in cell;establishment of melanosome localization;establishment of organelle …	binding;cytoskeletal protein binding;enzyme binding;identical protein binding;kinase binding;protein binding;protein kinase binding;protein-containing complex binding;spectrin binding	catalytic complex;cellular anatomical entity;centrosome;cytoplasm;cytosol;dynactin complex;dynein complex;extracellular exosome;extracellular membrane-bounded organelle;extracellular organelle;extracellular vesicle;growth cone;intracellular non-membrane-bounded organelle;intracellular organelle;kinetochore;membrane;membrane-bounded organelle;microtubule;microtubule associated complex;microtubule …	cellular component organization;cellular component organization or biogenesis;cellular localization;cellular process;cytoskeleton organization;establishment of localization;localization;macromolecule localization;microtubule cytoskeleton organization;microtubule-based process;organelle localization;organelle organization;protein localization;transport	catalytic complex;cellular anatomical entity;centrosome;cytoplasm;cytosol;extracellular organelle;intracellular non-membrane-bounded organelle;intracellular organelle;kinetochore;membrane;microtubule;microtubule organizing center;non-membrane-bounded organelle;organelle;protein-containing complex;site of polarized growth;vesicle	Huntington's disease;Vasopressin-regulated water reabsorption	Dynamitin	AIYAR_COBRA1_TARGETS_DN;BERENJENO_TRANSFORMED_BY_RHOA_DN;BLALOCK_ALZHEIMERS_DISEASE_DN;CREIGHTON_ENDOCRINE_THERAPY_RESISTANCE_2;HOSHIDA_LIVER_CANCER_SUBCLASS_S1;HOUNKPE_HOUSEKEEPING_GENES;HSIAO_HOUSEKEEPING_GENES;KEGG_HUNTINGTONS_DISEASE;KEGG_MEDICUS_REFERENCE_DYNEIN_RECRUITMENT_TO_THE_KINETOCHORE;KEGG_MEDICUS_REFERENCE_RAB7_REGULATED_MICROTUBULE_MINUS_END_DIRECTED_TRANSPORT;KEGG_MEDICUS_REFERENC…	Acetylation;Alternativesplicing;Coiledcoil;Cytoplasm;Cytoskeleton;Directproteinsequencing;Dynein;Membrane;Microtubule;Phosphoprotein;Proteomicsidentification;Referenceproteome		GO:0000226;GO:0006810;GO:0006996;GO:0007010;GO:0007017;GO:0007051;GO:0007052;GO:0007080;GO:0008104;GO:0009987;GO:0016043;GO:0022402;GO:0032400;GO:0032401;GO:0032402;GO:0033036;GO:0033365;GO:0044380;GO:0050000;GO:0051179;GO:0051234;GO:0051303;GO:0051310;GO:0051640;GO:0051641;GO:0051648;GO:0051649;GO:0051650;GO:0051656;GO:0051875;GO:0051904;GO:0051905;GO:0070727;GO:0071539;GO:0071840;GO:0072698;GO:…	GO:0005488;GO:0005515;GO:0008092;GO:0019899;GO:0019900;GO:0019901;GO:0030507;GO:0042802;GO:0044877	GO:0000776;GO:0005737;GO:0005813;GO:0005815;GO:0005829;GO:0005869;GO:0005874;GO:0005875;GO:0016020;GO:0030286;GO:0030426;GO:0030427;GO:0031982;GO:0032991;GO:0043226;GO:0043227;GO:0043228;GO:0043229;GO:0043230;GO:0043232;GO:0065010;GO:0070062;GO:0099080;GO:0099081;GO:0099512;GO:0099513;GO:0110165;GO:1902494;GO:1903561	GO:0000226;GO:0006810;GO:0006996;GO:0007010;GO:0007017;GO:0008104;GO:0009987;GO:0016043;GO:0033036;GO:0051179;GO:0051234;GO:0051640;GO:0051641;GO:0071840	GO:0000776;GO:0005737;GO:0005813;GO:0005815;GO:0005829;GO:0005874;GO:0016020;GO:0030427;GO:0031982;GO:0032991;GO:0043226;GO:0043228;GO:0043229;GO:0043230;GO:0043232;GO:0110165;GO:1902494	IPR028133	Dynamitin	ko04962;ko05016	607376					Dynactin subunit 2	R-HSA-2132295;R-HSA-2565942;R-HSA-3371497;R-HSA-380259;R-HSA-380270;R-HSA-380284;R-HSA-380320;R-HSA-5620912;R-HSA-6807878;R-HSA-6811436;R-HSA-8854518
+	1.74014	0.803655	Q53H34;A0A384ME37;P40429;A0A7I2V2L9;Q9BSQ6;Q5QTS3;M0QYS1;A0A7I2V5L3;Q8J015;Q0VGL3;Q6NVV1;B4DNC8;M0QZU1;A0A096LPE0	60S ribosomal protein L13a	641	RPL13A	Q53H34;A0A384ME37;P40429;A0A7I2V2L9;Q9BSQ6;Q5QTS3;M0QYS1;A0A7I2V5L3;Q8J015;Q0VGL3	AEVQVLVLDGR;CEGINISGNFYR;IDKYTEVLK;KIDKYTEVLK;LAAIVAK;LAHEVGWK;MVVPAALK;VFDGIPPPYDK;VFDGIPPPYDKK;YQAVTATLEEK	ENSG00000142541.18	ENSP00000375730.4;ENSP00000470037.2;ENSP00000470768.1;ENSP00000477755.1;ENSP00000485546.1;ENSP00000502969.1;ENSP00000504662.1	ENST00000391857.9;ENST00000467825.2;ENST00000484279.5;ENST00000621674.4;ENST00000624069.3;ENST00000678510.1;ENST00000679106.1			RPL13A;RPL13AP3		4UG0;4V6X;5AJ0;5LKS;5T2C;6IP5;6IP6;6IP8;6LQM;6LSR;6LSS;6LU8;6OLE;6OLF;6OLG;6OLI;6OLZ;6OM0;6OM7;6QZP;6W6L;6XA1;6Y0G;6Y2L;6Y57;6Y6X;6Z6L;6Z6M;6Z6N;6ZM7;6ZME;6ZMI;6ZMO;7BHP;7F5S;7OW7;7QVP;7XNX;7XNY;8A3D;8FKP;8FKQ;8FKR;8FKS;8FKT;8FKU;8FKV;8FKW;8FKX;8FKY;8FKZ;8FL0;8FL2;8FL3;8FL4;8FL6;8FL7;8FL9;8FLA;8FLB;8FLC;8FLD;8FLE;8FLF;8G5Y;8G5Z;8G60;8G61;8G6J;8GLP	A0A096LPE0_HUMAN;A0A384ME37_HUMAN;A0A7I2V2L9_HUMAN;A0A7I2V5L3_HUMAN;B4DNC8_HUMAN;M0QYS1_HUMAN;M0QZU1_HUMAN;Q0VGL3_HUMAN;Q53H34_HUMAN;Q5QTS3_HUMAN;Q8J015_HUMAN;Q9BSQ6_HUMAN;R13P3_HUMAN;RL13A_HUMAN	Color2 [A=255, R=169, G=169, B=169]	1	4	+	amide biosynthetic process;amide metabolic process;anatomical structure morphogenesis;animal organ morphogenesis;biological regulation;biosynthetic process;cell chemotaxis;cell migration;cell motility;cellular biosynthetic process;cellular metabolic process;cellular nitrogen compound biosynthetic process;cellular nitrogen compound metabolic process;cellular process;cellular response to chemical s…	binding;mRNA binding;nucleic acid binding;organic cyclic compound binding;RNA binding;structural constituent of ribosome;structural molecule activity	anchoring junction;cell junction;cell-substrate junction;cellular anatomical entity;cytoplasm;cytosol;cytosolic large ribosomal subunit;cytosolic ribosome;focal adhesion;GAIT complex;intracellular membrane-bounded organelle;intracellular non-membrane-bounded organelle;intracellular organelle;large ribosomal subunit;membrane;membrane-bounded organelle;non-membrane-bounded organelle;nucleolus;nucle…	amide metabolic process;biological regulation;biosynthetic process;cell motility;cellular nitrogen compound metabolic process;cellular process;cytoplasmic translation;developmental process;homeostatic process;immune system process;locomotion;macromolecule biosynthetic process;macromolecule metabolic process;metabolic process;nitrogen compound metabolic process;peptide metabolic process;primary me…	cell junction;cellular anatomical entity;cytoplasm;cytosol;intracellular membrane-bounded organelle;intracellular non-membrane-bounded organelle;intracellular organelle;membrane;non-membrane-bounded organelle;nucleolus;nucleus;organelle;protein-containing complex;ribonucleoprotein complex;ribosome;synapse	Ribosome	Ribosomal_L13	ACEVEDO_LIVER_CANCER_UP;AGUIRRE_PANCREATIC_CANCER_COPY_NUMBER_UP;ANDERSEN_LIVER_CANCER_KRT19_UP;BARIS_THYROID_CANCER_DN;BENPORATH_CYCLING_GENES;BENPORATH_MYC_TARGETS_WITH_EBOX;BILANGES_SERUM_AND_RAPAMYCIN_SENSITIVE_GENES;BLALOCK_ALZHEIMERS_DISEASE_UP;CARRILLOREIXACH_HEPATOBLASTOMA_VS_NORMAL_UP;CAVARD_LIVER_CANCER_MALIGNANT_VS_BENIGN;CHNG_MULTIPLE_MYELOMA_HYPERPLOID_UP;DANG_BOUND_BY_MYC;DELACROIX_…	3D-structure;Acetylation;Citrullination;Cytoplasm;Directproteinsequencing;Phosphoprotein;Proteomicsidentification;Referenceproteome;Ribonucleoprotein;Ribosomalprotein;Translationregulation	60S ribosomal subunit, cytoplasmic;GAIT complex;Nop56p-associated pre-rRNA complex;Ribosome, cytoplasmic	GO:0002181;GO:0002237;GO:0002376;GO:0006412;GO:0006417;GO:0006446;GO:0006518;GO:0006807;GO:0006935;GO:0008152;GO:0009058;GO:0009059;GO:0009605;GO:0009607;GO:0009653;GO:0009887;GO:0009889;GO:0009890;GO:0009892;GO:0009987;GO:0010033;GO:0010468;GO:0010556;GO:0010558;GO:0010605;GO:0010608;GO:0010629;GO:0016477;GO:0017148;GO:0019222;GO:0019538;GO:0030595;GO:0031323;GO:0031324;GO:0031326;GO:0031327;GO:…	GO:0003676;GO:0003723;GO:0003729;GO:0003735;GO:0005198;GO:0005488;GO:0097159	GO:0005634;GO:0005730;GO:0005737;GO:0005829;GO:0005840;GO:0005925;GO:0015934;GO:0016020;GO:0022625;GO:0022626;GO:0030054;GO:0030055;GO:0032991;GO:0043226;GO:0043227;GO:0043228;GO:0043229;GO:0043231;GO:0043232;GO:0044391;GO:0045202;GO:0070161;GO:0097452;GO:0110165;GO:1990904	GO:0002181;GO:0002376;GO:0006412;GO:0006417;GO:0006518;GO:0006807;GO:0008152;GO:0009058;GO:0009059;GO:0009605;GO:0009607;GO:0009987;GO:0019222;GO:0019538;GO:0032502;GO:0034641;GO:0040011;GO:0042221;GO:0042592;GO:0043170;GO:0043603;GO:0044238;GO:0048870;GO:0050789;GO:0050896;GO:0065007	GO:0005634;GO:0005730;GO:0005737;GO:0005829;GO:0005840;GO:0016020;GO:0030054;GO:0032991;GO:0043226;GO:0043228;GO:0043229;GO:0043231;GO:0043232;GO:0045202;GO:0110165;GO:1990904	IPR005755;IPR005822;IPR023563;IPR036899	Ribosomal_uL13;Ribosomal_uL13_CS;Ribosomal_uL13_euk/arc;Ribosomal_uL13_sf	ko03010	619225			PS00783	RIBOSOMAL_L13	Large ribosomal subunit protein uL13;Putative ribosomal protein uL13-like	R-HSA-156827;R-HSA-156902;R-HSA-1799339;R-HSA-192823;R-HSA-2408557;R-HSA-6791226;R-HSA-72689;R-HSA-72706;R-HSA-72764;R-HSA-9010553;R-HSA-9633012;R-HSA-975956;R-HSA-975957
+	1.35697	1.49379	A0A384ME54;O94905;E5RHW4;E5RJ09;O94905-2;O94905-3	Erlin-2	643	ERLIN2	A0A384ME54;O94905;E5RHW4	ADAECYTAMK;DIPNMFMDSAGSVSK;IEEGHIGVYYR;ISEIEDAAFLAR;LALQQDLTSMAPGLVIQAVR;LLIAAQK;LSFGLEDEPLETATK;LSFGLEDEPLETATKEN;LTPEYLQLMK;NVPCGTSGGVMIYFDR;NYELMESEK;QFEGLADK;SVQTTLQTDEVK;VAQVAEITYGQK;VTKPNIPEAIR	ENSG00000147475.17	ENSP00000335220.6;ENSP00000427847.1;ENSP00000428112.1;ENSP00000429229.1;ENSP00000429621.1;ENSP00000429903.1;ENSP00000473292.1;ENSP00000497100.1	ENST00000335171.10;ENST00000518526.5;ENST00000518586.5;ENST00000519638.3;ENST00000521644.5;ENST00000523107.5;ENST00000523887.5;ENST00000648919.1			ERLIN2			A0A384ME54_HUMAN;E5RHW4_HUMAN;E5RJ09_HUMAN;ERLN2_HUMAN	Color2 [A=255, R=169, G=169, B=169]	1	4	+	alcohol metabolic process;biological regulation;catabolic process;cellular process;cellular response to sterol depletion;cellular response to stimulus;cellular response to stress;cholesterol metabolic process;ER-nucleus signaling pathway;ERAD pathway;lipid metabolic process;macromolecule catabolic process;macromolecule metabolic process;metabolic process;modification-dependent macromolecule catab…	alcohol binding;binding;cholesterol binding;enzyme binding;lipid binding;organic cyclic compound binding;protein binding;small molecule binding;steroid binding;sterol binding;ubiquitin protein ligase binding;ubiquitin-like protein ligase binding	cellular anatomical entity;cytosol;endoplasmic reticulum;endoplasmic reticulum membrane;intracellular membrane-bounded organelle;intracellular organelle;membrane;membrane microdomain;membrane raft;membrane-bounded organelle;organelle;organelle membrane;plasma membrane;protein-containing complex	alcohol metabolic process;biological regulation;catabolic process;cellular process;lipid metabolic process;macromolecule catabolic process;macromolecule metabolic process;metabolic process;nitrogen compound metabolic process;primary metabolic process;protein catabolic process;protein metabolic process;proteolysis;proteolysis involved in protein catabolic process;regulation of biological process;r…	cellular anatomical entity;cytosol;endoplasmic reticulum;intracellular membrane-bounded organelle;intracellular organelle;membrane;organelle;plasma membrane;protein-containing complex		Band_7	AGUIRRE_PANCREATIC_CANCER_COPY_NUMBER_DN;BLALOCK_ALZHEIMERS_DISEASE_INCIPIENT_UP;BLALOCK_ALZHEIMERS_DISEASE_UP;BONOME_OVARIAN_CANCER_SURVIVAL_SUBOPTIMAL_DEBULKING;BROWNE_HCMV_INFECTION_14HR_DN;BROWNE_HCMV_INFECTION_48HR_DN;BUYTAERT_PHOTODYNAMIC_THERAPY_STRESS_DN;FARMER_BREAST_CANCER_APOCRINE_VS_BASAL;GARY_CD5_TARGETS_UP;GRYDER_PAX3FOXO1_ENHANCERS_IN_TADS;GRYDER_PAX3FOXO1_ENHANCERS_KO_DOWN;GRYDER_…	Acetylation;Alternativesplicing;Cholesterolmetabolism;Directproteinsequencing;Endoplasmicreticulum;Glycoprotein;Hereditaryspasticparaplegia;Lipidmetabolism;Membrane;Neurodegeneration;Proteomicsidentification;Referenceproteome;Signal;Signal-anchor;Steroidmetabolism;Sterolmetabolism;Transmembrane;Transmembranehelix	AMFR-ERLIN2-TMUB1 complex;erlin1/2-RNF170 complex;HRD1 complex	GO:0006066;GO:0006508;GO:0006511;GO:0006629;GO:0006807;GO:0006950;GO:0006984;GO:0006991;GO:0007165;GO:0008152;GO:0008202;GO:0008203;GO:0009056;GO:0009057;GO:0009889;GO:0009890;GO:0009892;GO:0009987;GO:0010033;GO:0010243;GO:0010498;GO:0010565;GO:0010894;GO:0016125;GO:0019216;GO:0019217;GO:0019218;GO:0019222;GO:0019538;GO:0019941;GO:0030163;GO:0030433;GO:0031323;GO:0031324;GO:0031326;GO:0031327;GO:…	GO:0005488;GO:0005496;GO:0005515;GO:0008289;GO:0015485;GO:0019899;GO:0031625;GO:0032934;GO:0036094;GO:0043178;GO:0044389;GO:0097159	GO:0005783;GO:0005789;GO:0005829;GO:0005886;GO:0016020;GO:0031090;GO:0032991;GO:0043226;GO:0043227;GO:0043229;GO:0043231;GO:0045121;GO:0098857;GO:0110165	GO:0006066;GO:0006508;GO:0006629;GO:0006807;GO:0006950;GO:0007165;GO:0008152;GO:0009056;GO:0009057;GO:0009987;GO:0019222;GO:0019538;GO:0030163;GO:0042221;GO:0043170;GO:0044238;GO:0044281;GO:0050789;GO:0050896;GO:0051603;GO:0065007	GO:0005783;GO:0005829;GO:0005886;GO:0016020;GO:0032991;GO:0043226;GO:0043229;GO:0043231;GO:0110165	IPR001107;IPR033294;IPR036013	Band_7;Band_7/SPFH_dom_sf;Erlin1/2		611225;611605					Erlin;Erlin-2	R-HSA-382556;R-HSA-5655302;R-HSA-5678895;R-HSA-8853336		SM00244	PHB
+	2.773	-0.557369	P31943;G8JLB6;A0A384MEJ3;H0YBD7;E9PCY7;A0A9L9PY23;D6RBM0;D6RIU0;D6RIT2;D6RFM3;E7EN40;D6RDU3;D6RAM1;E5RGV0;Q68DG4;E7EQJ0;D6RDL0;B4DP51;D6RF17;H0YAQ2;D6R9D3;E5RJ94;H0YB39	Heterogeneous nuclear ribonucleoprotein H;Heterogeneous nuclear ribonucleoprotein H, N-terminally processed	647	HNRNPH1	P31943;G8JLB6;A0A384MEJ3;H0YBD7;E9PCY7;A0A9L9PY23;D6RBM0;D6RIU0;D6RIT2	ATENDIYNFFSPLNPVR;DLNYCFSGMSDHR;EGRPSGEAFVELESEDEVK;GAYGGGYGGYDDYNGYNDGYGFGSDR;GLPFGCSK;GLPWSCSADEVQR;HTGPNSPDTANDGFVR;IQNGAQGIR;LMAMQRPGPYDR;MLGTEGGEGFVVK;MMLGTEGGEGFVVK;PSGEAFVELESEDEVK;SNNVEMDWVLK;STGEAFVQFASQEIAEK;THYDPPR;VHIEIGPDGR;VTGEADVEFATHEDAVAAMSK;YGDGGSTFQSTTGHCVHMR;YVELFLNSTAGASGGAYEHR	ENSG00000169045.18;ENSG00000284254.3	ENSP00000327539.6;ENSP00000349168.5;ENSP00000377082.4;ENSP00000397797.2;ENSP00000420850.1;ENSP00000421695.1;ENSP00000422955.2;ENSP00000424087.1;ENSP00000425343.1;ENSP00000426275.1;ENSP00000426518.1;ENSP00000426726.1;ENSP00000427351.1;ENSP00000427388.1;ENSP00000427408.1;ENSP00000427845.1;ENSP00000427986.1;ENSP00000428620.1;ENSP00000429179.1;ENSP00000429270.1;ENSP00000429661.1;ENSP00000430970.1;ENS…	ENST00000329433.11;ENST00000356731.9;ENST00000393432.9;ENST00000442819.6;ENST00000503105.5;ENST00000503664.1;ENST00000504348.5;ENST00000504779.6;ENST00000505811.5;ENST00000506721.5;ENST00000510411.5;ENST00000512273.5;ENST00000513225.5;ENST00000515158.5;ENST00000515714.5;ENST00000519056.5;ENST00000519958.5;ENST00000521116.5;ENST00000521173.5;ENST00000522256.1;ENST00000523137.5;ENST00000523921.1;EN…			DKFZp686A15170;HNRNPH1		2LXU;6DHS;7ZUG	A0A384MEJ3_HUMAN;A0A9L9PY23_HUMAN;B4DP51_HUMAN;D6R9D3_HUMAN;D6RAM1_HUMAN;D6RBM0_HUMAN;D6RDL0_HUMAN;D6RDU3_HUMAN;D6RF17_HUMAN;D6RFM3_HUMAN;D6RIT2_HUMAN;D6RIU0_HUMAN;E5RGV0_HUMAN;E5RJ94_HUMAN;E7EN40_HUMAN;E7EQJ0_HUMAN;E9PCY7_HUMAN;G8JLB6_HUMAN;H0YAQ2_HUMAN;H0YB39_HUMAN;H0YBD7_HUMAN;HNRH1_HUMAN;Q68DG4_HUMAN	Color2 [A=255, R=169, G=169, B=169]	1	4	+	biological regulation;cellular aromatic compound metabolic process;cellular metabolic process;cellular nitrogen compound metabolic process;cellular process;heterocycle metabolic process;macromolecule metabolic process;metabolic process;mRNA metabolic process;mRNA processing;mRNA splicing, via spliceosome;nitrogen compound metabolic process;nucleic acid metabolic process;nucleobase-containing comp…	binding;identical protein binding;nucleic acid binding;organic cyclic compound binding;poly-pyrimidine tract binding;poly(U) RNA binding;protein binding;RNA binding;single-stranded RNA binding	catalytic complex;catalytic step 2 spliceosome;cellular anatomical entity;cytosol;intracellular membrane-bounded organelle;intracellular organelle;membrane;membrane-bounded organelle;nuclear protein-containing complex;nucleoplasm;nucleus;organelle;protein-containing complex;ribonucleoprotein complex;spliceosomal complex	biological regulation;cellular aromatic compound metabolic process;cellular nitrogen compound metabolic process;cellular process;heterocycle metabolic process;macromolecule metabolic process;metabolic process;mRNA metabolic process;mRNA processing;nitrogen compound metabolic process;nucleobase-containing compound metabolic process;primary metabolic process;regulation of biological process;regulat…	catalytic complex;cellular anatomical entity;cytosol;intracellular membrane-bounded organelle;intracellular organelle;membrane;nucleoplasm;nucleus;organelle;protein-containing complex;ribonucleoprotein complex;spliceosomal complex		RRM_1;zf-RNPHF	AMIT_EGF_RESPONSE_120_HELA;BILD_HRAS_ONCOGENIC_SIGNATURE;BONOME_OVARIAN_CANCER_SURVIVAL_SUBOPTIMAL_DEBULKING;CHIARETTI_T_ALL_RELAPSE_PROGNOSIS;CHIBA_RESPONSE_TO_TSA_DN;DANG_REGULATED_BY_MYC_DN;DE_YY1_TARGETS_DN;DODD_NASOPHARYNGEAL_CARCINOMA_DN;DORN_ADENOVIRUS_INFECTION_12HR_DN;DORN_ADENOVIRUS_INFECTION_24HR_UP;DORN_ADENOVIRUS_INFECTION_32HR_DN;DORN_ADENOVIRUS_INFECTION_48HR_DN;ELVIDGE_HYPOXIA_DN;…	3D-structure;Acetylation;Directproteinsequencing;Diseasevariant;Intellectualdisability;Isopeptidebond;Methylation;mRNAprocessing;mRNAsplicing;Nucleus;Phosphoprotein;Proteomicsidentification;Referenceproteome;Repeat;Ribonucleoprotein;RNA-binding;Spliceosome;Ublconjugation	C complex spliceosome;DCS complex;DCS complex (PTBP1, PTBP2, HNRPH1, HNRPF);DGCR8 multiprotein complex;HNRPF-HNRPH1 complex;Large Drosha complex	GO:0000375;GO:0000377;GO:0000398;GO:0006139;GO:0006396;GO:0006397;GO:0006725;GO:0006807;GO:0008152;GO:0008380;GO:0009889;GO:0009987;GO:0010468;GO:0010556;GO:0016070;GO:0016071;GO:0019219;GO:0019222;GO:0031323;GO:0031326;GO:0034641;GO:0043170;GO:0043484;GO:0044237;GO:0044238;GO:0046483;GO:0050789;GO:0050794;GO:0051171;GO:0051252;GO:0060255;GO:0065007;GO:0071704;GO:0080090;GO:0090304;GO:1901360	GO:0003676;GO:0003723;GO:0003727;GO:0005488;GO:0005515;GO:0008187;GO:0008266;GO:0042802;GO:0097159	GO:0005634;GO:0005654;GO:0005681;GO:0005829;GO:0016020;GO:0032991;GO:0043226;GO:0043227;GO:0043229;GO:0043231;GO:0071013;GO:0110165;GO:0140513;GO:1902494;GO:1990904	GO:0000375;GO:0006139;GO:0006396;GO:0006397;GO:0006725;GO:0006807;GO:0008152;GO:0008380;GO:0009987;GO:0016070;GO:0016071;GO:0019222;GO:0034641;GO:0043170;GO:0044238;GO:0046483;GO:0050789;GO:0065007	GO:0005634;GO:0005654;GO:0005681;GO:0005829;GO:0016020;GO:0032991;GO:0043226;GO:0043229;GO:0043231;GO:0110165;GO:1902494;GO:1990904	IPR000504;IPR012677;IPR012996;IPR035979	Nucleotide-bd_a/b_plait_sf;RBD_domain_sf;RRM_dom;Znf_CHHC		601035;620083			PS50102	RRM	Heterogeneous nuclear ribonucleoprotein H;Heterogeneous nuclear ribonucleoprotein H, N-terminally processed	R-HSA-6803529;R-HSA-72163;R-HSA-72203		SM00360	RRM
+	1.90501	-0.760391	P02545;A0A6Q8PFJ0;A0A384MQX1;P02545-3;P02545-6;P02545-2;W8QEH3;A0A804HL68;Q5I6Y5;P02545-4;P02545-5;A0A6Q8PHQ9;Q3BDU5;Q8N519;Q5TCI8;H0YAB0;A0A6Q8PF80;A0A6Q8PGH0;B4DFR3;A0A6Q8PF59;A0A6Q8PFM1;W5X314;A0A6Q8PFF5	Prelamin-A/C;Lamin-A/C	648	LMNA	P02545;A0A6Q8PFJ0;A0A384MQX1;P02545-3;P02545-6;P02545-2;W8QEH3;A0A804HL68;Q5I6Y5;P02545-4;P02545-5;A0A6Q8PHQ9;Q3BDU5;Q8N519;Q5TCI8;H0YAB0;A0A6Q8PF80	AAYEAELGDAR;AGQVVTIWAAGAGATHSPPTDLVWK;AQHEDQVEQYK;AQNTWGCGNSLR;ASASGSGAQVGGPISSGSSASSVTVTR;DLEALLNSK;DLEDSLAR;EAALSTALSEK;EDLQELNDR;EELDFQK;EGDLIAAQAR;IDSLSAQLSQLQK;ITESEEVVSR;KEGDLIAAQAR;KLLEGEEER;KQLQDEMLR;LADALQELR;LALDMEIHAYR;LAVYIDR;LEAALGEAK;LKDLEALLNSK;LLEGEEER;LQEKEDLQELNDR;LQLELSK;LQTMKEELDFQK;LRDLEDSLAR;LSPSPTSQR;MQQQLDEYQELLDIK;NIYSEELR;NSNLVGAAHEELQQSR;QLQDEMLR;QNGDDPLLTYR;SGAQASSTPLS…	ENSG00000160789;ENSG00000160789.24	ENSP00000355292;ENSP00000355292.6;ENSP00000357280.1;ENSP00000357282.3;ENSP00000357283.4;ENSP00000357284.2;ENSP00000395597.2;ENSP00000421821.1;ENSP00000426535.2;ENSP00000501648.1;ENSP00000501666.1;ENSP00000501670.1;ENSP00000501795.1;ENSP00000501803.1;ENSP00000501851.1;ENSP00000502091.1;ENSP00000502256.1;ENSP00000502261.1;ENSP00000502468.1;ENSP00000502798.1;ENSP00000503633.1;ENSP00000506771.1;ENSP0…	ENST00000361308;ENST00000361308.9;ENST00000368297.5;ENST00000368299.7;ENST00000368300.9;ENST00000368301.6;ENST00000448611.6;ENST00000473598.6;ENST00000504687.6;ENST00000674518.1;ENST00000674600.1;ENST00000674720.1;ENST00000675455.1;ENST00000675667.1;ENST00000675874.1;ENST00000675881.1;ENST00000675939.1;ENST00000676208.1;ENST00000676385.2;ENST00000676434.1;ENST00000677389.1;ENST00000682650.1;ENST0…			LMNA		1IFR;1IVT;1X8Y;2XV5;2YPT;3GEF;3V4Q;3V4W;3V5B;6GHD;6JLB;6RPR;6SNZ;6YF5;6YJD;7CRG;7D9N;7X5D;7Z21	A0A384MQX1_HUMAN;A0A6Q8PF59_HUMAN;A0A6Q8PF80_HUMAN;A0A6Q8PFF5_HUMAN;A0A6Q8PFJ0_HUMAN;A0A6Q8PFM1_HUMAN;A0A6Q8PGH0_HUMAN;A0A6Q8PHQ9_HUMAN;A0A804HL68_HUMAN;B4DFR3_HUMAN;H0YAB0_HUMAN;LMNA_HUMAN;Q3BDU5_HUMAN;Q5I6Y5_HUMAN;Q5TCI8_HUMAN;Q8N519_HUMAN;W5X314_HUMAN;W8QEH3_HUMAN	Color2 [A=255, R=169, G=169, B=169]	1	4	+	anatomical structure development;animal organ development;biological regulation;cardiac cell development;cardiac muscle cell development;cell cycle process;cell development;cellular component organization;cellular component organization or biogenesis;cellular developmental process;cellular localization;cellular macromolecule localization;cellular metabolic process;cellular process;cellular respon…	binding;identical protein binding;protein binding;structural constituent of cytoskeleton;structural molecule activity	cellular anatomical entity;cytosol;envelope;intermediate filament;intracellular membrane-bounded organelle;intracellular organelle;lamin filament;membrane;membrane-bounded organelle;nuclear body;nuclear envelope;nuclear lamina;nuclear matrix;nuclear membrane;nuclear speck;nucleoplasm;nucleus;organelle;organelle envelope;organelle membrane;perinuclear region of cytoplasm;polymeric cytoskeletal fib…	anatomical structure development;biological regulation;cell development;cellular component organization;cellular component organization or biogenesis;cellular localization;cellular process;chromatin organization;cytoskeleton organization;developmental process;epigenetic regulation of gene expression;establishment of localization;establishment or maintenance of cell polarity;intracellular protein …	cellular anatomical entity;cytosol;intracellular membrane-bounded organelle;intracellular organelle;membrane;nuclear envelope;nucleoplasm;nucleus;organelle;organelle envelope	Arrhythmogenic right ventricular cardiomyopathy (ARVC);Dilated cardiomyopathy;Hypertrophic cardiomyopathy (HCM)	Filament;LTD	ACEVEDO_LIVER_TUMOR_VS_NORMAL_ADJACENT_TISSUE_UP;ALCALAY_AML_BY_NPM1_LOCALIZATION_UP;BENPORATH_CYCLING_GENES;BENPORATH_MYC_TARGETS_WITH_EBOX;BIOCARTA_CASPASE_PATHWAY;BIOCARTA_DEATH_PATHWAY;BIOCARTA_FAS_PATHWAY;BIOCARTA_HIVNEF_PATHWAY;BIOCARTA_TNFR1_PATHWAY;BLALOCK_ALZHEIMERS_DISEASE_UP;BLUM_RESPONSE_TO_SALIRASIB_DN;BOYAULT_LIVER_CANCER_SUBCLASS_G1_UP;BROWNE_HCMV_INFECTION_14HR_DN;BROWNE_HCMV_INFE…	3D-structure;Acetylation;Alternativesplicing;Cardiomyopathy;Charcot-Marie-Toothdisease;Coiledcoil;Congenitalmusculardystrophy;Directproteinsequencing;Diseasevariant;Emery-Dreifussmusculardystrophy;Intermediatefilament;Isopeptidebond;Limb-girdlemusculardystrophy;Lipoprotein;Methylation;Neurodegeneration;Neuropathy;Nucleus;Phosphoprotein;Prenylation;Proteomicsidentification;Referenceproteome;Ublcon…	CTCF-nucleophosmin-PARP-HIS-KPNA-LMNA-TOP complex;Emerin architectural complex;Emerin complex 24;NF-YA-LaminA complex	GO:0000226;GO:0001666;GO:0006325;GO:0006338;GO:0006606;GO:0006810;GO:0006886;GO:0006913;GO:0006950;GO:0006996;GO:0006997;GO:0006998;GO:0007010;GO:0007017;GO:0007097;GO:0007163;GO:0007517;GO:0008104;GO:0008152;GO:0008285;GO:0009628;GO:0009889;GO:0009890;GO:0009891;GO:0009892;GO:0009893;GO:0009966;GO:0009968;GO:0009987;GO:0010464;GO:0010468;GO:0010556;GO:0010557;GO:0010558;GO:0010604;GO:0010605;GO:…	GO:0005198;GO:0005200;GO:0005488;GO:0005515;GO:0042802	GO:0005634;GO:0005635;GO:0005638;GO:0005652;GO:0005654;GO:0005829;GO:0005882;GO:0016020;GO:0016363;GO:0016604;GO:0016607;GO:0031090;GO:0031965;GO:0031967;GO:0031975;GO:0035861;GO:0043226;GO:0043227;GO:0043229;GO:0043231;GO:0048471;GO:0090734;GO:0099080;GO:0099081;GO:0099512;GO:0099513;GO:0110165	GO:0000226;GO:0006325;GO:0006810;GO:0006886;GO:0006913;GO:0006950;GO:0006996;GO:0006997;GO:0007010;GO:0007017;GO:0007163;GO:0008104;GO:0008152;GO:0009628;GO:0009987;GO:0015031;GO:0016043;GO:0019222;GO:0031647;GO:0032502;GO:0032880;GO:0033036;GO:0033043;GO:0040029;GO:0042221;GO:0048468;GO:0048856;GO:0050789;GO:0050896;GO:0051052;GO:0051169;GO:0051179;GO:0051234;GO:0051640;GO:0051641;GO:0061024;GO:…	GO:0005634;GO:0005635;GO:0005654;GO:0005829;GO:0016020;GO:0031967;GO:0043226;GO:0043229;GO:0043231;GO:0110165	IPR001322;IPR018039;IPR036415;IPR039008	IF_conserved;IF_rod_dom;Lamin_tail_dom;Lamin_tail_dom_sf	ko05410;ko05412;ko05414	115200;150330;151660;176670;181350;212112;248370;605588;610140;613205;616516;619793			PS00226;PS51841;PS51842	IF_ROD_1;IF_ROD_2;LTD	Lamin-A/C;Prelamin-A/C	R-HSA-1221632;R-HSA-2980766;R-HSA-2995383;R-HSA-352238;R-HSA-381038;R-HSA-4419969;R-HSA-6802952;R-HSA-8862803		SM01391	Filament
+	1.68932	1.44617	A0A384MR03;B7ZLE5;P02751-13;P02751-9;P02751-10;P02751-12;B4DU16;Q6MZF4;P02751-16;P02751-2;Q9UQS6;B4DN21;Q6PJE5;Q7L553;Q9H382;O95608;A0A075B5G3;Q14328;Q14327	Fibronectin;Anastellin;Ugl-Y1;Ugl-Y2;Ugl-Y3	649	FN1	A0A384MR03;B7ZLE5;P02751-13;P02751-9;P02751-10;P02751-12	AQITGYR;ATITGYR;CDPHEATCYDDGK;CDPVDQCQDSETGTFYQIGDSWEK;DLQFVEVTDVK;DSMIWDCTCIGAGR;DTLTSRPAQGVVTTLENVSPPR;EATIPGHLNSYTIK;EESPLLIGQQSTVSDVPR;EINLAPDSSSVVVSGLMVATK;EYLGAICSCTCFGGQR;FLATTPNSLLVSWQPPR;FTNIGPDTMR;FTQVTPTSLSAQWTPPNVQLTGYR;GATYNIIVEALK;GATYNIIVEALKDQQR;GDSPASSKPISINYR;GEWTCIAYSQLR;GEWTCKPIAEK;GFNCESKPEAEETCFDK;GLKPGVVYEGQLISIQQYGHQEVTR;GNLLQCICTGNGR;HTSVQTTSSGSGPFTDVR;HYQINQQWER;IGDQWDK;…	ENSG00000115414.21	ENSP00000323534.6;ENSP00000338200.4;ENSP00000346839.4;ENSP00000348285.4;ENSP00000350534.4;ENSP00000352696.1;ENSP00000394423.1;ENSP00000398907.1;ENSP00000399538.2;ENSP00000410422.1;ENSP00000415018.1	ENST00000323926.10;ENST00000336916.8;ENST00000354785.11;ENST00000356005.8;ENST00000357867.8;ENST00000359671.5;ENST00000421182.5;ENST00000426059.1;ENST00000432072.6;ENST00000443816.5;ENST00000446046.5			DKFZp686K139;FN1		1E88;1E8B;1FBR;1FNA;1FNF;1FNH;1J8K;1O9A;1OWW;1Q38;1QGB;1QO6;1TTF;1TTG;2CG6;2CG7;2CK2;2CKU;2EC3;2FN2;2FNB;2GEE;2H41;2H45;2HA1;2MNU;2N1K;2OCF;2RKY;2RKZ;2RL0;3CAL;3EJH;3GXE;3M7P;3MQL;3R8Q;3T1W;3ZRZ;4GH7;4JE4;4JEG;4LXO;4MMX;4MMY;4MMZ;4OV6;4PZ5;5DC0;5DC4;5DC9;5DFT;5J6Z;5J7C;5M0A;5N47;5N48;6HNF;6MFA;6MSV;6NAJ;6XAX;6XAY;7NWL	A0A075B5G3_HUMAN;A0A384MR03_HUMAN;B4DN21_HUMAN;B4DU16_HUMAN;B7ZLE5_HUMAN;FINC_HUMAN;O95608_HUMAN;Q14327_HUMAN;Q14328_HUMAN;Q6MZF4_HUMAN;Q6PJE5_HUMAN;Q7L553_HUMAN;Q9H382_HUMAN;Q9UQS6_HUMAN	Color2 [A=255, R=169, G=169, B=169]	1	4	+	acute inflammatory response;acute-phase response;ameboidal-type cell migration;anatomical structure development;anatomical structure formation involved in morphogenesis;angiogenesis;animal organ development;biological process involved in interaction with symbiont;biological process involved in interspecies interaction between organisms;biological process involved in symbiotic interaction;biologic…	binding;carbohydrate derivative binding;cell adhesion molecule binding;collagen binding;enzyme activator activity;enzyme binding;enzyme regulator activity;extracellular matrix structural constituent;glycosaminoglycan binding;heparin binding;identical protein binding;integrin binding;molecular function activator activity;molecular function regulator activity;peptidase activator activity;peptidase …	apical plasma membrane;basement membrane;blood microparticle;cellular anatomical entity;collagen-containing extracellular matrix;cytoplasmic vesicle lumen;endoplasmic reticulum lumen;endoplasmic reticulum-Golgi intermediate compartment;external encapsulating structure;extracellular exosome;extracellular matrix;extracellular membrane-bounded organelle;extracellular organelle;extracellular region;e…	anatomical structure development;anatomical structure formation involved in morphogenesis;biological process involved in interspecies interaction between organisms;biological process involved in symbiotic interaction;biological regulation;cell adhesion;cell differentiation;cell junction organization;cell motility;cell surface receptor signaling pathway;cellular component assembly;cellular compone…	cellular anatomical entity;external encapsulating structure;extracellular matrix;extracellular organelle;extracellular region;extracellular space;intracellular membrane-bounded organelle;intracellular organelle;membrane;organelle;organelle lumen;plasma membrane;protein-containing complex;vesicle	Amoebiasis;Bacterial invasion of epithelial cells;ECM-receptor interaction;Focal adhesion;Pathways in cancer;Regulation of actin cytoskeleton;Small cell lung cancer	fn1;fn2;fn3	AMIT_SERUM_RESPONSE_60_MCF10A;ANASTASSIOU_MULTICANCER_INVASIVENESS_SIGNATURE;AZARE_NEOPLASTIC_TRANSFORMATION_BY_STAT3_UP;AZARE_STAT3_TARGETS;BEGUM_TARGETS_OF_PAX3_FOXO1_FUSION_AND_PAX3;BERENJENO_TRANSFORMED_BY_RHOA_DN;BILD_HRAS_ONCOGENIC_SIGNATURE;BLALOCK_ALZHEIMERS_DISEASE_DN;BOQUEST_STEM_CELL_CULTURED_VS_FRESH_UP;BROWNE_HCMV_INFECTION_48HR_DN;BRUECKNER_TARGETS_OF_MIRLET7A3_DN;BRUINS_UVC_RESPONS…	3D-structure;Acutephase;Alternativesplicing;Angiogenesis;Celladhesion;Cellshape;Directproteinsequencing;Diseasevariant;Disulfidebond;Dwarfism;Extracellularmatrix;Glycoprotein;Heparin-binding;Isopeptidebond;Oxidation;Phosphoprotein;Pyrrolidonecarboxylicacid;Referenceproteome;Repeat;Secreted;Signal;Sulfation	APOL1 complex B (APOL1, APOA1, HPR, FN1, IGHM);FN1-TGM2 complex;ITGA2B-ITGB3-FN1-TGM2 complex;ITGA5-ITGB1-FN-1-NOV complex;ITGA5-ITGB1-FN1-TGM2 complex;ITGB6-FYN-FN1 complex	GO:0001525;GO:0001558;GO:0001667;GO:0001755;GO:0001817;GO:0001818;GO:0001932;GO:0002526;GO:0002682;GO:0002683;GO:0002694;GO:0002695;GO:0006807;GO:0006950;GO:0006952;GO:0006953;GO:0006954;GO:0007044;GO:0007155;GO:0007160;GO:0007161;GO:0007165;GO:0007166;GO:0007229;GO:0007399;GO:0007507;GO:0008152;GO:0008284;GO:0008360;GO:0009611;GO:0009889;GO:0009890;GO:0009891;GO:0009892;GO:0009893;GO:0009966;GO:…	GO:0002020;GO:0005102;GO:0005178;GO:0005198;GO:0005201;GO:0005488;GO:0005515;GO:0005518;GO:0005539;GO:0008047;GO:0008201;GO:0016504;GO:0019899;GO:0030234;GO:0042802;GO:0043394;GO:0044877;GO:0050839;GO:0061134;GO:0097367;GO:0098772;GO:0140677;GO:1901681	GO:0005576;GO:0005577;GO:0005604;GO:0005615;GO:0005788;GO:0005793;GO:0005886;GO:0016020;GO:0016324;GO:0030312;GO:0031012;GO:0031093;GO:0031974;GO:0031982;GO:0031983;GO:0032991;GO:0034774;GO:0043226;GO:0043227;GO:0043229;GO:0043230;GO:0043231;GO:0043233;GO:0060205;GO:0062023;GO:0065010;GO:0070013;GO:0070062;GO:0072562;GO:0098590;GO:0110165;GO:1903561	GO:0006807;GO:0006950;GO:0006954;GO:0007155;GO:0007165;GO:0007166;GO:0007399;GO:0008152;GO:0009987;GO:0016043;GO:0019222;GO:0019538;GO:0022607;GO:0030154;GO:0031399;GO:0032502;GO:0034330;GO:0036211;GO:0042060;GO:0043170;GO:0043412;GO:0044238;GO:0044403;GO:0044419;GO:0048646;GO:0048731;GO:0048856;GO:0048870;GO:0050789;GO:0050896;GO:0065003;GO:0065007;GO:0065008;GO:0071840	GO:0005576;GO:0005615;GO:0005886;GO:0016020;GO:0030312;GO:0031012;GO:0031982;GO:0032991;GO:0043226;GO:0043229;GO:0043230;GO:0043231;GO:0043233;GO:0110165	IPR000083;IPR000562;IPR003961;IPR013783;IPR013806;IPR036116;IPR036943	Fibronectin_type1;FN_type2_dom;FN_type2_sf;FN3_dom;FN3_sf;Ig-like_fold;Kringle-like	ko04510;ko04512;ko04810;ko05100;ko05146;ko05200;ko05222	135600;184255;601894	PR00013;PR00014	FNTYPEII;FNTYPEIII	PS00022;PS00023;PS01253;PS50853;PS51091;PS51092	EGF_1;FN1_1;FN1_2;FN2_1;FN2_2;FN3	Anastellin;Fibronectin;Ugl-Y1;Ugl-Y2;Ugl-Y3	R-HSA-114608;R-HSA-1474228;R-HSA-1474244;R-HSA-1566977;R-HSA-202733;R-HSA-2129379;R-HSA-216083;R-HSA-3000170;R-HSA-3000171;R-HSA-3000178;R-HSA-354192;R-HSA-354194;R-HSA-372708;R-HSA-381426;R-HSA-5674135;R-HSA-6785807;R-HSA-6802946;R-HSA-6802948;R-HSA-6802952;R-HSA-6802955;R-HSA-8874081;R-HSA-8957275;R-HSA-9634597;R-HSA-9649948;R-HSA-9656223;R-HSA-9700645;R-HSA-9725370;R-HSA-9725371		SM00058;SM00059;SM00060	FN1;FN2;FN3
+	2.33079	6.14259	P09382;A0A384MR27;F8WEI7	Galectin-1	653	LGALS1	P09382;A0A384MR27	ACGLVASNLNLK;ACGLVASNLNLKPGECLR;DGGAWGTEQR;DSNNLCLHFNPR;FNAHGDANTIVCNSK;LNLEAINYMAADGDFK;LPDGYEFK;SFVLNLGK	ENSG00000100097.12	ENSP00000215909.5;ENSP00000388296.1	ENST00000215909.10;ENST00000454173.1			LGALS1		1GZW;1W6M;1W6N;1W6O;1W6P;1W6Q;2KM2;2ZKN;3OY8;3OYW;3T2T;3W58;3W59;4Q1P;4Q1R;4Q26;4Q27;4Q2F;4XBL;4Y1U;4Y1V;4Y1X;4Y1Y;4Y1Z;4Y20;4Y22;4Y24;5MWT;5MWX;6B94;6F83;6M5Y;7LTA;7NML	A0A384MR27_HUMAN;F8WEI7_HUMAN;LEG1_HUMAN	Color2 [A=255, R=169, G=169, B=169]	1	4	+	apoptotic process;B cell activation;B cell activation involved in immune response;B cell differentiation;biological regulation;cell activation;cell activation involved in immune response;cell adhesion;cell death;cell differentiation;cell-cell adhesion;cellular developmental process;cellular process;developmental process;immune effector process;immune system process;leukocyte activation;leukocyte …	binding;carbohydrate binding;extracellular matrix binding;laminin binding;nucleic acid binding;organic cyclic compound binding;protein binding;RNA binding	cellular anatomical entity;collagen-containing extracellular matrix;cytoplasm;cytosol;endoplasmic reticulum lumen;external encapsulating structure;extracellular exosome;extracellular matrix;extracellular membrane-bounded organelle;extracellular organelle;extracellular region;extracellular space;extracellular vesicle;galectin complex;intracellular organelle lumen;membrane-bounded organelle;membran…	biological regulation;cell activation;cell adhesion;cell differentiation;cellular process;developmental process;immune system process;multicellular organismal process;positive regulation of apoptotic process;programmed cell death;regulation of biological process	cellular anatomical entity;cytoplasm;cytosol;external encapsulating structure;extracellular matrix;extracellular organelle;extracellular region;extracellular space;organelle;organelle lumen;protein-containing complex;vesicle		Gal-bind_lectin	AKL_HTLV1_INFECTION_UP;ANASTASSIOU_MULTICANCER_INVASIVENESS_SIGNATURE;BASSO_B_LYMPHOCYTE_NETWORK;BASSO_CD40_SIGNALING_UP;BOYLAN_MULTIPLE_MYELOMA_D_CLUSTER_DN;BOYLAN_MULTIPLE_MYELOMA_D_DN;CHANG_IMMORTALIZED_BY_HPV31_UP;CHAUHAN_RESPONSE_TO_METHOXYESTRADIOL_DN;CHEN_METABOLIC_SYNDROM_NETWORK;CREIGHTON_ENDOCRINE_THERAPY_RESISTANCE_1;CROONQUIST_NRAS_SIGNALING_UP;CUI_TCF21_TARGETS_2_UP;DALESSIO_TSA_RESP…	3D-structure;Acetylation;Apoptosis;Cytoplasm;Directproteinsequencing;Extracellularmatrix;Lectin;Phosphoprotein;Proteomicsidentification;Referenceproteome;Secreted	SMN containing complex	GO:0001775;GO:0002252;GO:0002263;GO:0002285;GO:0002312;GO:0002313;GO:0002317;GO:0002335;GO:0002366;GO:0002376;GO:0002521;GO:0002682;GO:0002684;GO:0002694;GO:0002696;GO:0006915;GO:0007155;GO:0008219;GO:0009966;GO:0009967;GO:0009987;GO:0010646;GO:0010647;GO:0012501;GO:0022407;GO:0022409;GO:0023051;GO:0023056;GO:0030098;GO:0030154;GO:0030155;GO:0030183;GO:0031294;GO:0031295;GO:0031347;GO:0031349;GO:…	GO:0003676;GO:0003723;GO:0005488;GO:0005515;GO:0030246;GO:0043236;GO:0050840;GO:0097159	GO:0005576;GO:0005615;GO:0005737;GO:0005788;GO:0005829;GO:0030312;GO:0031012;GO:0031974;GO:0031982;GO:0032991;GO:0043226;GO:0043227;GO:0043230;GO:0043233;GO:0062023;GO:0065010;GO:0070013;GO:0070062;GO:0098635;GO:0098636;GO:0110165;GO:1903561;GO:1990724	GO:0001775;GO:0002376;GO:0007155;GO:0009987;GO:0012501;GO:0030154;GO:0032501;GO:0032502;GO:0043065;GO:0050789;GO:0065007	GO:0005576;GO:0005615;GO:0005737;GO:0005829;GO:0030312;GO:0031012;GO:0031982;GO:0032991;GO:0043226;GO:0043230;GO:0043233;GO:0110165	IPR001079;IPR013320;IPR044156	ConA-like_dom_sf;Galectin_CRD;Galectin-like		150570			PS51304	GALECTIN	Galectin;Galectin-1	R-HSA-381426;R-HSA-8957275		SM00276;SM00908	Gal-bind_lectin;GLECT
+	1.81742	-0.522036	A0A384MR33;Q14683;G8JLG1;A0A6Q8PHC3;Q6P2R1;A8K7A6;Q6MZR8;B7Z709;Q68EN4;V9GY57;Q5H934;Q7Z4C6;V9GYN9	Structural maintenance of chromosomes protein 1A;Structural maintenance of chromosomes protein	654	SMC1A	A0A384MR33;Q14683;G8JLG1;A0A6Q8PHC3;Q6P2R1;A8K7A6;Q6MZR8	AATLAQELEK;AEEDTQFNYHR;AEIMESIK;AESLIGVYPEQGDCVISK;AFVSMVYSEEGAEDR;AQVQLQLFK;DAQAEEEIKQEMNTLQQK;DKFQETSDEFEAAR;DLIHGAPVGK;DLTLEENQVK;ELNQVMEQLGDAR;FNACFESVATNIDEIYK;FQETSDEFEAAR;FRPMDNLSGGEK;FTAIIGPNGSGK;GEPETFLPLDYLEVKPTDEK;GTMDDISQEEGSSQGEDSVSGSQR;HLALNLQEK;HNLLQACK;IEKLEEYITTSK;IIDETMAQLQDLK;ISSIYAR;KAEIMESIK;LEEYITTSK;LEGELTEEVEMAK;LESELANFGPR;LGIQLDFEK;LIDLCQPTQK;LIEIENFK;LNEQQSVLQR;LTEELKEQ…	ENSG00000072501.19	ENSP00000323421.3;ENSP00000364489.7;ENSP00000476416.1;ENSP00000476958.1;ENSP00000502524.1;ENSP00000502626.1	ENST00000322213.9;ENST00000375340.10;ENST00000463684.1;ENST00000470241.2;ENST00000674590.1;ENST00000675504.1			DKFZp686L19178;SMC1A;SMC1L1		6WG3;6WG4;6WG6;6WGE;7W1M	A0A384MR33_HUMAN;A0A6Q8PHC3_HUMAN;A8K7A6_HUMAN;B7Z709_HUMAN;G8JLG1_HUMAN;Q5H934_HUMAN;Q68EN4_HUMAN;Q6MZR8_HUMAN;Q6P2R1_HUMAN;Q7Z4C6_HUMAN;SMC1A_HUMAN;V9GY57_HUMAN;V9GYN9_HUMAN	Color2 [A=255, R=169, G=169, B=169]	1	4	+	cell cycle;cell cycle process;cell division;cellular aromatic compound metabolic process;cellular component assembly;cellular component organization;cellular component organization or biogenesis;cellular metabolic process;cellular nitrogen compound metabolic process;cellular process;cellular response to biotic stimulus;cellular response to endogenous stimulus;cellular response to stimulus;cellula…	adenyl nucleotide binding;adenyl ribonucleotide binding;anion binding;ATP binding;ATP hydrolysis activity;binding;carbohydrate derivative binding;catalytic activity;chromatin binding;DNA binding;heterocyclic compound binding;hydrolase activity;hydrolase activity, acting on acid anhydrides;hydrolase activity, acting on acid anhydrides, in phosphorus-containing anhydrides;ion binding;mediator compl…	cellular anatomical entity;chromosomal region;chromosome;chromosome, centromeric region;cohesin complex;condensed chromosome;condensed nuclear chromosome;cytosol;intracellular membrane-bounded organelle;intracellular non-membrane-bounded organelle;intracellular organelle;kinetochore;meiotic cohesin complex;membrane-bounded organelle;mitotic cohesin complex;mitotic spindle pole;non-membrane-bounde…	cell cycle;cell division;cellular aromatic compound metabolic process;cellular component assembly;cellular component organization;cellular component organization or biogenesis;cellular nitrogen compound metabolic process;cellular process;chromosome organization;chromosome segregation;cytoskeleton organization;developmental process;DNA damage response;DNA metabolic process;DNA repair;heterocycle m…	cellular anatomical entity;chromosome;cohesin complex;cytosol;intracellular membrane-bounded organelle;intracellular non-membrane-bounded organelle;intracellular organelle;kinetochore;non-membrane-bounded organelle;nuclear chromosome;nucleoplasm;nucleus;organelle;protein-containing complex	Cell cycle;Cell cycle - yeast;Meiosis - yeast;Oocyte meiosis	SMC_hinge;SMC_N	ABRAMSON_INTERACT_WITH_AIRE;BENPORATH_MYC_MAX_TARGETS;BIDUS_METASTASIS_UP;BLALOCK_ALZHEIMERS_DISEASE_INCIPIENT_UP;BLALOCK_ALZHEIMERS_DISEASE_UP;BLUM_RESPONSE_TO_SALIRASIB_DN;BORCZUK_MALIGNANT_MESOTHELIOMA_UP;BOYAULT_LIVER_CANCER_SUBCLASS_G3_UP;CHICAS_RB1_TARGETS_SENESCENT;CHOW_RASSF1_TARGETS_UP;CROMER_METASTASIS_UP;CUI_TCF21_TARGETS_2_UP;DANG_BOUND_BY_MYC;DODD_NASOPHARYNGEAL_CARCINOMA_DN;ENK_UV_R…	3D-structure;Acetylation;ATP-binding;Cellcycle;Celldivision;Centromere;Chromosome;Coiledcoil;Directproteinsequencing;Diseasevariant;DNAdamage;DNArepair;Epilepsy;Intellectualdisability;Kinetochore;Meiosis;Mitosis;Nucleotide-binding;Nucleus;Phosphoprotein;Proteomicsidentification;Referenceproteome;Ublconjugation	Cohesin-SA1 complex;Cohesin-SA2 complex;DDX11-RAD21-SMC1A-SMC3 complex;MDC1-p53BP1-SMC1 complex;SMC1-SMC3 complex;SNF2h-cohesin-NuRD complex;Sororin-cohesin complex	GO:0000070;GO:0000226;GO:0000819;GO:0006139;GO:0006259;GO:0006281;GO:0006725;GO:0006807;GO:0006950;GO:0006974;GO:0006996;GO:0007010;GO:0007017;GO:0007049;GO:0007051;GO:0007052;GO:0007059;GO:0007062;GO:0007064;GO:0008152;GO:0009314;GO:0009607;GO:0009628;GO:0009719;GO:0009987;GO:0016043;GO:0019827;GO:0022402;GO:0022414;GO:0022607;GO:0032501;GO:0032502;GO:0033554;GO:0034085;GO:0034087;GO:0034089;GO:…	GO:0000166;GO:0003676;GO:0003677;GO:0003682;GO:0003723;GO:0003824;GO:0005488;GO:0005515;GO:0005524;GO:0016462;GO:0016787;GO:0016817;GO:0016818;GO:0016887;GO:0017076;GO:0017111;GO:0030554;GO:0032553;GO:0032555;GO:0032559;GO:0035639;GO:0036033;GO:0036094;GO:0043167;GO:0043168;GO:0044877;GO:0046982;GO:0046983;GO:0097159;GO:0097367;GO:1901265;GO:1901363	GO:0000228;GO:0000775;GO:0000776;GO:0000793;GO:0000794;GO:0000922;GO:0005634;GO:0005654;GO:0005694;GO:0005829;GO:0008278;GO:0016363;GO:0030892;GO:0030893;GO:0032991;GO:0043226;GO:0043227;GO:0043228;GO:0043229;GO:0043231;GO:0043232;GO:0097431;GO:0098687;GO:0099080;GO:0110165	GO:0000070;GO:0000226;GO:0006139;GO:0006259;GO:0006281;GO:0006725;GO:0006807;GO:0006950;GO:0006974;GO:0006996;GO:0007010;GO:0007017;GO:0007049;GO:0007059;GO:0008152;GO:0009607;GO:0009628;GO:0009719;GO:0009987;GO:0016043;GO:0022414;GO:0022607;GO:0032501;GO:0032502;GO:0034641;GO:0043170;GO:0044238;GO:0046483;GO:0050896;GO:0051276;GO:0051301;GO:0051321;GO:0070925;GO:0071840	GO:0000228;GO:0000776;GO:0005634;GO:0005654;GO:0005694;GO:0005829;GO:0008278;GO:0032991;GO:0043226;GO:0043228;GO:0043229;GO:0043231;GO:0043232;GO:0110165	IPR003395;IPR010935;IPR024704;IPR027417;IPR028468;IPR036277	P-loop_NTPase;RecF/RecN/SMC_N;SMC;SMC_hinge;SMC_hinge_sf;Smc1_ABC	ko04110;ko04111;ko04113;ko04114	300040;300590;301044					Structural maintenance of chromosomes protein;Structural maintenance of chromosomes protein 1A	R-HSA-1221632;R-HSA-2467813;R-HSA-2468052;R-HSA-2470946;R-HSA-2500257;R-HSA-3108214;R-HSA-9018519		SM00968	SMC_hinge
+	1.7876	0.685898	B2R7T8;A0A384MR50;P47756;B1AK88;B4DWA6;B1AK87;P47756-1;B1AK85;Q7L4N0;A0A6I8PRV6;A0A6I8PIN8	F-actin-capping protein subunit beta	657	CAPZB	B2R7T8;A0A384MR50;P47756;B1AK88;B4DWA6;B1AK87;P47756-1;B1AK85	DETVSDCSPHIANIGR;DIVNGLR;DYLLCDYNR;GCWDSIHVVEVQEK;KLEVEANNAFDQYR;LEVEANNAFDQYR;LTSTVMLWLQTNK;LVEDMENK;NDLVEALK;QMEKDETVSDCSPHIANIGR;RLPPQQIEK;SDQQLDCALDLMR;SGSGTMNLGGSLTR;SPWSNKYDPPLEDGAMPSAR;STLNEIYFGK;SVQTFADK;YDPPLEDGAMPSAR	ENSG00000077549.19	ENSP00000264202.7;ENSP00000264203.3;ENSP00000364284.1;ENSP00000364286.2;ENSP00000401010.1;ENSP00000501388.1;ENSP00000501392.1;ENSP00000501528.1	ENST00000264202.8;ENST00000264203.7;ENST00000375142.6;ENST00000375144.6;ENST00000433834.5;ENST00000674278.1;ENST00000674432.1;ENST00000674449.1			CAPZB		8F8Q	A0A384MR50_HUMAN;A0A6I8PIN8_HUMAN;A0A6I8PRV6_HUMAN;B1AK85_HUMAN;B1AK87_HUMAN;B1AK88_HUMAN;B2R7T8_HUMAN;B4DWA6_HUMAN;CAPZB_HUMAN;Q7L4N0_HUMAN	Color2 [A=255, R=169, G=169, B=169]	1	4	+	actin cytoskeleton organization;actin filament capping;actin filament organization;actin filament-based process;actin polymerization or depolymerization;anatomical structure morphogenesis;barbed-end actin filament capping;biological regulation;cell morphogenesis;cell projection assembly;cell projection organization;cellular component assembly;cellular component organization;cellular component org…	actin binding;actin filament binding;binding;cadherin binding;cell adhesion molecule binding;cytoskeletal protein binding;protein binding;protein-containing complex binding	actin cytoskeleton;brush border;cell junction;cell projection;cellular anatomical entity;cluster of actin-based cell projections;cortical cytoskeleton;cytoskeleton;cytosol;extracellular exosome;extracellular membrane-bounded organelle;extracellular organelle;extracellular vesicle;F-actin capping protein complex;hippocampal mossy fiber to CA3 synapse;intracellular non-membrane-bounded organelle;in…	actin cytoskeleton organization;biological regulation;cell morphogenesis;cellular component assembly;cellular component organization;cellular component organization or biogenesis;cellular process;cytoskeleton organization;developmental process;organelle organization;regulation of biological process;regulation of biological quality;regulation of organelle organization	brush border;cell junction;cell projection;cellular anatomical entity;cytoskeleton;cytosol;extracellular organelle;F-actin capping protein complex;hippocampal mossy fiber to CA3 synapse;intracellular non-membrane-bounded organelle;intracellular organelle;membrane;non-membrane-bounded organelle;organelle;postsynaptic density;postsynaptic specialization;protein-containing complex;Schaffer collatera…		F_actin_cap_B	CHICAS_RB1_TARGETS_CONFLUENT;DIAZ_CHRONIC_MYELOGENOUS_LEUKEMIA_UP;DOANE_RESPONSE_TO_ANDROGEN_UP;FLECHNER_PBL_KIDNEY_TRANSPLANT_OK_VS_DONOR_UP;GAZDA_DIAMOND_BLACKFAN_ANEMIA_ERYTHROID_DN;HAHTOLA_MYCOSIS_FUNGOIDES_SKIN_UP;LASTOWSKA_NEUROBLASTOMA_COPY_NUMBER_DN;LI_INDUCED_T_TO_NATURAL_KILLER_UP;LOPEZ_MBD_TARGETS;MARTINEZ_RB1_AND_TP53_TARGETS_UP;MARTINEZ_RB1_TARGETS_DN;MARTINEZ_RB1_TARGETS_UP;MARTINEZ…	3D-structure;Acetylation;Actin-binding;Actincapping;Alternativesplicing;Cytoplasm;Cytoskeleton;Directproteinsequencing;Phosphoprotein;Proteomicsidentification;Referenceproteome	CAPZA3-CAPZB complex;CAPZalpha-CAPZbeta complex;PI4K2A-WASH complex;RICH1/AMOT polarity complex, Flag-Rich1 precipitated;WASH-CAPZalpa/beta complex	GO:0000902;GO:0006996;GO:0007010;GO:0007015;GO:0008064;GO:0008154;GO:0009653;GO:0009987;GO:0010591;GO:0010639;GO:0016043;GO:0022603;GO:0022604;GO:0022607;GO:0030029;GO:0030030;GO:0030031;GO:0030032;GO:0030036;GO:0030832;GO:0030833;GO:0030834;GO:0030835;GO:0030837;GO:0031333;GO:0031344;GO:0031345;GO:0032271;GO:0032272;GO:0032502;GO:0032535;GO:0032956;GO:0032970;GO:0033043;GO:0043242;GO:0043244;GO:…	GO:0003779;GO:0005488;GO:0005515;GO:0008092;GO:0044877;GO:0045296;GO:0050839;GO:0051015	GO:0005829;GO:0005856;GO:0005903;GO:0008290;GO:0014069;GO:0015629;GO:0016020;GO:0030017;GO:0030027;GO:0030054;GO:0030863;GO:0031982;GO:0032991;GO:0042995;GO:0043226;GO:0043227;GO:0043228;GO:0043229;GO:0043230;GO:0043232;GO:0045202;GO:0065010;GO:0070062;GO:0071203;GO:0097224;GO:0098685;GO:0098686;GO:0098862;GO:0098984;GO:0099572;GO:0110165;GO:0120025;GO:1903561	GO:0000902;GO:0006996;GO:0007010;GO:0009987;GO:0016043;GO:0022607;GO:0030036;GO:0032502;GO:0033043;GO:0050789;GO:0065007;GO:0065008;GO:0071840	GO:0005829;GO:0005856;GO:0005903;GO:0008290;GO:0014069;GO:0016020;GO:0030054;GO:0031982;GO:0032991;GO:0042995;GO:0043226;GO:0043228;GO:0043229;GO:0043230;GO:0043232;GO:0045202;GO:0098685;GO:0098686;GO:0099572;GO:0110165	IPR001698;IPR019771;IPR037282;IPR042276;IPR043175	CapZ_alpha/beta;CapZ_alpha/beta_2;CAPZB;CAPZB_N;F-actin_capping_bsu_CS		601572	PR00192	FACTINCAPB	PS00231	F_ACTIN_CAPPING_BETA	CapZ beta;F-actin-capping protein subunit beta	R-HSA-2132295;R-HSA-3371497;R-HSA-6807878;R-HSA-6811436;R-HSA-9013405;R-HSA-9035034;R-HSA-9662360;R-HSA-983231
+	1.69514	2.09013	A0A384NPX8;A0A384MTZ1;P47985;P0C7P4	Cytochrome b-c1 complex subunit Rieske, mitochondrial;Cytochrome b-c1 complex subunit 11;Putative cytochrome b-c1 complex subunit Rieske-like protein 1	670	UQCRFS1	A0A384NPX8;A0A384MTZ1;P47985;P0C7P4	EIEQEAAVELSQLR;EIEQEAAVELSQLRDPQHDLDR;GVAGALRPLVQATVPATPEQPVLDLK;VPDFSEYR	ENSG00000169021.6	ENSP00000306397.3	ENST00000304863.6			UQCRFS1;UQCRFS1P1		5XTE;5XTH;5XTI	A0A384MTZ1_HUMAN;A0A384NPX8_HUMAN;UCRI_HUMAN;UCRIL_HUMAN	Color2 [A=255, R=169, G=169, B=169]	1	4	+	aerobic electron transport chain;aerobic respiration;cellular component assembly;cellular component organization;cellular component organization or biogenesis;cellular metabolic process;cellular process;cellular respiration;cytochrome complex assembly;electron transport chain;energy derivation by oxidation of organic compounds;generation of precursor metabolites and energy;metabolic process;mitoc…	2 iron, 2 sulfur cluster binding;active monoatomic ion transmembrane transporter activity;active transmembrane transporter activity;binding;catalytic activity;cation binding;electron transfer activity;inorganic cation transmembrane transporter activity;inorganic molecular entity transmembrane transporter activity;ion binding;iron-sulfur cluster binding;metal cluster binding;metal ion binding;mono…	catalytic complex;cellular anatomical entity;cytochrome complex;inner mitochondrial membrane protein complex;intracellular membrane-bounded organelle;intracellular organelle;membrane;membrane protein complex;membrane-bounded organelle;mitochondrial inner membrane;mitochondrial membrane;mitochondrial protein-containing complex;mitochondrial respiratory chain complex III;mitochondrial respiratory c…	cellular component assembly;cellular component organization;cellular component organization or biogenesis;cellular process;cellular respiration;cytochrome complex assembly;electron transport chain;generation of precursor metabolites and energy;metabolic process;protein-containing complex assembly	catalytic complex;cellular anatomical entity;intracellular membrane-bounded organelle;intracellular organelle;membrane;membrane protein complex;mitochondrion;organelle;oxidoreductase complex;protein-containing complex;respiratory chain complex III;respiratory chain complex IV	Alzheimer's disease;Cardiac muscle contraction;Huntington's disease;Oxidative phosphorylation;Parkinson's disease	Rieske;Ubiq-Cytc-red_N;UCR_TM	BILANGES_RAPAMYCIN_SENSITIVE_VIA_TSC1_AND_TSC2;CHIANG_LIVER_CANCER_SUBCLASS_UNANNOTATED_DN;DEMAGALHAES_AGING_DN;FLECHNER_BIOPSY_KIDNEY_TRANSPLANT_REJECTED_VS_OK_DN;GUTIERREZ_MULTIPLE_MYELOMA_UP;HELLER_HDAC_TARGETS_SILENCED_BY_METHYLATION_UP;HELLER_HDAC_TARGETS_UP;KAAB_HEART_ATRIUM_VS_VENTRICLE_DN;KEGG_ALZHEIMERS_DISEASE;KEGG_CARDIAC_MUSCLE_CONTRACTION;KEGG_HUNTINGTONS_DISEASE;KEGG_MEDICUS_REFEREN…	2Fe-2S;3D-structure;Directproteinsequencing;Diseasevariant;Disulfidebond;Electrontransport;Iron;Iron-sulfur;Membrane;Metal-binding;Mitochondrion;Mitochondrioninnermembrane;Primarymitochondrialdisease;Referenceproteome;Respiratorychain;Transitpeptide;Translocase;Transmembrane;Transmembranehelix;Transport		GO:0006091;GO:0006122;GO:0008152;GO:0009060;GO:0009987;GO:0015980;GO:0016043;GO:0017004;GO:0017062;GO:0019646;GO:0022607;GO:0022900;GO:0022904;GO:0033108;GO:0034551;GO:0043933;GO:0044237;GO:0045333;GO:0065003;GO:0071840	GO:0003824;GO:0005215;GO:0005488;GO:0008121;GO:0008324;GO:0009055;GO:0015075;GO:0015078;GO:0015318;GO:0015399;GO:0015453;GO:0016491;GO:0016679;GO:0022804;GO:0022853;GO:0022857;GO:0022890;GO:0043167;GO:0043169;GO:0046872;GO:0051536;GO:0051537;GO:0051540	GO:0005739;GO:0005743;GO:0005750;GO:0005751;GO:0016020;GO:0019866;GO:0031090;GO:0031966;GO:0032991;GO:0043226;GO:0043227;GO:0043229;GO:0043231;GO:0045275;GO:0045277;GO:0070069;GO:0070469;GO:0098796;GO:0098798;GO:0098800;GO:0098803;GO:0110165;GO:1902494;GO:1902495;GO:1990204;GO:1990351	GO:0006091;GO:0008152;GO:0009987;GO:0016043;GO:0017004;GO:0022607;GO:0022900;GO:0045333;GO:0065003;GO:0071840	GO:0005739;GO:0016020;GO:0032991;GO:0043226;GO:0043229;GO:0043231;GO:0045275;GO:0045277;GO:0098796;GO:0110165;GO:1902494;GO:1990204	IPR004192;IPR005805;IPR006317;IPR011070;IPR014349;IPR015248;IPR017941;IPR036922;IPR037008	bc1_Rieske_TM_sf;Globular_prot_asu/bsu;Rieske_2Fe-2S;Rieske_2Fe-2S_sf;Rieske_Fe-S_prot;Rieske_Fe-S_prot_C;Rieske_TM;Ubiquinol_cyt_c_Rdtase_Fe-S-su;UQCRFS1_N	ko00190;ko04260;ko05010;ko05012;ko05016	191327;618775	PR00162	RIESKE	PS51296	RIESKE	Cytochrome b-c1 complex subunit 9;Cytochrome b-c1 complex subunit Rieske, mitochondrial;Putative cytochrome b-c1 complex subunit Rieske-like protein 1	R-HSA-611105
+	3.94413	3.97247	P51884;A0A384N669;Q53FV4	Lumican	675	LUM	P51884;A0A384N669;Q53FV4	EDAVSAAFK;FNALQYLR;ISETSLPPDMYECLR;ISNIPDEYFK;LKEDAVSAAFK;LPSGLPVSLLTLYLDNNK;NIPTVNENLENYYLEVNQLEK;SLEDLQLTHNK;SLEYLDLSFNQIAR;SVPMVPPGIK	ENSG00000139329.5	ENSP00000266718.4	ENST00000266718.5			LUM			A0A384N669_HUMAN;LUM_HUMAN;Q53FV4_HUMAN	Color2 [A=255, R=169, G=169, B=169]	1	4	+	biological regulation;cellular component organization;cellular component organization or biogenesis;cellular process;collagen fibril organization;external encapsulating structure organization;extracellular matrix organization;extracellular structure organization;multicellular organismal process;nervous system process;positive regulation of biological process;positive regulation of biosynthetic pr…	binding;collagen binding;extracellular matrix structural constituent;extracellular matrix structural constituent conferring compression resistance;protein-containing complex binding;structural molecule activity	cellular anatomical entity;collagen trimer;collagen-containing extracellular matrix;external encapsulating structure;extracellular exosome;extracellular matrix;extracellular membrane-bounded organelle;extracellular organelle;extracellular region;extracellular space;extracellular vesicle;fibrillar collagen trimer;Golgi lumen;intracellular organelle lumen;lysosomal lumen;membrane-bounded organelle;…	biological regulation;cellular component organization;cellular component organization or biogenesis;cellular process;external encapsulating structure organization;extracellular matrix organization;extracellular structure organization;multicellular organismal process;nervous system process;regulation of biological process;regulation of DNA-templated transcription;regulation of metabolic process;se…	cellular anatomical entity;external encapsulating structure;extracellular matrix;extracellular organelle;extracellular region;extracellular space;organelle;organelle lumen;protein-containing complex;vesicle		LRR_6;LRR_8;LRRNT	AFFAR_YY1_TARGETS_DN;ALCALAY_AML_BY_NPM1_LOCALIZATION_UP;ALONSO_METASTASIS_EMT_UP;ALONSO_METASTASIS_UP;ANASTASSIOU_MULTICANCER_INVASIVENESS_SIGNATURE;BERENJENO_TRANSFORMED_BY_RHOA_DN;BIOCARTA_SLRP_PATHWAY;BOQUEST_STEM_CELL_UP;BORCZUK_MALIGNANT_MESOTHELIOMA_UP;BURTON_ADIPOGENESIS_6;CARRILLOREIXACH_MRS3_VS_LOWER_RISK_HEPATOBLASTOMA_DN;CHEN_METABOLIC_SYNDROM_NETWORK;CHIANG_LIVER_CANCER_SUBCLASS_CTNN…	Directproteinsequencing;Disulfidebond;Extracellularmatrix;Glycoprotein;Leucine-richrepeat;Phosphoprotein;Proteoglycan;Pyrrolidonecarboxylicacid;Referenceproteome;Repeat;Secreted;Signal;Sulfation		GO:0001817;GO:0001819;GO:0003008;GO:0006355;GO:0006357;GO:0007600;GO:0007601;GO:0009889;GO:0009891;GO:0009893;GO:0009987;GO:0010468;GO:0010556;GO:0010557;GO:0010604;GO:0010628;GO:0016043;GO:0019219;GO:0019222;GO:0030198;GO:0030199;GO:0031323;GO:0031325;GO:0031326;GO:0031328;GO:0032501;GO:0032908;GO:0032914;GO:0043062;GO:0045229;GO:0045893;GO:0045935;GO:0045944;GO:0048518;GO:0048522;GO:0050789;GO:…	GO:0005198;GO:0005201;GO:0005488;GO:0005518;GO:0030021;GO:0044877	GO:0005576;GO:0005581;GO:0005583;GO:0005615;GO:0005775;GO:0005796;GO:0030312;GO:0031012;GO:0031974;GO:0031982;GO:0032991;GO:0043202;GO:0043226;GO:0043227;GO:0043230;GO:0043233;GO:0062023;GO:0065010;GO:0070013;GO:0070062;GO:0110165;GO:1903561	GO:0006355;GO:0007600;GO:0009987;GO:0016043;GO:0019222;GO:0030198;GO:0032501;GO:0043062;GO:0045229;GO:0050789;GO:0050877;GO:0065007;GO:0071840	GO:0005576;GO:0005615;GO:0030312;GO:0031012;GO:0031982;GO:0032991;GO:0043226;GO:0043230;GO:0043233;GO:0110165	IPR000372;IPR001611;IPR003591;IPR032675	Leu-rich_rpt;Leu-rich_rpt_typical-subtyp;LRR_dom_sf;LRRNT		600616	PR00019	LEURICHRPT	PS51450	LRR	Lumican	R-HSA-2022854;R-HSA-2022857;R-HSA-216083;R-HSA-3000178;R-HSA-3656225;R-HSA-3656243;R-HSA-3656244		SM00013;SM00364;SM00365;SM00369	LRR_BAC;LRR_SD22;LRR_TYP;LRRNT
+	1.70114	-0.789377	Q15366-2;A0A384N6B9;Q15366-6;Q15366-3;Q15366;Q15366-4;Q15366-5;B4DLC0;Q15366-7;Q15366-8;F8VXH9;H3BSS4;F8W0G4;F8W1G6;F8VRH0;J3QT27;P57721;E9PFP8;P57721-4;Q5MJP6;P57721-2;P57721-5;P57721-3;H3BND9	Poly(rC)-binding protein 2	677	PCBP2	Q15366-2;A0A384N6B9;Q15366-6;Q15366-3;Q15366;Q15366-4;Q15366-5;B4DLC0;Q15366-7;Q15366-8	AFAMIIDK;AITIAGIPQSIIECVK;ESTGAQVQVAGDMLPNSTER;EVGSIIGK;GVTIPYR;GVTIPYRPK;GVTIPYRPKPSSSPVIFAGGQDR;IANPVEGSTDR;IITLAGPTNAIFK;INISEGNCPER;LEEDISSSMTNSTAASRPPVTLR;LHQLAMQQSHFPMTHGNTGFSGIESSSPEVK;LVVPASQCGSLIGK;PKPSSSPVIFAGGQDR;PSSSPVIFAGGQDR;QVTITGSAASISLAQYLINVR	ENSG00000183570.17;ENSG00000197111.16	ENSP00000352228.5;ENSP00000352438.5;ENSP00000383159.1;ENSP00000383160.1;ENSP00000383163.1;ENSP00000383164.1;ENSP00000383165.1;ENSP00000383168.1;ENSP00000388008.3;ENSP00000390304.1;ENSP00000394116.1;ENSP00000401198.2;ENSP00000408949.2;ENSP00000446601.1;ENSP00000447068.2;ENSP00000448672.2;ENSP00000448762.2;ENSP00000448847.2;ENSP00000448927.2;ENSP00000449062.1;ENSP00000449070.1;ENSP00000454797.1;ENS…	ENST00000359282.9;ENST00000359462.9;ENST00000400304.1;ENST00000400305.5;ENST00000400308.5;ENST00000400309.5;ENST00000400310.5;ENST00000400314.5;ENST00000437231.5;ENST00000439930.7;ENST00000447282.5;ENST00000449640.5;ENST00000455667.7;ENST00000546463.6;ENST00000546652.6;ENST00000547859.2;ENST00000548933.5;ENST00000550520.6;ENST00000550585.5;ENST00000551104.5;ENST00000552296.6;ENST00000552819.5;ENS…			PCBP2;PCBP3		2AXY;2JZX;2P2R;2PQU;2PY9	A0A384N6B9_HUMAN;B4DLC0_HUMAN;E9PFP8_HUMAN;F8VRH0_HUMAN;F8VXH9_HUMAN;F8W0G4_HUMAN;F8W1G6_HUMAN;H3BND9_HUMAN;H3BSS4_HUMAN;J3QT27_HUMAN;PCBP2_HUMAN;PCBP3_HUMAN;Q5MJP6_HUMAN	Color2 [A=255, R=169, G=169, B=169]	1	4	+	aromatic compound biosynthetic process;biological process involved in interspecies interaction between organisms;biological regulation;biosynthetic process;catabolic process;cellular aromatic compound metabolic process;cellular biosynthetic process;cellular metabolic process;cellular nitrogen compound biosynthetic process;cellular nitrogen compound metabolic process;cellular process;defense respo…	binding;C-rich single-stranded DNA binding;DNA binding;DNA-binding transcription factor activity;DNA-binding transcription factor activity, RNA polymerase II-specific;DNA-binding transcription repressor activity;DNA-binding transcription repressor activity, RNA polymerase II-specific;double-stranded DNA binding;enzyme binding;mRNA binding;nucleic acid binding;organic cyclic compound binding;prote…	anchoring junction;cell junction;cell-substrate junction;cellular anatomical entity;cytoplasm;cytosol;extracellular exosome;extracellular membrane-bounded organelle;extracellular organelle;extracellular vesicle;focal adhesion;intracellular membrane-bounded organelle;intracellular organelle;membrane;membrane-bounded organelle;nucleoplasm;nucleus;organelle;postsynaptic density;postsynaptic speciali…	biological process involved in interspecies interaction between organisms;biological regulation;biosynthetic process;catabolic process;cellular aromatic compound metabolic process;cellular nitrogen compound metabolic process;cellular process;defense response to other organism;heterocycle metabolic process;immune response;immune system process;macromolecule biosynthetic process;macromolecule catab…	cell junction;cellular anatomical entity;cytoplasm;cytosol;extracellular organelle;intracellular membrane-bounded organelle;intracellular organelle;membrane;nucleoplasm;nucleus;organelle;postsynaptic density;postsynaptic specialization;protein-containing complex;ribonucleoprotein complex;vesicle		KH_1	ACEVEDO_LIVER_CANCER_DN;ACEVEDO_NORMAL_TISSUE_ADJACENT_TO_LIVER_TUMOR_DN;ASTON_MAJOR_DEPRESSIVE_DISORDER_DN;BYSTRYKH_HEMATOPOIESIS_STEM_CELL_QTL_TRANS;CAFFAREL_RESPONSE_TO_THC_24HR_5_DN;CHANDRAN_METASTASIS_TOP50_UP;CHANDRAN_METASTASIS_UP;CHARAFE_BREAST_CANCER_LUMINAL_VS_BASAL_UP;CHAUHAN_RESPONSE_TO_METHOXYESTRADIOL_DN;DODD_NASOPHARYNGEAL_CARCINOMA_UP;ENK_UV_RESPONSE_EPIDERMIS_DN;FLECHNER_BIOPSY_K…	3D-structure;Alternativesplicing;Antiviraldefense;Cytoplasm;Directproteinsequencing;DNA-binding;Host-virusinteraction;Immunity;Innateimmunity;Isopeptidebond;Nucleus;Phosphoprotein;Proteomicsidentification;Referenceproteome;Repeat;Ribonucleoprotein;RNA-binding;Ublconjugation;ViralRNAreplication		GO:0002376;GO:0002682;GO:0002683;GO:0002831;GO:0002832;GO:0006139;GO:0006355;GO:0006357;GO:0006508;GO:0006511;GO:0006725;GO:0006807;GO:0006950;GO:0006952;GO:0006955;GO:0008152;GO:0009056;GO:0009057;GO:0009058;GO:0009059;GO:0009605;GO:0009607;GO:0009615;GO:0009889;GO:0009891;GO:0009893;GO:0009987;GO:0010468;GO:0010498;GO:0010556;GO:0010557;GO:0010604;GO:0016032;GO:0016070;GO:0016071;GO:0018130;GO:…	GO:0000981;GO:0001217;GO:0001227;GO:0003676;GO:0003677;GO:0003690;GO:0003697;GO:0003700;GO:0003723;GO:0003729;GO:0005488;GO:0005515;GO:0019899;GO:0031625;GO:0044389;GO:0097159;GO:0140110;GO:1990829	GO:0005634;GO:0005654;GO:0005737;GO:0005829;GO:0005925;GO:0014069;GO:0016020;GO:0030054;GO:0030055;GO:0031982;GO:0032991;GO:0043226;GO:0043227;GO:0043229;GO:0043230;GO:0043231;GO:0065010;GO:0070062;GO:0070161;GO:0099572;GO:0110165;GO:1903561;GO:1990904	GO:0002376;GO:0006139;GO:0006355;GO:0006508;GO:0006725;GO:0006807;GO:0006950;GO:0006955;GO:0008152;GO:0009056;GO:0009057;GO:0009058;GO:0009059;GO:0009605;GO:0009607;GO:0009987;GO:0016032;GO:0016070;GO:0016071;GO:0019222;GO:0019538;GO:0030163;GO:0034641;GO:0043170;GO:0044238;GO:0044419;GO:0046483;GO:0050789;GO:0050896;GO:0051603;GO:0065007;GO:0098542	GO:0005634;GO:0005654;GO:0005737;GO:0005829;GO:0014069;GO:0016020;GO:0030054;GO:0031982;GO:0032991;GO:0043226;GO:0043229;GO:0043230;GO:0043231;GO:0099572;GO:0110165;GO:1990904	IPR004087;IPR004088;IPR036612	KH_dom;KH_dom_type_1;KH_dom_type_1_sf		601210;608502			PS50084	KH_TYPE_1	Poly(rC)-binding protein 2;Poly(rC)-binding protein 3	R-HSA-72163;R-HSA-72203;R-HSA-936440;R-HSA-9692916		SM00322	KH
+	2.23371	-1.07056	P10909-2;P10909-5;P10909;P10909-6;P10909-4;A0A384NKS6;P10909-3;B4DW11;H0YC35;H0YLK8;H0YAS8;E7ERK6;E7ETB4;E5RH61;E5RJZ5;E5RG36;E5RGB0;Q8IWM0;Q8IWL5;Q6LDQ3	Clusterin;Clusterin beta chain;Clusterin alpha chain;Clusterin	682	CLU	P10909-2;P10909-5;P10909;P10909-6;P10909-4;A0A384NKS6;P10909-3;B4DW11;H0YC35	ASSIIDELFQDR;EILSVDCSTNNPSQAK;EIQNAVNGVK;ELDESLQVAER;FMETVAEK;IDSLLENDR;KTLLSNLEEAK;KYNELLK;LFDSDPITVTVPVEVSR;RELDESLQVAER;TLLSNLEEAK;TLLSNLEEAKK;VTTVASHTSDSDVPSGVTEVVVK	ENSG00000120885.22	ENSP00000315130.10;ENSP00000385419.3;ENSP00000427868.1;ENSP00000428033.1;ENSP00000428526.1;ENSP00000428779.1;ENSP00000429336.1;ENSP00000429620.1;ENSP00000429881.1;ENSP00000430821.1;ENSP00000431026.1;ENSP00000431070.1;ENSP00000453247.1	ENST00000316403.15;ENST00000405140.7;ENST00000519472.5;ENST00000519742.5;ENST00000520491.5;ENST00000520796.5;ENST00000521770.1;ENST00000522098.1;ENST00000522413.5;ENST00000523396.1;ENST00000523500.5;ENST00000523589.5;ENST00000560566.5			CLU			A0A384NKS6_HUMAN;B4DW11_HUMAN;CLUS_HUMAN;E5RG36_HUMAN;E5RGB0_HUMAN;E5RH61_HUMAN;E5RJZ5_HUMAN;E7ERK6_HUMAN;E7ETB4_HUMAN;H0YAS8_HUMAN;H0YC35_HUMAN;H0YLK8_HUMAN;Q6LDQ3_HUMAN;Q8IWL5_HUMAN;Q8IWM0_HUMAN	Color2 [A=255, R=169, G=169, B=169]	1	4	+	activation of immune response;anatomical structure morphogenesis;apoptotic mitochondrial changes;apoptotic signaling pathway;biological process involved in interspecies interaction between organisms;biological regulation;cell activation;cell morphogenesis;cell population proliferation;cellular component assembly;cellular component organization;cellular component organization or biogenesis;cellula…	amide binding;amyloid-beta binding;binding;cytoskeletal protein binding;enzyme binding;lipoprotein particle receptor binding;low-density lipoprotein particle receptor binding;misfolded protein binding;molecular carrier activity;peptide binding;protein binding;protein carrier chaperone;protein-containing complex binding;protein-folding chaperone binding;signaling receptor binding;tau protein bindi…	apical dendrite;blood microparticle;cell junction;cell projection;cell surface;cellular anatomical entity;chromaffin granule;collagen-containing extracellular matrix;cytoplasm;cytoplasmic vesicle;cytoplasmic vesicle lumen;cytosol;dendrite;endoplasmic reticulum;endoplasmic reticulum lumen;external encapsulating structure;extracellular exosome;extracellular matrix;extracellular membrane-bounded org…	biological process involved in interspecies interaction between organisms;biological regulation;cell activation;cell morphogenesis;cell population proliferation;cellular component assembly;cellular component organization;cellular component organization or biogenesis;cellular localization;cellular process;defense response to other organism;developmental process;establishment of localization;immune…	cell junction;cell projection;cell surface;cellular anatomical entity;cytoplasm;cytoplasmic vesicle;cytosol;endoplasmic reticulum;external encapsulating structure;extracellular matrix;extracellular organelle;extracellular region;extracellular space;Golgi apparatus;intracellular anatomical structure;intracellular membrane-bounded organelle;intracellular organelle;membrane;mitochondrion;neuron proj…		Clusterin	ABE_INNER_EAR;AFFAR_YY1_TARGETS_UP;ALCALAY_AML_BY_NPM1_LOCALIZATION_UP;BAELDE_DIABETIC_NEPHROPATHY_UP;BIDUS_METASTASIS_DN;BLALOCK_ALZHEIMERS_DISEASE_INCIPIENT_UP;BLALOCK_ALZHEIMERS_DISEASE_UP;BUYTAERT_PHOTODYNAMIC_THERAPY_STRESS_UP;CASORELLI_APL_SECONDARY_VS_DE_NOVO_UP;CHEN_LVAD_SUPPORT_OF_FAILING_HEART_UP;CHIBA_RESPONSE_TO_TSA;CHICAS_RB1_TARGETS_CONFLUENT;CHICAS_RB1_TARGETS_GROWING;COLLIS_PRKDC_…	Alternativesplicing;Apoptosis;Chaperone;Coiledcoil;Complementpathway;Cytoplasm;Cytoplasmicvesicle;Directproteinsequencing;Disulfidebond;Endoplasmicreticulum;Glycoprotein;Immunity;Innateimmunity;Lipoprotein;Membrane;Microsome;Mitochondrion;Nucleus;Phosphoprotein;Proteomicsidentification;Referenceproteome;Secreted;Signal;Ublconjugation		GO:0000902;GO:0001774;GO:0001775;GO:0001817;GO:0001819;GO:0001836;GO:0001932;GO:0001934;GO:0002252;GO:0002253;GO:0002269;GO:0002274;GO:0002376;GO:0002434;GO:0002682;GO:0002684;GO:0006355;GO:0006457;GO:0006605;GO:0006622;GO:0006623;GO:0006629;GO:0006810;GO:0006869;GO:0006950;GO:0006952;GO:0006955;GO:0006956;GO:0006958;GO:0006959;GO:0006996;GO:0007005;GO:0007009;GO:0007165;GO:0008104;GO:0008152;GO:…	GO:0001540;GO:0005102;GO:0005488;GO:0005515;GO:0008092;GO:0019899;GO:0031625;GO:0033218;GO:0042277;GO:0044389;GO:0044877;GO:0048156;GO:0050750;GO:0051082;GO:0051087;GO:0051787;GO:0070325;GO:0140104;GO:0140597	GO:0005576;GO:0005615;GO:0005622;GO:0005634;GO:0005737;GO:0005739;GO:0005743;GO:0005783;GO:0005788;GO:0005794;GO:0005829;GO:0009986;GO:0016020;GO:0016234;GO:0019866;GO:0030054;GO:0030141;GO:0030312;GO:0030425;GO:0031012;GO:0031090;GO:0031093;GO:0031410;GO:0031966;GO:0031974;GO:0031982;GO:0031983;GO:0032991;GO:0032994;GO:0034358;GO:0034364;GO:0034366;GO:0034774;GO:0042583;GO:0042995;GO:0043005;GO:…	GO:0000902;GO:0001775;GO:0002376;GO:0006355;GO:0006457;GO:0006605;GO:0006629;GO:0006810;GO:0006869;GO:0006950;GO:0006955;GO:0006996;GO:0007005;GO:0007009;GO:0007165;GO:0008104;GO:0008152;GO:0008283;GO:0009605;GO:0009607;GO:0009987;GO:0015031;GO:0016043;GO:0019222;GO:0022607;GO:0031399;GO:0031647;GO:0032501;GO:0032502;GO:0033036;GO:0033043;GO:0035556;GO:0042221;GO:0043065;GO:0043085;GO:0044238;GO:…	GO:0005576;GO:0005615;GO:0005622;GO:0005634;GO:0005737;GO:0005739;GO:0005783;GO:0005794;GO:0005829;GO:0009986;GO:0016020;GO:0030054;GO:0030312;GO:0031012;GO:0031410;GO:0031982;GO:0032991;GO:0042995;GO:0043005;GO:0043226;GO:0043229;GO:0043230;GO:0043231;GO:0043233;GO:0045202;GO:0099503;GO:0110165	IPR000753;IPR016014;IPR016015;IPR016016;IPR033986	Clusterin;Clusterin_C;Clusterin_CS;Clusterin_N;Clusterin-like		185430			PS00492;PS00493	CLUSTERIN_1;CLUSTERIN_2	Clusterin;Clusterin alpha chain;Clusterin beta chain	R-HSA-114608;R-HSA-166665;R-HSA-6803157;R-HSA-977606		SM00030;SM00035	CLa;CLb
+	1.61972	2.17498	A0A384NPH9;P35052;H7C410;H7C024;Q59GI7;P35052-2;H7BZE9;C9J4Y6;Q53EX3;H7BZL4	Glypican-1;Secreted glypican-1	694	GPC1	A0A384NPH9;P35052;H7C410;H7C024;Q59GI7;P35052-2	DLYSELR;GFSLSDVPQAEISGEHLR;MALSTASDDR;NLLDSMVLITDK;QAEALRPFGEAPR;QLHPQLLLPDDYLDCLGK;SFVQGLGVASDVVR;TLQATFPGAFGELYTQNAR;TPLTHALPGLSEQEGQK;VAQVPLGPECSR;VLQAMLATQLR;YLPEVMGDGLANQINNPEVEVDITKPDMTIR	ENSG00000063660.9	ENSP00000264039.2;ENSP00000389276.2;ENSP00000390242.1;ENSP00000392629.2;ENSP00000410251.1;ENSP00000415077.2	ENST00000264039.7;ENST00000420138.5;ENST00000425056.5;ENST00000426280.3;ENST00000427506.5;ENST00000455111.1			GPC1		4ACR;4AD7;4BWE;4YWT	A0A384NPH9_HUMAN;C9J4Y6_HUMAN;GPC1_HUMAN;H7BZE9_HUMAN;H7BZL4_HUMAN;H7C024_HUMAN;H7C410_HUMAN;Q53EX3_HUMAN;Q59GI7_HUMAN	Color2 [A=255, R=169, G=169, B=169]	1	4	+	anatomical structure formation involved in morphogenesis;biological regulation;carbohydrate derivative catabolic process;carbohydrate derivative metabolic process;catabolic process;cell differentiation;cell migration;cell motility;cellular catabolic process;cellular component assembly;cellular component assembly involved in morphogenesis;cellular component organization;cellular component organiza…	binding;cation binding;copper ion binding;extracellular matrix binding;fibroblast growth factor binding;growth factor binding;ion binding;laminin binding;metal ion binding;protein binding;transition metal ion binding	cell junction;cell surface;cellular anatomical entity;collagen-containing extracellular matrix;cytoplasmic vesicle;cytosol;endosome;external encapsulating structure;extracellular exosome;extracellular matrix;extracellular membrane-bounded organelle;extracellular organelle;extracellular region;extracellular space;extracellular vesicle;Golgi lumen;intracellular membrane-bounded organelle;intracellu…	anatomical structure formation involved in morphogenesis;biological regulation;carbohydrate derivative metabolic process;catabolic process;cell differentiation;cell motility;cellular component assembly;cellular component organization;cellular component organization or biogenesis;cellular process;developmental process;glycoprotein metabolic process;macromolecule catabolic process;macromolecule met…	cell junction;cell surface;cellular anatomical entity;cytoplasmic vesicle;cytosol;endosome;external encapsulating structure;extracellular matrix;extracellular organelle;extracellular region;extracellular space;intracellular membrane-bounded organelle;intracellular organelle;membrane;nucleoplasm;organelle;organelle lumen;plasma membrane;synapse;vesicle		Glypican	BERENJENO_TRANSFORMED_BY_RHOA_UP;BERTUCCI_MEDULLARY_VS_DUCTAL_BREAST_CANCER_DN;BLANCO_MELO_COVID19_SARS_COV_2_INFECTION_A594_ACE2_EXPRESSING_CELLS_DN;BOYLAN_MULTIPLE_MYELOMA_C_D_DN;BRUECKNER_TARGETS_OF_MIRLET7A3_DN;CAIRO_LIVER_DEVELOPMENT_UP;CHIARADONNA_NEOPLASTIC_TRANSFORMATION_CDC25_DN;CHIARADONNA_NEOPLASTIC_TRANSFORMATION_KRAS_CDC25_UP;CHICAS_RB1_TARGETS_CONFLUENT;CLASPER_LYMPHATIC_VESSELS_DUR…	3D-structure;Alternativesplicing;Cellmembrane;Copper;Directproteinsequencing;Disulfidebond;Endosome;Glycoprotein;GPI-anchor;Heparansulfate;Lipoprotein;Membrane;Proteoglycan;Proteomicsidentification;Referenceproteome;S-nitrosylation;Secreted;Signal;Zinc		GO:0006029;GO:0006516;GO:0006790;GO:0006807;GO:0008152;GO:0009056;GO:0009057;GO:0009100;GO:0009966;GO:0009968;GO:0009987;GO:0010001;GO:0010646;GO:0010648;GO:0010927;GO:0014037;GO:0016043;GO:0016477;GO:0019538;GO:0022607;GO:0023051;GO:0023057;GO:0030154;GO:0030163;GO:0030167;GO:0030200;GO:0032288;GO:0032502;GO:0032879;GO:0032880;GO:0040036;GO:0040037;GO:0043170;GO:0044237;GO:0044238;GO:0044248;GO:…	GO:0005488;GO:0005507;GO:0005515;GO:0017134;GO:0019838;GO:0043167;GO:0043169;GO:0043236;GO:0046872;GO:0046914;GO:0050840	GO:0005576;GO:0005615;GO:0005654;GO:0005768;GO:0005775;GO:0005796;GO:0005829;GO:0005886;GO:0009986;GO:0016020;GO:0030054;GO:0030312;GO:0031012;GO:0031410;GO:0031974;GO:0031982;GO:0043202;GO:0043226;GO:0043227;GO:0043229;GO:0043230;GO:0043231;GO:0043233;GO:0045121;GO:0045202;GO:0062023;GO:0065010;GO:0070013;GO:0070062;GO:0097708;GO:0098552;GO:0098857;GO:0110165;GO:1903561	GO:0006790;GO:0006807;GO:0008152;GO:0009056;GO:0009057;GO:0009100;GO:0009987;GO:0016043;GO:0019538;GO:0022607;GO:0030154;GO:0030163;GO:0032502;GO:0032880;GO:0043170;GO:0044238;GO:0048646;GO:0048870;GO:0050789;GO:0065007;GO:0071840;GO:1901135	GO:0005576;GO:0005615;GO:0005654;GO:0005768;GO:0005829;GO:0005886;GO:0009986;GO:0016020;GO:0030054;GO:0030312;GO:0031012;GO:0031410;GO:0031982;GO:0043226;GO:0043229;GO:0043230;GO:0043231;GO:0043233;GO:0045202;GO:0110165	IPR001863;IPR019803	Glypican;Glypican_CS		600395			PS01207;PS51257	GLYPICAN;PROKAR_LIPOPROTEIN	Glypican-1;Secreted glypican-1	R-HSA-1971475;R-HSA-2022928;R-HSA-2024096;R-HSA-202733;R-HSA-3560783;R-HSA-3560801;R-HSA-3656237;R-HSA-3656253;R-HSA-376176;R-HSA-4420332;R-HSA-9694614;R-HSA-975634
+	1.59445	-1.01037	A0A384NPU2;P49773;D6REP8;D6RE99;H0YC49;D6RD60;A0A6Q8PGQ8;D6RC06;A4D2H4	Histidine triad nucleotide-binding protein 1	698	HINT1	A0A384NPU2;P49773;D6REP8;D6RE99;H0YC49;D6RD60;A0A6Q8PGQ8;D6RC06	CAADLGLNK;CLAFHDISPQAPTHFLVIPK;IIFEDDR;PGGDTIFGK	ENSG00000169567.13	ENSP00000304229.5;ENSP00000421608.1;ENSP00000422444.1;ENSP00000424974.1;ENSP00000425260.1;ENSP00000426860.1;ENSP00000427008.1;ENSP00000427499.1;ENSP00000430909.2;ENSP00000502350.1;ENSP00000502370.1;ENSP00000502792.1	ENST00000304043.10;ENST00000504202.1;ENST00000506908.2;ENST00000508488.2;ENST00000508495.5;ENST00000511475.6;ENST00000513012.2;ENST00000513345.6;ENST00000520028.2;ENST00000675100.1;ENST00000675372.1;ENST00000675491.1			HINT1;LOC346521		1AV5;1KPA;1KPB;1KPC;1KPE;1KPF;3TW2;4EQE;4EQG;4EQH;4ZKL;4ZKV;5ED3;5ED6;5EMT;5I2E;5I2F;5IPB;5IPC;5IPD;5IPE;5KLY;5KLZ;5KM0;5KM1;5KM2;5KM3;5KM4;5KM6;5KMA;5KMB;5KMC;5O8I;5WA8;5WA9;5WAA;6B42;6G9Z;6J53;6J58;6J5S;6J5Z;6J64;6J65;6N3V;6N3W;6N3X;6N3Y;6YQM;7Q2U;8P8P;8PA6;8PA9;8PAF;8PAI	A0A384NPU2_HUMAN;A0A6Q8PGQ8_HUMAN;A4D2H4_HUMAN;D6RC06_HUMAN;D6RD60_HUMAN;D6RE99_HUMAN;D6REP8_HUMAN;H0YC49_HUMAN;HINT1_HUMAN	Color2 [A=255, R=169, G=169, B=169]	1	4	+	apoptotic signaling pathway;aromatic compound catabolic process;biological regulation;carbohydrate derivative catabolic process;carbohydrate derivative metabolic process;catabolic process;cellular aromatic compound metabolic process;cellular catabolic process;cellular metabolic process;cellular nitrogen compound catabolic process;cellular nitrogen compound metabolic process;cellular process;heter…	adenosine 5'-monophosphoramidase activity;binding;catalytic activity;catalytic activity, acting on a protein;cysteine-type peptidase activity;deSUMOylase activity;enzyme binding;heterocyclic compound binding;hydrolase activity;hydrolase activity, acting on carbon-nitrogen (but not peptide) bonds;hydrolase activity, acting on carbon-nitrogen (but not peptide) bonds, in linear amides;kinase activit…	catalytic complex;cellular anatomical entity;cytoplasm;cytoskeleton;cytosol;extracellular exosome;extracellular membrane-bounded organelle;extracellular organelle;extracellular vesicle;histone deacetylase complex;intracellular membrane-bounded organelle;intracellular non-membrane-bounded organelle;intracellular organelle;membrane;membrane-bounded organelle;non-membrane-bounded organelle;nuclear p…	biological regulation;carbohydrate derivative metabolic process;catabolic process;cellular aromatic compound metabolic process;cellular nitrogen compound metabolic process;cellular process;heterocycle metabolic process;intracellular signal transduction;macromolecule metabolic process;macromolecule modification;metabolic process;nitrogen compound metabolic process;nucleobase-containing compound ca…	catalytic complex;cellular anatomical entity;cytoplasm;cytoskeleton;cytosol;extracellular organelle;intracellular membrane-bounded organelle;intracellular non-membrane-bounded organelle;intracellular organelle;membrane;non-membrane-bounded organelle;nucleoplasm;nucleus;organelle;plasma membrane;protein-containing complex;vesicle		HIT	BAE_BRCA1_TARGETS_UP;BASAKI_YBX1_TARGETS_UP;BLALOCK_ALZHEIMERS_DISEASE_DN;CHESLER_BRAIN_HIGHEST_EXPRESSION;DANG_BOUND_BY_MYC;FERRANDO_T_ALL_WITH_MLL_ENL_FUSION_DN;FULCHER_INFLAMMATORY_RESPONSE_LECTIN_VS_LPS_UP;GARY_CD5_TARGETS_DN;GAVIN_FOXP3_TARGETS_CLUSTER_T4;GINESTIER_BREAST_CANCER_20Q13_AMPLIFICATION_DN;HAHTOLA_MYCOSIS_FUNGOIDES_CD4_DN;HOUNKPE_HOUSEKEEPING_GENES;HSIAO_HOUSEKEEPING_GENES;KAAB_F…	3D-structure;Acetylation;Apoptosis;Cytoplasm;Directproteinsequencing;Diseasevariant;Hydrolase;Kinase;Neuropathy;Nucleotide-binding;Nucleus;Phosphoprotein;Protease;Proteomicsidentification;Referenceproteome;Thiolprotease;Transcription;Transcriptionregulation;Transferase;Ublconjugationpathway	HINT1-SP1 complex;HINT1-TIP60 complex;HINT1-UBC3-RBX1 complex	GO:0006139;GO:0006163;GO:0006195;GO:0006355;GO:0006725;GO:0006753;GO:0006793;GO:0006796;GO:0006807;GO:0007165;GO:0008152;GO:0009056;GO:0009117;GO:0009150;GO:0009154;GO:0009166;GO:0009259;GO:0009261;GO:0009889;GO:0009966;GO:0009967;GO:0009987;GO:0010468;GO:0010556;GO:0010646;GO:0010647;GO:0016310;GO:0016926;GO:0018193;GO:0018205;GO:0019219;GO:0019222;GO:0019439;GO:0019538;GO:0019637;GO:0019693;GO:…	GO:0000166;GO:0003824;GO:0005080;GO:0005488;GO:0005515;GO:0008233;GO:0008234;GO:0016301;GO:0016740;GO:0016772;GO:0016787;GO:0016810;GO:0016811;GO:0016929;GO:0019783;GO:0019899;GO:0019900;GO:0019901;GO:0036094;GO:0043530;GO:0097159;GO:0140096;GO:1901265;GO:1901363	GO:0000118;GO:0005634;GO:0005654;GO:0005737;GO:0005829;GO:0005856;GO:0005886;GO:0016020;GO:0031982;GO:0032991;GO:0043226;GO:0043227;GO:0043228;GO:0043229;GO:0043230;GO:0043231;GO:0043232;GO:0065010;GO:0070062;GO:0110165;GO:0140513;GO:1902494;GO:1903561	GO:0006139;GO:0006355;GO:0006725;GO:0006793;GO:0006807;GO:0007165;GO:0008152;GO:0009056;GO:0009117;GO:0009987;GO:0016310;GO:0018193;GO:0019222;GO:0019538;GO:0034641;GO:0034655;GO:0035556;GO:0036211;GO:0043170;GO:0043412;GO:0044238;GO:0044281;GO:0046483;GO:0050789;GO:0055086;GO:0065007;GO:0070647;GO:1901135	GO:0005634;GO:0005654;GO:0005737;GO:0005829;GO:0005856;GO:0005886;GO:0016020;GO:0031982;GO:0032991;GO:0043226;GO:0043228;GO:0043229;GO:0043230;GO:0043231;GO:0043232;GO:0110165;GO:1902494	IPR001310;IPR011146;IPR019808;IPR036265	Histidine_triad_CS;Histidine_triad_HIT;HIT-like;HIT-like_sf		137200;601314	PR00332	HISTRIAD	PS00892;PS51084	HIT_1;HIT_2	Adenosine 5'-monophosphoramidase HINT1
+	1.54869	3.76502	Q53SB5;L7RDA5;A5Z217;A0A384NPX1;P17661;Q45VM8;Q45VM7;Q45VM6;Q9H319;B4DUI0;A0A7R6M6U0;L7R9R4;Q2PUK1;Q9GZR6;Q5RLN2;Q96GE1	Desmin	701	tmp_locus_29	Q53SB5;L7RDA5;A5Z217;A0A384NPX1;P17661;Q45VM8;Q45VM7;Q45VM6;Q9H319	ADVDAATLAR;AQYETIAAK;DGEVVSEATQQQHEVL;DNLLDDLQR;EEAENNLAAFR;ELQAQLQEQQVQVEMDMSKPDLTAALR;EYQDLLNVK;FASEASGYQDNIAR;FLEQQNAALAAEVNR;HQIQSYTCEIDALK;IESLNEEIAFLK;INLPIQTYSALNFR;KLLEGEESR;LLEGEESR;LQEEIQLK;MALDVEIATYR;NISEAEEWYK;PDLTAALR;QEMMEYR;QVEVLTNQR;TFGGAPGFPLGSPLSSPVFPR;TNEKVELQELNDR;TSGGAGGLGSLR;VAELYEEELR;VDVERDNLLDDLQR;VELQELNDR;VSDLTQAANK	ENSG00000175084.13	ENSP00000363071.3	ENST00000373960.4			DES;tmp_locus_29			A0A384NPX1_HUMAN;A0A7R6M6U0_HUMAN;A5Z217_HUMAN;B4DUI0_HUMAN;DESM_HUMAN;L7R9R4_HUMAN;L7RDA5_HUMAN;Q2PUK1_HUMAN;Q45VM6_HUMAN;Q45VM7_HUMAN;Q45VM8_HUMAN;Q53SB5_HUMAN;Q5RLN2_HUMAN;Q96GE1_HUMAN;Q9GZR6_HUMAN;Q9H319_HUMAN	Color2 [A=255, R=169, G=169, B=169]	1	4	+	anatomical structure development;animal organ development;biological regulation;cellular component organization;cellular component organization or biogenesis;cellular process;cytoskeleton organization;developmental process;intermediate filament cytoskeleton organization;intermediate filament organization;intermediate filament-based process;multicellular organismal process;muscle contraction;muscl…	binding;cytoskeletal protein binding;identical protein binding;protein binding;structural constituent of cytoskeleton;structural molecule activity	anchoring junction;cardiac myofibril;cell junction;cell-cell contact zone;cell-cell junction;cellular anatomical entity;contractile fiber;cytoskeleton;cytosol;extracellular exosome;extracellular membrane-bounded organelle;extracellular organelle;extracellular vesicle;fascia adherens;intercalated disc;intermediate filament;intermediate filament cytoskeleton;intracellular membrane-bounded organelle…	anatomical structure development;biological regulation;cellular component organization;cellular component organization or biogenesis;cellular process;cytoskeleton organization;developmental process;multicellular organismal process;muscle contraction;muscle structure development;muscle system process;organelle organization;regulation of biological process	cell junction;cellular anatomical entity;cytoskeleton;cytosol;extracellular organelle;intracellular membrane-bounded organelle;intracellular non-membrane-bounded organelle;intracellular organelle;membrane;non-membrane-bounded organelle;nucleus;organelle;plasma membrane;synapse;vesicle	Arrhythmogenic right ventricular cardiomyopathy (ARVC);Dilated cardiomyopathy;Hypertrophic cardiomyopathy (HCM)	Filament;Filament_head	BRUINS_UVC_RESPONSE_VIA_TP53_GROUP_C;EBAUER_MYOGENIC_TARGETS_OF_PAX3_FOXO1_FUSION;EBAUER_TARGETS_OF_PAX3_FOXO1_FUSION_UP;GAL_LEUKEMIC_STEM_CELL_DN;HUMMERICH_SKIN_CANCER_PROGRESSION_DN;KAYO_CALORIE_RESTRICTION_MUSCLE_UP;KEGG_ARRHYTHMOGENIC_RIGHT_VENTRICULAR_CARDIOMYOPATHY_ARVC;KEGG_DILATED_CARDIOMYOPATHY;KEGG_HYPERTROPHIC_CARDIOMYOPATHY_HCM;KIM_GASTRIC_CANCER_CHEMOSENSITIVITY;LIU_PROSTATE_CANCER_D…	ADP-ribosylation;Cardiomyopathy;Cellmembrane;Coiledcoil;Cytoplasm;Desmin-relatedmyopathy;Diseasevariant;Intermediatefilament;Keratin;Limb-girdlemusculardystrophy;Membrane;Methylation;Muscleprotein;Myofibrillarmyopathy;Nucleus;Phosphoprotein;Referenceproteome;Ublconjugation		GO:0003008;GO:0003012;GO:0006936;GO:0006996;GO:0007010;GO:0007517;GO:0008016;GO:0009987;GO:0016043;GO:0032501;GO:0032502;GO:0044057;GO:0045103;GO:0045104;GO:0045109;GO:0048513;GO:0048856;GO:0050789;GO:0051239;GO:0060538;GO:0061061;GO:0065007;GO:0071840;GO:0097435;GO:1903522	GO:0005198;GO:0005200;GO:0005488;GO:0005515;GO:0008092;GO:0042802	GO:0005634;GO:0005829;GO:0005856;GO:0005882;GO:0005886;GO:0005911;GO:0005916;GO:0014704;GO:0016020;GO:0030016;GO:0030018;GO:0030054;GO:0031594;GO:0031982;GO:0042383;GO:0043226;GO:0043227;GO:0043228;GO:0043229;GO:0043230;GO:0043231;GO:0043232;GO:0043292;GO:0044291;GO:0045095;GO:0045111;GO:0045202;GO:0065010;GO:0070062;GO:0070161;GO:0097512;GO:0099080;GO:0099081;GO:0099512;GO:0099513;GO:0110165;GO:…	GO:0003012;GO:0006936;GO:0006996;GO:0007010;GO:0009987;GO:0016043;GO:0032501;GO:0032502;GO:0048856;GO:0050789;GO:0061061;GO:0065007;GO:0071840	GO:0005634;GO:0005829;GO:0005856;GO:0005886;GO:0016020;GO:0030054;GO:0031982;GO:0043226;GO:0043228;GO:0043229;GO:0043230;GO:0043231;GO:0043232;GO:0045202;GO:0110165	IPR003054;IPR006821;IPR018039;IPR039008	IF_conserved;IF_rod_dom;Intermed_filament_DNA-bd;Keratin_II	ko05410;ko05412;ko05414	125660;181400;601419;604765	PR01276	TYPE2KERATIN	PS00226;PS51842	IF_ROD_1;IF_ROD_2	Desmin;IF rod domain-containing protein	R-HSA-390522		SM01391	Filament
[truncated: 1,703 more rows]
[truncated: 16 more columns]
