# Supplementary material for: Splice modulation of COL4A5 reinstates collagen IV assembly in an organoid model of Alport syndrome
Source: JCI Insight. 2025 Dec 18;11(3):e194759. doi: 10.1172/jci.insight.194759 (PMC12892906; doi:10.1172/jci.insight.194759)
Supplement: Supplemental table 4 [file jciinsight-11-194759-s144.xlsx]

## Sheet: Supplemental Table 4
Supplemental Table 4. Protein expression profile in kidney organoids comparing day 38 and day 22 of culture
Significant	"-LOG(P-value)"	Difference	Protein.IDs	Protein.names	id	Gene.names	Majority.protein.IDs	Peptide.sequences	ENSG	ENSP	ENST	Isoform ID	Flybase	Gene name	MGI	PDB	UniProt names	Symbol color	Symbol type	Symbol size	ANOVA Significant	GOBP name	GOMF name	GOCC name	GOBP slim name	GOCC slim name	KEGG name	Pfam	GSEA	Keywords	Corum	GOBP	GOMF	GOCC	GOBP slim	GOCC slim	Interpro	Interpro name	KEGG	MIM	PRINTS	PRINTS name	Prosite	Prosite name	Protein name	Reactome	SGD	SMART	SMART name
+	2.82645	2.51123	P00403;A0A343GT12;A0A0E3JSF1;A0A059RJF0;A0A0N6YNR7;A0A143FZ56;A0A343R0G0;A0A343H8N6;A0A343GQY4;A0A059QLX8;A0A343GID2;A0A343GB60;A0A343E999;A0A343E1A9;A0A342YTK5;A0A342Y6A5;A0A059QI72;A0A059QPE9;A0A342DHX4;A0A059RIZ2;A0A059RPV8;A0A059RNV8;A0A059RLH3;A0A059RKX5;A0A343R0H2;A0A059RKP1;A0A059RIQ8;A0A059QQA7;A0A059RI53;A0A059RFY4;A0A059R1T0;A0A059QVH0;A0A059QTW9;A0A059QS59;A0A342LG30;A0A1W6ER68;Q4GQP0;…	Cytochrome c oxidase subunit 2	2	MT-CO2	P00403;A0A343GT12;A0A0E3JSF1;A0A059RJF0;A0A0N6YNR7;A0A143FZ56;A0A343R0G0;A0A343H8N6;A0A343GQY4;A0A059QLX8;A0A343GID2;A0A343GB60;A0A343E999;A0A343E1A9;A0A342YTK5;A0A342Y6A5;A0A059QI72;A0A059QPE9;A0A342DHX4;A0A059RIZ2;A0A059RPV8;A0A059RNV8;A0A059RLH3;A0A059RKX5;A0A343R0H2;A0A059RKP1;A0A059RIQ8;A0A059QQA7;A0A059RI53;A0A059RFY4;A0A059R1T0;A0A059QVH0;A0A059QTW9;A0A059QS59;A0A342LG30;A0A1W6ER68;Q4GQP0;…	IFEMGPVFTL;ILYMTDEVNDPSLTIK;LLDVDNR;LNQTTFTATR;MMITSQDVLHSWAVPTLGLK;VVLPIEAPIR	ENSG00000198712.1	ENSP00000354876.1	ENST00000361739.1			COII;cox2;COX2;MT-CO2;mtCOX2		3VRJ;5Z62	A0A023QCZ2_HUMAN;A0A023QRX9_HUMAN;A0A023QZ25_HUMAN;A0A059QFD5_HUMAN;A0A059QI72_HUMAN;A0A059QLX8_HUMAN;A0A059QM31_HUMAN;A0A059QNV4_HUMAN;A0A059QPE7_HUMAN;A0A059QPE9_HUMAN;A0A059QPR4_HUMAN;A0A059QPT6_HUMAN;A0A059QPU3_HUMAN;A0A059QPY9_HUMAN;A0A059QQA7_HUMAN;A0A059QS59_HUMAN;A0A059QTV7_HUMAN;A0A059QTW9_HUMAN;A0A059QVH0_HUMAN;A0A059R1T0_HUMAN;A0A059RFY4_HUMAN;A0A059RHR2_HUMAN;A0A059RHY7_HUMAN;A0A059RI…	Color2 [DarkGray]	1	4	+	aerobic electron transport chain;aerobic respiration;ATP synthesis coupled electron transport;biological regulation;body fluid secretion;cellular metabolic process;cellular process;cellular respiration;electron transport chain;energy derivation by oxidation of organic compounds;establishment of localization;generation of precursor metabolites and energy;lactation;localization;metabolic process;mi…	active monoatomic ion transmembrane transporter activity;active transmembrane transporter activity;binding;catalytic activity;cation binding;copper ion binding;cytochrome-c oxidase activity;electron transfer activity;inorganic cation transmembrane transporter activity;inorganic molecular entity transmembrane transporter activity;ion binding;metal ion binding;monoatomic cation transmembrane transp…	catalytic complex;cellular anatomical entity;cytochrome complex;inner mitochondrial membrane protein complex;intracellular membrane-bounded organelle;intracellular organelle;membrane;membrane protein complex;membrane-bounded organelle;mitochondrial inner membrane;mitochondrial membrane;mitochondrial protein-containing complex;mitochondrial respiratory chain complex IV;mitochondrion;organelle;orga…	biological regulation;cellular process;cellular respiration;electron transport chain;establishment of localization;generation of precursor metabolites and energy;localization;metabolic process;regulation of biological quality;regulation of body fluid levels;secretion;transport	catalytic complex;cellular anatomical entity;intracellular membrane-bounded organelle;intracellular organelle;membrane;membrane protein complex;mitochondrion;organelle;protein-containing complex;respiratory chain complex IV	Alzheimer's disease;Cardiac muscle contraction;Huntington's disease;Oxidative phosphorylation;Parkinson's disease	COX2;COX2_TM	AGARWAL_AKT_PATHWAY_TARGETS;CHIN_BREAST_CANCER_COPY_NUMBER_UP;KEGG_ALZHEIMERS_DISEASE;KEGG_CARDIAC_MUSCLE_CONTRACTION;KEGG_HUNTINGTONS_DISEASE;KEGG_MEDICUS_ENV_FACTOR_ARSENIC_TO_ELECTRON_TRANSFER_IN_COMPLEX_IV;KEGG_MEDICUS_REFERENCE_ELECTRON_TRANSFER_IN_COMPLEX_IV;KEGG_MEDICUS_VARIANT_MUTATION_CAUSED_ABERRANT_ABETA_TO_ELECTRON_TRANSFER_IN_COMPLEX_IV;KEGG_OXIDATIVE_PHOSPHORYLATION;KEGG_PARKINSONS_…	3D-structure;Copper;Diseasevariant;Electrontransport;Magnesium;Membrane;Metal-binding;Mitochondrion;Mitochondrioninnermembrane;Primarymitochondrialdisease;Referenceproteome;Respiratorychain;Signal;Translocase;Transmembrane;Transmembranehelix;Transport	Cytochrome c oxidase, mitochondrial;Ecsit complex (ECSIT, MT-CO2, GAPDH, TRAF6, NDUFAF1);Ecsit complex (ECSIT, MT-CO2, NDUFA1, MT-ND1, TRAF6, NDUFAF1)	GO:0006091;GO:0006123;GO:0006810;GO:0007589;GO:0007595;GO:0008152;GO:0009060;GO:0009987;GO:0015980;GO:0019646;GO:0022900;GO:0022904;GO:0042773;GO:0044237;GO:0045333;GO:0046903;GO:0050878;GO:0051179;GO:0051234;GO:0065007;GO:0065008	GO:0003824;GO:0004129;GO:0005215;GO:0005488;GO:0005507;GO:0008324;GO:0009055;GO:0015075;GO:0015078;GO:0015318;GO:0015399;GO:0015453;GO:0016491;GO:0016675;GO:0022804;GO:0022853;GO:0022857;GO:0022890;GO:0043167;GO:0043169;GO:0046872;GO:0046914	GO:0005739;GO:0005743;GO:0005751;GO:0016020;GO:0019866;GO:0031090;GO:0031966;GO:0032991;GO:0043226;GO:0043227;GO:0043229;GO:0043231;GO:0045277;GO:0070069;GO:0070469;GO:0098796;GO:0098798;GO:0098800;GO:0098803;GO:0110165;GO:1902494	GO:0006091;GO:0006810;GO:0008152;GO:0009987;GO:0022900;GO:0045333;GO:0046903;GO:0050878;GO:0051179;GO:0051234;GO:0065007;GO:0065008	GO:0005739;GO:0016020;GO:0032991;GO:0043226;GO:0043229;GO:0043231;GO:0045277;GO:0098796;GO:0110165;GO:1902494	IPR001505;IPR002429;IPR008972;IPR011759;IPR014222;IPR034210;IPR036257;IPR045187	CcO_II;CcO_II_C;CcO_II-like_C;Copper_CuA;Cupredoxin;Cyt_c_oxidase_su2;Cyt_c_oxidase_su2_TM_dom;Cyt_c_oxidase_su2_TM_sf	ko00190;ko04260;ko05010;ko05012;ko05016	220110;516040	PR01166	CYCOXIDASEII	PS00078;PS50857;PS50999	COX2;COX2_CUA;COX2_TM	Cytochrome c oxidase subunit 2;cytochrome-c oxidase	R-HSA-5628897;R-HSA-611105;R-HSA-9707564
+	3.83518	-1.54492	A0A023T6R1;Q96A72;F5H6P7;F5H6N1;F5H3U9;F5H124	Protein mago nashi homolog 2	3	FLJ10292	A0A023T6R1;Q96A72;F5H6P7;F5H6N1;F5H3U9	AVASDFYLR;EDDALWPPPDR;IGSLIDVNQSK;IGSLIDVNQSKDPEGLR;IIDDSEITK;IIDDSEITKEDDALWPPPDR;SVMEELK;SVMEELKR;VFYYLVQDLK	ENSG00000111196.10	ENSP00000319240.2;ENSP00000437462.1;ENSP00000437512.1;ENSP00000437548.1;ENSP00000439091.1;ENSP00000439698.1;ENSP00000442440.1;ENSP00000485778.1	ENST00000320756.7;ENST00000539554.5;ENST00000540074.5;ENST00000543929.5;ENST00000544850.5;ENST00000545236.5;ENST00000546173.5;ENST00000625272.1			FLJ10292;MAGOHB		5XJC;5YZG;6ICZ;6QDV	A0A023T6R1_HUMAN;F5H124_HUMAN;F5H3U9_HUMAN;F5H6N1_HUMAN;F5H6P7_HUMAN;MGN2_HUMAN	Color2 [DarkGray]	1	4	+	aromatic compound catabolic process;biological regulation;catabolic process;cellular aromatic compound metabolic process;cellular catabolic process;cellular localization;cellular metabolic process;cellular nitrogen compound catabolic process;cellular nitrogen compound metabolic process;cellular process;establishment of localization;establishment of localization in cell;establishment of RNA locali…	binding;nucleic acid binding;organic cyclic compound binding;RNA binding	ATPase inhibitor complex;catalytic complex;catalytic step 1 spliceosome;catalytic step 2 spliceosome;cell body;cellular anatomical entity;cytosol;exon-exon junction complex;exon-exon junction subcomplex mago-y14;intracellular membrane-bounded organelle;intracellular organelle;membrane-bounded organelle;neuronal cell body;nuclear protein-containing complex;nucleoplasm;nucleus;organelle;precatalyti…	biological regulation;catabolic process;cellular aromatic compound metabolic process;cellular localization;cellular nitrogen compound metabolic process;cellular process;establishment of localization;heterocycle metabolic process;localization;macromolecule catabolic process;macromolecule metabolic process;metabolic process;mRNA metabolic process;mRNA processing;nitrogen compound metabolic process;…	catalytic complex;cellular anatomical entity;cytosol;intracellular membrane-bounded organelle;intracellular organelle;neuronal cell body;nucleoplasm;nucleus;organelle;protein-containing complex;ribonucleoprotein complex;spliceosomal complex	mRNA surveillance pathway;RNA transport;Spliceosome	Mago_nashi	BENPORATH_PROLIFERATION;BERTUCCI_MEDULLARY_VS_DUCTAL_BREAST_CANCER_UP;BRUINS_UVC_RESPONSE_LATE;CHANDRAN_METASTASIS_UP;DODD_NASOPHARYNGEAL_CARCINOMA_DN;FISCHER_DREAM_TARGETS;GARY_CD5_TARGETS_DN;GRAESSMANN_APOPTOSIS_BY_DOXORUBICIN_DN;GRAESSMANN_RESPONSE_TO_MC_AND_DOXORUBICIN_DN;HELLER_HDAC_TARGETS_DN;JOHNSTONE_PARVB_TARGETS_3_DN;KEGG_SPLICEOSOME;KESHELAVA_MULTIPLE_DRUG_RESISTANCE;KORKOLA_EMBRYONAL_…	3D-structure;Acetylation;Directproteinsequencing;mRNAprocessing;mRNAsplicing;mRNAtransport;Nucleus;Proteomicsidentification;Referenceproteome;RNA-binding;Spliceosome;Transport		GO:0000184;GO:0000375;GO:0000377;GO:0000398;GO:0000956;GO:0006139;GO:0006396;GO:0006397;GO:0006401;GO:0006402;GO:0006405;GO:0006406;GO:0006725;GO:0006807;GO:0006810;GO:0006913;GO:0008152;GO:0008380;GO:0009056;GO:0009057;GO:0009889;GO:0009890;GO:0009892;GO:0009894;GO:0009987;GO:0010468;GO:0010556;GO:0010558;GO:0010605;GO:0010629;GO:0015931;GO:0016070;GO:0016071;GO:0019219;GO:0019222;GO:0019439;GO:…	GO:0003676;GO:0003723;GO:0005488;GO:0097159	GO:0005634;GO:0005654;GO:0005681;GO:0005684;GO:0005829;GO:0032991;GO:0035145;GO:0043025;GO:0043226;GO:0043227;GO:0043229;GO:0043231;GO:0044297;GO:0071005;GO:0071006;GO:0071011;GO:0071012;GO:0071013;GO:0110165;GO:0140513;GO:1902494;GO:1903503;GO:1990501;GO:1990904	GO:0000375;GO:0006139;GO:0006396;GO:0006397;GO:0006401;GO:0006725;GO:0006807;GO:0006810;GO:0006913;GO:0008152;GO:0008380;GO:0009056;GO:0009057;GO:0009987;GO:0015931;GO:0016070;GO:0016071;GO:0019222;GO:0034641;GO:0034655;GO:0043170;GO:0044238;GO:0046483;GO:0050789;GO:0051169;GO:0051179;GO:0051234;GO:0051641;GO:0065007	GO:0005634;GO:0005654;GO:0005681;GO:0005829;GO:0032991;GO:0043025;GO:0043226;GO:0043229;GO:0043231;GO:0110165;GO:1902494;GO:1990904	IPR004023;IPR036605	Mago_nashi;Mago_nashi_sf	ko03013;ko03015;ko03040	619552					Protein mago nashi homolog 2	R-HSA-159236;R-HSA-72163;R-HSA-72187;R-HSA-73856;R-HSA-9010553;R-HSA-975957
+	2.78476	-1.08311	A0A023T787;Q9Y5S9-2;Q9Y5S9;A0A0J9YW13	RNA-binding protein 8A	4	RBM8	A0A023T787;Q9Y5S9-2;Q9Y5S9;A0A0J9YW13	ADVLDLHEAGGEDFAMDEDGDESIHK;EDYDSVEQDGDEPGPQR;FAEYGEIK;GYTLVEYETYK;MREDYDSVEQDGDEPGPQR;NIHLNLDR;NIHLNLDRR	ENSG00000265241.8;ENSG00000289565.1	ENSP00000358313.3;ENSP00000463058.2;ENSP00000487764.1;ENSP00000488265.1;ENSP00000488887.1;ENSP00000510519.1	ENST00000369307.4;ENST00000583313.7;ENST00000632040.1;ENST00000632555.1;ENST00000633781.1;ENST00000691760.1			RBM8;RBM8A		1P27;2HYI;2J0Q;2J0S;2XB2;3EX7;5XJC;5YZG;6ICZ;6QDV;7A5P;7W59;7W5A;7W5B;7ZNJ;8C6J	A0A023T787_HUMAN;A0A0J9YW13_HUMAN;RBM8A_HUMAN	Color2 [DarkGray]	1	4	+	aromatic compound catabolic process;biological regulation;catabolic process;cellular aromatic compound metabolic process;cellular catabolic process;cellular localization;cellular metabolic process;cellular nitrogen compound catabolic process;cellular nitrogen compound metabolic process;cellular process;establishment of localization;establishment of localization in cell;establishment of RNA locali…	binding;mRNA binding;nucleic acid binding;organic cyclic compound binding;RNA binding	ATPase inhibitor complex;catalytic complex;catalytic step 1 spliceosome;catalytic step 2 spliceosome;cell body;cell projection;cellular anatomical entity;cytoplasm;cytosol;dendrite;exon-exon junction complex;exon-exon junction subcomplex mago-y14;intracellular membrane-bounded organelle;intracellular organelle;membrane-bounded organelle;neuron projection;neuronal cell body;nuclear body;nuclear pr…	biological regulation;catabolic process;cellular aromatic compound metabolic process;cellular localization;cellular nitrogen compound metabolic process;cellular process;establishment of localization;heterocycle metabolic process;localization;macromolecule catabolic process;macromolecule metabolic process;metabolic process;mRNA metabolic process;mRNA processing;nitrogen compound metabolic process;…	catalytic complex;cell projection;cellular anatomical entity;cytoplasm;cytosol;intracellular membrane-bounded organelle;intracellular organelle;neuron projection;neuronal cell body;nucleoplasm;nucleus;organelle;protein-containing complex;ribonucleoprotein complex;spliceosomal complex	mRNA surveillance pathway;RNA transport;Spliceosome	RRM_1	ASTON_MAJOR_DEPRESSIVE_DISORDER_DN;BENPORATH_CYCLING_GENES;BENPORATH_PROLIFERATION;BLALOCK_ALZHEIMERS_DISEASE_INCIPIENT_UP;BLALOCK_ALZHEIMERS_DISEASE_UP;BOYAULT_LIVER_CANCER_SUBCLASS_G1_UP;BUYTAERT_PHOTODYNAMIC_THERAPY_STRESS_DN;CREIGHTON_ENDOCRINE_THERAPY_RESISTANCE_1;DANG_BOUND_BY_MYC;DAVICIONI_MOLECULAR_ARMS_VS_ERMS_UP;DORMOY_ELAVL1_TARGETS;EBAUER_TARGETS_OF_PAX3_FOXO1_FUSION_UP;ENK_UV_RESPONS…	3D-structure;Acetylation;Alternativesplicing;Cytoplasm;Isopeptidebond;mRNAprocessing;mRNAsplicing;mRNAtransport;Nonsense-mediatedmRNAdecay;Nucleus;Phosphoprotein;Referenceproteome;RNA-binding;Spliceosome;Translationregulation;Transport;Ublconjugation	C complex spliceosome;Exon junction complex;Exon junction complex (EIF4A3, MLN51, MAGOH, Y14);Exon junction complex (EIF4A3, MLN51, UPF3B, MAGOH, Y14, PYM);Exon junction complex (EIF4A3, MLN51, UPF3B, MAGOH, Y14);IPO13-RBM8A-MAGOH complex;Postsplicing complex;SMG1-UPF2-Y14-MAGOH-UPF3B-EIF4A3 complex;Spliceosome;Splicing-associated factors complex;Y14-Magoh complex	GO:0000184;GO:0000375;GO:0000377;GO:0000381;GO:0000398;GO:0000956;GO:0006139;GO:0006396;GO:0006397;GO:0006401;GO:0006402;GO:0006405;GO:0006406;GO:0006417;GO:0006725;GO:0006807;GO:0006810;GO:0006913;GO:0008152;GO:0008380;GO:0009056;GO:0009057;GO:0009889;GO:0009890;GO:0009892;GO:0009894;GO:0009987;GO:0010468;GO:0010556;GO:0010558;GO:0010605;GO:0010608;GO:0010629;GO:0015931;GO:0016070;GO:0016071;GO:…	GO:0003676;GO:0003723;GO:0003729;GO:0005488;GO:0097159	GO:0005634;GO:0005654;GO:0005681;GO:0005684;GO:0005737;GO:0005829;GO:0016604;GO:0016607;GO:0030425;GO:0032991;GO:0035145;GO:0042995;GO:0043005;GO:0043025;GO:0043226;GO:0043227;GO:0043229;GO:0043231;GO:0044297;GO:0071006;GO:0071012;GO:0071013;GO:0110165;GO:0120025;GO:0140513;GO:1902494;GO:1903503;GO:1990501;GO:1990904	GO:0000375;GO:0006139;GO:0006396;GO:0006397;GO:0006401;GO:0006417;GO:0006725;GO:0006807;GO:0006810;GO:0006913;GO:0008152;GO:0008380;GO:0009056;GO:0009057;GO:0009987;GO:0015931;GO:0016070;GO:0016071;GO:0019222;GO:0034641;GO:0034655;GO:0043170;GO:0044238;GO:0046483;GO:0050789;GO:0051169;GO:0051179;GO:0051234;GO:0051641;GO:0065007	GO:0005634;GO:0005654;GO:0005681;GO:0005737;GO:0005829;GO:0032991;GO:0042995;GO:0043005;GO:0043025;GO:0043226;GO:0043229;GO:0043231;GO:0110165;GO:1902494;GO:1990904	IPR000504;IPR008111;IPR012677;IPR033744;IPR035979	Nucleotide-bd_a/b_plait_sf;RBD_domain_sf;RNA-bd_8;RRM_dom;RRM_RBM8	ko03013;ko03015;ko03040	274000;605313	PR01738	RNABINDINGM8	PS50102	RRM	RNA-binding protein 8A	R-HSA-159236;R-HSA-72163;R-HSA-72187;R-HSA-73856;R-HSA-9010553;R-HSA-975957		SM00360	RRM
+	1.97962	2.65409	A0A024QZ64;B7Z3K9;P09972;B7Z3K7;B7Z1N6;B7Z1Y2;A8MVZ9;J3KSV6;J3QKP5;B7Z1Z9;C9J8F3;J3QKK1;B7Z1H6;K7EKH5;B7Z1L5	Fructose-bisphosphate aldolase;Fructose-bisphosphate aldolase C	7	ALDOC	A0A024QZ64;B7Z3K9;P09972;B7Z3K7;B7Z1N6;B7Z1Y2;A8MVZ9;J3KSV6;J3QKP5;B7Z1Z9	ALQASALNAWR;ELSDIALR;GILAADESVGSMAK;GVVPLAGTDGETTTQGLDGLSER;LSQIGVENTEENR;TPSALAILENANVLAR;VLAAVYK;YASICQQNGIVPIVEPEILPDGDHDLK;YASICQQNGIVPIVEPEILPDGDHDLKR	ENSG00000109107.14	ENSP00000226253.4;ENSP00000378729.3;ENSP00000378731.2;ENSP00000398976.1;ENSP00000462674.1;ENSP00000463118.1;ENSP00000463174.2;ENSP00000465623.1	ENST00000226253.9;ENST00000395319.7;ENST00000395321.6;ENST00000435638.5;ENST00000460201.6;ENST00000578590.1;ENST00000581807.5;ENST00000584086.5			ALDOC		1XFB	A0A024QZ64_HUMAN;A8MVZ9_HUMAN;ALDOC_HUMAN;B7Z1H6_HUMAN;B7Z1L5_HUMAN;B7Z1N6_HUMAN;B7Z1Y2_HUMAN;B7Z1Z9_HUMAN;B7Z3K7_HUMAN;B7Z3K9_HUMAN;C9J8F3_HUMAN;J3KSV6_HUMAN;J3QKK1_HUMAN;J3QKP5_HUMAN;K7EKH5_HUMAN	Color2 [DarkGray]	1	4	+	ADP catabolic process;ADP metabolic process;aromatic compound catabolic process;ATP metabolic process;biosynthetic process;carbohydrate biosynthetic process;carbohydrate catabolic process;carbohydrate derivative catabolic process;carbohydrate derivative metabolic process;carbohydrate metabolic process;carboxylic acid metabolic process;catabolic process;cell differentiation;cellular aromatic compo…	aldehyde-lyase activity;binding;carbon-carbon lyase activity;catalytic activity;cytoskeletal protein binding;fructose-bisphosphate aldolase activity;lyase activity;protein binding	cellular anatomical entity;cytoplasmic vesicle lumen;cytoskeleton;cytosol;extracellular exosome;extracellular membrane-bounded organelle;extracellular organelle;extracellular region;extracellular vesicle;ficolin-1-rich granule lumen;intracellular non-membrane-bounded organelle;intracellular organelle;intracellular organelle lumen;membrane-bounded organelle;membrane-enclosed lumen;non-membrane-bou…	biosynthetic process;carbohydrate derivative metabolic process;carbohydrate metabolic process;catabolic process;cell differentiation;cellular aromatic compound metabolic process;cellular nitrogen compound metabolic process;cellular process;developmental process;generation of precursor metabolites and energy;heterocycle metabolic process;metabolic process;monocarboxylic acid metabolic process;nitr…	cellular anatomical entity;cytoskeleton;cytosol;extracellular organelle;extracellular region;intracellular non-membrane-bounded organelle;intracellular organelle;non-membrane-bounded organelle;organelle;organelle lumen;vesicle	Carbon fixation in photosynthetic organisms;Fructose and mannose metabolism;Glycolysis / Gluconeogenesis;Pentose phosphate pathway	Glycolytic	ABBUD_LIF_SIGNALING_1_UP;AKL_HTLV1_INFECTION_UP;BASAKI_YBX1_TARGETS_DN;BLALOCK_ALZHEIMERS_DISEASE_DN;BOYAULT_LIVER_CANCER_SUBCLASS_G2;CASORELLI_ACUTE_PROMYELOCYTIC_LEUKEMIA_DN;CERVERA_SDHB_TARGETS_1_DN;COATES_MACROPHAGE_M1_VS_M2_DN;COLIN_PILOCYTIC_ASTROCYTOMA_VS_GLIOBLASTOMA_UP;CONCANNON_APOPTOSIS_BY_EPOXOMICIN_DN;ELVIDGE_HIF1A_AND_HIF2A_TARGETS_DN;ELVIDGE_HIF1A_TARGETS_DN;ELVIDGE_HYPOXIA_BY_DMOG…	3D-structure;Acetylation;Glycolysis;Lyase;Phosphoprotein;Proteomicsidentification;Referenceproteome;Schiffbase		GO:0005975;GO:0005996;GO:0006000;GO:0006006;GO:0006082;GO:0006090;GO:0006091;GO:0006094;GO:0006096;GO:0006139;GO:0006163;GO:0006195;GO:0006725;GO:0006753;GO:0006793;GO:0006796;GO:0006807;GO:0008152;GO:0009056;GO:0009058;GO:0009117;GO:0009132;GO:0009134;GO:0009135;GO:0009137;GO:0009141;GO:0009144;GO:0009150;GO:0009154;GO:0009166;GO:0009179;GO:0009181;GO:0009185;GO:0009191;GO:0009199;GO:0009205;GO:…	GO:0003824;GO:0004332;GO:0005488;GO:0005515;GO:0008092;GO:0016829;GO:0016830;GO:0016832	GO:0005576;GO:0005829;GO:0005856;GO:0031974;GO:0031982;GO:0031983;GO:0034774;GO:0043226;GO:0043227;GO:0043228;GO:0043229;GO:0043230;GO:0043232;GO:0043233;GO:0060205;GO:0065010;GO:0070013;GO:0070062;GO:0110165;GO:1903561;GO:1904724;GO:1904813	GO:0005975;GO:0006082;GO:0006090;GO:0006091;GO:0006139;GO:0006725;GO:0006793;GO:0006807;GO:0008152;GO:0009056;GO:0009058;GO:0009117;GO:0009987;GO:0030154;GO:0032502;GO:0032787;GO:0034641;GO:0034655;GO:0044238;GO:0044281;GO:0046483;GO:0055086;GO:1901135	GO:0005576;GO:0005829;GO:0005856;GO:0031982;GO:0043226;GO:0043228;GO:0043229;GO:0043230;GO:0043232;GO:0043233;GO:0110165	IPR000741;IPR013785;IPR029768	Aldolase_I_AS;Aldolase_TIM;FBA_I	ko00010;ko00030;ko00051;ko00710	103870			PS00158	ALDOLASE_CLASS_I	fructose-bisphosphate aldolase;Fructose-bisphosphate aldolase;Fructose-bisphosphate aldolase C	R-HSA-6798695;R-HSA-70171;R-HSA-70263
+	1.7749	0.589749	A0A024QZT0;P45880;A0A0A0MR02;P45880-2;P45880-1;B4DKM5;Q5JSD2;Q5JSD1;A2A3S1	Voltage-dependent anion-selective channel protein 2	11	VDAC2	A0A024QZT0;P45880;A0A0A0MR02;P45880-2;P45880-1;B4DKM5;Q5JSD2;Q5JSD1	ATHGQTCARPMCIPPSYADLGK;GFGFGLVK;LTFDTTFSPNTGK;LTFDTTFSPNTGKK;LTLSALVDGK;NNFAVGYR;PMCIPPSYADLGK;SCSGVEFSTSGSSNTDTGK;TGDFQLHTNVNDGTEFGGSIYQK;VGLALELEA;VNNSSLIGVGYTQTLR;VNNSSLIGVGYTQTLRPGVK;WCEYGLTFTEK;WNTDNTLGTEIAIEDQICQGLK;YQLDPTASISAK	ENSG00000165637.14	ENSP00000298468.5;ENSP00000344876.4;ENSP00000361635.1;ENSP00000361686.3;ENSP00000389551.1;ENSP00000401492.1;ENSP00000443092.1	ENST00000298468.9;ENST00000313132.8;ENST00000332211.11;ENST00000344036.8;ENST00000413289.1;ENST00000447677.5;ENST00000543351.5			VDAC2			A0A024QZT0_HUMAN;A0A0A0MR02_HUMAN;A2A3S1_HUMAN;B4DKM5_HUMAN;Q5JSD1_HUMAN;Q5JSD2_HUMAN;VDAC2_HUMAN	Color2 [DarkGray]	1	4	+	apoptotic mitochondrial changes;binding of sperm to zona pellucida;biological regulation;cell recognition;cell-cell recognition;cellular component organization;cellular component organization or biogenesis;cellular process;establishment of localization;localization;membrane organization;mitochondrial membrane organization;mitochondrial outer membrane permeabilization;mitochondrial outer membrane …	alcohol binding;amide binding;binding;cation binding;ceramide binding;channel activity;cholesterol binding;gated channel activity;heterocyclic compound binding;ion binding;lipid binding;monoatomic anion channel activity;monoatomic anion transmembrane transporter activity;monoatomic ion channel activity;monoatomic ion transmembrane transporter activity;nucleoside phosphate binding;nucleotide bindi…	acrosomal vesicle;bounding membrane of organelle;cellular anatomical entity;cytoplasmic vesicle;intracellular membrane-bounded organelle;intracellular non-membrane-bounded organelle;intracellular organelle;intracellular vesicle;membrane;membrane microdomain;membrane protein complex;membrane raft;membrane-bounded organelle;mitochondrial membrane;mitochondrial nucleoid;mitochondrial outer membrane;…	biological regulation;cell recognition;cellular component organization;cellular component organization or biogenesis;cellular process;establishment of localization;localization;membrane organization;mitochondrion organization;monoatomic ion transport;organelle organization;regulation of biological process;regulation of biological quality;reproductive process;transport	cellular anatomical entity;cytoplasmic vesicle;intracellular membrane-bounded organelle;intracellular non-membrane-bounded organelle;intracellular organelle;membrane;membrane protein complex;mitochondrion;non-membrane-bounded organelle;nucleus;organelle;outer membrane;protein-containing complex;secretory vesicle;vesicle	Calcium signaling pathway;Huntington's disease;Parkinson's disease	Porin_3	BENPORATH_MYC_MAX_TARGETS;BRUECKNER_TARGETS_OF_MIRLET7A3_UP;BYSTRYKH_HEMATOPOIESIS_STEM_CELL_AND_BRAIN_QTL_TRANS;CAIRO_HEPATOBLASTOMA_CLASSES_UP;DANG_BOUND_BY_MYC;DITTMER_PTHLH_TARGETS_UP;FLECHNER_BIOPSY_KIDNEY_TRANSPLANT_REJECTED_VS_OK_DN;GALLUZZI_PERMEABILIZE_MITOCHONDRIA;GALLUZZI_PREVENT_MITOCHONDIAL_PERMEABILIZATION;GOLDRATH_HOMEOSTATIC_PROLIFERATION;GUTIERREZ_MULTIPLE_MYELOMA_UP;HSIAO_HOUSEK…	Acetylation;Alternativesplicing;Directproteinsequencing;Iontransport;Isopeptidebond;Lipid-binding;Membrane;Mitochondrion;Mitochondrionoutermembrane;NAD;Nucleotide-binding;Phosphoprotein;Porin;Proteomicsidentification;Referenceproteome;Transmembrane;Transmembranebetastrand;Transport;Ublconjugation	prohibitin 2 complex, mitochondrial	GO:0006810;GO:0006811;GO:0006820;GO:0006996;GO:0007005;GO:0007006;GO:0007339;GO:0008037;GO:0008637;GO:0009966;GO:0009968;GO:0009987;GO:0009988;GO:0010646;GO:0010648;GO:0016043;GO:0022414;GO:0023051;GO:0023057;GO:0031333;GO:0032271;GO:0032272;GO:0035036;GO:0035794;GO:0042981;GO:0043066;GO:0043067;GO:0043069;GO:0043254;GO:0044087;GO:0046902;GO:0048519;GO:0048523;GO:0048583;GO:0048585;GO:0050789;GO:…	GO:0000166;GO:0005215;GO:0005216;GO:0005244;GO:0005253;GO:0005488;GO:0005496;GO:0005543;GO:0008289;GO:0008308;GO:0008509;GO:0015075;GO:0015267;GO:0015288;GO:0015485;GO:0022803;GO:0022829;GO:0022832;GO:0022836;GO:0022857;GO:0031210;GO:0032934;GO:0033218;GO:0036094;GO:0043167;GO:0043169;GO:0043178;GO:0046625;GO:0097001;GO:0097159;GO:1901265;GO:1901363	GO:0001669;GO:0005634;GO:0005739;GO:0005741;GO:0009295;GO:0016020;GO:0019867;GO:0030141;GO:0031090;GO:0031410;GO:0031966;GO:0031968;GO:0031982;GO:0032991;GO:0042645;GO:0043226;GO:0043227;GO:0043228;GO:0043229;GO:0043231;GO:0043232;GO:0045121;GO:0046930;GO:0097225;GO:0097708;GO:0098588;GO:0098796;GO:0098857;GO:0099503;GO:0110165	GO:0006810;GO:0006811;GO:0006996;GO:0007005;GO:0008037;GO:0009987;GO:0016043;GO:0022414;GO:0050789;GO:0051179;GO:0051234;GO:0061024;GO:0065007;GO:0065008;GO:0071840	GO:0005634;GO:0005739;GO:0016020;GO:0019867;GO:0031410;GO:0031982;GO:0032991;GO:0043226;GO:0043228;GO:0043229;GO:0043231;GO:0043232;GO:0098796;GO:0099503;GO:0110165	IPR001925;IPR023614;IPR027246	Porin_dom_sf;Porin_Euk;Porin_Euk/Tom40	ko04020;ko05012;ko05016	193245	PR00185	EUKARYTPORIN	PS00558	EUKARYOTIC_PORIN	Voltage-dependent anion-selective channel protein 2	R-HSA-5689880;R-HSA-8949215
+	1.01943	1.48323	A0A024R0A8;O43865;Q2NKW8;V5YQL4;O43865-2;Q6ZMM9;H0Y8B3;Q6ZNS6;Q96HN2-4;Q96HN2-3;Q96HN2-2;Q96HN2;Q9BTL0;O43210	Adenosylhomocysteinase;Putative adenosylhomocysteinase 2;Putative adenosylhomocysteinase 3	15	AHCYL1	A0A024R0A8;O43865;Q2NKW8;V5YQL4;O43865-2;Q6ZMM9;H0Y8B3;Q6ZNS6;Q96HN2-4;Q96HN2-3;Q96HN2-2;Q96HN2	FDNLYCCR;GIVEESVTGVHR;LCVPAMNVNDSVTK;QIQFADDMQEFTK;TTDVMFGGK;VVLLAEGR	ENSG00000158467.17;ENSG00000168710.18	ENSP00000315931.3;ENSP00000352092.3;ENSP00000358814.5;ENSP00000377238.4;ENSP00000413639.2;ENSP00000419346.1;ENSP00000420459.1;ENSP00000420801.1	ENST00000325006.8;ENST00000359172.3;ENST00000369799.10;ENST00000393614.8;ENST00000446544.6;ENST00000466924.1;ENST00000474594.5;ENST00000490911.5			AHCYL1;AHCYL2;FGFR2-AHCYL1		3GVP;3MTG	A0A024R0A8_HUMAN;H0Y8B3_HUMAN;O43210_HUMAN;Q2NKW8_HUMAN;Q6ZMM9_HUMAN;Q6ZNS6_HUMAN;Q9BTL0_HUMAN;SAHH2_HUMAN;SAHH3_HUMAN;V5YQL4_HUMAN	Color2 [DarkGray]	1	4	+	angiotensin-activated signaling pathway;apoptotic process;biological regulation;cell death;cellular aromatic compound metabolic process;cellular component organization;cellular component organization or biogenesis;cellular localization;cellular macromolecule localization;cellular metabolic process;cellular nitrogen compound metabolic process;cellular process;epithelial fluid transport;establishme…	adenosylhomocysteinase activity;adenyl nucleotide binding;adenyl ribonucleotide binding;anion binding;ATP binding;binding;carbohydrate derivative binding;catalytic activity;catalytic activity, acting on a protein;enzyme regulator activity;heterocyclic compound binding;hydrolase activity;hydrolase activity, acting on carbon-sulfur bonds;identical protein binding;ion binding;kinase activity;molecul…	apical plasma membrane;cell projection;cellular anatomical entity;cytoplasm;cytosol;endoplasmic reticulum;endoplasmic reticulum membrane;extracellular exosome;extracellular membrane-bounded organelle;extracellular organelle;extracellular vesicle;intracellular membrane-bounded organelle;intracellular organelle;membrane;membrane-bounded organelle;mitochondria-associated endoplasmic reticulum membra…	biological regulation;cellular aromatic compound metabolic process;cellular component organization;cellular component organization or biogenesis;cellular localization;cellular nitrogen compound metabolic process;cellular process;establishment of localization;fluid transport;G protein-coupled receptor signaling pathway;heterocycle metabolic process;intracellular protein transport;localization;macr…	cell projection;cellular anatomical entity;cytoplasm;cytosol;endoplasmic reticulum;extracellular organelle;intracellular membrane-bounded organelle;intracellular organelle;membrane;neuron projection;organelle;plasma membrane;vesicle	Cysteine and methionine metabolism	AdoHcyase;AdoHcyase_NAD;I-set;PK_Tyr_Ser-Thr	ACEVEDO_LIVER_CANCER_WITH_H3K9ME3_DN;ASTON_MAJOR_DEPRESSIVE_DISORDER_UP;BENPORATH_MYC_MAX_TARGETS;BREDEMEYER_RAG_SIGNALING_NOT_VIA_ATM_UP;BRUINS_UVC_RESPONSE_LATE;CHYLA_CBFA2T3_TARGETS_DN;DANG_BOUND_BY_MYC;DIAZ_CHRONIC_MYELOGENOUS_LEUKEMIA_UP;DORSAM_HOXA9_TARGETS_UP;DURCHDEWALD_SKIN_CARCINOGENESIS_DN;EPPERT_PROGENITOR;FEVR_CTNNB1_TARGETS_DN;FLECHNER_BIOPSY_KIDNEY_TRANSPLANT_OK_VS_DONOR_UP;FLECHNE…	3D-structure;Acetylation;Alternativesplicing;ATP-binding;Cellmembrane;Cytoplasm;Disulfidebond;Endoplasmicreticulum;Glycoprotein;Hydrolase;Immunoglobulindomain;Kinase;Membrane;Microsome;NAD;Nucleotide-binding;One-carbonmetabolism;Phosphoprotein;Proteomicsidentification;Receptor;Referenceproteome;Repeat;RNA-binding;Signal;Transferase;Transmembrane;Transmembranehelix;Tyrosine-proteinkinase		GO:0002028;GO:0006139;GO:0006378;GO:0006396;GO:0006397;GO:0006611;GO:0006725;GO:0006730;GO:0006790;GO:0006793;GO:0006796;GO:0006807;GO:0006810;GO:0006886;GO:0006913;GO:0006915;GO:0007165;GO:0007186;GO:0008104;GO:0008152;GO:0008219;GO:0009987;GO:0010033;GO:0010035;GO:0010038;GO:0010765;GO:0010959;GO:0012501;GO:0015031;GO:0016043;GO:0016070;GO:0016071;GO:0016310;GO:0019219;GO:0019222;GO:0022406;GO:…	GO:0000166;GO:0003676;GO:0003723;GO:0003824;GO:0004013;GO:0004672;GO:0004713;GO:0004714;GO:0004888;GO:0005488;GO:0005515;GO:0005524;GO:0016301;GO:0016740;GO:0016772;GO:0016773;GO:0016787;GO:0017076;GO:0019199;GO:0030234;GO:0030554;GO:0032553;GO:0032555;GO:0032559;GO:0035639;GO:0036094;GO:0038023;GO:0042802;GO:0043167;GO:0043168;GO:0046508;GO:0060089;GO:0097159;GO:0097367;GO:0098772;GO:0140096;GO:…	GO:0005737;GO:0005783;GO:0005789;GO:0005829;GO:0005886;GO:0016020;GO:0016324;GO:0031090;GO:0031982;GO:0042995;GO:0043005;GO:0043226;GO:0043227;GO:0043229;GO:0043230;GO:0043231;GO:0044232;GO:0044233;GO:0065010;GO:0070062;GO:0098590;GO:0110165;GO:0120025;GO:1903561	GO:0006139;GO:0006396;GO:0006397;GO:0006725;GO:0006730;GO:0006790;GO:0006793;GO:0006807;GO:0006810;GO:0006886;GO:0006913;GO:0007165;GO:0007186;GO:0008104;GO:0008152;GO:0009987;GO:0012501;GO:0015031;GO:0016043;GO:0016070;GO:0016071;GO:0016310;GO:0019222;GO:0022406;GO:0033036;GO:0034641;GO:0042044;GO:0042221;GO:0043170;GO:0044238;GO:0044281;GO:0046483;GO:0050789;GO:0050896;GO:0051049;GO:0051169;GO:…	GO:0005737;GO:0005783;GO:0005829;GO:0005886;GO:0016020;GO:0031982;GO:0042995;GO:0043005;GO:0043226;GO:0043229;GO:0043230;GO:0043231;GO:0110165	IPR000043;IPR000719;IPR001245;IPR003598;IPR003599;IPR007110;IPR008266;IPR011009;IPR013098;IPR013783;IPR015878;IPR017441;IPR020082;IPR020635;IPR036179;IPR036291;IPR042172	Adenosylhomocyst_ase-like_sf;Adenosylhomocysteinase-like;Ado_hCys_hydrolase_NAD-bd;Ig_I-set;Ig_sub;Ig_sub2;Ig-like_dom;Ig-like_dom_sf;Ig-like_fold;Kinase-like_dom_sf;NAD(P)-bd_dom_sf;Prot_kinase_dom;Protein_kinase_ATP_BS;S-Ado-L-homoCys_hydrolase_CS;Ser-Thr/Tyr_kinase_cat_dom;Tyr_kinase_AS;Tyr_kinase_cat_dom	ko00270	607826;616520	PR00109	TYRKINASE	PS00107;PS00109;PS00738;PS00739;PS50011;PS50835	ADOHCYASE_1;ADOHCYASE_2;IG_LIKE;PROTEIN_KINASE_ATP;PROTEIN_KINASE_DOM;PROTEIN_KINASE_TYR	Adenosylhomocysteinase;Adenosylhomocysteinase 3;S-adenosylhomocysteine hydrolase-like protein 1	R-HSA-112043;R-HSA-1489509;R-HSA-2029485;R-HSA-2871809;R-HSA-422356;R-HSA-425381;R-HSA-5218921;R-HSA-5578775;R-HSA-5607763;R-HSA-9664323;R-HSA-983695		SM00219;SM00408;SM00409;SM00996;SM00997	AdoHcyase;AdoHcyase_NAD;IG;IGc2;TyrKc
+	2.25554	1.48232	P08134;A0A024R0C8;Q5JR08;E9PQH6;C9JNR4;Q5JR05;C9JX21;A0A994J514;A0A7I2V3G1;Q5JR07;E9PN11;Q5JR06;U3KQV3;U3KQA9;E9PLA2;C9JRM1;A0A7I2V5E6	Rho-related GTP-binding protein RhoC	16	RHOC	P08134;A0A024R0C8;Q5JR08;E9PQH6;C9JNR4;Q5JR05;C9JX21;A0A994J514;A0A7I2V3G1;Q5JR07;E9PN11;Q5JR06;U3KQV3;U3KQA9	EVFEMATR;HFCPNVPIILVGNK;ISAFGYLECSAK;LVIVGDGACGK;QVELALWDTAGQEDYDR;TCLLIVFSK	ENSG00000067560;ENSG00000067560.14;ENSG00000155366.17;ENSG00000271810.5;ENSG00000290318.1	ENSP00000285735.2;ENSP00000345236.8;ENSP00000358646.2;ENSP00000358647.2;ENSP00000358650.2;ENSP00000358651.1;ENSP00000358652.2;ENSP00000358656.3;ENSP00000390823.2;ENSP00000394483.2;ENSP00000395791.1;ENSP00000399424.2;ENSP00000408402;ENSP00000413587.1;ENSP00000431392.1;ENSP00000432209.1;ENSP00000434310.1;ENSP00000434877.2;ENSP00000436240.1;ENSP00000475703.1;ENSP00000476252.1;ENSP00000503490.1;ENSP0…	ENST00000285735.6;ENST00000339083.12;ENST00000369632.6;ENST00000369633.6;ENST00000369636.6;ENST00000369637.5;ENST00000369638.6;ENST00000369642.7;ENST00000414971.1;ENST00000422781.6;ENST00000425265.6;ENST00000436685.6;ENST00000445425;ENST00000454011.7;ENST00000468093.5;ENST00000484054.3;ENST00000484280.6;ENST00000528831.5;ENST00000534717.5;ENST00000605933.5;ENST00000606505.5;ENST00000677684.1;ENST…			RHOA;RHOC		1Z2C;2GCN;2GCO;2GCP	A0A024R0C8_HUMAN;A0A7I2V3G1_HUMAN;A0A7I2V5E6_HUMAN;A0A994J514_HUMAN;C9JNR4_HUMAN;C9JRM1_HUMAN;C9JX21_HUMAN;E9PLA2_HUMAN;E9PN11_HUMAN;E9PQH6_HUMAN;Q5JR05_HUMAN;Q5JR06_HUMAN;Q5JR07_HUMAN;Q5JR08_HUMAN;RHOC_HUMAN;U3KQA9_HUMAN;U3KQV3_HUMAN	Color2 [DarkGray]	1	4	+	actin filament organization;apical junction assembly;biological regulation;cell cycle process;cell junction assembly;cell junction organization;cell migration;cell motility;cell-cell junction assembly;cell-cell junction organization;cellular component assembly;cellular component organization;cellular component organization or biogenesis;cellular process;cytokinesis;cytoskeleton-dependent cytokine…	anion binding;binding;carbohydrate derivative binding;catalytic activity;enzyme binding;GTP binding;GTPase activity;guanyl nucleotide binding;guanyl ribonucleotide binding;heterocyclic compound binding;hydrolase activity;hydrolase activity, acting on acid anhydrides;hydrolase activity, acting on acid anhydrides, in phosphorus-containing anhydrides;ion binding;kinase binding;nucleoside phosphate b…	actin-based cell projection;cell projection;cellular anatomical entity;cleavage furrow;cytosol;endoplasmic reticulum membrane;extracellular exosome;extracellular membrane-bounded organelle;extracellular organelle;extracellular vesicle;intracellular membrane-bounded organelle;intracellular organelle;membrane;membrane-bounded organelle;neuron projection;nucleus;organelle;organelle membrane;plasma m…	biological regulation;cell junction organization;cell motility;cellular component assembly;cellular component organization;cellular component organization or biogenesis;cellular process;cytokinesis;intracellular signal transduction;mitotic cytokinesis;positive regulation of catalytic activity;regulation of biological process;regulation of catalytic activity;regulation of molecular function;regula…	cell projection;cellular anatomical entity;cytosol;extracellular organelle;intracellular membrane-bounded organelle;intracellular organelle;membrane;neuron projection;nucleus;organelle;plasma membrane;vesicle		PP2C;Ras	ABDELMOHSEN_ELAVL4_TARGETS;ACEVEDO_METHYLATED_IN_LIVER_CANCER_DN;ACOSTA_PROLIFERATION_INDEPENDENT_MYC_TARGETS_DN;ALCALA_APOPTOSIS;AMIT_EGF_RESPONSE_480_HELA;ASTIER_INTEGRIN_SIGNALING;BIOCARTA_AKAP13_PATHWAY;BIOCARTA_AKAPCENTROSOME_PATHWAY;BIOCARTA_CARDIACEGF_PATHWAY;BIOCARTA_CCR3_PATHWAY;BIOCARTA_CDC42RAC_PATHWAY;BIOCARTA_ECM_PATHWAY;BIOCARTA_EDG1_PATHWAY;BIOCARTA_INTEGRIN_PATHWAY;BIOCARTA_MAL_PA…	3D-structure;ADP-ribosylation;Cellmembrane;Glycoprotein;GTP-binding;Lipoprotein;Membrane;Methylation;Nucleotide-binding;Prenylation;Proteomicsidentification;Referenceproteome		GO:0000281;GO:0000910;GO:0007015;GO:0007043;GO:0007165;GO:0007264;GO:0009966;GO:0009967;GO:0009987;GO:0010638;GO:0010646;GO:0010647;GO:0016043;GO:0016477;GO:0022402;GO:0022607;GO:0023051;GO:0023056;GO:0030334;GO:0030335;GO:0031334;GO:0032231;GO:0032233;GO:0032956;GO:0032970;GO:0033043;GO:0034329;GO:0034330;GO:0035556;GO:0040012;GO:0040017;GO:0043085;GO:0043122;GO:0043123;GO:0043254;GO:0043297;GO:…	GO:0000166;GO:0003824;GO:0003924;GO:0005488;GO:0005515;GO:0005525;GO:0016462;GO:0016787;GO:0016817;GO:0016818;GO:0017076;GO:0017111;GO:0019001;GO:0019899;GO:0019900;GO:0019901;GO:0032553;GO:0032555;GO:0032561;GO:0035639;GO:0036094;GO:0043167;GO:0043168;GO:0097159;GO:0097367;GO:1901265;GO:1901363	GO:0005634;GO:0005789;GO:0005829;GO:0005886;GO:0016020;GO:0031090;GO:0031982;GO:0032154;GO:0032420;GO:0042995;GO:0043005;GO:0043226;GO:0043227;GO:0043229;GO:0043230;GO:0043231;GO:0065010;GO:0070062;GO:0098590;GO:0098858;GO:0110165;GO:0120025;GO:1903561	GO:0000281;GO:0000910;GO:0007165;GO:0009987;GO:0016043;GO:0022607;GO:0033043;GO:0034330;GO:0035556;GO:0043085;GO:0048870;GO:0050789;GO:0050790;GO:0065007;GO:0065009;GO:0071840	GO:0005634;GO:0005829;GO:0005886;GO:0016020;GO:0031982;GO:0042995;GO:0043005;GO:0043226;GO:0043229;GO:0043230;GO:0043231;GO:0110165	IPR001806;IPR001932;IPR003578;IPR005225;IPR027417;IPR036457	P-loop_NTPase;PPM-type_phosphatase-like_dom;PPM-type-like_dom_sf;Small_GTP-bd_dom;Small_GTPase;Small_GTPase_Rho		165380	PR00449	RASTRNSFRMNG	PS51419;PS51420;PS51421;PS51746	PPM_2;RAB;RAS;RHO	PPM-type phosphatase domain-containing protein;Rho-related GTP-binding protein RhoC	R-HSA-416482;R-HSA-416572;R-HSA-5625740;R-HSA-5625900;R-HSA-5627117;R-HSA-5663220;R-HSA-5666185;R-HSA-9013106		SM00173;SM00174;SM00175	RAB;RAS;RHO
+	1.30477	2.13065	A0A024R0H7;Q9BQA1;H0Y711;Q9BQA1-2;B4DJP0	Methylosome protein 50	17	WDR77	A0A024R0H7;Q9BQA1;H0Y711;Q9BQA1-2	AHAAQVTCVAASPHK;DSVFLSCSEDNR;ILLWDTR;SDGALLLGASSLSGR;VWDLAQQVVLSSYR;YEHDDIVSTVSVLSSGTQAVSGSK	ENSG00000116455.14	ENSP00000235090.5;ENSP00000409300.1	ENST00000235090.10;ENST00000449340.1			WDR77		4GQB;4X60;4X61;4X63;5C9Z;5EMJ;5EMK;5EML;5EMM;5FA5;6CKC;6K1S;6RLL;6RLQ;6UGH;6UXX;6UXY;6V0N;6V0O;6V0P;7BO7;7KIB;7KIC;7KID;7L1G;7M05;7MX7;7MXA;7MXC;7MXG;7MXN;7S0U;7S1P;7S1Q;7S1R;7S1S;7SER;7SES;7U30;7UOH;7UY1;7UYF;7ZUP;7ZUQ;7ZUU;7ZUY;7ZV2;7ZVL;7ZVU;8CSG;8CTB;8CYI	A0A024R0H7_HUMAN;B4DJP0_HUMAN;H0Y711_HUMAN;MEP50_HUMAN	Color2 [DarkGray]	1	4	+	axis specification;biological regulation;catabolic process;cell differentiation;cell population proliferation;cellular component assembly;cellular component organization;cellular component organization or biogenesis;cellular developmental process;cellular process;columnar/cuboidal epithelial cell differentiation;developmental process;developmental process involved in reproduction;epithelial cell …	binding;DNA binding;enzyme-substrate adaptor activity;heterocyclic compound binding;methyl-CpG binding;molecular adaptor activity;nuclear receptor coactivator activity;nucleic acid binding;nucleoside phosphate binding;nucleotide binding;organic cyclic compound binding;protein-macromolecule adaptor activity;sequence-specific DNA binding;small molecule binding;transcription coactivator activity;tra…	catalytic complex;cellular anatomical entity;Cul4-RING E3 ubiquitin ligase complex;Cul4B-RING E3 ubiquitin ligase complex;cullin-RING ubiquitin ligase complex;cytoplasm;cytosol;Golgi apparatus;intracellular membrane-bounded organelle;intracellular organelle;intracellular protein-containing complex;membrane-bounded organelle;methylosome;methyltransferase complex;nucleoplasm;nucleus;organelle;prote…	biological regulation;catabolic process;cell differentiation;cell population proliferation;cellular component assembly;cellular component organization;cellular component organization or biogenesis;cellular process;developmental process;macromolecule catabolic process;macromolecule metabolic process;metabolic process;multicellular organismal process;nitrogen compound metabolic process;pattern spec…	catalytic complex;cellular anatomical entity;cytoplasm;cytosol;Golgi apparatus;intracellular membrane-bounded organelle;intracellular organelle;nucleoplasm;nucleus;organelle;protein-containing complex;ubiquitin ligase complex		WD40	BASAKI_YBX1_TARGETS_UP;BENPORATH_NANOG_TARGETS;BENPORATH_SOX2_TARGETS;BONOME_OVARIAN_CANCER_SURVIVAL_SUBOPTIMAL_DEBULKING;BUYTAERT_PHOTODYNAMIC_THERAPY_STRESS_DN;CAIRO_HEPATOBLASTOMA_CLASSES_UP;ELVIDGE_HIF1A_AND_HIF2A_TARGETS_UP;ELVIDGE_HIF1A_TARGETS_UP;ELVIDGE_HYPOXIA_BY_DMOG_DN;ELVIDGE_HYPOXIA_DN;GARY_CD5_TARGETS_DN;GRAESSMANN_APOPTOSIS_BY_DOXORUBICIN_DN;GRAESSMANN_APOPTOSIS_BY_SERUM_DEPRIVATIO…	3D-structure;Alternativesplicing;Cytoplasm;Directproteinsequencing;Nucleus;Phosphoprotein;Proteomicsidentification;Referenceproteome;Repeat;WDrepeat	BRD7-BAF60A-MEP50 complex;CHTOP-methylosome complex;FCP1-associated protein complex;MEP50-PRMT5-ICLN complex	GO:0000387;GO:0002065;GO:0002067;GO:0003006;GO:0006355;GO:0006357;GO:0006508;GO:0006511;GO:0006807;GO:0007309;GO:0007389;GO:0008152;GO:0008283;GO:0008284;GO:0008285;GO:0009056;GO:0009057;GO:0009798;GO:0009889;GO:0009891;GO:0009893;GO:0009987;GO:0010468;GO:0010556;GO:0010557;GO:0010604;GO:0010628;GO:0016043;GO:0019219;GO:0019222;GO:0019538;GO:0019941;GO:0022414;GO:0022607;GO:0022618;GO:0030154;GO:…	GO:0000166;GO:0003676;GO:0003677;GO:0003712;GO:0003713;GO:0005488;GO:0008327;GO:0030374;GO:0030674;GO:0036094;GO:0043565;GO:0060090;GO:0097159;GO:0140110;GO:0140767;GO:1901265;GO:1901363;GO:1990756	GO:0000151;GO:0005634;GO:0005654;GO:0005737;GO:0005794;GO:0005829;GO:0031461;GO:0031465;GO:0032991;GO:0034708;GO:0034709;GO:0043226;GO:0043227;GO:0043229;GO:0043231;GO:0080008;GO:0110165;GO:0140535;GO:1902494;GO:1990234	GO:0006355;GO:0006508;GO:0006807;GO:0007389;GO:0008152;GO:0008283;GO:0009056;GO:0009057;GO:0009987;GO:0016043;GO:0019222;GO:0019538;GO:0022414;GO:0022607;GO:0022618;GO:0030154;GO:0032501;GO:0032502;GO:0043170;GO:0044238;GO:0050789;GO:0051603;GO:0065003;GO:0065007;GO:0071840	GO:0000151;GO:0005634;GO:0005654;GO:0005737;GO:0005794;GO:0005829;GO:0032991;GO:0043226;GO:0043229;GO:0043231;GO:0110165;GO:1902494	IPR001680;IPR015943;IPR019775;IPR036322	WD40_repeat_CS;WD40_repeat_dom_sf;WD40_rpt;WD40/YVTN_repeat-like_dom_sf		611734			PS00678;PS50082;PS50294	WD_REPEATS_1;WD_REPEATS_2;WD_REPEATS_REGION	Methylosome protein WDR77	R-HSA-191859;R-HSA-3214858		SM00320	WD40
+	2.94727	2.39513	A0A024R0L6;Q15102;M0R389;M0R1K3;M0QZT2;M0QXS6;M0R323	Platelet-activating factor acetylhydrolase IB subunit gamma	18	PAFAH1B3	A0A024R0L6;Q15102;M0R389;M0R1K3	AIVQLVNER;ALHSLLLR;GQHPNPLR;LENGELEHIRPK;LGYTPVCR;LLAQDQGQGAPLLEPAP;SGEENPASKPTPVQDVQGDGR;VVVLGLLPR	ENSG00000079462.8	ENSP00000262890.2;ENSP00000444935.1;ENSP00000469352.1;ENSP00000470753.1;ENSP00000471933.1;ENSP00000472950.1;ENSP00000473065.1	ENST00000262890.8;ENST00000538771.5;ENST00000594989.5;ENST00000595530.5;ENST00000596265.5;ENST00000599778.1;ENST00000601865.5			PAFAH1B3			A0A024R0L6_HUMAN;M0QXS6_HUMAN;M0QZT2_HUMAN;M0R1K3_HUMAN;M0R323_HUMAN;M0R389_HUMAN;PA1B3_HUMAN	Color2 [DarkGray]	1	4	+	anatomical structure development;catabolic process;developmental process;developmental process involved in reproduction;gamete generation;lipid catabolic process;lipid metabolic process;male gamete generation;metabolic process;multicellular organismal reproductive process;nervous system development;organic substance catabolic process;organic substance metabolic process;primary metabolic process;r…	1-alkyl-2-acetylglycerophosphocholine esterase activity;acetyltransferase activity;acyltransferase activity;acyltransferase activity, transferring groups other than amino-acyl groups;binding;carboxylic ester hydrolase activity;catalytic activity;hydrolase activity;hydrolase activity, acting on ester bonds;identical protein binding;platelet-activating factor acetyltransferase activity;protein bind…	1-alkyl-2-acetylglycerophosphocholine esterase complex;catalytic complex;cellular anatomical entity;cytoplasm;cytosol;membrane;protein-containing complex	anatomical structure development;catabolic process;developmental process;lipid metabolic process;metabolic process;nervous system development;primary metabolic process;reproductive process;system development	catalytic complex;cellular anatomical entity;cytoplasm;cytosol;membrane;protein-containing complex	Ether lipid metabolism	Lipase_GDSL_2	ALFANO_MYC_TARGETS;BLUM_RESPONSE_TO_SALIRASIB_DN;CAIRO_LIVER_DEVELOPMENT_UP;CASORELLI_ACUTE_PROMYELOCYTIC_LEUKEMIA_DN;CHIANG_LIVER_CANCER_SUBCLASS_PROLIFERATION_UP;CREIGHTON_AKT1_SIGNALING_VIA_MTOR_DN;CUI_TCF21_TARGETS_2_UP;DACOSTA_UV_RESPONSE_VIA_ERCC3_UP;DESERT_STEM_CELL_HEPATOCELLULAR_CARCINOMA_SUBCLASS_UP;ENK_UV_RESPONSE_EPIDERMIS_UP;FISCHER_DREAM_TARGETS;GOBERT_OLIGODENDROCYTE_DIFFERENTIATIO…	Acetylation;Cytoplasm;Directproteinsequencing;Hydrolase;Lipiddegradation;Lipidmetabolism;Phosphoprotein;Proteomicsidentification;Referenceproteome		GO:0003006;GO:0006629;GO:0007276;GO:0007283;GO:0007399;GO:0008152;GO:0009056;GO:0016042;GO:0022414;GO:0032502;GO:0044238;GO:0048232;GO:0048609;GO:0048731;GO:0048856;GO:0071704;GO:1901575	GO:0003824;GO:0003847;GO:0005488;GO:0005515;GO:0016407;GO:0016740;GO:0016746;GO:0016747;GO:0016787;GO:0016788;GO:0042802;GO:0042803;GO:0044877;GO:0046982;GO:0046983;GO:0047179;GO:0052689	GO:0005737;GO:0005829;GO:0008247;GO:0016020;GO:0032991;GO:0110165;GO:1902494	GO:0006629;GO:0007399;GO:0008152;GO:0009056;GO:0022414;GO:0032502;GO:0044238;GO:0048731;GO:0048856	GO:0005737;GO:0005829;GO:0016020;GO:0032991;GO:0110165;GO:1902494	IPR013830;IPR036514	SGNH_hydro;SGNH_hydro_sf	ko00565	603074					Platelet-activating factor acetylhydrolase IB subunit alpha1	R-HSA-6811436
+	1.48116	2.78623	P08237-3;A0A2R8Y891;F8VTQ3;A0A024R0Y5;P08237;A0A0S2Z4A1;P08237-2;A0A0S2Z4I1;Q96I60;F8VZI0;B4E162;Q7KYX9;A0A0S2Z4A8;F8VP00;F8VX13;F8VZQ1;P78457;F8VW30;F8VSF7;F8VYK8;F8VUB8;Q7Z683;H0YHB8;F8VVE3	ATP-dependent 6-phosphofructokinase, muscle type;ATP-dependent 6-phosphofructokinase	20	PFKM	P08237-3;A0A2R8Y891;F8VTQ3;A0A024R0Y5;P08237;A0A0S2Z4A1;P08237-2;A0A0S2Z4I1;Q96I60;F8VZI0;B4E162;Q7KYX9	AAYNLVK;AIAVLTSGGDAQGMNAAVR;ALVFQPVAELK;DLQANVEHLVQK;GGTPSAFDR;GITNLCVIGGDGSLTGADTFR;GQIEEAGWSYVGGWTGQGGSK;IFANTPDSGCVLGMR;IGLIQGNR;IMEIVDAITTTAQSHQR;LLAHVRPPVSK;LPLMECVQVTK;NVLGHMQQGGSPTPFDR;SEWSDLLSDLQK;SFEQISANITK;SFMNNWEVYK;SGSHTVAVMNVGAPAAGMNAAVR;TFVLEVMGR;VFFVHEGYQGLVDGGDHIK;VLVVHDGFEGLAK;VTVLGHVQR	ENSG00000152556.17	ENSP00000309438.7;ENSP00000345771.6;ENSP00000352842.5;ENSP00000446519.1;ENSP00000446740.1;ENSP00000446805.1;ENSP00000446829.3;ENSP00000446945.2;ENSP00000447997.2;ENSP00000448018.1;ENSP00000448177.1;ENSP00000448253.2;ENSP00000448315.1;ENSP00000448940.1;ENSP00000449269.1;ENSP00000449426.1;ENSP00000449622.1;ENSP00000449835.1;ENSP00000450369.2;ENSP00000486196.1;ENSP00000496597.1	ENST00000312352.11;ENST00000340802.12;ENST00000359794.11;ENST00000546465.1;ENST00000547587.5;ENST00000548288.5;ENST00000548345.5;ENST00000549003.5;ENST00000549022.5;ENST00000549366.5;ENST00000549941.7;ENST00000550257.6;ENST00000550345.6;ENST00000550924.6;ENST00000551339.6;ENST00000551485.5;ENST00000551804.5;ENST00000552752.5;ENST00000552792.5;ENST00000629846.2;ENST00000642730.1			DKFZp779O048;PFKM		4OMT	A0A024R0Y5_HUMAN;A0A0S2Z4A1_HUMAN;A0A0S2Z4A8_HUMAN;A0A0S2Z4I1_HUMAN;A0A2R8Y891_HUMAN;B4E162_HUMAN;F8VP00_HUMAN;F8VSF7_HUMAN;F8VTQ3_HUMAN;F8VUB8_HUMAN;F8VVE3_HUMAN;F8VW30_HUMAN;F8VX13_HUMAN;F8VYK8_HUMAN;F8VZI0_HUMAN;F8VZQ1_HUMAN;H0YHB8_HUMAN;P78457_HUMAN;PFKAM_HUMAN;Q7KYX9_HUMAN;Q7Z683_HUMAN;Q96I60_HUMAN	Color2 [DarkGray]	1	4	+	ADP catabolic process;ADP metabolic process;aromatic compound catabolic process;ATP metabolic process;biological regulation;canonical glycolysis;carbohydrate catabolic process;carbohydrate derivative catabolic process;carbohydrate derivative metabolic process;carbohydrate homeostasis;carbohydrate metabolic process;carboxylic acid metabolic process;catabolic process;cellular aromatic compound meta…	6-phosphofructokinase activity;adenyl nucleotide binding;adenyl ribonucleotide binding;AMP binding;anion binding;ATP binding;binding;carbohydrate binding;carbohydrate derivative binding;carbohydrate kinase activity;catalytic activity;cation binding;enzyme binding;fructose binding;fructose-6-phosphate binding;heterocyclic compound binding;identical protein binding;ion binding;kinase activity;kinas…	6-phosphofructokinase complex;apical plasma membrane;catalytic complex;cellular anatomical entity;cytoplasm;cytosol;intracellular membrane-bounded organelle;intracellular organelle;membrane;membrane-bounded organelle;nucleus;organelle;plasma membrane region;protein-containing complex;sperm principal piece;transferase complex;transferase complex, transferring phosphorus-containing groups	biological regulation;carbohydrate derivative metabolic process;carbohydrate metabolic process;catabolic process;cellular aromatic compound metabolic process;cellular homeostasis;cellular nitrogen compound metabolic process;cellular process;chemical homeostasis;energy reserve metabolic process;generation of precursor metabolites and energy;heterocycle metabolic process;homeostatic process;macromo…	catalytic complex;cellular anatomical entity;cytoplasm;cytosol;intracellular membrane-bounded organelle;intracellular organelle;membrane;nucleus;organelle;protein-containing complex	Fructose and mannose metabolism;Galactose metabolism;Glycolysis / Gluconeogenesis;Methane metabolism;Pentose phosphate pathway	PFK	ALONSO_METASTASIS_UP;BANDRES_RESPONSE_TO_CARMUSTIN_MGMT_48HR_DN;BILD_MYC_ONCOGENIC_SIGNATURE;BIOCARTA_PTDINS_PATHWAY;BLALOCK_ALZHEIMERS_DISEASE_DN;CAIRO_HEPATOBLASTOMA_UP;CARRILLOREIXACH_HEPATOBLASTOMA_VS_NORMAL_UP;CASORELLI_ACUTE_PROMYELOCYTIC_LEUKEMIA_DN;DIAZ_CHRONIC_MYELOGENOUS_LEUKEMIA_UP;ENK_UV_RESPONSE_KERATINOCYTE_DN;FARMER_BREAST_CANCER_APOCRINE_VS_LUMINAL;GRAESSMANN_APOPTOSIS_BY_DOXORUBI…	3D-structure;Acetylation;Allostericenzyme;Alternativesplicing;ATP-binding;Cytoplasm;Diseasevariant;Glycogenstoragedisease;Glycolysis;Glycoprotein;Hydroxylation;Kinase;Magnesium;Metal-binding;Nucleotide-binding;Phosphoprotein;Proteomicsidentification;Referenceproteome;Transferase		GO:0000272;GO:0002791;GO:0002793;GO:0005975;GO:0005976;GO:0005977;GO:0005980;GO:0005996;GO:0006002;GO:0006006;GO:0006007;GO:0006082;GO:0006090;GO:0006091;GO:0006096;GO:0006112;GO:0006139;GO:0006163;GO:0006195;GO:0006355;GO:0006357;GO:0006725;GO:0006734;GO:0006735;GO:0006753;GO:0006793;GO:0006796;GO:0006807;GO:0008152;GO:0009056;GO:0009057;GO:0009117;GO:0009132;GO:0009134;GO:0009135;GO:0009137;GO:…	GO:0000166;GO:0003824;GO:0003872;GO:0005488;GO:0005515;GO:0005524;GO:0008443;GO:0016208;GO:0016301;GO:0016740;GO:0016772;GO:0016773;GO:0017076;GO:0019200;GO:0019899;GO:0019900;GO:0030246;GO:0030554;GO:0032553;GO:0032555;GO:0032559;GO:0035639;GO:0036094;GO:0042802;GO:0043167;GO:0043168;GO:0043169;GO:0046872;GO:0048029;GO:0070061;GO:0070095;GO:0097159;GO:0097367;GO:1901265;GO:1901363	GO:0005634;GO:0005737;GO:0005829;GO:0005945;GO:0016020;GO:0016324;GO:0032991;GO:0043226;GO:0043227;GO:0043229;GO:0043231;GO:0061695;GO:0097228;GO:0098590;GO:0110165;GO:1902494;GO:1990234	GO:0005975;GO:0005976;GO:0006082;GO:0006090;GO:0006091;GO:0006112;GO:0006139;GO:0006355;GO:0006725;GO:0006793;GO:0006807;GO:0008152;GO:0009056;GO:0009057;GO:0009117;GO:0009987;GO:0019222;GO:0019725;GO:0032787;GO:0032880;GO:0034641;GO:0034655;GO:0042592;GO:0043170;GO:0044238;GO:0044281;GO:0046483;GO:0048878;GO:0050789;GO:0051049;GO:0055086;GO:0065007;GO:0065008;GO:1901135	GO:0005634;GO:0005737;GO:0005829;GO:0016020;GO:0032991;GO:0043226;GO:0043229;GO:0043231;GO:0110165;GO:1902494	IPR000023;IPR009161;IPR015912;IPR022953;IPR035966;IPR041914	6-Pfructokinase_euk;ATP_PFK;PFK_vert-type;Phosphofructokinase_CS;Phosphofructokinase_dom;PKF_sf	ko00010;ko00030;ko00051;ko00052;ko00680	232800;610681	PR00476	PHFRCTKINASE	PS00433	PHOSPHOFRUCTOKINASE	ATP-dependent 6-phosphofructokinase;ATP-dependent 6-phosphofructokinase, muscle type	R-HSA-70171
+	1.29079	2.8518	A0A024R1A3;P22314-2;P22314;B4DL67;Q5JRR6;B3KUJ2;Q5JRR9;Q5JRS0;Q5JRS1;Q5JRS3;Q5JRS2;Q712V1;Q8WY81	Ubiquitin-like modifier-activating enzyme 1	22	UBE1	A0A024R1A3;P22314-2;P22314;B4DL67	AAVATFLQSVQVPEFTPK;AENYDIPSADR;ALPAVQQNNLDEDLIR;ALPAVQQNNLDEDLIRK;ATLPSPDK;ATLPSPDKLPGFK;AVTLHDQGTAQWADLSSQFYLR;DEFEGLFK;DNPGVVTCLDEAR;FEVQGLQPNGEEMTLK;GLGVEIAK;GNVQVVIPFLTESYSSSQDPPEK;IHVSDQELQSANASVDDSR;IHVSDQELQSANASVDDSRLEELK;IYDDDFFQNLDGVANALDNVDAR;KPLLESGTLGTK;LAGTQPLEVLEAVQR;LDQPMTEIVSR;LQTSSVLVSGLR;LVVADTR;MYPIDFEK;NEEDAAELVALAQAVNAR;NFPNAIEHTLQWAR;NGSEADIDEGLYSR;NIILGGVK;QFLDYFK;QFLFRPWD…	ENSG00000130985.17	ENSP00000338413.6;ENSP00000366481.3;ENSP00000366568.4;ENSP00000389583.1;ENSP00000397816.1;ENSP00000401101.1;ENSP00000404796.1;ENSP00000415033.1	ENST00000335972.11;ENST00000377269.3;ENST00000377351.8;ENST00000412206.5;ENST00000427561.5;ENST00000442035.5;ENST00000451702.2;ENST00000457753.5			UBA1;UBE1		4P22;6DC6;7PYV	A0A024R1A3_HUMAN;B3KUJ2_HUMAN;B4DL67_HUMAN;Q5JRR6_HUMAN;Q5JRR9_HUMAN;Q5JRS0_HUMAN;Q5JRS1_HUMAN;Q5JRS2_HUMAN;Q5JRS3_HUMAN;Q712V1_HUMAN;Q8WY81_HUMAN;UBA1_HUMAN	Color2 [DarkGray]	1	4	+	catabolic process;cellular process;cellular response to stimulus;cellular response to stress;DNA damage response;macromolecule catabolic process;macromolecule metabolic process;macromolecule modification;metabolic process;modification-dependent macromolecule catabolic process;modification-dependent protein catabolic process;nitrogen compound metabolic process;organic substance catabolic process;o…	adenyl nucleotide binding;adenyl ribonucleotide binding;anion binding;ATP binding;ATP-dependent activity;binding;carbohydrate derivative binding;catalytic activity;catalytic activity, acting on a protein;heterocyclic compound binding;ion binding;ligase activity;ligase activity, forming carbon-sulfur bonds;nucleic acid binding;nucleoside phosphate binding;nucleotide binding;organic cyclic compound…	cellular anatomical entity;cytoplasm;cytosol;extracellular exosome;extracellular membrane-bounded organelle;extracellular organelle;extracellular vesicle;intracellular membrane-bounded organelle;intracellular organelle;membrane;membrane-bounded organelle;mitochondrion;nucleoplasm;nucleus;organelle;vesicle	catabolic process;cellular process;DNA damage response;macromolecule catabolic process;macromolecule metabolic process;macromolecule modification;metabolic process;nitrogen compound metabolic process;primary metabolic process;protein metabolic process;protein modification by small protein conjugation or removal;protein modification process;proteolysis;proteolysis involved in protein catabolic pro…	cellular anatomical entity;cytoplasm;cytosol;extracellular organelle;intracellular membrane-bounded organelle;intracellular organelle;membrane;mitochondrion;nucleoplasm;nucleus;organelle;vesicle	Parkinson's disease;Ubiquitin mediated proteolysis	E1_4HB;E1_FCCH;E1_UFD;ThiF;UBA_E1_SCCH	BARIS_THYROID_CANCER_DN;BIOCARTA_PROTEASOME_PATHWAY;BRUINS_UVC_RESPONSE_VIA_TP53_GROUP_C;CHAUHAN_RESPONSE_TO_METHOXYESTRADIOL_DN;DACOSTA_UV_RESPONSE_VIA_ERCC3_TTD_UP;DACOSTA_UV_RESPONSE_VIA_ERCC3_UP;DISTECHE_ESCAPED_FROM_X_INACTIVATION;ENK_UV_RESPONSE_KERATINOCYTE_UP;FLECHNER_BIOPSY_KIDNEY_TRANSPLANT_REJECTED_VS_OK_DN;FOURNIER_ACINAR_DEVELOPMENT_LATE_2;HOUNKPE_HOUSEKEEPING_GENES;HSIAO_HOUSEKEEPIN…	3D-structure;Acetylation;Alternativeinitiation;ATP-binding;Cytoplasm;Directproteinsequencing;Diseasevariant;Ligase;Membrane;Mitochondrion;Neurodegeneration;Nucleotide-binding;Nucleus;Phosphoprotein;Proteomicsidentification;Referenceproteome;Repeat;Transmembrane;Transmembranehelix;Ublconjugation;Ublconjugationpathway		GO:0006508;GO:0006511;GO:0006807;GO:0006950;GO:0006974;GO:0008152;GO:0009056;GO:0009057;GO:0009987;GO:0016567;GO:0019538;GO:0019941;GO:0032446;GO:0033554;GO:0036211;GO:0043170;GO:0043412;GO:0043632;GO:0043687;GO:0044238;GO:0050896;GO:0051603;GO:0051716;GO:0070647;GO:0071704;GO:1901564;GO:1901575	GO:0000166;GO:0003676;GO:0003723;GO:0003824;GO:0004839;GO:0005488;GO:0005524;GO:0008641;GO:0016874;GO:0016877;GO:0017076;GO:0030554;GO:0032553;GO:0032555;GO:0032559;GO:0035639;GO:0036094;GO:0043167;GO:0043168;GO:0097159;GO:0097367;GO:0140096;GO:0140657;GO:1901265;GO:1901363	GO:0005634;GO:0005654;GO:0005737;GO:0005739;GO:0005829;GO:0016020;GO:0031982;GO:0043226;GO:0043227;GO:0043229;GO:0043230;GO:0043231;GO:0065010;GO:0070062;GO:0110165;GO:1903561	GO:0006508;GO:0006807;GO:0006950;GO:0006974;GO:0008152;GO:0009056;GO:0009057;GO:0009987;GO:0019538;GO:0036211;GO:0043170;GO:0043412;GO:0044238;GO:0050896;GO:0051603;GO:0070647	GO:0005634;GO:0005654;GO:0005737;GO:0005739;GO:0005829;GO:0016020;GO:0031982;GO:0043226;GO:0043229;GO:0043230;GO:0043231;GO:0110165	IPR000011;IPR000594;IPR018074;IPR018075;IPR018965;IPR019572;IPR032418;IPR032420;IPR033127;IPR035985;IPR038252;IPR042063;IPR042302;IPR042449;IPR045886	E1_4HB;E1_FCCH;E1_FCCH_sf;ThiF_NAD_FAD-bd;ThiF/MoeB/HesA;Ub-activating_enz_E1_C;Ub-E1_IAD_1;UBA_E1_C_sf;UBA_E1_SCCH;Ubi_acti_E1_SCCH;Ubiquitin-activating_enz;UBQ-activ_enz_E1;UBQ-activ_enz_E1_CS;UBQ-activ_enz_E1_Cys_AS;UBQ/SUMO-activ_enz_E1-like	ko04120;ko05012	301054;301830;314370	PR01849;PR02045	F138DOMAIN;UBIQUITINACT	PS00536;PS00865	UBIQUITIN_ACTIVAT_1;UBIQUITIN_ACTIVAT_2	E1 ubiquitin-activating enzyme;Ubiquitin-like modifier-activating enzyme 1	R-HSA-8866652;R-HSA-983168		SM00985	UBA_e1_C
+	1.16403	1.58912	A0A024R2F9;Q9BTV4;Q8TEP9;A0A0S2Z5N2;V9GY05	Transmembrane protein 43	26	TMEM43	A0A024R2F9;Q9BTV4;Q8TEP9;A0A0S2Z5N2	DLVNIGLK;FFLSSGLIDK;GDFFYHSENPK;GDQLVPFSTK;HVEMYQWVETEESR;LEDPHVDIIR;LLSDPNYGVHLPAVK;LVHIIGALR;TATSLAEGLSLVVSPDSIHSVAPENEGR;TSSQPGFLER;VSFSYAGLSGDDPDLGPAHVVTVIAR;YPEVGDLR;YSYNTEWR	ENSG00000170876.8;ENSG00000268279.4	ENSP00000303992.5;ENSP00000476275.1	ENST00000306077.5;ENST00000608606.1			FLJ00144;TMEM43			A0A024R2F9_HUMAN;A0A0S2Z5N2_HUMAN;Q8TEP9_HUMAN;TMM43_HUMAN;V9GY05_HUMAN	Color2 [DarkGray]	1	4	+	biological process involved in interspecies interaction between organisms;cellular component organization;cellular component organization or biogenesis;cellular process;defense response;defense response to other organism;immune response;immune system process;innate immune response;lipid metabolic process;membrane organization;metabolic process;nuclear membrane organization;organic substance metab…	binding;identical protein binding;protein binding;protein self-association	cellular anatomical entity;endoplasmic reticulum lumen;endoplasmic reticulum membrane;envelope;Golgi apparatus;intracellular membrane-bounded organelle;intracellular organelle;intracellular organelle lumen;membrane;membrane-bounded organelle;membrane-enclosed lumen;nuclear envelope;nuclear inner membrane;nuclear membrane;organelle;organelle envelope;organelle inner membrane;organelle lumen;organe…	biological process involved in interspecies interaction between organisms;cellular component organization;cellular component organization or biogenesis;cellular process;defense response to other organism;immune response;immune system process;lipid metabolic process;membrane organization;metabolic process;primary metabolic process;response to biotic stimulus;response to external stimulus;response …	cellular anatomical entity;Golgi apparatus;intracellular membrane-bounded organelle;intracellular organelle;membrane;nuclear envelope;organelle;organelle envelope;organelle lumen;plasma membrane		TMEM43	AGUIRRE_PANCREATIC_CANCER_COPY_NUMBER_DN;BENPORATH_NANOG_TARGETS;CASTELLANO_NRAS_TARGETS_UP;CHEMNITZ_RESPONSE_TO_PROSTAGLANDIN_E2_DN;CHEN_METABOLIC_SYNDROM_NETWORK;CHIARADONNA_NEOPLASTIC_TRANSFORMATION_CDC25_DN;DURCHDEWALD_SKIN_CARCINOGENESIS_DN;IVANOVA_HEMATOPOIESIS_LATE_PROGENITOR;JOHNSTONE_PARVB_TARGETS_3_UP;LANDIS_ERBB2_BREAST_PRENEOPLASTIC_DN;LANDIS_ERBB2_BREAST_TUMORS_324_DN;LANDIS_ERBB2_BR…	Acetylation;Cardiomyopathy;Cellmembrane;Deafness;Diseasevariant;Emery-Dreifussmusculardystrophy;Endoplasmicreticulum;Immunity;Innateimmunity;Membrane;Neuropathy;Non-syndromicdeafness;Nucleus;Referenceproteome;Transmembrane;Transmembranehelix		GO:0002376;GO:0006629;GO:0006950;GO:0006952;GO:0006955;GO:0008152;GO:0009605;GO:0009607;GO:0009987;GO:0016043;GO:0043207;GO:0044238;GO:0044419;GO:0045087;GO:0050896;GO:0051707;GO:0061024;GO:0071704;GO:0071763;GO:0071840;GO:0098542	GO:0005488;GO:0005515;GO:0042802;GO:0043621	GO:0005635;GO:0005637;GO:0005788;GO:0005789;GO:0005794;GO:0005886;GO:0016020;GO:0019866;GO:0031090;GO:0031965;GO:0031967;GO:0031974;GO:0031975;GO:0043226;GO:0043227;GO:0043229;GO:0043231;GO:0043233;GO:0070013;GO:0110165	GO:0002376;GO:0006629;GO:0006950;GO:0006955;GO:0008152;GO:0009605;GO:0009607;GO:0009987;GO:0016043;GO:0044238;GO:0044419;GO:0050896;GO:0061024;GO:0071840;GO:0098542	GO:0005635;GO:0005794;GO:0005886;GO:0016020;GO:0031967;GO:0043226;GO:0043229;GO:0043231;GO:0043233;GO:0110165	IPR012430	TMEM43_fam		604400;612048;614302;619832					Transmembrane protein 43
+	1.80486	3.45425	A0A024R324;P61586;B4DKN9;A0A7I2YQV1;Q9BVT0;A0A0B6XK12	Transforming protein RhoA	29	RHOA	A0A024R324;P61586;B4DKN9;A0A7I2YQV1;Q9BVT0;A0A0B6XK12	EVFEMATR;HFCPNVPIILVGNK;IGAFGYMECSAK;LVIVGDGACGK;QVELALWDTAGQEDYDR;TCLLIVFSK	ENSG00000067560.14	ENSP00000400175.1;ENSP00000408402.3;ENSP00000503282.1;ENSP00000504180.1;ENSP00000504603.1	ENST00000418115.6;ENST00000445425.6;ENST00000676712.2;ENST00000678200.1;ENST00000679208.1			ARHA;RHOA		1A2B;1CC0;1CXZ;1DPF;1FTN;1KMQ;1LB1;1OW3;1S1C;1TX4;1X86;1XCG;2RGN;3KZ1;3LW8;3LWN;3LXR;3MSX;3T06;4D0N;4XH9;4XOI;4XSG;4XSH;5A0F;5BWM;5C2K;5C4M;5EZ6;5FR1;5FR2;5HPY;5IRC;5JCP;5JHG;5JHH;5M6X;5M70;5ZHX;6BC0;6BCA;6BCB;6KX2;6KX3;6R3V;6V6M;6V6U;6V6V;7G80;7G81;7G82;7G83;7G84;7G85;7G86;7G87;7G88;7G89;7G8A;7G8B;7G8C;7G8D;7G8E;7G8F;7G8G;7G8H;7G8I;7G8J;7G8K;7G8L;7G8M;7G8N;7G8O;7G8P;7G8Q;7G8R;7G8S;7G8T;7G8U;7G8V…	A0A024R324_HUMAN;A0A0B6XK12_HUMAN;A0A7I2YQV1_HUMAN;B4DKN9_HUMAN;Q9BVT0_HUMAN;RHOA_HUMAN	Color2 [DarkGray]	1	4	+	actin cytoskeleton organization;actin filament bundle assembly;actin filament bundle organization;actin filament organization;actin filament-based process;actomyosin structure organization;alpha-beta T cell lineage commitment;ameboidal-type cell migration;anatomical structure development;anatomical structure formation involved in morphogenesis;anatomical structure morphogenesis;androgen receptor …	anion binding;binding;carbohydrate derivative binding;catalytic activity;cytoskeletal protein binding;enzyme binding;G protein activity;GTP binding;GTPase activity;guanyl nucleotide binding;guanyl ribonucleotide binding;heterocyclic compound binding;hydrolase activity;hydrolase activity, acting on acid anhydrides;hydrolase activity, acting on acid anhydrides, in phosphorus-containing anhydrides;i…	anchoring junction;apical junction complex;bounding membrane of organelle;cell cortex;cell junction;cell periphery;cell projection;cell projection membrane;cell-cell junction;cell-substrate junction;cellular anatomical entity;cleavage furrow;cytoplasm;cytoplasmic side of membrane;cytoplasmic side of plasma membrane;cytoplasmic vesicle;cytoplasmic vesicle membrane;cytoskeleton;cytosol;dendritic sp…	actin cytoskeleton organization;anatomical structure development;anatomical structure formation involved in morphogenesis;biological regulation;cell adhesion;cell differentiation;cell junction organization;cell morphogenesis;cell motility;cell surface receptor signaling pathway;cellular component assembly;cellular component organization;cellular component organization or biogenesis;cellular proce…	cell cortex;cell junction;cell periphery;cell projection;cellular anatomical entity;cytoplasm;cytoplasmic vesicle;cytoskeleton;cytosol;dendritic spine;endosome;extracellular organelle;glutamatergic synapse;intracellular membrane-bounded organelle;intracellular non-membrane-bounded organelle;intracellular organelle;membrane;midbody;neuron projection;non-membrane-bounded organelle;nucleus;organelle…	Adherens junction;Axon guidance;Bacterial invasion of epithelial cells;Chemokine signaling pathway;Colorectal cancer;Endocytosis;Focal adhesion;ko05152;Leukocyte transendothelial migration;Neurotrophin signaling pathway;Pancreatic secretion;Pathogenic Escherichia coli infection;Pathways in cancer;Regulation of actin cytoskeleton;T cell receptor signaling pathway;TGF-beta signaling pathway;Tight j…	Ras	ABDELMOHSEN_ELAVL4_TARGETS;ACEVEDO_METHYLATED_IN_LIVER_CANCER_DN;ALCALA_APOPTOSIS;ASTIER_INTEGRIN_SIGNALING;BIOCARTA_AKAP13_PATHWAY;BIOCARTA_AKAPCENTROSOME_PATHWAY;BIOCARTA_CARDIACEGF_PATHWAY;BIOCARTA_CCR3_PATHWAY;BIOCARTA_CDC42RAC_PATHWAY;BIOCARTA_ECM_PATHWAY;BIOCARTA_EDG1_PATHWAY;BIOCARTA_INTEGRIN_PATHWAY;BIOCARTA_MAL_PATHWAY;BIOCARTA_PAR1_PATHWAY;BIOCARTA_RACCYCD_PATHWAY;BIOCARTA_RAS_PATHWAY;B…	3D-structure;ADP-ribosylation;Cellcycle;Celldivision;Cellmembrane;Cellprojection;Cytoplasm;Cytoskeleton;Directproteinsequencing;Diseasevariant;Ectodermaldysplasia;Glycoprotein;GTP-binding;Host-virusinteraction;Hydrolase;Isopeptidebond;Lipoprotein;Magnesium;Membrane;Methylation;Nucleotide-binding;Nucleus;Phosphoprotein;Prenylation;Proteomicsidentification;Proto-oncogene;Referenceproteome;Ublconjug…	GNAQ-GEFT-RHOA complex;MRIP-MBS-RHOA complex;MRIP-RHOA complex;RAC1-RHOA-VANGL2 complex;RHOA-IP3R-TRPC1 complex	GO:0000226;GO:0000902;GO:0001503;GO:0001667;GO:0001764;GO:0001822;GO:0001932;GO:0001934;GO:0001952;GO:0001990;GO:0001998;GO:0002009;GO:0002082;GO:0002237;GO:0002360;GO:0002363;GO:0002376;GO:0002682;GO:0002684;GO:0002685;GO:0002687;GO:0002694;GO:0002696;GO:0003008;GO:0003013;GO:0003018;GO:0003044;GO:0003056;GO:0003073;GO:0003084;GO:0003100;GO:0003159;GO:0003188;GO:0003189;GO:0006355;GO:0006357;GO:…	GO:0000166;GO:0003824;GO:0003924;GO:0003925;GO:0005488;GO:0005515;GO:0005525;GO:0008092;GO:0016462;GO:0016787;GO:0016817;GO:0016818;GO:0017022;GO:0017076;GO:0017111;GO:0019001;GO:0019899;GO:0019900;GO:0019901;GO:0032553;GO:0032555;GO:0032561;GO:0035639;GO:0036094;GO:0043167;GO:0043168;GO:0097159;GO:0097367;GO:0098772;GO:1901265;GO:1901363	GO:0005634;GO:0005737;GO:0005768;GO:0005789;GO:0005829;GO:0005856;GO:0005886;GO:0005911;GO:0005925;GO:0005938;GO:0009898;GO:0012506;GO:0016020;GO:0030027;GO:0030054;GO:0030055;GO:0030496;GO:0030659;GO:0030667;GO:0031090;GO:0031253;GO:0031256;GO:0031410;GO:0031982;GO:0032154;GO:0032587;GO:0042995;GO:0043005;GO:0043197;GO:0043226;GO:0043227;GO:0043228;GO:0043229;GO:0043230;GO:0043231;GO:0043232;GO:…	GO:0000226;GO:0000902;GO:0002376;GO:0003013;GO:0006355;GO:0006996;GO:0007010;GO:0007017;GO:0007155;GO:0007163;GO:0007165;GO:0007166;GO:0009605;GO:0009607;GO:0009987;GO:0010324;GO:0012501;GO:0016043;GO:0019222;GO:0022607;GO:0030036;GO:0030154;GO:0031399;GO:0032501;GO:0032502;GO:0033043;GO:0034330;GO:0035556;GO:0040011;GO:0042221;GO:0043085;GO:0048646;GO:0048856;GO:0048870;GO:0050789;GO:0050790;GO:…	GO:0005634;GO:0005737;GO:0005768;GO:0005829;GO:0005856;GO:0005886;GO:0005938;GO:0016020;GO:0030054;GO:0030496;GO:0031410;GO:0031982;GO:0042995;GO:0043005;GO:0043197;GO:0043226;GO:0043228;GO:0043229;GO:0043230;GO:0043231;GO:0043232;GO:0045202;GO:0071944;GO:0098794;GO:0098978;GO:0110165	IPR001806;IPR003578;IPR005225;IPR027417	P-loop_NTPase;Small_GTP-bd_dom;Small_GTPase;Small_GTPase_Rho	ko04062;ko04144;ko04270;ko04310;ko04350;ko04360;ko04510;ko04520;ko04530;ko04660;ko04670;ko04722;ko04810;ko04972;ko05100;ko05130;ko05152;ko05200;ko05210	165390;618727	PR00449	RASTRNSFRMNG	PS51419;PS51420;PS51421	RAB;RAS;RHO	Transforming protein RhoA	R-HSA-114604;R-HSA-193634;R-HSA-198203;R-HSA-209563;R-HSA-2173791;R-HSA-392451;R-HSA-3928662;R-HSA-3928663;R-HSA-4086400;R-HSA-416482;R-HSA-416550;R-HSA-416572;R-HSA-4420097;R-HSA-5625740;R-HSA-5625900;R-HSA-5625970;R-HSA-5627117;R-HSA-5663220;R-HSA-5666185;R-HSA-5689896;R-HSA-6785631;R-HSA-6798695;R-HSA-8849471;R-HSA-8980692;R-HSA-8985586;R-HSA-9013106		SM00173;SM00174;SM00175	RAB;RAS;RHO
+	1.39511	2.96394	B2R5M8;A0A024R3Y6;O75874;V9HW78;Q6FI37;Q0QER2;Q6FIA4;B4DXS4;C9J4N6;A0A0A0U6N4;C9JJE5;C9JLU6	Isocitrate dehydrogenase [NADP];Isocitrate dehydrogenase [NADP] cytoplasmic	33	IDH1	B2R5M8;A0A024R3Y6;O75874;V9HW78;Q6FI37;Q0QER2;Q6FIA4;B4DXS4	ATDFVVPGPGK;DIFQEIYDK;FKDIFQEIYDK;GWPLYLSTK;IIWELIK;ISGGSVVEMQGDEMTR;LIDDMVAQAMK;LVSGWVK;LVSGWVKPIIIGR;NILGGTVFR;SDYLNTFEFMDK;SEGGFIWACK;SIEDFAHSSFQMALSK;TVEAEAAHGTVTR;VEITYTPSDGTQK;VTYLVHNFEEGGGVAMGMYNQDK	ENSG00000138413.14	ENSP00000260985.2;ENSP00000390265.1;ENSP00000391075.1;ENSP00000396787.1;ENSP00000409045.1;ENSP00000410513.1	ENST00000345146.7;ENST00000415282.5;ENST00000415913.5;ENST00000417583.5;ENST00000446179.5;ENST00000451391.5			HEL-216;HEL-S-26;IDH1		1T09;1T0L;3INM;3MAP;3MAR;3MAS;4I3K;4I3L;4KZO;4L03;4L04;4L06;4UMX;4UMY;4XRX;4XS3;5DE1;5GIR;5K10;5K11;5L57;5L58;5LGE;5SUN;5SVF;5TQH;5YFM;5YFN;6ADG;6B0Z;6BKX;6BKY;6BKZ;6BL0;6BL1;6BL2;6IO0;6O2Y;6O2Z;6PAY;6Q6F;6U4J;6VEI;6VG0;7PJM;7PJN;8BAY;8HB9	A0A024R3Y6_HUMAN;A0A0A0U6N4_HUMAN;B2R5M8_HUMAN;B4DXS4_HUMAN;C9J4N6_HUMAN;C9JJE5_HUMAN;C9JLU6_HUMAN;IDHC_HUMAN;Q0QER2_HUMAN;Q6FI37_HUMAN;Q6FIA4_HUMAN;V9HW78_HUMAN	Color2 [DarkGray]	1	4	+	2-oxoglutarate metabolic process;alcohol metabolic process;anatomical structure development;animal organ development;biological regulation;carbohydrate metabolic process;carboxylic acid metabolic process;cellular aldehyde metabolic process;cellular aromatic compound metabolic process;cellular metabolic process;cellular nitrogen compound metabolic process;cellular process;developmental process;dev…	adenyl nucleotide binding;binding;cadherin binding;catalytic activity;cation binding;cell adhesion molecule binding;heterocyclic compound binding;identical protein binding;ion binding;isocitrate dehydrogenase (NADP+) activity;isocitrate dehydrogenase [NAD(P)+] activity;magnesium ion binding;metal ion binding;NAD binding;NADP binding;nucleoside phosphate binding;nucleotide binding;organic cyclic c…	cellular anatomical entity;cytoplasm;cytoplasmic vesicle lumen;cytosol;extracellular exosome;extracellular membrane-bounded organelle;extracellular organelle;extracellular region;extracellular vesicle;ficolin-1-rich granule lumen;intracellular membrane-bounded organelle;intracellular organelle;intracellular organelle lumen;membrane-bounded organelle;membrane-enclosed lumen;microbody;microbody lum…	alcohol metabolic process;anatomical structure development;biological regulation;carbohydrate metabolic process;cellular aldehyde metabolic process;cellular aromatic compound metabolic process;cellular nitrogen compound metabolic process;cellular process;developmental process;heterocycle metabolic process;metabolic process;monocarboxylic acid metabolic process;nitrogen compound metabolic process;…	cellular anatomical entity;cytoplasm;cytosol;extracellular organelle;extracellular region;intracellular membrane-bounded organelle;intracellular organelle;microbody;mitochondrion;organelle;organelle lumen;peroxisome;vesicle	Carbon fixation pathways in prokaryotes;Citrate cycle (TCA cycle);Glutathione metabolism;Peroxisome	Iso_dh	ACEVEDO_LIVER_TUMOR_VS_NORMAL_ADJACENT_TISSUE_UP;AFFAR_YY1_TARGETS_DN;BERENJENO_TRANSFORMED_BY_RHOA_DN;BHATTACHARYA_EMBRYONIC_STEM_CELL;BOCHKIS_FOXA2_TARGETS;BURTON_ADIPOGENESIS_PEAK_AT_0HR;CHEN_LVAD_SUPPORT_OF_FAILING_HEART_DN;CHYLA_CBFA2T3_TARGETS_UP;COULOUARN_TEMPORAL_TGFB1_SIGNATURE_DN;CREIGHTON_ENDOCRINE_THERAPY_RESISTANCE_3;DEBIASI_APOPTOSIS_BY_REOVIRUS_INFECTION_DN;DODD_NASOPHARYNGEAL_CARC…	3D-structure;Acetylation;Cytoplasm;Directproteinsequencing;Glyoxylatebypass;Magnesium;Manganese;Metal-binding;NADP;Oxidoreductase;Peroxisome;Phosphoprotein;Proteomicsidentification;Referenceproteome;Tricarboxylicacidcycle	Isocitrate dehydrogenase [NADP], cytoplasmic	GO:0003006;GO:0005975;GO:0006066;GO:0006081;GO:0006082;GO:0006097;GO:0006099;GO:0006102;GO:0006103;GO:0006139;GO:0006163;GO:0006725;GO:0006739;GO:0006749;GO:0006753;GO:0006793;GO:0006796;GO:0006807;GO:0006950;GO:0006979;GO:0008152;GO:0008406;GO:0008585;GO:0009117;GO:0009719;GO:0009725;GO:0009889;GO:0009894;GO:0009987;GO:0010033;GO:0014070;GO:0019216;GO:0019220;GO:0019222;GO:0019362;GO:0019637;GO:…	GO:0000166;GO:0000287;GO:0003824;GO:0004448;GO:0004450;GO:0005488;GO:0005515;GO:0016491;GO:0016614;GO:0016616;GO:0017076;GO:0030554;GO:0036094;GO:0042802;GO:0042803;GO:0043167;GO:0043169;GO:0045296;GO:0046872;GO:0046983;GO:0050661;GO:0050839;GO:0051287;GO:0097159;GO:1901265;GO:1901363	GO:0005576;GO:0005737;GO:0005739;GO:0005777;GO:0005782;GO:0005829;GO:0031907;GO:0031974;GO:0031982;GO:0031983;GO:0034774;GO:0042579;GO:0043226;GO:0043227;GO:0043229;GO:0043230;GO:0043231;GO:0043233;GO:0060205;GO:0065010;GO:0070013;GO:0070062;GO:0110165;GO:1903561;GO:1904724;GO:1904813	GO:0005975;GO:0006066;GO:0006081;GO:0006082;GO:0006139;GO:0006725;GO:0006793;GO:0006807;GO:0006950;GO:0006979;GO:0008152;GO:0009117;GO:0009719;GO:0009987;GO:0019222;GO:0022414;GO:0032502;GO:0032787;GO:0034641;GO:0042221;GO:0044238;GO:0044281;GO:0046483;GO:0048856;GO:0050789;GO:0050896;GO:0055086;GO:0065007	GO:0005576;GO:0005737;GO:0005739;GO:0005777;GO:0005829;GO:0031982;GO:0042579;GO:0043226;GO:0043229;GO:0043230;GO:0043231;GO:0043233;GO:0110165	IPR004790;IPR019818;IPR024084	IsoCit/isopropylmalate_DH_CS;Isocitrate_DH_NADP;IsoPropMal-DH-like_dom	ko00020;ko00480;ko00720;ko04146	137800;147700			PS00470	IDH_IMDH	isocitrate dehydrogenase (NADP(+));Isocitrate dehydrogenase [NADP];Isocitrate dehydrogenase [NADP] cytoplasmic	R-HSA-2978092;R-HSA-389542;R-HSA-6798695;R-HSA-9033241;R-HSA-9818025		SM01329	Iso_dh
+	2.68794	2.01118	A0A024R4F1;P06733;A0A2R8Y6G6;E2DRY6;P06733-2;K7EM90;A4UCS8;A0A2R8YEM5;A0A2R8Y879;A4QMW8;K7ERS8;L0R849;A0A2R8Y6I8;A0A2R8Y798;A0A2R8YEG5	Alpha-enolase;Enolase	37	ENO1	A0A024R4F1;P06733;A0A2R8Y6G6;E2DRY6;P06733-2	AAVPSGASTGIYEALELR;DATNVGDEGGFAPNILENK;DATNVGDEGGFAPNILENKEGLELLK;EGLELLK;FGANAILGVSLAVCK;FTASAGIQVVGDDLTVTNPK;GNPTVEVDLFTSK;HIADLAGNSEVILPVPAFNVINGGSHAGNK;IGAEVYHNLK;LAMQEFMILPVGAANFR;LAQANGWGVMVSHR;LMIEMDGTENK;LNVTEQEK;SCNCLLLK;SGKYDLDFK;TIAPALVSK;VNQIGSVTESLQACK;VVIGMDVAASEFFR;YISPDQLADLYK	ENSG00000074800.16	ENSP00000234590.4;ENSP00000466406.1;ENSP00000468392.2;ENSP00000494470.1;ENSP00000495530.1;ENSP00000495568.1;ENSP00000495581.1;ENSP00000495805.1;ENSP00000495946.1;ENSP00000496562.1	ENST00000234590.10;ENST00000489867.2;ENST00000497492.1;ENST00000643438.1;ENST00000646156.1;ENST00000646370.2;ENST00000646660.1;ENST00000646680.1;ENST00000646906.1;ENST00000647408.1			EDARADD;ENO1;HEL-S-17		2PSN;3B97;5JLZ;5LAX;5NI9;5NIG;5OCK	A0A024R4F1_HUMAN;A0A2R8Y6G6_HUMAN;A0A2R8Y6I8_HUMAN;A0A2R8Y798_HUMAN;A0A2R8Y879_HUMAN;A0A2R8YEG5_HUMAN;A0A2R8YEM5_HUMAN;A4QMW8_HUMAN;A4UCS8_HUMAN;E2DRY6_HUMAN;ENOA_HUMAN;K7EM90_HUMAN;K7ERS8_HUMAN;L0R849_HUMAN	Color2 [DarkGray]	1	4	+	ADP catabolic process;ADP metabolic process;aromatic compound catabolic process;ATP metabolic process;biological process involved in interspecies interaction between organisms;biological regulation;biosynthetic process;canonical glycolysis;carbohydrate biosynthetic process;carbohydrate catabolic process;carbohydrate derivative catabolic process;carbohydrate derivative metabolic process;carbohydra…	binding;cadherin binding;carbon-oxygen lyase activity;catalytic activity;cation binding;cell adhesion molecule binding;DNA binding;DNA-binding transcription factor activity;DNA-binding transcription factor activity, RNA polymerase II-specific;DNA-binding transcription repressor activity;DNA-binding transcription repressor activity, RNA polymerase II-specific;double-stranded DNA binding;enzyme bin…	bounding membrane of organelle;catalytic complex;cell cortex;cell surface;cellular anatomical entity;cytoplasm;cytosol;extracellular exosome;extracellular membrane-bounded organelle;extracellular organelle;extracellular space;extracellular vesicle;intracellular membrane-bounded organelle;intracellular organelle;M band;membrane;membrane-bounded organelle;nuclear membrane;nuclear outer membrane;nuc…	biological process involved in interspecies interaction between organisms;biological regulation;biosynthetic process;carbohydrate derivative metabolic process;carbohydrate metabolic process;catabolic process;cellular aromatic compound metabolic process;cellular nitrogen compound metabolic process;cellular process;generation of precursor metabolites and energy;heterocycle metabolic process;metabol…	catalytic complex;cell cortex;cell surface;cellular anatomical entity;cytoplasm;cytosol;extracellular organelle;extracellular space;intracellular membrane-bounded organelle;intracellular organelle;membrane;nucleus;organelle;outer membrane;phosphopyruvate hydratase complex;plasma membrane;protein-containing complex;vesicle	Glycolysis / Gluconeogenesis;Methane metabolism;RNA degradation	Enolase_C;Enolase_N	ACEVEDO_LIVER_CANCER_DN;ALONSO_METASTASIS_UP;BAELDE_DIABETIC_NEPHROPATHY_UP;BENPORATH_MYC_TARGETS_WITH_EBOX;BLANCO_MELO_BRONCHIAL_EPITHELIAL_CELLS_INFLUENZA_A_DEL_NS1_INFECTION_UP;BLUM_RESPONSE_TO_SALIRASIB_DN;BOSCO_ALLERGEN_INDUCED_TH2_ASSOCIATED_MODULE;BOYAULT_LIVER_CANCER_SUBCLASS_G3_UP;BOYLAN_MULTIPLE_MYELOMA_C_D_UP;BRACHAT_RESPONSE_TO_CAMPTOTHECIN_DN;BRACHAT_RESPONSE_TO_METHOTREXATE_DN;BREDE…	3D-structure;Acetylation;Alternativeinitiation;Cellmembrane;Cytoplasm;Directproteinsequencing;DNA-binding;Glycolysis;Hydroxylation;Isopeptidebond;Lyase;Magnesium;Membrane;Metal-binding;Nucleus;Phosphoprotein;Plasminogenactivation;Proteomicsidentification;Referenceproteome;Repressor;Transcription;Transcriptionregulation;Ublconjugation		GO:0000122;GO:0001558;GO:0005975;GO:0005996;GO:0006006;GO:0006007;GO:0006082;GO:0006090;GO:0006091;GO:0006094;GO:0006096;GO:0006139;GO:0006140;GO:0006163;GO:0006195;GO:0006355;GO:0006357;GO:0006725;GO:0006734;GO:0006735;GO:0006753;GO:0006793;GO:0006796;GO:0006807;GO:0006937;GO:0008152;GO:0009056;GO:0009058;GO:0009117;GO:0009132;GO:0009134;GO:0009135;GO:0009137;GO:0009141;GO:0009144;GO:0009150;GO:…	GO:0000287;GO:0000976;GO:0000977;GO:0000981;GO:0001067;GO:0001217;GO:0001221;GO:0001222;GO:0001227;GO:0003676;GO:0003677;GO:0003690;GO:0003700;GO:0003712;GO:0003714;GO:0003723;GO:0003824;GO:0004634;GO:0005488;GO:0005515;GO:0008134;GO:0016829;GO:0016835;GO:0016836;GO:0019899;GO:0042802;GO:0042803;GO:0043167;GO:0043169;GO:0043565;GO:0045296;GO:0046872;GO:0046983;GO:0050839;GO:0051020;GO:0097159;GO:…	GO:0000015;GO:0005615;GO:0005634;GO:0005640;GO:0005737;GO:0005829;GO:0005886;GO:0005938;GO:0009986;GO:0016020;GO:0019867;GO:0031090;GO:0031430;GO:0031965;GO:0031968;GO:0031982;GO:0032991;GO:0043226;GO:0043227;GO:0043229;GO:0043230;GO:0043231;GO:0065010;GO:0070062;GO:0098588;GO:0110165;GO:1902494;GO:1903561	GO:0005975;GO:0006082;GO:0006090;GO:0006091;GO:0006139;GO:0006355;GO:0006725;GO:0006793;GO:0006807;GO:0008152;GO:0009056;GO:0009058;GO:0009117;GO:0009605;GO:0009607;GO:0009987;GO:0019222;GO:0032787;GO:0034641;GO:0034655;GO:0044238;GO:0044281;GO:0044419;GO:0046483;GO:0050789;GO:0050896;GO:0055086;GO:0065007;GO:1901135	GO:0000015;GO:0005615;GO:0005634;GO:0005737;GO:0005829;GO:0005886;GO:0005938;GO:0009986;GO:0016020;GO:0019867;GO:0031982;GO:0032991;GO:0043226;GO:0043229;GO:0043230;GO:0043231;GO:0110165;GO:1902494	IPR000941;IPR020809;IPR020810;IPR020811;IPR029017;IPR036849	Enolase;Enolase_C;Enolase_CS;Enolase_N;Enolase-like_C_sf;Enolase-like_N	ko00010;ko00680;ko03018	172430	PR00148	ENOLASE	PS00164	ENOLASE	Alpha-enolase;phosphopyruvate hydratase	R-HSA-70171;R-HSA-70263;R-HSA-9636667		SM01192;SM01193	Enolase_C;Enolase_N
+	2.22267	1.35879	Q0QF37;Q75MT9;Q6FHZ0;A0A024R4K3;P40926;P40926-2;G3XAL0;B3KTM1	Malate dehydrogenase;Malate dehydrogenase, mitochondrial	38	MDH2	Q0QF37;Q75MT9;Q6FHZ0;A0A024R4K3;P40926;P40926-2;G3XAL0;B3KTM1	AGAGSATLSMAYAGAR;ANTFVAELK;EGVVECSFVK;FVFSLVDAMNGK;GCDVVVIPAGVPR;GYLGPEQLPDCLK;IFGVTTLDIVR;LTLYDIAHTPGVAADLSHIETK;MISDAIPELK;SQETECTYFSTPLLLGK;TIIPLISQCTPK;VAVLGASGGIGQPLSLLLK;VDFPQDQLTALTGR;VNVPVIGGHAGK	ENSG00000146701.12	ENSP00000327070.5;ENSP00000408649.2;ENSP00000416929.1	ENST00000315758.10;ENST00000432020.2;ENST00000443006.5			MDH2		2DFD;4WLE;4WLF;4WLN;4WLO;4WLU;4WLV	A0A024R4K3_HUMAN;B3KTM1_HUMAN;G3XAL0_HUMAN;MDHM_HUMAN;Q0QF37_HUMAN;Q6FHZ0_HUMAN;Q75MT9_HUMAN	Color2 [DarkGray]	1	4	+	aerobic respiration;biosynthetic process;carbohydrate biosynthetic process;carbohydrate metabolic process;carboxylic acid metabolic process;cellular aromatic compound metabolic process;cellular metabolic process;cellular nitrogen compound metabolic process;cellular process;cellular respiration;dicarboxylic acid metabolic process;energy derivation by oxidation of organic compounds;generation of pr…	binding;catalytic activity;L-malate dehydrogenase activity;malate dehydrogenase (NADP+) activity;malate dehydrogenase activity;nucleic acid binding;organic cyclic compound binding;oxidoreductase activity;oxidoreductase activity, acting on CH-OH group of donors;oxidoreductase activity, acting on the CH-OH group of donors, NAD or NADP as acceptor;protein binding;protein self-association;RNA binding	cellular anatomical entity;cytoplasm;extracellular exosome;extracellular membrane-bounded organelle;extracellular organelle;extracellular vesicle;intracellular membrane-bounded organelle;intracellular organelle;intracellular organelle lumen;membrane;membrane-bounded organelle;membrane-enclosed lumen;mitochondrial matrix;mitochondrion;nucleus;organelle;organelle lumen;vesicle	biosynthetic process;carbohydrate metabolic process;cellular aromatic compound metabolic process;cellular nitrogen compound metabolic process;cellular process;cellular respiration;generation of precursor metabolites and energy;heterocycle metabolic process;metabolic process;nitrogen compound metabolic process;nucleobase-containing compound metabolic process;nucleobase-containing small molecule me…	cellular anatomical entity;cytoplasm;extracellular organelle;intracellular membrane-bounded organelle;intracellular organelle;membrane;mitochondrion;nucleus;organelle;organelle lumen;vesicle	Carbon fixation in photosynthetic organisms;Citrate cycle (TCA cycle);Glyoxylate and dicarboxylate metabolism;Pyruvate metabolism	Ldh_1_C;Ldh_1_N	APPIERTO_RESPONSE_TO_FENRETINIDE_DN;BLALOCK_ALZHEIMERS_DISEASE_DN;BROWNE_HCMV_INFECTION_4HR_DN;BURTON_ADIPOGENESIS_5;BUYTAERT_PHOTODYNAMIC_THERAPY_STRESS_DN;CREIGHTON_ENDOCRINE_THERAPY_RESISTANCE_4;DIAZ_CHRONIC_MYELOGENOUS_LEUKEMIA_UP;GRYDER_PAX3FOXO1_ENHANCERS_IN_TADS;GRYDER_PAX3FOXO1_ENHANCERS_KO_DOWN;GRYDER_PAX3FOXO1_TOP_ENHANCERS;JACKSON_DNMT1_TARGETS_DN;KEGG_CITRATE_CYCLE_TCA_CYCLE;KEGG_GLYO…	3D-structure;Acetylation;Alternativesplicing;Diseasevariant;Epilepsy;Glycoprotein;Mitochondrion;NAD;Oxidoreductase;Phosphoprotein;Proteomicsidentification;Referenceproteome;Transitpeptide;Tricarboxylicacidcycle		GO:0005975;GO:0005996;GO:0006006;GO:0006082;GO:0006091;GO:0006094;GO:0006099;GO:0006107;GO:0006108;GO:0006139;GO:0006163;GO:0006725;GO:0006734;GO:0006753;GO:0006793;GO:0006796;GO:0006807;GO:0008152;GO:0009058;GO:0009060;GO:0009117;GO:0009987;GO:0015980;GO:0016051;GO:0019318;GO:0019319;GO:0019362;GO:0019637;GO:0019674;GO:0019752;GO:0034641;GO:0043436;GO:0043648;GO:0044237;GO:0044238;GO:0044281;GO:…	GO:0003676;GO:0003723;GO:0003824;GO:0005488;GO:0005515;GO:0016491;GO:0016614;GO:0016615;GO:0016616;GO:0030060;GO:0043621;GO:0046554;GO:0097159	GO:0005634;GO:0005737;GO:0005739;GO:0005759;GO:0016020;GO:0031974;GO:0031982;GO:0043226;GO:0043227;GO:0043229;GO:0043230;GO:0043231;GO:0043233;GO:0065010;GO:0070013;GO:0070062;GO:0110165;GO:1903561	GO:0005975;GO:0006082;GO:0006091;GO:0006139;GO:0006725;GO:0006793;GO:0006807;GO:0008152;GO:0009058;GO:0009117;GO:0009987;GO:0034641;GO:0044238;GO:0044281;GO:0045333;GO:0046483;GO:0055086	GO:0005634;GO:0005737;GO:0005739;GO:0016020;GO:0031982;GO:0043226;GO:0043229;GO:0043230;GO:0043231;GO:0043233;GO:0110165	IPR001236;IPR001252;IPR001557;IPR010097;IPR015955;IPR022383;IPR036291	L-lactate/malate_DH;Lactate_DH/Glyco_Ohase_4_C;Lactate/malate_DH_C;Lactate/malate_DH_N;Malate_DH_AS;Malate_DH_type1;NAD(P)-bd_dom_sf	ko00020;ko00620;ko00630;ko00710	154100;617339			PS00068;PS51257	MDH;PROKAR_LIPOPROTEIN	Malate dehydrogenase;Malate dehydrogenase, mitochondrial	R-HSA-70263;R-HSA-71403
+	1.2073	2.25947	A0A024R4T4;P61081;M0QYI6;M0QX69	NEDD8-conjugating enzyme Ubc12	39	UBE2M	A0A024R4T4;P61081	DINELNLPK;GGYIGSTYFER;LFEQNVQR;LVICPDEGFYK;TCDISFSDPDDLLNFK;VGQGYPHDPPK	ENSG00000130725.8	ENSP00000253023.2;ENSP00000468940.1;ENSP00000469855.1	ENST00000253023.8;ENST00000595957.5;ENST00000596985.1			UBE2M		1TT5;1Y8X;2NVU;3TDU;3TDZ;4GAO;4P5O	A0A024R4T4_HUMAN;M0QX69_HUMAN;M0QYI6_HUMAN;UBC12_HUMAN	Color2 [DarkGray]	1	4	+	biological regulation;macromolecule metabolic process;macromolecule modification;metabolic process;nitrogen compound metabolic process;organic substance metabolic process;organonitrogen compound metabolic process;positive regulation of apoptotic process;positive regulation of biological process;positive regulation of cellular process;positive regulation of neuron apoptotic process;positive regula…	acyltransferase activity;adenyl nucleotide binding;adenyl ribonucleotide binding;aminoacyltransferase activity;anion binding;ATP binding;binding;carbohydrate derivative binding;catalytic activity;catalytic activity, acting on a protein;heterocyclic compound binding;ion binding;NEDD8 conjugating enzyme activity;NEDD8 transferase activity;nucleoside phosphate binding;nucleotide binding;organic cycl…	cellular anatomical entity;cytosol;intracellular membrane-bounded organelle;intracellular organelle;membrane-bounded organelle;nucleoplasm;nucleus;organelle	biological regulation;macromolecule metabolic process;macromolecule modification;metabolic process;nitrogen compound metabolic process;positive regulation of apoptotic process;primary metabolic process;protein metabolic process;protein modification by small protein conjugation or removal;protein modification process;regulation of biological process	cellular anatomical entity;cytosol;intracellular membrane-bounded organelle;intracellular organelle;nucleoplasm;nucleus;organelle	Ubiquitin mediated proteolysis	UQ_con	BIOCARTA_P27_PATHWAY;BLALOCK_ALZHEIMERS_DISEASE_DN;BROWNE_HCMV_INFECTION_14HR_UP;BROWNE_HCMV_INFECTION_20HR_UP;CHAUHAN_RESPONSE_TO_METHOXYESTRADIOL_UP;COLDREN_GEFITINIB_RESISTANCE_UP;CREIGHTON_AKT1_SIGNALING_VIA_MTOR_UP;CROMER_METASTASIS_DN;DAZARD_RESPONSE_TO_UV_NHEK_UP;DIAZ_CHRONIC_MYELOGENOUS_LEUKEMIA_UP;DIRMEIER_LMP1_RESPONSE_EARLY;ENK_UV_RESPONSE_KERATINOCYTE_UP;HOFMANN_MYELODYSPLASTIC_SYNDRO…	3D-structure;Acetylation;ATP-binding;Methylation;Nucleotide-binding;Phosphoprotein;Proteomicsidentification;Referenceproteome;Transferase;Ublconjugationpathway		GO:0006807;GO:0008152;GO:0019538;GO:0032446;GO:0036211;GO:0042981;GO:0043065;GO:0043067;GO:0043068;GO:0043170;GO:0043412;GO:0043523;GO:0043525;GO:0043687;GO:0044238;GO:0045116;GO:0048518;GO:0048522;GO:0050789;GO:0050794;GO:0065007;GO:0070647;GO:0071704;GO:1901564	GO:0000166;GO:0003824;GO:0004842;GO:0005488;GO:0005524;GO:0016740;GO:0016746;GO:0016755;GO:0017076;GO:0019787;GO:0019788;GO:0030554;GO:0032553;GO:0032555;GO:0032559;GO:0035639;GO:0036094;GO:0043167;GO:0043168;GO:0061650;GO:0061654;GO:0097159;GO:0097367;GO:0140096;GO:1901265;GO:1901363	GO:0005634;GO:0005654;GO:0005829;GO:0043226;GO:0043227;GO:0043229;GO:0043231;GO:0110165	GO:0006807;GO:0008152;GO:0019538;GO:0036211;GO:0043065;GO:0043170;GO:0043412;GO:0044238;GO:0050789;GO:0065007;GO:0070647	GO:0005634;GO:0005654;GO:0005829;GO:0043226;GO:0043229;GO:0043231;GO:0110165	IPR000608;IPR016135;IPR023313	UBQ-conjugat_E2;UBQ-conjugating_AS;UBQ-conjugating_enzyme/RWD	ko04120	603173			PS00183;PS50127	UBC_1;UBC_2	NEDD8-conjugating enzyme Ubc12	R-HSA-2173789;R-HSA-5607761;R-HSA-5676590;R-HSA-8951664;R-HSA-983168		SM00212	UBCc
+	2.25928	1.35491	A0A024R542;Q9C0C2;E9PKK0;A0A2R8Y5C4;B3KXS7;Q9C0C2-2	182 kDa tankyrase-1-binding protein	40	TNKS1BP1	A0A024R542;Q9C0C2	DVSLGDWEFGK;ELGVGQMDWGNNLGLR;FAATTVEEILAK;GVGQADWTPDLGLR	ENSG00000149115.14	ENSP00000350990.3;ENSP00000431616.1;ENSP00000437271.1;ENSP00000494351.1	ENST00000358252.8;ENST00000528882.5;ENST00000530920.1;ENST00000532437.1			TNKS1BP1			A0A024R542_HUMAN;A0A2R8Y5C4_HUMAN;B3KXS7_HUMAN;E9PKK0_HUMAN;TB182_HUMAN	Color2 [DarkGray]	1	4	+	aromatic compound biosynthetic process;aromatic compound catabolic process;biological regulation;biosynthetic process;catabolic process;cellular aromatic compound metabolic process;cellular biosynthetic process;cellular catabolic process;cellular component organization;cellular component organization or biogenesis;cellular metabolic process;cellular nitrogen compound biosynthetic process;cellular…	ankyrin repeat binding;binding;cadherin binding;cell adhesion molecule binding;enzyme binding;protein binding;protein domain specific binding;protein-containing complex binding	adherens junction;anchoring junction;CCR4-NOT complex;cell junction;cell-cell junction;cellular anatomical entity;chromatin;cytoplasm;cytoskeleton;cytosol;heterochromatin;intracellular membrane-bounded organelle;intracellular non-membrane-bounded organelle;intracellular organelle;intracellular protein-containing complex;membrane;membrane-bounded organelle;non-membrane-bounded organelle;nucleus;or…	biological regulation;biosynthetic process;catabolic process;cellular aromatic compound metabolic process;cellular component organization;cellular component organization or biogenesis;cellular nitrogen compound metabolic process;cellular process;chromosome organization;DNA damage response;DNA metabolic process;DNA repair;heterocycle metabolic process;macromolecule biosynthetic process;macromolecu…	cell junction;cellular anatomical entity;cytoplasm;cytoskeleton;cytosol;intracellular membrane-bounded organelle;intracellular non-membrane-bounded organelle;intracellular organelle;membrane;non-membrane-bounded organelle;nucleus;organelle;plasma membrane;protein-containing complex;protein-DNA complex		Tankyrase_bdg_C	CHARAFE_BREAST_CANCER_LUMINAL_VS_MESENCHYMAL_UP;MCCABE_BOUND_BY_HOXC6;MIKKELSEN_ES_LCP_WITH_H3K4ME3;MIKKELSEN_IPS_LCP_WITH_H3K4ME3;MIKKELSEN_MCV6_LCP_WITH_H3K4ME3;MIKKELSEN_MEF_LCP_WITH_H3K4ME3;NUYTTEN_EZH2_TARGETS_UP;REACTOME_DEADENYLATION_DEPENDENT_MRNA_DECAY;REACTOME_DEADENYLATION_OF_MRNA;REACTOME_DEVELOPMENTAL_BIOLOGY;REACTOME_M_DECAY_DEGRADATION_OF_MATERNAL_MRNAS_BY_MATERNALLY_STORED_FACTORS…	ADP-ribosylation;Alternativesplicing;Chromosome;Cytoplasm;Cytoskeleton;Methylation;Nucleus;Phosphoprotein;Proteomicsidentification;Referenceproteome	CCR4-NOT-CNOT7-CNOT6 complex;CCR4-NOT-CNOT7-CNOT6L complex;CCR4-NOT-CNOT8-CNOT6 complex;CCR4-NOT-CNOT8-CNOT6L complex	GO:0000289;GO:0000723;GO:0000956;GO:0001932;GO:0001934;GO:0006139;GO:0006259;GO:0006278;GO:0006281;GO:0006302;GO:0006401;GO:0006402;GO:0006725;GO:0006807;GO:0006950;GO:0006974;GO:0006996;GO:0007004;GO:0008152;GO:0009056;GO:0009057;GO:0009058;GO:0009059;GO:0009314;GO:0009628;GO:0009889;GO:0009890;GO:0009892;GO:0009893;GO:0009987;GO:0010212;GO:0010468;GO:0010556;GO:0010558;GO:0010562;GO:0010604;GO:…	GO:0005488;GO:0005515;GO:0019899;GO:0019904;GO:0044877;GO:0045296;GO:0050839;GO:0071532	GO:0000785;GO:0000792;GO:0005634;GO:0005737;GO:0005829;GO:0005856;GO:0005886;GO:0005911;GO:0005912;GO:0016020;GO:0030014;GO:0030054;GO:0032991;GO:0032993;GO:0043226;GO:0043227;GO:0043228;GO:0043229;GO:0043231;GO:0043232;GO:0070161;GO:0110165;GO:0140535	GO:0006139;GO:0006259;GO:0006281;GO:0006401;GO:0006725;GO:0006807;GO:0006950;GO:0006974;GO:0006996;GO:0008152;GO:0009056;GO:0009057;GO:0009058;GO:0009059;GO:0009628;GO:0009987;GO:0016043;GO:0016070;GO:0016071;GO:0019222;GO:0031399;GO:0032200;GO:0034641;GO:0034655;GO:0043170;GO:0044238;GO:0046483;GO:0050789;GO:0050896;GO:0051276;GO:0065007;GO:0071840	GO:0005634;GO:0005737;GO:0005829;GO:0005856;GO:0005886;GO:0016020;GO:0030054;GO:0032991;GO:0032993;GO:0043226;GO:0043228;GO:0043229;GO:0043231;GO:0043232;GO:0110165	IPR032764;IPR040006	Tankyrase-bd_C;TNKS1BP1-like		607104					182 kDa tankyrase-1-binding protein	R-HSA-429947;R-HSA-6804115		SM01319	Tankyrase_bdg_C
+	2.05638	2.40289	B2R5U3;A0A024R571;Q9H4M9;B4DZH9;C9JC03;B4DMV9;B4DR44;B4DTR4;C9J2Z4;C9JIJ3;C9IZH1;C9JDQ8	EH domain-containing protein 1	42	EHD1	B2R5U3;A0A024R571;Q9H4M9;B4DZH9;C9JC03;B4DMV9;B4DR44;B4DTR4;C9J2Z4	ADQIETQQLMR;EHQISPGDFPSLR;ELVNNLGEIYQK;EPELFQTVAEGLR;HLIEQDFPGMR;IGPEPTTDSFIAVMHGPTEGVVPGNALVVDPR;LDISDEFSEVIK;LFEAEEQDLFK;LLDTVDDMLANDIAR;LLPLEEHYR;MQELLQTQDFSK;VYIGSFWSHPLLIPDNR	ENSG00000110047.18	ENSP00000320516.3;ENSP00000352354.2;ENSP00000391429.1;ENSP00000396273.1;ENSP00000399022.1;ENSP00000403830.1;ENSP00000404944.1;ENSP00000479153.1	ENST00000320631.8;ENST00000359393.6;ENST00000411683.1;ENST00000421510.5;ENST00000433803.1;ENST00000455148.1;ENST00000457202.1;ENST00000621096.4			EHD1		2JQ6;2KFF;2KFG;2KFH;2KSP	A0A024R571_HUMAN;B2R5U3_HUMAN;B4DMV9_HUMAN;B4DR44_HUMAN;B4DTR4_HUMAN;B4DZH9_HUMAN;C9IZH1_HUMAN;C9J2Z4_HUMAN;C9JC03_HUMAN;C9JDQ8_HUMAN;C9JIJ3_HUMAN;EHD1_HUMAN	Color2 [DarkGray]	1	4	+	biological regulation;cell projection assembly;cell projection organization;cellular component assembly;cellular component organization;cellular component organization or biogenesis;cellular localization;cellular macromolecule localization;cellular process;cellular response to endogenous stimulus;cellular response to growth factor stimulus;cellular response to nerve growth factor stimulus;chemica…	adenyl nucleotide binding;adenyl ribonucleotide binding;anion binding;ATP binding;binding;cadherin binding;calcium ion binding;carbohydrate derivative binding;cation binding;cell adhesion molecule binding;enzyme binding;GTP binding;GTPase binding;guanyl nucleotide binding;guanyl ribonucleotide binding;heterocyclic compound binding;identical protein binding;ion binding;metal ion binding;nucleoside…	bounding membrane of organelle;cell projection membrane;cellular anatomical entity;ciliary membrane;ciliary pocket membrane;cytoplasm;cytoplasmic vesicle;cytoplasmic vesicle membrane;early endosome;early endosome membrane;endocytic vesicle;endosome;endosome membrane;extracellular exosome;extracellular membrane-bounded organelle;extracellular organelle;extracellular vesicle;intracellular membrane-…	biological regulation;cellular component assembly;cellular component organization;cellular component organization or biogenesis;cellular localization;cellular process;chemical homeostasis;cilium organization;endocytosis;endosomal transport;establishment of localization;homeostatic process;intracellular protein transport;localization;macromolecule localization;multicellular organismal process;orga…	cellular anatomical entity;cytoplasm;cytoplasmic vesicle;endosome;extracellular organelle;intracellular membrane-bounded organelle;intracellular non-membrane-bounded organelle;intracellular organelle;lipid droplet;membrane;non-membrane-bounded organelle;organelle;plasma membrane;vesicle	Endocytosis	DUF5600;Dynamin_N;EF-hand_4;EHD_N;MMR_HSR1	AFFAR_YY1_TARGETS_UP;ALFANO_MYC_TARGETS;AMIT_EGF_RESPONSE_240_HELA;AMIT_EGF_RESPONSE_480_HELA;BASSO_CD40_SIGNALING_UP;BIDUS_METASTASIS_DN;BILD_HRAS_ONCOGENIC_SIGNATURE;BLALOCK_ALZHEIMERS_DISEASE_UP;BLANCO_MELO_COVID19_BRONCHIAL_EPITHELIAL_CELLS_SARS_COV_2_INFECTION_UP;BURTON_ADIPOGENESIS_6;CHICAS_RB1_TARGETS_CONFLUENT;CREIGHTON_ENDOCRINE_THERAPY_RESISTANCE_5;DAVICIONI_MOLECULAR_ARMS_VS_ERMS_DN;DI…	3D-structure;Acetylation;ATP-binding;Calcium;Cellmembrane;Cellprojection;Cilium;Ciliumbiogenesis/degradation;Coiledcoil;Directproteinsequencing;Endosome;Membrane;Metal-binding;Nucleotide-binding;Phosphoprotein;Proteintransport;Proteomicsidentification;Referenceproteome;Transport		GO:0006810;GO:0006886;GO:0006897;GO:0006996;GO:0008104;GO:0009719;GO:0009987;GO:0010883;GO:0010884;GO:0010885;GO:0010886;GO:0010975;GO:0010976;GO:0015031;GO:0016043;GO:0016192;GO:0016197;GO:0022607;GO:0030030;GO:0030031;GO:0031175;GO:0031344;GO:0031346;GO:0032386;GO:0032388;GO:0032456;GO:0032501;GO:0032879;GO:0033036;GO:0033365;GO:0034381;GO:0034383;GO:0042592;GO:0042632;GO:0043933;GO:0044782;GO:…	GO:0000166;GO:0005488;GO:0005509;GO:0005515;GO:0005524;GO:0005525;GO:0017076;GO:0019001;GO:0019899;GO:0030554;GO:0031267;GO:0032553;GO:0032555;GO:0032559;GO:0032561;GO:0035639;GO:0036094;GO:0042802;GO:0043167;GO:0043168;GO:0043169;GO:0045296;GO:0046872;GO:0050839;GO:0051020;GO:0097159;GO:0097367;GO:1901265;GO:1901363	GO:0005737;GO:0005768;GO:0005769;GO:0005811;GO:0005886;GO:0010008;GO:0012506;GO:0016020;GO:0020018;GO:0030139;GO:0030659;GO:0031090;GO:0031095;GO:0031253;GO:0031410;GO:0031901;GO:0031982;GO:0043226;GO:0043227;GO:0043228;GO:0043229;GO:0043230;GO:0043231;GO:0043232;GO:0048471;GO:0055038;GO:0060170;GO:0065010;GO:0070062;GO:0097708;GO:0098588;GO:0098590;GO:0110165;GO:1903561	GO:0006810;GO:0006886;GO:0006897;GO:0006996;GO:0008104;GO:0009719;GO:0009987;GO:0015031;GO:0016043;GO:0016192;GO:0016197;GO:0022607;GO:0032501;GO:0033036;GO:0042592;GO:0044782;GO:0048878;GO:0050789;GO:0050896;GO:0051049;GO:0051179;GO:0051234;GO:0051641;GO:0065003;GO:0065007;GO:0070925;GO:0071840;GO:0072659	GO:0005737;GO:0005768;GO:0005811;GO:0005886;GO:0016020;GO:0031410;GO:0031982;GO:0043226;GO:0043228;GO:0043229;GO:0043230;GO:0043231;GO:0043232;GO:0110165	IPR000261;IPR002048;IPR006073;IPR011992;IPR018247;IPR027417;IPR030381;IPR031692;IPR040990;IPR045063	DUF5600;Dynamin_N;EF_Hand_1_Ca_BS;EF_hand_dom;EF-hand-dom_pair;EH_dom;EHD_N;G_DYNAMIN_dom;GTP-bd;P-loop_NTPase	ko04144	605888			PS00018;PS50031;PS50222;PS51718	EF_HAND_1;EF_HAND_2;EH;G_DYNAMIN_2	EH domain-containing protein 1	R-HSA-983231		SM00027	EH
+	1.41921	2.10683	Q9UBM7;A0A804HI25;A0A804HJQ7;A0A024R5F7;A0A1Y1B909;A8K0D2;A0A8I5KRR9;E9PM00;X5DNI9;X5DRD7;A0A804HL56;A0A804HJI8;B4E1K5;A0A0S2Z3S3;H0YE57;X5D9E1;A0A1Y1BBN3;A0A1Y1BG54;E9PJ54;E9PRL8;A0A0S2Z3N8;E9PIP9;E9PQ71;E9PLZ2	7-dehydrocholesterol reductase	43	DHCR7	Q9UBM7;A0A804HI25;A0A804HJQ7;A0A024R5F7;A0A1Y1B909;A8K0D2;A0A8I5KRR9;E9PM00;X5DNI9;X5DRD7;A0A804HL56;A0A804HJI8;B4E1K5	FLPGYVGGIQEGAVTPAGVVNK;GYFFPTSAR;LLVSGFWGVAR;LSDIWAK;VIECSYTSADGQR	ENSG00000172893;ENSG00000172893.18	ENSP00000347717.4;ENSP00000384739.2;ENSP00000432589.1;ENSP00000435011.1;ENSP00000435047.2;ENSP00000435058.2;ENSP00000435668;ENSP00000435668.2;ENSP00000435707;ENSP00000435707.3;ENSP00000436007.1;ENSP00000506866.1;ENSP00000507520.1;ENSP00000507607.1;ENSP00000508207.1;ENSP00000509319.1;ENSP00000510750.1	ENST00000355527.8;ENST00000407721.6;ENST00000525346;ENST00000525346.6;ENST00000526780;ENST00000526780.6;ENST00000527316.6;ENST00000527452.1;ENST00000529990.6;ENST00000531364.5;ENST00000533800.5;ENST00000682708.1;ENST00000682880.1;ENST00000683287.1;ENST00000683714.1;ENST00000685320.1;ENST00000690257.1			DHCR7			A0A024R5F7_HUMAN;A0A0S2Z3N8_HUMAN;A0A0S2Z3S3_HUMAN;A0A1Y1B909_HUMAN;A0A1Y1BBN3_HUMAN;A0A1Y1BG54_HUMAN;A0A804HI25_HUMAN;A0A804HJI8_HUMAN;A0A804HJQ7_HUMAN;A0A804HL56_HUMAN;A0A8I5KRR9_HUMAN;A8K0D2_HUMAN;B4E1K5_HUMAN;DHCR7_HUMAN;E9PIP9_HUMAN;E9PJ54_HUMAN;E9PLZ2_HUMAN;E9PM00_HUMAN;E9PQ71_HUMAN;E9PRL8_HUMAN;H0YE57_HUMAN;X5D9E1_HUMAN;X5DNI9_HUMAN;X5DRD7_HUMAN	Color2 [DarkGray]	1	4	+	alcohol biosynthetic process;alcohol metabolic process;biological regulation;biosynthetic process;brassinosteroid biosynthetic process;brassinosteroid metabolic process;cholesterol biosynthetic process;cholesterol biosynthetic process via desmosterol;cholesterol biosynthetic process via lathosterol;cholesterol metabolic process;hormone metabolic process;lipid biosynthetic process;lipid metabolic …	7-dehydrocholesterol reductase activity;adenyl nucleotide binding;binding;catalytic activity;heterocyclic compound binding;NADP binding;nucleoside phosphate binding;nucleotide binding;organic cyclic compound binding;oxidoreductase activity;oxidoreductase activity, acting on the CH-CH group of donors;oxidoreductase activity, acting on the CH-CH group of donors, NAD or NADP as acceptor;purine nucle…	bounding membrane of organelle;cellular anatomical entity;endoplasmic reticulum;endoplasmic reticulum membrane;intracellular membrane-bounded organelle;intracellular organelle;membrane;membrane-bounded organelle;nuclear membrane;nuclear outer membrane;organelle;organelle membrane;organelle outer membrane;outer membrane	alcohol metabolic process;biological regulation;biosynthetic process;hormone metabolic process;lipid metabolic process;metabolic process;primary metabolic process;regulation of biological quality;small molecule metabolic process	cellular anatomical entity;endoplasmic reticulum;intracellular membrane-bounded organelle;intracellular organelle;membrane;organelle;outer membrane	Steroid biosynthesis	ERG4_ERG24	ACOSTA_PROLIFERATION_INDEPENDENT_MYC_TARGETS_UP;ALFANO_MYC_TARGETS;BENPORATH_NANOG_TARGETS;BERENJENO_TRANSFORMED_BY_RHOA_DN;BERTUCCI_INVASIVE_CARCINOMA_DUCTAL_VS_LOBULAR_UP;BLALOCK_ALZHEIMERS_DISEASE_DN;BOCHKIS_FOXA2_TARGETS;BRIDEAU_IMPRINTED_GENES;BRUINS_UVC_RESPONSE_VIA_TP53_GROUP_A;BRUNO_HEMATOPOIESIS;BURTON_ADIPOGENESIS_6;CAFFAREL_RESPONSE_TO_THC_DN;CASORELLI_ACUTE_PROMYELOCYTIC_LEUKEMIA_DN;C…	Cholesterolbiosynthesis;Cholesterolmetabolism;Diseasevariant;Endoplasmicreticulum;Lipidbiosynthesis;Lipidmetabolism;Membrane;NADP;Oxidoreductase;Phosphoprotein;Proteomicsidentification;Referenceproteome;Steroidbiosynthesis;Steroidmetabolism;Sterolbiosynthesis;Sterolmetabolism;Transmembrane;Transmembranehelix		GO:0006066;GO:0006629;GO:0006694;GO:0006695;GO:0008152;GO:0008202;GO:0008203;GO:0008610;GO:0009058;GO:0010817;GO:0016125;GO:0016126;GO:0016128;GO:0016129;GO:0016131;GO:0016132;GO:0033489;GO:0033490;GO:0042445;GO:0044238;GO:0044281;GO:0044283;GO:0046165;GO:0065007;GO:0065008;GO:0071704;GO:1901360;GO:1901362;GO:1901576;GO:1901615;GO:1901617;GO:1902652;GO:1902653	GO:0000166;GO:0003824;GO:0005488;GO:0009918;GO:0016491;GO:0016627;GO:0016628;GO:0017076;GO:0030554;GO:0036094;GO:0047598;GO:0050661;GO:0097159;GO:1901265;GO:1901363	GO:0005640;GO:0005783;GO:0005789;GO:0016020;GO:0019867;GO:0031090;GO:0031965;GO:0031968;GO:0043226;GO:0043227;GO:0043229;GO:0043231;GO:0098588;GO:0110165	GO:0006066;GO:0006629;GO:0008152;GO:0009058;GO:0042445;GO:0044238;GO:0044281;GO:0065007;GO:0065008	GO:0005783;GO:0016020;GO:0019867;GO:0043226;GO:0043229;GO:0043231;GO:0110165	IPR001171;IPR018083	ERG24_DHCR-like;Sterol_reductase_CS	ko00100	270400;602858			PS01017;PS01018	STEROL_REDUCT_1;STEROL_REDUCT_2	7-dehydrocholesterol reductase	R-HSA-2426168;R-HSA-6807047;R-HSA-6807062
+	3.0599	1.26599	Q6FGX3;A0A024R5J5;P20340-2;P20340;Q53ET8;P20340-3;P20340-4;F5H3K7;B7Z5Z9;F5GX61;C9JU14;C9JB90;Q9UL30;Q9UL29;Q14964	Ras-related protein Rab-6A	44	RAB6A	Q6FGX3;A0A024R5J5;P20340-2;P20340;Q53ET8;P20340-3;P20340-4;F5H3K7;B7Z5Z9	GSDVIIMLVGNK;LQLWDTAGQER;LVFLGEQSVGK;SLIPSYIR;SREDMIDIK;STGGDFGNPLR;STGGDFGNPLRK;TMYLEDR;VAAALPGMESTQDR	ENSG00000154917.11;ENSG00000175582.20;ENSG00000179331.3	ENSP00000311449.5;ENSP00000322594.2;ENSP00000336850.3;ENSP00000417433.1;ENSP00000419526.3;ENSP00000437863.2;ENSP00000438842.1;ENSP00000440469.1;ENSP00000443470.1;ENSP00000443782.2;ENSP00000445350.1	ENST00000310653.10;ENST00000320578.3;ENST00000336083.8;ENST00000460865.3;ENST00000488969.1;ENST00000536566.5;ENST00000537446.5;ENST00000540771.5;ENST00000541588.5;ENST00000541973.5;ENST00000545625.5			RAB39A;RAB6A;RAB6A';RAB6B		1YZQ;2GIL;3BBP;3CWZ;4DKX;5LEF	A0A024R5J5_HUMAN;B7Z5Z9_HUMAN;C9JB90_HUMAN;C9JU14_HUMAN;F5GX61_HUMAN;F5H3K7_HUMAN;Q53ET8_HUMAN;Q6FGX3_HUMAN;Q9UL29_HUMAN;Q9UL30_HUMAN;RAB6A_HUMAN;RB39A_HUMAN	Color2 [DarkGray]	1	4	+	antigen processing and presentation;autophagy;biological regulation;catabolic process;cell projection organization;cellular catabolic process;cellular component organization;cellular component organization or biogenesis;cellular homeostasis;cellular localization;cellular macromolecule localization;cellular metabolic process;cellular process;chemical homeostasis;cytoskeleton-dependent intracellula…	anion binding;binding;carbohydrate derivative binding;catalytic activity;cytoskeletal protein binding;GTP binding;GTPase activity;guanyl nucleotide binding;guanyl ribonucleotide binding;heterocyclic compound binding;hydrolase activity;hydrolase activity, acting on acid anhydrides;hydrolase activity, acting on acid anhydrides, in phosphorus-containing anhydrides;ion binding;myosin binding;myosin V…	acrosomal membrane;bounding membrane of organelle;cellular anatomical entity;cytoplasmic vesicle;cytoplasmic vesicle membrane;cytosol;endocytic vesicle;endocytic vesicle membrane;endomembrane system;endoplasmic reticulum membrane;endosome to plasma membrane transport vesicle;exocytic vesicle;extracellular exosome;extracellular membrane-bounded organelle;extracellular organelle;extracellular vesic…	autophagy;biological regulation;catabolic process;cellular component organization;cellular component organization or biogenesis;cellular homeostasis;cellular localization;cellular process;chemical homeostasis;cytoskeleton-dependent intracellular transport;endosomal transport;establishment of localization;Golgi vesicle transport;homeostatic process;immune system process;intracellular monoatomic io…	cellular anatomical entity;cytoplasmic vesicle;cytosol;endomembrane system;extracellular organelle;Golgi apparatus;intracellular membrane-bounded organelle;intracellular organelle;lysosome;membrane;organelle;plasma membrane;secretory vesicle;vacuole;vesicle		Ras;Roc	AZARE_NEOPLASTIC_TRANSFORMATION_BY_STAT3_UP;BIOCARTA_RAB_PATHWAY;BLALOCK_ALZHEIMERS_DISEASE_DN;BONOME_OVARIAN_CANCER_SURVIVAL_SUBOPTIMAL_DEBULKING;BREDEMEYER_RAG_SIGNALING_VIA_ATM_NOT_VIA_NFKB_UP;BROWNE_HCMV_INFECTION_24HR_UP;BUYTAERT_PHOTODYNAMIC_THERAPY_STRESS_UP;CHANDRAN_METASTASIS_UP;CREIGHTON_ENDOCRINE_THERAPY_RESISTANCE_3;CUI_TCF21_TARGETS_2_DN;DACOSTA_UV_RESPONSE_VIA_ERCC3_COMMON_DN;DACOST…	3D-structure;Acetylation;Alternativesplicing;Autophagy;Cellmembrane;Cytoplasmicvesicle;Directproteinsequencing;ER-Golgitransport;Golgiapparatus;GTP-binding;Host-virusinteraction;Lipoprotein;Lysosome;Membrane;Methylation;Nucleotide-binding;Phosphoprotein;Prenylation;Proteintransport;Proteomicsidentification;Referenceproteome;Transport		GO:0002376;GO:0006479;GO:0006807;GO:0006810;GO:0006873;GO:0006885;GO:0006886;GO:0006890;GO:0006891;GO:0006906;GO:0006914;GO:0006996;GO:0007017;GO:0007018;GO:0007165;GO:0007264;GO:0007265;GO:0008104;GO:0008152;GO:0008213;GO:0009056;GO:0009987;GO:0010970;GO:0015031;GO:0016043;GO:0016050;GO:0016192;GO:0016197;GO:0016482;GO:0018125;GO:0018193;GO:0018198;GO:0019538;GO:0019725;GO:0019882;GO:0030003;GO:…	GO:0000166;GO:0003824;GO:0003924;GO:0005488;GO:0005515;GO:0005525;GO:0008092;GO:0016462;GO:0016787;GO:0016817;GO:0016818;GO:0017022;GO:0017076;GO:0017111;GO:0019001;GO:0019904;GO:0031489;GO:0032553;GO:0032555;GO:0032561;GO:0035639;GO:0036094;GO:0043167;GO:0043168;GO:0097159;GO:0097367;GO:1901265;GO:1901363	GO:0000139;GO:0000323;GO:0002080;GO:0005764;GO:0005773;GO:0005789;GO:0005794;GO:0005802;GO:0005829;GO:0005886;GO:0012505;GO:0012506;GO:0016020;GO:0030133;GO:0030139;GO:0030659;GO:0030666;GO:0030667;GO:0030670;GO:0031090;GO:0031410;GO:0031982;GO:0031984;GO:0032588;GO:0043226;GO:0043227;GO:0043229;GO:0043230;GO:0043231;GO:0045335;GO:0065010;GO:0070062;GO:0070381;GO:0070382;GO:0097708;GO:0098588;GO:…	GO:0002376;GO:0006807;GO:0006810;GO:0006873;GO:0006886;GO:0006914;GO:0006996;GO:0007017;GO:0007018;GO:0007165;GO:0008104;GO:0008152;GO:0008213;GO:0009056;GO:0009987;GO:0015031;GO:0016043;GO:0016050;GO:0016192;GO:0016197;GO:0018193;GO:0019538;GO:0019725;GO:0030705;GO:0032259;GO:0033036;GO:0035556;GO:0036211;GO:0042592;GO:0043170;GO:0043412;GO:0044238;GO:0048193;GO:0048284;GO:0048878;GO:0050789;GO:…	GO:0005764;GO:0005773;GO:0005794;GO:0005829;GO:0005886;GO:0012505;GO:0016020;GO:0031410;GO:0031982;GO:0043226;GO:0043229;GO:0043230;GO:0043231;GO:0099503;GO:0110165	IPR001806;IPR005225;IPR027417;IPR041818	P-loop_NTPase;Rab39;Small_GTP-bd_dom;Small_GTPase		179513;619558	PR00449	RASTRNSFRMNG	PS51419;PS51420;PS51421	RAB;RAS;RHO	Ras-related protein Rab-39A;Ras-related protein Rab-6A	R-HSA-1912420;R-HSA-6798695;R-HSA-6811436;R-HSA-6811438;R-HSA-6811440;R-HSA-8854214;R-HSA-8873719;R-HSA-8876198		SM00173;SM00174;SM00175;SM00176	RAB;RAN;RAS;RHO
+	4.67043	4.15568	Q86TY5;Q6FGL0;A0A024R693;Q59FR8;P17931;Q6NVH9;G3V3R6	Galectin;Galectin-3	49	LGALS3	Q86TY5;Q6FGL0;A0A024R693;Q59FR8;P17931;Q6NVH9;G3V3R6	GNDVAFHFNPR;IALDFQR;IQVLVEPDHFK;LDNNWGR;MLITILGTVKPNANR;QSVFPFESGKPFK;VAVNDAHLLQYNHR	ENSG00000131981.16	ENSP00000254301.9;ENSP00000451381.1	ENST00000254301.14;ENST00000554715.1			LGALS3		1A3K;1KJL;1KJR;2NMN;2NMO;2NN8;2XG3;3AYA;3AYC;3AYD;3AYE;3T1L;3T1M;3ZSJ;3ZSK;3ZSL;3ZSM;4BLI;4BLJ;4BM8;4JC1;4JCK;4LBJ;4LBK;4LBL;4LBM;4LBN;4LBO;4R9A;4R9B;4R9C;4R9D;4RL7;4XBN;5E88;5E89;5E8A;5EXO;5H9P;5H9R;5IUQ;5NF7;5NF9;5NFA;5NFB;5NFC;5OAX;5ODY;6B8K;6EOG;6EOL;6EXY;6EYM;6F2Q;6F6Y;6FK2;6FOF;6G0V;6H64;6I74;6I75;6I76;6I77;6I78;6KXA;6KXB;6Q0Q;6Q17;6QGE;6QGF;6QLN;6QLO;6QLP;6QLQ;6QLR;6QLS;6QLT;6QLU;6RHL;6RHM…	A0A024R693_HUMAN;G3V3R6_HUMAN;LEG3_HUMAN;Q59FR8_HUMAN;Q6FGL0_HUMAN;Q6NVH9_HUMAN;Q86TY5_HUMAN	Color2 [DarkGray]	1	4	+	biological process involved in interspecies interaction between organisms;biological regulation;cell chemotaxis;cell differentiation;cell migration;cell motility;cellular aromatic compound metabolic process;cellular developmental process;cellular metabolic process;cellular nitrogen compound metabolic process;cellular process;chemotaxis;defense response;defense response to other organism;developme…	binding;carbohydrate binding;chemoattractant activity;enzyme binding;enzyme inhibitor activity;enzyme regulator activity;extracellular matrix binding;IgE binding;immunoglobulin binding;laminin binding;molecular adaptor activity;molecular condensate scaffold activity;molecular function activator activity;molecular function inhibitor activity;molecular function regulator activity;nucleic acid bindi…	bounding membrane of organelle;cell surface;cellular anatomical entity;collagen-containing extracellular matrix;cytoplasm;cytoplasmic vesicle membrane;cytosol;external encapsulating structure;extracellular exosome;extracellular matrix;extracellular membrane-bounded organelle;extracellular organelle;extracellular region;extracellular space;extracellular vesicle;ficolin-1-rich granule membrane;immu…	biological process involved in interspecies interaction between organisms;biological regulation;cell differentiation;cell motility;cellular aromatic compound metabolic process;cellular nitrogen compound metabolic process;cellular process;defense response to other organism;developmental process;heterocycle metabolic process;immune response;immune system process;locomotion;macromolecule metabolic p…	cell surface;cellular anatomical entity;cytoplasm;cytosol;external encapsulating structure;extracellular matrix;extracellular organelle;extracellular region;extracellular space;intracellular membrane-bounded organelle;intracellular organelle;membrane;nucleoplasm;nucleus;organelle;plasma membrane;protein-containing complex;ribonucleoprotein complex;spliceosomal complex;vesicle		Gal-bind_lectin	ACEVEDO_LIVER_CANCER_WITH_H3K27ME3_DN;AKL_HTLV1_INFECTION_UP;ANDERSEN_CHOLANGIOCARCINOMA_CLASS2;BAE_BRCA1_TARGETS_UP;BENPORATH_EED_TARGETS;BENPORATH_ES_WITH_H3K27ME3;BENPORATH_PRC2_TARGETS;BENPORATH_SUZ12_TARGETS;BROWNE_HCMV_INFECTION_24HR_DN;BRUINS_UVC_RESPONSE_VIA_TP53_GROUP_D;BUYTAERT_PHOTODYNAMIC_THERAPY_STRESS_UP;CARRILLOREIXACH_MRS3_VS_LOWER_RISK_HEPATOBLASTOMA_DN;CHEN_METABOLIC_SYNDROM_NET…	3D-structure;Acetylation;Cytoplasm;Differentiation;Disulfidebond;IgE-bindingprotein;Immunity;Innateimmunity;Lectin;mRNAprocessing;mRNAsplicing;Nucleus;Phosphoprotein;Proteomicsidentification;Referenceproteome;Repeat;Secreted;Spliceosome	NG2-galectin-3-alpha3beta1-integrin complex;SMN containing complex	GO:0002376;GO:0002548;GO:0002682;GO:0002683;GO:0002684;GO:0002685;GO:0002687;GO:0002694;GO:0002695;GO:0002697;GO:0002698;GO:0006139;GO:0006396;GO:0006397;GO:0006725;GO:0006807;GO:0006935;GO:0006950;GO:0006952;GO:0006955;GO:0007162;GO:0008152;GO:0008380;GO:0009605;GO:0009607;GO:0009892;GO:0009966;GO:0009968;GO:0009987;GO:0010563;GO:0010605;GO:0010646;GO:0010648;GO:0010921;GO:0010923;GO:0010959;GO:…	GO:0003676;GO:0003723;GO:0004857;GO:0004864;GO:0005102;GO:0005488;GO:0005515;GO:0019208;GO:0019212;GO:0019863;GO:0019865;GO:0019888;GO:0019899;GO:0019902;GO:0019903;GO:0030234;GO:0030246;GO:0030545;GO:0030546;GO:0030674;GO:0042056;GO:0043236;GO:0044877;GO:0048018;GO:0050840;GO:0060090;GO:0097159;GO:0098772;GO:0140677;GO:0140678;GO:0140693	GO:0001772;GO:0005576;GO:0005615;GO:0005634;GO:0005654;GO:0005681;GO:0005737;GO:0005743;GO:0005829;GO:0005886;GO:0009986;GO:0012506;GO:0016020;GO:0019866;GO:0030312;GO:0030659;GO:0030667;GO:0031012;GO:0031090;GO:0031966;GO:0031982;GO:0032991;GO:0043226;GO:0043227;GO:0043229;GO:0043230;GO:0043231;GO:0062023;GO:0065010;GO:0070062;GO:0098588;GO:0101003;GO:0110165;GO:0140513;GO:1903561;GO:1990904	GO:0002376;GO:0006139;GO:0006396;GO:0006397;GO:0006725;GO:0006807;GO:0006950;GO:0006955;GO:0008152;GO:0008380;GO:0009605;GO:0009607;GO:0009987;GO:0016070;GO:0016071;GO:0019222;GO:0030154;GO:0031399;GO:0032502;GO:0032880;GO:0034641;GO:0040011;GO:0043170;GO:0044238;GO:0044419;GO:0046483;GO:0048870;GO:0050789;GO:0050790;GO:0050896;GO:0051049;GO:0065007;GO:0065009;GO:0098542	GO:0005576;GO:0005615;GO:0005634;GO:0005654;GO:0005681;GO:0005737;GO:0005829;GO:0005886;GO:0009986;GO:0016020;GO:0030312;GO:0031012;GO:0031982;GO:0032991;GO:0043226;GO:0043229;GO:0043230;GO:0043231;GO:0110165;GO:1990904	IPR001079;IPR013320;IPR044156	ConA-like_dom_sf;Galectin_CRD;Galectin-like		153619			PS51304	GALECTIN	Galectin;Galectin-3	R-HSA-6798695;R-HSA-879415;R-HSA-8939246;R-HSA-8941333		SM00276;SM00908	Gal-bind_lectin;GLECT
+	2.11074	1.62537	A0A024R6I3;Q53GF9;P49755;G3V2K7;B4DL12;B4DZH3	Transmembrane emp24 domain-containing protein 10	53	TMED10	A0A024R6I3;Q53GF9;P49755;G3V2K7;B4DL12	DLLVTGAYEISDQSGGAGGLR;IPDQLVILDMK;ITDSAGHILYSK;LEDLSESIVNDFAYMK;LKPLEVELR	ENSG00000170348.9	ENSP00000303145.4;ENSP00000450726.1	ENST00000303575.9;ENST00000555873.1			TMED10			A0A024R6I3_HUMAN;B4DL12_HUMAN;B4DZH3_HUMAN;G3V2K7_HUMAN;Q53GF9_HUMAN;TMEDA_HUMAN	Color2 [DarkGray]	1	4	+	biological regulation;cellular component assembly;cellular component organization;cellular component organization or biogenesis;cellular localization;cellular macromolecule localization;cellular process;COPI coating of Golgi vesicle;COPI-coated vesicle budding;COPII vesicle coating;cytosol to ERGIC protein transport;endoplasmic reticulum to Golgi vesicle-mediated transport;establishment of locali…	binding;macromolecule transmembrane transporter activity;protein binding;protein transmembrane transporter activity;protein transporter activity;SNARE binding;syntaxin binding;transmembrane transporter activity;transporter activity	bounding membrane of organelle;catalytic complex;cellular anatomical entity;cis-Golgi network;clathrin-coated vesicle;coated vesicle;coated vesicle membrane;COPI-coated vesicle;COPII-coated ER to Golgi transport vesicle;cytoplasmic vesicle;cytoplasmic vesicle membrane;endoplasmic reticulum;endoplasmic reticulum membrane;endoplasmic reticulum-Golgi intermediate compartment;endoplasmic reticulum-Go…	biological regulation;cellular component assembly;cellular component organization;cellular component organization or biogenesis;cellular localization;cellular process;establishment of localization;exocytosis;Golgi organization;Golgi vesicle transport;intracellular protein transport;localization;macromolecule localization;membrane organization;organelle organization;protein localization;protein tr…	catalytic complex;cellular anatomical entity;coated vesicle;cytoplasmic vesicle;endoplasmic reticulum;Golgi apparatus;intracellular membrane-bounded organelle;intracellular organelle;membrane;membrane protein complex;organelle;plasma membrane;protein-containing complex;vesicle		EMP24_GP25L	ACEVEDO_LIVER_CANCER_UP;ACEVEDO_LIVER_TUMOR_VS_NORMAL_ADJACENT_TISSUE_UP;BAELDE_DIABETIC_NEPHROPATHY_DN;BENPORATH_MYC_MAX_TARGETS;BENPORATH_NANOG_TARGETS;CREIGHTON_AKT1_SIGNALING_VIA_MTOR_UP;DANG_BOUND_BY_MYC;DEMAGALHAES_AGING_UP;DODD_NASOPHARYNGEAL_CARCINOMA_UP;FAELT_B_CLL_WITH_VH_REARRANGEMENTS_DN;FLECHNER_BIOPSY_KIDNEY_TRANSPLANT_OK_VS_DONOR_UP;FLECHNER_BIOPSY_KIDNEY_TRANSPLANT_REJECTED_VS_OK_…	Cellmembrane;Cytoplasmicvesicle;Directproteinsequencing;Endoplasmicreticulum;ER-Golgitransport;Glycoprotein;Golgiapparatus;Membrane;Methylation;Proteintransport;Proteomicsidentification;Referenceproteome;Signal;Transmembrane;Transmembranehelix;Transport	Gamma-secretase complex (APH1A, PSENEN, PSEN1, NCSTN, TMP21)	GO:0001817;GO:0001819;GO:0006810;GO:0006886;GO:0006887;GO:0006888;GO:0006890;GO:0006900;GO:0006901;GO:0006903;GO:0006996;GO:0007030;GO:0008104;GO:0009889;GO:0009891;GO:0009893;GO:0009987;GO:0010468;GO:0010556;GO:0010557;GO:0010604;GO:0010628;GO:0015031;GO:0016043;GO:0016050;GO:0016192;GO:0019222;GO:0022607;GO:0031323;GO:0031325;GO:0031326;GO:0031328;GO:0032652;GO:0032732;GO:0032879;GO:0032880;GO:…	GO:0000149;GO:0005215;GO:0005488;GO:0005515;GO:0008320;GO:0019905;GO:0022857;GO:0022884;GO:0140318	GO:0000139;GO:0005783;GO:0005789;GO:0005793;GO:0005794;GO:0005798;GO:0005801;GO:0005886;GO:0012506;GO:0012507;GO:0016020;GO:0030133;GO:0030134;GO:0030135;GO:0030136;GO:0030137;GO:0030140;GO:0030658;GO:0030659;GO:0030662;GO:0030667;GO:0031090;GO:0031410;GO:0031982;GO:0032991;GO:0033116;GO:0042470;GO:0042589;GO:0043226;GO:0043227;GO:0043229;GO:0043231;GO:0048770;GO:0070765;GO:0097708;GO:0098588;GO:…	GO:0006810;GO:0006886;GO:0006887;GO:0006996;GO:0007030;GO:0008104;GO:0009987;GO:0015031;GO:0016043;GO:0016050;GO:0016192;GO:0019222;GO:0022607;GO:0032880;GO:0033036;GO:0046903;GO:0048193;GO:0050789;GO:0051049;GO:0051179;GO:0051234;GO:0051641;GO:0061024;GO:0065003;GO:0065007;GO:0071840	GO:0005783;GO:0005794;GO:0005886;GO:0016020;GO:0030135;GO:0031410;GO:0031982;GO:0032991;GO:0043226;GO:0043229;GO:0043231;GO:0098796;GO:0110165;GO:1902494	IPR009038;IPR015720	Emp24-like;GOLD_dom		605406			PS50866	GOLD	Transmembrane emp24 domain-containing protein 10	R-HSA-204005;R-HSA-5694530;R-HSA-6807878;R-HSA-6811434		SM01190	EMP24_GP25L
+	2.00682	1.54492	A0A024R6K8;P23381-2;P23381;G3V3H8;G3V3Y5;G3V423;G3V5U1;G3V456;B4DTK8;H0YJP3;G3V277;G3V3P2;G3V227;G3V2Y7	Tryptophan--tRNA ligase, cytoplasmic;T1-TrpRS;T2-TrpRS	54	WARS	A0A024R6K8;P23381-2;P23381;G3V3H8;G3V3Y5	ALIEVLQPLIAEHQAR;DIIACGFDINK;DLTLDQAYSYAVENAK;DMNQVLDAYENK;GIFFSHR;MSASDPNSSIFLTDTAK;PALLHSTFFPALQGAQTK	ENSG00000140105.18	ENSP00000339485.5;ENSP00000347495.2;ENSP00000351481.4;ENSP00000376620.2;ENSP00000450427.1;ENSP00000450500.1;ENSP00000450934.1;ENSP00000451251.1;ENSP00000451349.1;ENSP00000451460.1;ENSP00000451490.1;ENSP00000451544.1;ENSP00000451599.1;ENSP00000451887.1;ENSP00000451891.1;ENSP00000452519.1	ENST00000344102.9;ENST00000355338.6;ENST00000358655.8;ENST00000392882.7;ENST00000553395.5;ENST00000553524.5;ENST00000554601.1;ENST00000555410.5;ENST00000556338.5;ENST00000556435.5;ENST00000556504.5;ENST00000556645.5;ENST00000556698.5;ENST00000557135.5;ENST00000557297.5;ENST00000557722.5			WARS1		1O5T;1R6T;1R6U;1ULH;2AKE;2AZX;2DR2;2QUH;2QUI;2QUJ;2QUK;5UJI;5UJJ	A0A024R6K8_HUMAN;B4DTK8_HUMAN;G3V227_HUMAN;G3V277_HUMAN;G3V2Y7_HUMAN;G3V3H8_HUMAN;G3V3P2_HUMAN;G3V3Y5_HUMAN;G3V423_HUMAN;G3V456_HUMAN;G3V5U1_HUMAN;H0YJP3_HUMAN;SYWC_HUMAN	Color2 [DarkGray]	1	4	+	amide biosynthetic process;amide metabolic process;amino acid activation;amino acid metabolic process;anatomical structure formation involved in morphogenesis;angiogenesis;biological regulation;biosynthetic process;carboxylic acid metabolic process;cellular aromatic compound metabolic process;cellular biosynthetic process;cellular metabolic process;cellular nitrogen compound biosynthetic process;…	adenyl nucleotide binding;adenyl ribonucleotide binding;aminoacyl-tRNA ligase activity;anion binding;ATP binding;binding;carbohydrate derivative binding;catalytic activity;catalytic activity, acting on a nucleic acid;catalytic activity, acting on a tRNA;catalytic activity, acting on RNA;enzyme binding;enzyme inhibitor activity;enzyme regulator activity;heterocyclic compound binding;identical prot…	cellular anatomical entity;cytoplasm;cytosol;extracellular exosome;extracellular membrane-bounded organelle;extracellular organelle;extracellular vesicle;intracellular membrane-bounded organelle;intracellular organelle;membrane-bounded organelle;nucleus;organelle;protein-containing complex;vesicle	amide metabolic process;amino acid metabolic process;anatomical structure formation involved in morphogenesis;biological regulation;biosynthetic process;cellular aromatic compound metabolic process;cellular nitrogen compound metabolic process;cellular process;developmental process;heterocycle metabolic process;macromolecule biosynthetic process;macromolecule metabolic process;metabolic process;ni…	cellular anatomical entity;cytoplasm;cytosol;extracellular organelle;intracellular membrane-bounded organelle;intracellular organelle;nucleus;organelle;protein-containing complex;vesicle	Aminoacyl-tRNA biosynthesis;Tryptophan metabolism	tRNA-synt_1b;WHEP-TRS	ACEVEDO_LIVER_CANCER_UP;AMUNDSON_RESPONSE_TO_ARSENITE;APRELIKOVA_BRCA1_TARGETS;BAELDE_DIABETIC_NEPHROPATHY_DN;BENPORATH_NANOG_TARGETS;BERTUCCI_MEDULLARY_VS_DUCTAL_BREAST_CANCER_UP;BLANCO_MELO_BRONCHIAL_EPITHELIAL_CELLS_INFLUENZA_A_DEL_NS1_INFECTION_UP;BLANCO_MELO_HUMAN_PARAINFLUENZA_VIRUS_3_INFECTION_A594_CELLS_UP;BLANCO_MELO_RESPIRATORY_SYNCYTIAL_VIRUS_INFECTION_A594_CELLS_UP;BLUM_RESPONSE_TO_SA…	3D-structure;Alternativesplicing;Aminoacyl-tRNAsynthetase;Angiogenesis;ATP-binding;Cytoplasm;Directproteinsequencing;Diseasevariant;Ligase;Neurodegeneration;Neuropathy;Nucleotide-binding;Phosphoprotein;Proteinbiosynthesis;Proteomicsidentification;Referenceproteome		GO:0001525;GO:0001932;GO:0001933;GO:0006082;GO:0006139;GO:0006399;GO:0006412;GO:0006418;GO:0006436;GO:0006469;GO:0006518;GO:0006520;GO:0006725;GO:0006807;GO:0008152;GO:0008285;GO:0009058;GO:0009059;GO:0009889;GO:0009891;GO:0009892;GO:0009893;GO:0009987;GO:0010468;GO:0010556;GO:0010557;GO:0010563;GO:0010604;GO:0010605;GO:0010628;GO:0016070;GO:0019220;GO:0019222;GO:0019538;GO:0019752;GO:0022603;GO:…	GO:0000166;GO:0003824;GO:0004812;GO:0004830;GO:0004857;GO:0005488;GO:0005515;GO:0005524;GO:0016874;GO:0016875;GO:0017076;GO:0019207;GO:0019210;GO:0019899;GO:0019900;GO:0019901;GO:0019904;GO:0030234;GO:0030554;GO:0032553;GO:0032555;GO:0032559;GO:0035639;GO:0036094;GO:0042802;GO:0042803;GO:0043167;GO:0043168;GO:0046983;GO:0097159;GO:0097367;GO:0098772;GO:0140098;GO:0140101;GO:0140640;GO:0140678;GO:…	GO:0005634;GO:0005737;GO:0005829;GO:0031982;GO:0032991;GO:0043226;GO:0043227;GO:0043229;GO:0043230;GO:0043231;GO:0065010;GO:0070062;GO:0110165;GO:1903561	GO:0006082;GO:0006139;GO:0006399;GO:0006412;GO:0006418;GO:0006518;GO:0006520;GO:0006725;GO:0006807;GO:0008152;GO:0009058;GO:0009059;GO:0009987;GO:0016070;GO:0019222;GO:0019538;GO:0031399;GO:0032502;GO:0034641;GO:0043170;GO:0043603;GO:0044238;GO:0044281;GO:0046483;GO:0048646;GO:0050789;GO:0050790;GO:0065007;GO:0065009	GO:0005634;GO:0005737;GO:0005829;GO:0031982;GO:0032991;GO:0043226;GO:0043229;GO:0043230;GO:0043231;GO:0110165	IPR000738;IPR001412;IPR002305;IPR002306;IPR009068;IPR014729	aa-tRNA-synth_I_CS;aa-tRNA-synth_Ic;Rossmann-like_a/b/a_fold;Trp-tRNA-ligase;uS15_NS1_RNA-bd_sf;WHEP-TRS_dom	ko00380;ko00970	191050;617721	PR01039	TRNASYNTHTRP	PS00178;PS00762;PS51185	AA_TRNA_LIGASE_I;WHEP_TRS_1;WHEP_TRS_2	T1-TrpRS;T2-TrpRS;tryptophan--tRNA ligase;Tryptophan--tRNA ligase, cytoplasmic	R-HSA-379716		SM00991	WHEP-TRS
+	1.57003	1.78958	B4DFL1;A0A024R713;P09622-3;P09622;E9PEX6;B4DMK9;P09622-2;F8WDM5;F2Z2E3	Dihydrolipoyl dehydrogenase;Dihydrolipoyl dehydrogenase, mitochondrial	56	DLD	B4DFL1;A0A024R713;P09622-3;P09622;E9PEX6;B4DMK9;P09622-2	ALTGGIAHLFK;EANLAASFGK;GIEMSEVR;IDVSIEAASGGK;IPNIYAIGDVVAGPMLAHK;NETLGGTCLNVGCIPSK;NLGLEELGIELDPR;SEEQLKEEGIEYK;VCHAHPTLSEAFR	ENSG00000091140.15	ENSP00000205402.3;ENSP00000387542.2;ENSP00000388077.1;ENSP00000390667.1;ENSP00000409590.1;ENSP00000417016.1	ENST00000205402.10;ENST00000417551.5;ENST00000437604.6;ENST00000440410.5;ENST00000450038.5;ENST00000451081.5			DLD		1ZMC;1ZMD;1ZY8;2F5Z;3RNM;5J5Z;5NHG;6HG8;6I4P;6I4Q;6I4R;6I4S;6I4T;6I4U;6I4Z;7PSC;7ZYT	A0A024R713_HUMAN;B4DFL1_HUMAN;B4DMK9_HUMAN;DLDH_HUMAN;E9PEX6_HUMAN;F2Z2E3_HUMAN;F8WDM5_HUMAN	Color2 [DarkGray]	1	4	+	acetyl-CoA biosynthetic process;acetyl-CoA biosynthetic process from pyruvate;acetyl-CoA metabolic process;acyl-CoA biosynthetic process;acyl-CoA metabolic process;aerobic electron transport chain;aerobic respiration;amide biosynthetic process;amide metabolic process;amino acid catabolic process;amino acid metabolic process;anatomical structure maturation;anatomical structure morphogenesis;aromat…	anion binding;binding;catalytic activity;dihydrolipoyl dehydrogenase activity;flavin adenine dinucleotide binding;heterocyclic compound binding;ion binding;nucleoside phosphate binding;nucleotide binding;organic cyclic compound binding;oxidoreductase activity;oxidoreductase activity, acting on a sulfur group of donors;oxidoreductase activity, acting on a sulfur group of donors, NAD(P) as acceptor…	acetyltransferase complex;acrosomal matrix;acrosomal vesicle;catalytic complex;cell projection;cellular anatomical entity;cilium;cytoplasmic vesicle;dihydrolipoyl dehydrogenase complex;intracellular membrane-bounded organelle;intracellular organelle;intracellular organelle lumen;intracellular vesicle;membrane-bounded organelle;membrane-enclosed lumen;mitochondrial alpha-ketoglutarate dehydrogenas…	amide metabolic process;amino acid metabolic process;biological regulation;biosynthetic process;carbohydrate derivative metabolic process;catabolic process;cell maturation;cellular aromatic compound metabolic process;cellular nitrogen compound metabolic process;cellular process;cellular respiration;developmental maturation;developmental process;electron transport chain;gastrulation;generation of …	catalytic complex;cell projection;cellular anatomical entity;cilium;cytoplasmic vesicle;intracellular membrane-bounded organelle;intracellular organelle;mitochondrion;nucleus;organelle;organelle lumen;oxidoreductase complex;oxoglutarate dehydrogenase complex;protein-containing complex;pyruvate dehydrogenase complex;secretory vesicle;tricarboxylic acid cycle enzyme complex;vesicle	Citrate cycle (TCA cycle);Glycine, serine and threonine metabolism;Glycolysis / Gluconeogenesis;Pyruvate metabolism;Valine, leucine and isoleucine degradation	Pyr_redox_2;Pyr_redox_dim	AGUIRRE_PANCREATIC_CANCER_COPY_NUMBER_UP;BLALOCK_ALZHEIMERS_DISEASE_DN;BURTON_ADIPOGENESIS_6;DIAZ_CHRONIC_MYELOGENOUS_LEUKEMIA_UP;ENK_UV_RESPONSE_KERATINOCYTE_DN;FEVR_CTNNB1_TARGETS_DN;FLECHNER_BIOPSY_KIDNEY_TRANSPLANT_OK_VS_DONOR_UP;FLECHNER_BIOPSY_KIDNEY_TRANSPLANT_REJECTED_VS_OK_DN;HEIDENBLAD_AMPLIFIED_IN_PANCREATIC_CANCER;KAAB_HEART_ATRIUM_VS_VENTRICLE_DN;KEGG_CITRATE_CYCLE_TCA_CYCLE;KEGG_GLY…	3D-structure;Acetylation;Alternativesplicing;Cellprojection;Cilium;Cytoplasmicvesicle;Diseasevariant;Disulfidebond;FAD;Flagellum;Flavoprotein;Mitochondrion;NAD;Nucleotide-binding;Nucleus;Oxidoreductase;Phosphoprotein;Proteomicsidentification;Redox-activecenter;Referenceproteome;Transitpeptide	KAT2A-Oxoglutarate dehydrogenase complex	GO:0003006;GO:0006082;GO:0006084;GO:0006085;GO:0006086;GO:0006090;GO:0006091;GO:0006120;GO:0006139;GO:0006163;GO:0006164;GO:0006508;GO:0006520;GO:0006637;GO:0006725;GO:0006753;GO:0006790;GO:0006793;GO:0006796;GO:0006807;GO:0007369;GO:0008152;GO:0009056;GO:0009058;GO:0009060;GO:0009063;GO:0009081;GO:0009083;GO:0009117;GO:0009150;GO:0009152;GO:0009165;GO:0009259;GO:0009260;GO:0009653;GO:0009987;GO:…	GO:0000166;GO:0003824;GO:0004148;GO:0005488;GO:0016491;GO:0016667;GO:0016668;GO:0036094;GO:0043167;GO:0043168;GO:0050660;GO:0097159;GO:1901265;GO:1901363	GO:0001669;GO:0005634;GO:0005739;GO:0005759;GO:0005929;GO:0005947;GO:0005967;GO:0030062;GO:0030141;GO:0031410;GO:0031514;GO:0031974;GO:0031982;GO:0032991;GO:0042995;GO:0043159;GO:0043226;GO:0043227;GO:0043229;GO:0043231;GO:0043233;GO:0045239;GO:0045240;GO:0045252;GO:0045254;GO:0070013;GO:0097708;GO:0098798;GO:0099503;GO:0110165;GO:0120025;GO:1902493;GO:1902494;GO:1990204;GO:1990234	GO:0006082;GO:0006090;GO:0006091;GO:0006139;GO:0006508;GO:0006520;GO:0006725;GO:0006790;GO:0006793;GO:0006807;GO:0007369;GO:0008152;GO:0009056;GO:0009058;GO:0009117;GO:0009987;GO:0019538;GO:0021700;GO:0022414;GO:0022900;GO:0032502;GO:0032787;GO:0034641;GO:0036211;GO:0043170;GO:0043412;GO:0043543;GO:0043603;GO:0044238;GO:0044281;GO:0045333;GO:0046483;GO:0048469;GO:0055086;GO:0065007;GO:0065008;GO:…	GO:0005634;GO:0005739;GO:0005929;GO:0031410;GO:0031982;GO:0032991;GO:0042995;GO:0043226;GO:0043229;GO:0043231;GO:0043233;GO:0045239;GO:0045252;GO:0045254;GO:0099503;GO:0110165;GO:1902494;GO:1990204	IPR001100;IPR004099;IPR006258;IPR012999;IPR016156;IPR023753;IPR036188	FAD/NAD-bd_sf;FAD/NAD-binding_dom;FAD/NAD-linked_Rdtase_dimer_sf;Lipoamide_DH;Pyr_nuc-diS_OxRdtase;Pyr_nucl-diS_OxRdtase_dimer;Pyr_OxRdtase_I_AS	ko00010;ko00020;ko00260;ko00280;ko00620	238331;246900	PR00368;PR00411	FADPNR;PNDRDTASEI	PS00076	PYRIDINE_REDOX_1	Dihydrolipoyl dehydrogenase;Dihydrolipoyl dehydrogenase, mitochondrial	R-HSA-204174;R-HSA-389661;R-HSA-5362517;R-HSA-6783984;R-HSA-70268;R-HSA-70895;R-HSA-71064;R-HSA-71403
+	2.04103	-1.22053	A0A024R897;B3KPC7;Q9BPX5	Actin-related protein 2/3 complex subunit 5;Actin-related protein 2/3 complex subunit 5-like protein	65	ARPC5L	A0A024R897;B3KPC7;Q9BPX5	ALAVGGLGSIIR;FVDEQEEAAAAAAEPGPDPSEVDGLLR;NGVDLLMK;SSEIEQAVQSLDR	ENSG00000136950.13	ENSP00000259477.6;ENSP00000345361.2	ENST00000259477.6;ENST00000353214.6			ARPC5L		6YW6	A0A024R897_HUMAN;ARP5L_HUMAN;B3KPC7_HUMAN	Color2 [DarkGray]	1	4	+	actin filament organization;actin nucleation;Arp2/3 complex-mediated actin nucleation;biological regulation;cell migration;cell motility;cellular component organization;cellular component organization or biogenesis;cellular process;regulation of actin cytoskeleton organization;regulation of actin filament length;regulation of actin filament organization;regulation of actin filament polymerization…	actin binding;actin filament binding;binding;cytoskeletal protein binding;protein binding;protein-containing complex binding	anchoring junction;Arp2/3 protein complex;cell junction;cell-substrate junction;cellular anatomical entity;cytoplasm;extracellular exosome;extracellular membrane-bounded organelle;extracellular organelle;extracellular vesicle;focal adhesion;glutamatergic synapse;membrane-bounded organelle;organelle;protein-containing complex;synapse;vesicle	biological regulation;cell motility;cellular component organization;cellular component organization or biogenesis;cellular process;regulation of biological process;regulation of biological quality;regulation of organelle organization	cell junction;cellular anatomical entity;cytoplasm;extracellular organelle;glutamatergic synapse;organelle;protein-containing complex;synapse;vesicle	Bacterial invasion of epithelial cells;Fc gamma R-mediated phagocytosis;Pathogenic Escherichia coli infection;Regulation of actin cytoskeleton;Shigellosis	P16-Arc	BASAKI_YBX1_TARGETS_UP;BLALOCK_ALZHEIMERS_DISEASE_DN;BRUINS_UVC_RESPONSE_LATE;CREIGHTON_ENDOCRINE_THERAPY_RESISTANCE_3;FULCHER_INFLAMMATORY_RESPONSE_LECTIN_VS_LPS_UP;GINESTIER_BREAST_CANCER_ZNF217_AMPLIFIED_DN;HIRSCH_CELLULAR_TRANSFORMATION_SIGNATURE_UP;KEGG_FC_GAMMA_R_MEDIATED_PHAGOCYTOSIS;KEGG_MEDICUS_PATHOGEN_ESCHERICHIA_EAE_TIR_TCCP_TO_ACTIN_SIGNALING_PATHWAY;KEGG_MEDICUS_PATHOGEN_ESCHERICHIA…	3D-structure;Actin-binding;Cytoplasm;Cytoskeleton;Directproteinsequencing;Phosphoprotein;Referenceproteome		GO:0007015;GO:0008064;GO:0009987;GO:0016043;GO:0016477;GO:0030832;GO:0030833;GO:0032271;GO:0032535;GO:0032956;GO:0032970;GO:0033043;GO:0034314;GO:0043254;GO:0044087;GO:0045010;GO:0048870;GO:0050789;GO:0050794;GO:0051128;GO:0051493;GO:0065007;GO:0065008;GO:0071840;GO:0090066;GO:0097435;GO:0110053;GO:1902903	GO:0003779;GO:0005488;GO:0005515;GO:0008092;GO:0044877;GO:0051015	GO:0005737;GO:0005885;GO:0005925;GO:0030054;GO:0030055;GO:0031982;GO:0032991;GO:0043226;GO:0043227;GO:0043230;GO:0045202;GO:0065010;GO:0070062;GO:0070161;GO:0098978;GO:0110165;GO:1903561	GO:0009987;GO:0016043;GO:0033043;GO:0048870;GO:0050789;GO:0065007;GO:0065008;GO:0071840	GO:0005737;GO:0030054;GO:0031982;GO:0032991;GO:0043226;GO:0043230;GO:0045202;GO:0098978;GO:0110165	IPR006789;IPR036743	ARPC5;ARPC5_sf	ko04666;ko04810;ko05100;ko05130;ko05131						Actin-related protein 2/3 complex subunit 5;Actin-related protein 2/3 complex subunit 5-like protein
+	0.817038	1.92457	P07237;A0A7P0TA35;A0A7P0TB26;A0A024R8S5;A0A7P0TA71;I3L4M2;A0A7P0T8X1;A0A7P0TA97;H7BZ94;B4DUA5;A0A7P0T8C0;B4DLN6;I3L3P5;A0A7P0T9U6;A0A7P0T9K9;B4DNL5;H0Y3Z3;I3L0S0;A0A7P0T8J3;A0A7P0T9D6;I3L514;Q96C96;A0A7P0Z4J0;B4DJS0;A0A7P0Z4S2;B3KTQ9;A0A7P0TAX9;I3NI03;A0A7P0Z476;A0A7P0TBP8;A0A7P0T9S9;B4DNP9;I3L3U6;I3L1Y5;A0A7P0T9E3;A0A7P0T940;A0A7P0Z4B2;A0A7P0TBA3;A0A7P0Z4F8	Protein disulfide-isomerase	68	P4HB	P07237;A0A7P0TA35;A0A7P0TB26;A0A024R8S5;A0A7P0TA71;I3L4M2;A0A7P0T8X1;A0A7P0TA97;H7BZ94;B4DUA5;A0A7P0T8C0;B4DLN6;I3L3P5;A0A7P0T9U6;A0A7P0T9K9;B4DNL5;H0Y3Z3;I3L0S0;A0A7P0T8J3;A0A7P0T9D6;I3L514	ALAPEYAK;DGVVLFK;EADDIVNWLK;ENLLDFIK;FLESGGQDGAGDDDDLEDLEEAEEPDMEEDDDQK;HNQLPLVIEFTEQTAPK;IFGGEIK;ILEFFGLK;LGETYKDHENIVIAK;LITLEEEMTK;MDSTANEVEAVK;NFEDVAFDEK;NNFEGEVTK;QLAPIWDK;SNFAEALAAHK;THILLFLPK;VDATEESDLAQQYGVR;VHSFPTLK;YKPESEELTAER;YQLDKDGVVLFK	ENSG00000185624.16	ENSP00000327801.4;ENSP00000388117.2;ENSP00000388374.2;ENSP00000458300.2;ENSP00000459211.1;ENSP00000460088.3;ENSP00000460285.2;ENSP00000460612.2;ENSP00000460741.2;ENSP00000461362.2;ENSP00000461718.2;ENSP00000461791.2;ENSP00000504864.1;ENSP00000504869.1;ENSP00000505096.1;ENSP00000505149.1;ENSP00000505272.1;ENSP00000505377.1;ENSP00000505382.1;ENSP00000505466.1;ENSP00000505545.1;ENSP00000505575.1;ENS…	ENST00000331483.9;ENST00000415593.6;ENST00000439918.7;ENST00000570907.6;ENST00000571617.2;ENST00000573778.7;ENST00000574914.2;ENST00000575069.6;ENST00000576052.2;ENST00000576380.6;ENST00000576390.6;ENST00000576541.2;ENST00000679366.1;ENST00000679439.1;ENST00000679455.1;ENST00000679688.1;ENST00000679889.1;ENST00000680083.1;ENST00000680105.1;ENST00000680191.1;ENST00000680226.1;ENST00000680259.1;ENS…			P4HB		1BJX;1MEK;1X5C;2BJX;2K18;3BJ5;3UEM;4EKZ;4EL1;4JU5;6I7S;7ZSC;8EOJ	A0A024R8S5_HUMAN;A0A7P0T8C0_HUMAN;A0A7P0T8J3_HUMAN;A0A7P0T8X1_HUMAN;A0A7P0T940_HUMAN;A0A7P0T9D6_HUMAN;A0A7P0T9E3_HUMAN;A0A7P0T9K9_HUMAN;A0A7P0T9S9_HUMAN;A0A7P0T9U6_HUMAN;A0A7P0TA35_HUMAN;A0A7P0TA71_HUMAN;A0A7P0TA97_HUMAN;A0A7P0TAX9_HUMAN;A0A7P0TB26_HUMAN;A0A7P0TBA3_HUMAN;A0A7P0TBP8_HUMAN;A0A7P0Z476_HUMAN;A0A7P0Z4B2_HUMAN;A0A7P0Z4F8_HUMAN;A0A7P0Z4J0_HUMAN;A0A7P0Z4S2_HUMAN;B3KTQ9_HUMAN;B4DJS0_HUMAN…	Color2 [DarkGray]	1	4	+	4-hydroxyproline metabolic process;alpha-amino acid metabolic process;amide metabolic process;amino acid metabolic process;biological regulation;carboxylic acid metabolic process;cell surface receptor signaling pathway;cellular localization;cellular metabolic process;cellular modified amino acid metabolic process;cellular process;cellular response to chemical stimulus;cellular response to cytokin…	2-oxoglutarate-dependent dioxygenase activity;actin binding;binding;catalytic activity;catalytic activity, acting on a protein;cell adhesion molecule binding;cytoskeletal protein binding;dioxygenase activity;disulfide oxidoreductase activity;enzyme binding;integrin binding;intramolecular oxidoreductase activity;intramolecular oxidoreductase activity, transposing S-S bonds;isomerase activity;nucle…	anchoring junction;catalytic complex;cell junction;cell projection;cell-substrate junction;cellular anatomical entity;cytoplasmic vesicle;cytoskeleton;cytosol;endoplasmic reticulum;endoplasmic reticulum chaperone complex;endoplasmic reticulum lumen;endoplasmic reticulum protein-containing complex;endoplasmic reticulum-Golgi intermediate compartment;external side of plasma membrane;extracellular e…	amide metabolic process;amino acid metabolic process;biological regulation;cell surface receptor signaling pathway;cellular localization;cellular modified amino acid metabolic process;cellular process;establishment of localization;Golgi vesicle transport;heterocycle metabolic process;hormone metabolic process;localization;macromolecule metabolic process;macromolecule modification;metabolic proces…	catalytic complex;cell junction;cell projection;cellular anatomical entity;cytoplasmic vesicle;cytoskeleton;cytosol;endoplasmic reticulum;extracellular organelle;extracellular region;intracellular membrane-bounded organelle;intracellular non-membrane-bounded organelle;intracellular organelle;non-membrane-bounded organelle;organelle;organelle lumen;oxidoreductase complex;protein-containing complex…	Protein processing in endoplasmic reticulum	Thioredoxin;Thioredoxin_2;Thioredoxin_6	BIOCARTA_HIF_PATHWAY;BIOCARTA_VITCB_PATHWAY;BLUM_RESPONSE_TO_SALIRASIB_UP;BRUINS_UVC_RESPONSE_LATE;CAIRO_HEPATOBLASTOMA_CLASSES_UP;CAMPS_COLON_CANCER_COPY_NUMBER_UP;CHEN_LUNG_CANCER_SURVIVAL;CHOW_RASSF1_TARGETS_DN;ENK_UV_RESPONSE_KERATINOCYTE_UP;GALE_APL_WITH_FLT3_MUTATED_DN;GRUETZMANN_PANCREATIC_CANCER_DN;HOUNKPE_HOUSEKEEPING_GENES;JIANG_HYPOXIA_NORMAL;JISON_SICKLE_CELL_DISEASE_UP;JOHNSTONE_PARV…	3D-structure;Acetylation;Cellmembrane;Chaperone;Craniosynostosis;Dioxygenase;Directproteinsequencing;Diseasevariant;Disulfidebond;Endoplasmicreticulum;Isomerase;Membrane;Osteogenesisimperfecta;Oxidoreductase;Phosphoprotein;Proteomicsidentification;Redox-activecenter;Referenceproteome;Repeat;Signal	Prolyl 4-hydroxylase (alpha(I)-type);Prolyl 4-hydroxylase (alpha(II)-type);Prolyl 4-hydroxylase (alpha(III)-type)	GO:0001666;GO:0006082;GO:0006457;GO:0006508;GO:0006518;GO:0006520;GO:0006575;GO:0006807;GO:0006810;GO:0006888;GO:0006950;GO:0007165;GO:0007166;GO:0008152;GO:0009628;GO:0009966;GO:0009987;GO:0010033;GO:0010646;GO:0010810;GO:0010811;GO:0010817;GO:0016192;GO:0016485;GO:0016486;GO:0018126;GO:0018193;GO:0018208;GO:0018401;GO:0019221;GO:0019471;GO:0019511;GO:0019538;GO:0019752;GO:0023051;GO:0030070;GO:…	GO:0003676;GO:0003723;GO:0003756;GO:0003779;GO:0003824;GO:0004656;GO:0005102;GO:0005178;GO:0005488;GO:0005515;GO:0008092;GO:0015035;GO:0015036;GO:0016491;GO:0016667;GO:0016670;GO:0016705;GO:0016706;GO:0016853;GO:0016860;GO:0016864;GO:0016972;GO:0019798;GO:0019899;GO:0031543;GO:0031545;GO:0044877;GO:0046982;GO:0046983;GO:0050839;GO:0051213;GO:0097159;GO:0140096	GO:0005576;GO:0005783;GO:0005788;GO:0005793;GO:0005829;GO:0005856;GO:0005925;GO:0009897;GO:0016222;GO:0030027;GO:0030054;GO:0030055;GO:0031410;GO:0031974;GO:0031982;GO:0032991;GO:0034663;GO:0042470;GO:0042995;GO:0043226;GO:0043227;GO:0043228;GO:0043229;GO:0043230;GO:0043231;GO:0043232;GO:0043233;GO:0048770;GO:0065010;GO:0070013;GO:0070062;GO:0070161;GO:0097708;GO:0098552;GO:0110165;GO:0120025;GO:…	GO:0006082;GO:0006457;GO:0006508;GO:0006518;GO:0006520;GO:0006575;GO:0006807;GO:0006810;GO:0006950;GO:0007165;GO:0007166;GO:0008152;GO:0009628;GO:0009987;GO:0016192;GO:0016485;GO:0018193;GO:0019538;GO:0036211;GO:0042221;GO:0042445;GO:0043170;GO:0043412;GO:0043603;GO:0044238;GO:0044281;GO:0046483;GO:0048193;GO:0050789;GO:0050896;GO:0051179;GO:0051234;GO:0051604;GO:0051641;GO:0065007;GO:0065008	GO:0005576;GO:0005783;GO:0005829;GO:0005856;GO:0030054;GO:0031410;GO:0031982;GO:0032991;GO:0042995;GO:0043226;GO:0043228;GO:0043229;GO:0043230;GO:0043231;GO:0043232;GO:0043233;GO:0110165;GO:1902494;GO:1990204	IPR005788;IPR005792;IPR012336;IPR013766;IPR017937;IPR036249	PDI_thioredoxin-like_dom;Prot_disulphide_isomerase;Thioredoxin_CS;Thioredoxin_domain;Thioredoxin-like_fold;Thioredoxin-like_sf	ko04141	112240;176790	PR00421	THIOREDOXIN	PS00014;PS00194;PS51352	ER_TARGET;THIOREDOXIN_1;THIOREDOXIN_2	protein disulfide-isomerase;Protein disulfide-isomerase	R-HSA-1650814;R-HSA-264876;R-HSA-3299685;R-HSA-381426;R-HSA-5358346;R-HSA-8866423;R-HSA-8957275;R-HSA-8963888;R-HSA-8964041;R-HSA-9020591;R-HSA-9020933
+	2.40776	2.14488	A0A3B3IRN5;A0A024R971;Q06828;B3KS64;B4E1J3;B3KYB3	Fibromodulin	69	FMOD	A0A3B3IRN5;A0A024R971;Q06828;B3KS64;B4E1J3	ELHLDHNQISR;IPPVNTNLENLYLQGNR;YLPFVPSR	ENSG00000122176.12	ENSP00000347041.4;ENSP00000496856.1	ENST00000354955.5;ENST00000647586.1			FMOD		5MX0	A0A024R971_HUMAN;A0A3B3IRN5_HUMAN;B3KS64_HUMAN;B3KYB3_HUMAN;B4E1J3_HUMAN;FMOD_HUMAN	Color2 [DarkGray]	1	4	+	cellular component assembly;cellular component organization;cellular component organization or biogenesis;cellular process;collagen fibril organization;external encapsulating structure organization;extracellular matrix organization;extracellular structure organization;protein-containing complex assembly;protein-containing complex organization;supramolecular fiber organization;transforming growth …		cellular anatomical entity;collagen-containing extracellular matrix;external encapsulating structure;extracellular matrix;extracellular region;extracellular space;Golgi lumen;intracellular organelle lumen;lysosomal lumen;membrane-enclosed lumen;organelle lumen;vacuolar lumen	cellular component assembly;cellular component organization;cellular component organization or biogenesis;cellular process;external encapsulating structure organization;extracellular matrix organization;extracellular structure organization;protein-containing complex assembly	cellular anatomical entity;external encapsulating structure;extracellular matrix;extracellular region;extracellular space;organelle lumen		LRR_6;LRR_8;LRRNT	ACEVEDO_METHYLATED_IN_LIVER_CANCER_DN;AFFAR_YY1_TARGETS_DN;BIOCARTA_SLRP_PATHWAY;BLANCO_MELO_MERS_COV_INFECTION_MCR5_CELLS_DN;BOQUEST_STEM_CELL_UP;BROWNE_HCMV_INFECTION_10HR_UP;BRUINS_UVC_RESPONSE_LATE;BRUINS_UVC_RESPONSE_VIA_TP53_GROUP_D;CHANDRAN_METASTASIS_DN;CHANG_IMMORTALIZED_BY_HPV31_UP;CHEN_METABOLIC_SYNDROM_NETWORK;COLIN_PILOCYTIC_ASTROCYTOMA_VS_GLIOBLASTOMA_DN;CUI_TCF21_TARGETS_2_UP;DELYS…	3D-structure;Disulfidebond;Extracellularmatrix;Glycoprotein;Leucine-richrepeat;Proteoglycan;Proteomicsidentification;Pyrrolidonecarboxylicacid;Referenceproteome;Repeat;Secreted;Signal;Sulfation		GO:0007181;GO:0009987;GO:0016043;GO:0022607;GO:0030198;GO:0030199;GO:0043062;GO:0043933;GO:0045229;GO:0065003;GO:0071840;GO:0097435		GO:0005576;GO:0005615;GO:0005775;GO:0005796;GO:0030312;GO:0031012;GO:0031974;GO:0043202;GO:0043233;GO:0062023;GO:0070013;GO:0110165	GO:0009987;GO:0016043;GO:0022607;GO:0030198;GO:0043062;GO:0045229;GO:0065003;GO:0071840	GO:0005576;GO:0005615;GO:0030312;GO:0031012;GO:0043233;GO:0110165	IPR000372;IPR001611;IPR003591;IPR032675	Leu-rich_rpt;Leu-rich_rpt_typical-subtyp;LRR_dom_sf;LRRNT		600245			PS51450	LRR	Fibromodulin	R-HSA-2022854;R-HSA-2022857;R-HSA-3000178;R-HSA-3656225;R-HSA-3656243;R-HSA-3656244		SM00013;SM00364;SM00369	LRR_BAC;LRR_TYP;LRRNT
+	1.99432	2.12981	A0A024R9B7;P09669	Cytochrome c oxidase subunit 6C	70	COX6C	A0A024R9B7;P09669	AGIFQSVK;APEVLPKPR;AYADFYR	ENSG00000164919.11	ENSP00000297564.2;ENSP00000428150.1;ENSP00000428702.1;ENSP00000428895.1;ENSP00000428965.1;ENSP00000429410.1;ENSP00000429707.1;ENSP00000429714.1;ENSP00000429755.1;ENSP00000429991.1	ENST00000297564.6;ENST00000517682.6;ENST00000518171.5;ENST00000520271.5;ENST00000520468.7;ENST00000520517.5;ENST00000522934.5;ENST00000522940.5;ENST00000523016.1;ENST00000524245.5			COX6C		5Z62	A0A024R9B7_HUMAN;COX6C_HUMAN	Color2 [DarkGray]	1	4	+	aerobic electron transport chain;aerobic respiration;cellular metabolic process;cellular process;cellular respiration;electron transport chain;energy derivation by oxidation of organic compounds;generation of precursor metabolites and energy;metabolic process;mitochondrial electron transport, cytochrome c to oxygen;respiratory electron transport chain		catalytic complex;cellular anatomical entity;cytochrome complex;inner mitochondrial membrane protein complex;intracellular membrane-bounded organelle;intracellular organelle;membrane;membrane protein complex;membrane-bounded organelle;mitochondrial inner membrane;mitochondrial membrane;mitochondrial protein-containing complex;mitochondrial respiratory chain complex IV;mitochondrion;organelle;orga…	cellular process;cellular respiration;electron transport chain;generation of precursor metabolites and energy;metabolic process	catalytic complex;cellular anatomical entity;intracellular membrane-bounded organelle;intracellular organelle;membrane;membrane protein complex;mitochondrion;organelle;protein-containing complex;respiratory chain complex IV	Alzheimer's disease;Cardiac muscle contraction;Huntington's disease;Oxidative phosphorylation;Parkinson's disease	COX6C	BLALOCK_ALZHEIMERS_DISEASE_DN;CREIGHTON_ENDOCRINE_THERAPY_RESISTANCE_4;GRESHOCK_CANCER_COPY_NUMBER_UP;GRYDER_PAX3FOXO1_ENHANCERS_IN_TADS;HSIAO_HOUSEKEEPING_GENES;JISON_SICKLE_CELL_DISEASE_DN;KEGG_ALZHEIMERS_DISEASE;KEGG_CARDIAC_MUSCLE_CONTRACTION;KEGG_HUNTINGTONS_DISEASE;KEGG_MEDICUS_ENV_FACTOR_ARSENIC_TO_ELECTRON_TRANSFER_IN_COMPLEX_IV;KEGG_MEDICUS_REFERENCE_ELECTRON_TRANSFER_IN_COMPLEX_IV;KEGG_…	3D-structure;Directproteinsequencing;Membrane;Mitochondrion;Mitochondrioninnermembrane;Referenceproteome;Transmembrane;Transmembranehelix	Cytochrome c oxidase, mitochondrial	GO:0006091;GO:0006123;GO:0008152;GO:0009060;GO:0009987;GO:0015980;GO:0019646;GO:0022900;GO:0022904;GO:0044237;GO:0045333		GO:0005739;GO:0005743;GO:0005751;GO:0016020;GO:0019866;GO:0031090;GO:0031966;GO:0032991;GO:0043226;GO:0043227;GO:0043229;GO:0043231;GO:0045277;GO:0070069;GO:0098796;GO:0098798;GO:0098800;GO:0098803;GO:0110165;GO:1902494	GO:0006091;GO:0008152;GO:0009987;GO:0022900;GO:0045333	GO:0005739;GO:0016020;GO:0032991;GO:0043226;GO:0043229;GO:0043231;GO:0045277;GO:0098796;GO:0110165;GO:1902494	IPR034884;IPR037169	Cytochrome_c_oxidase_VIc_sf;Cytochrome_c_oxidase_VIc/VIIs	ko00190;ko04260;ko05010;ko05012;ko05016	124090					Cytochrome c oxidase subunit 6C	R-HSA-5628897;R-HSA-611105;R-HSA-9707564
+	1.61954	0.79107	P31937;A0A024RA75;H7BZL2	3-hydroxyisobutyrate dehydrogenase, mitochondrial;3-hydroxyisobutyrate dehydrogenase	72	HIBADH	P31937;A0A024RA75	DLGLAQDSATSTK;EFQDAGEQVVSSPADVAEK;GSLLIDSSTIDPAVSK;SPILLGSLAHQIYR;TPVGFIGLGNMGNPMAK	ENSG00000106049.9	ENSP00000265395.2;ENSP00000390205.1	ENST00000265395.7;ENST00000425715.1			HIBADH		2GF2;2I9P	3HIDH_HUMAN;A0A024RA75_HUMAN;H7BZL2_HUMAN	Color2 [DarkGray]	1	4		alpha-amino acid catabolic process;alpha-amino acid metabolic process;amino acid catabolic process;amino acid metabolic process;branched-chain amino acid catabolic process;branched-chain amino acid metabolic process;carboxylic acid catabolic process;carboxylic acid metabolic process;catabolic process;cellular catabolic process;cellular metabolic process;cellular process;metabolic process;nitrogen…	3-hydroxyisobutyrate dehydrogenase activity;adenyl nucleotide binding;binding;catalytic activity;heterocyclic compound binding;NAD binding;NADP binding;nucleoside phosphate binding;nucleotide binding;organic cyclic compound binding;oxidoreductase activity;oxidoreductase activity, acting on CH-OH group of donors;oxidoreductase activity, acting on the CH-OH group of donors, NAD or NADP as acceptor;…	cellular anatomical entity;intracellular membrane-bounded organelle;intracellular organelle;intracellular organelle lumen;membrane-bounded organelle;membrane-enclosed lumen;mitochondrial matrix;mitochondrion;organelle;organelle lumen	amino acid metabolic process;catabolic process;cellular process;metabolic process;nitrogen compound metabolic process;organic acid metabolic process;primary metabolic process;small molecule metabolic process	cellular anatomical entity;intracellular membrane-bounded organelle;intracellular organelle;mitochondrion;organelle;organelle lumen	Metabolic pathways;Valine, leucine and isoleucine degradation	NAD_binding_11;NAD_binding_2	ALONSO_METASTASIS_UP;BURTON_ADIPOGENESIS_6;CARRILLOREIXACH_HEPATOBLASTOMA_VS_NORMAL_DN;CHIANG_LIVER_CANCER_SUBCLASS_CTNNB1_UP;CHIANG_LIVER_CANCER_SUBCLASS_PROLIFERATION_DN;GARY_CD5_TARGETS_UP;GEORGES_TARGETS_OF_MIR192_AND_MIR215;IVANOVA_HEMATOPOIESIS_EARLY_PROGENITOR;KEGG_MEDICUS_REFERENCE_VALINE_DEGRADATION;KEGG_VALINE_LEUCINE_AND_ISOLEUCINE_DEGRADATION;KYNG_DNA_DAMAGE_BY_GAMMA_RADIATION;KYNG_DN…	3D-structure;Acetylation;Branched-chainaminoacidcatabolism;Directproteinsequencing;Mitochondrion;NAD;Oxidoreductase;Proteomicsidentification;Referenceproteome;Signal;Transitpeptide		GO:0006082;GO:0006520;GO:0006573;GO:0006574;GO:0006807;GO:0008152;GO:0009056;GO:0009063;GO:0009081;GO:0009083;GO:0009987;GO:0016054;GO:0019752;GO:0043436;GO:0044237;GO:0044238;GO:0044248;GO:0044281;GO:0044282;GO:0046395;GO:0071704;GO:1901564;GO:1901565;GO:1901575;GO:1901605;GO:1901606	GO:0000166;GO:0003824;GO:0005488;GO:0008442;GO:0016491;GO:0016614;GO:0016616;GO:0017076;GO:0030554;GO:0036094;GO:0050661;GO:0051287;GO:0097159;GO:1901265;GO:1901363	GO:0005739;GO:0005759;GO:0031974;GO:0043226;GO:0043227;GO:0043229;GO:0043231;GO:0043233;GO:0070013;GO:0110165	GO:0006082;GO:0006520;GO:0006807;GO:0008152;GO:0009056;GO:0009987;GO:0044238;GO:0044281	GO:0005739;GO:0043226;GO:0043229;GO:0043231;GO:0043233;GO:0110165	IPR002204;IPR006115;IPR008927;IPR011548;IPR013328;IPR015815;IPR029154;IPR036291	3-OH-isobutyrate_DH-rel_CS;6-PGluconate_DH-like_C_sf;6PGD_dom2;6PGDH_NADP-bd;HIBADH;HIBADH-like_NADP-bd;HIBADH-related;NAD(P)-bd_dom_sf	ko00280	608475			PS00895	3_HYDROXYISOBUT_DH	3-hydroxyisobutyrate dehydrogenase;3-hydroxyisobutyrate dehydrogenase, mitochondrial	R-HSA-70895
+	1.15032	2.54596	A5PLK7;A0A024RAC5;Q9P258	Protein RCC2	73	RCC2	A5PLK7;A0A024RAC5;Q9P258	AGGAAVVITEPEHTK;AVQDLCGWR;DGQILPVPNVVVR;DVACGANHTLVLDSQK;GNLYSFGCPEYGQLGHNSDGK;IEYDCELVPR;LFDFPGR;LIEGLSHEVIVSAACGR;MGQLGLGNQTDAVPSPAQIMYNGQPITK;NLGQNLWGPHR;TVVSGSCAAHSLLITTEGK;VAIFIEK;VFSWGFGGYGR;YGCLAGVR	ENSG00000179051.14;ENSG00000281540.3	ENSP00000364582.3;ENSP00000364585.4;ENSP00000486099.1;ENSP00000486447.1	ENST00000375433.3;ENST00000375436.9;ENST00000628984.1;ENST00000631021.3			RCC2		5GWN	A0A024RAC5_HUMAN;A5PLK7_HUMAN;RCC2_HUMAN	Color2 [DarkGray]	1	4	+	biological regulation;cell cycle;cell division;cell junction assembly;cell junction organization;cell surface receptor signaling pathway;cell-substrate junction assembly;cell-substrate junction organization;cellular component assembly;cellular component organization;cellular component organization or biogenesis;cellular localization;cellular macromolecule localization;cellular process;chromosome …	binding;cytoskeletal protein binding;enzyme binding;enzyme regulator activity;GTPase binding;GTPase regulator activity;guanyl-nucleotide exchange factor activity;kinase binding;microtubule binding;molecular function regulator activity;nucleic acid binding;nucleoside-triphosphatase regulator activity;organic cyclic compound binding;protein binding;protein domain specific binding;protein kinase bin…	bounding membrane of organelle;cellular anatomical entity;chromosomal region;chromosome, centromeric core domain;cytoplasmic vesicle membrane;cytosol;early endosome membrane;endosome membrane;intracellular membrane-bounded organelle;intracellular non-membrane-bounded organelle;intracellular organelle;membrane;membrane-bounded organelle;microtubule;midbody;mitotic spindle midzone;non-membrane-boun…	biological regulation;cell cycle;cell division;cell junction organization;cell surface receptor signaling pathway;cellular component assembly;cellular component organization;cellular component organization or biogenesis;cellular localization;cellular process;establishment of localization;localization;macromolecule localization;protein localization;regulation of biological process;regulation of ca…	cellular anatomical entity;cytosol;intracellular membrane-bounded organelle;intracellular non-membrane-bounded organelle;intracellular organelle;membrane;microtubule;midbody;non-membrane-bounded organelle;nucleolus;nucleus;organelle;plasma membrane		RCC1	AUNG_GASTRIC_CANCER;BENPORATH_ES_1;BHATTACHARYA_EMBRYONIC_STEM_CELL;BILANGES_SERUM_SENSITIVE_GENES;COLINA_TARGETS_OF_4EBP1_AND_4EBP2;CUI_TCF21_TARGETS_2_UP;DODD_NASOPHARYNGEAL_CARCINOMA_DN;GROSS_HYPOXIA_VIA_ELK3_AND_HIF1A_DN;GROSS_HYPOXIA_VIA_ELK3_UP;GROSS_HYPOXIA_VIA_HIF1A_UP;IVANOVA_HEMATOPOIESIS_EARLY_PROGENITOR;IVANOVA_HEMATOPOIESIS_STEM_CELL_LONG_TERM;KRIEG_HYPOXIA_NOT_VIA_KDM3A;LEE_BMP2_TAR…	3D-structure;Acetylation;Cellcycle;Celldivision;Cellmembrane;Centromere;Chromosome;Cytoplasm;Cytoskeleton;Guanine-nucleotidereleasingfactor;Membrane;Microtubule;Mitosis;Nucleus;Phosphoprotein;Referenceproteome;Repeat		GO:0001952;GO:0001953;GO:0007044;GO:0007049;GO:0007162;GO:0007165;GO:0007166;GO:0007229;GO:0007346;GO:0008104;GO:0009987;GO:0010389;GO:0010564;GO:0010762;GO:0010810;GO:0010812;GO:0010971;GO:0016043;GO:0022607;GO:0030155;GO:0030334;GO:0031344;GO:0031503;GO:0033036;GO:0033365;GO:0034260;GO:0034329;GO:0034330;GO:0034501;GO:0034502;GO:0040012;GO:0043086;GO:0043087;GO:0044087;GO:0044092;GO:0045184;GO:…	GO:0003676;GO:0003723;GO:0005085;GO:0005488;GO:0005515;GO:0008017;GO:0008092;GO:0015631;GO:0019899;GO:0019900;GO:0019901;GO:0019904;GO:0030234;GO:0030695;GO:0031267;GO:0051020;GO:0060589;GO:0097159;GO:0098772	GO:0005634;GO:0005730;GO:0005829;GO:0005874;GO:0005886;GO:0010008;GO:0012506;GO:0016020;GO:0030496;GO:0030659;GO:0031090;GO:0031901;GO:0034506;GO:0043226;GO:0043227;GO:0043228;GO:0043229;GO:0043231;GO:0043232;GO:0051233;GO:0098588;GO:0098687;GO:0099080;GO:0099081;GO:0099512;GO:0099513;GO:0110165;GO:1990023	GO:0007049;GO:0007165;GO:0007166;GO:0008104;GO:0009987;GO:0016043;GO:0022607;GO:0033036;GO:0034330;GO:0050789;GO:0050790;GO:0051179;GO:0051234;GO:0051301;GO:0051641;GO:0051726;GO:0065007;GO:0065009;GO:0071840	GO:0005634;GO:0005730;GO:0005829;GO:0005874;GO:0005886;GO:0016020;GO:0030496;GO:0043226;GO:0043228;GO:0043229;GO:0043231;GO:0043232;GO:0110165	IPR000408;IPR009091;IPR028641	RCC1/BLIP-II;RCC2;Reg_chr_condens		609587	PR00633	RCCNDNSATION	PS00626;PS50012	RCC1_2;RCC1_3	Protein RCC2	R-HSA-141444;R-HSA-2467813;R-HSA-2500257;R-HSA-5663220;R-HSA-68877;R-HSA-9648025
+	4.62923	3.30278	A0A024RBB5;Q16527;F8VQR7;F8VW96	Cysteine and glycine-rich protein 2	76	CSRP2	A0A024RBB5;Q16527;F8VQR7;F8VW96	GFGYGQGAGALVHAQ;GYGYGQGAGTLNMDR;LGIKPESVQPHRPTTNPNTSK;NLDSTTVAIHDEEIYCK;SLESTTLTEK;TVYHAEEVQCDGR	ENSG00000175183.10	ENSP00000310901.5;ENSP00000449824.1;ENSP00000450056.1;ENSP00000450143.1	ENST00000311083.10;ENST00000546966.5;ENST00000547435.1;ENST00000552330.5			CSRP2			A0A024RBB5_HUMAN;CSRP2_HUMAN;F8VQR7_HUMAN;F8VW96_HUMAN	Color2 [DarkGray]	1	4	+	actin cytoskeleton organization;actin filament-based process;actomyosin structure organization;anatomical structure development;cell differentiation;cellular component organization;cellular component organization or biogenesis;cellular developmental process;cellular process;cytoskeleton organization;developmental process;muscle tissue development;organelle organization;sarcomere organization;tiss…	actinin binding;binding;cation binding;cytoskeletal protein binding;ion binding;metal ion binding;protein binding;structural constituent of muscle;structural molecule activity	anchoring junction;cell junction;cell-substrate junction;cellular anatomical entity;cytoplasm;focal adhesion;intracellular membrane-bounded organelle;intracellular organelle;membrane-bounded organelle;nucleus;organelle;Z disc	actin cytoskeleton organization;anatomical structure development;cell differentiation;cellular component organization;cellular component organization or biogenesis;cellular process;cytoskeleton organization;developmental process;organelle organization	cell junction;cellular anatomical entity;cytoplasm;intracellular membrane-bounded organelle;intracellular organelle;nucleus;organelle		LIM	BERENJENO_TRANSFORMED_BY_RHOA_DN;BLALOCK_ALZHEIMERS_DISEASE_UP;BREDEMEYER_RAG_SIGNALING_VIA_ATM_NOT_VIA_NFKB_UP;BROWNE_HCMV_INFECTION_48HR_DN;BURTON_ADIPOGENESIS_3;CAIRO_HEPATOBLASTOMA_CLASSES_DN;CAIRO_LIVER_DEVELOPMENT_UP;CHARAFE_BREAST_CANCER_LUMINAL_VS_MESENCHYMAL_DN;CHIARADONNA_NEOPLASTIC_TRANSFORMATION_KRAS_CDC25_UP;DELYS_THYROID_CANCER_DN;ELVIDGE_HIF1A_AND_HIF2A_TARGETS_DN;ELVIDGE_HIF1A_TAR…	Acetylation;Developmentalprotein;Differentiation;Isopeptidebond;LIMdomain;Metal-binding;Nucleus;Proteomicsidentification;Referenceproteome;Repeat;Ublconjugation;Zinc		GO:0006996;GO:0007010;GO:0009888;GO:0009987;GO:0016043;GO:0030029;GO:0030036;GO:0030154;GO:0031032;GO:0032502;GO:0045214;GO:0048856;GO:0048869;GO:0060537;GO:0071840	GO:0005198;GO:0005488;GO:0005515;GO:0008092;GO:0008307;GO:0042805;GO:0043167;GO:0043169;GO:0046872	GO:0005634;GO:0005737;GO:0005925;GO:0030018;GO:0030054;GO:0030055;GO:0043226;GO:0043227;GO:0043229;GO:0043231;GO:0070161;GO:0110165	GO:0006996;GO:0007010;GO:0009987;GO:0016043;GO:0030036;GO:0030154;GO:0032502;GO:0048856;GO:0071840	GO:0005634;GO:0005737;GO:0030054;GO:0043226;GO:0043229;GO:0043231;GO:0110165	IPR001781	Znf_LIM		601871			PS00478;PS50023	LIM_DOMAIN_1;LIM_DOMAIN_2	Cysteine and glycine-rich protein 2			SM00132	LIM
+	2.72994	1.24532	Q8NCF7;B2RE88;A0A024RBE8;A0A024RBH9;Q00325-2;Q00325;F8VVM2;Q53HC3;F8VWR4;F8VWQ0	Phosphate carrier protein, mitochondrial	77	SLC25A3	Q8NCF7;B2RE88;A0A024RBE8;A0A024RBH9;Q00325-2;Q00325;F8VVM2;Q53HC3	FGFYEVFK;GIFNGFSVTLK;GSSASLVLK;GVAPLWMR;IQTQPGYANTLR;LPRPPPPEMPESLK;TVEALYK;VLYSNMLGEENTYLWR	ENSG00000075415.15	ENSP00000188376.5;ENSP00000228318.3;ENSP00000383898.3;ENSP00000447310.1;ENSP00000447740.1;ENSP00000448708.2;ENSP00000449166.1;ENSP00000449479.1;ENSP00000449793.1	ENST00000188376.9;ENST00000228318.8;ENST00000401722.7;ENST00000547534.5;ENST00000548847.1;ENST00000549338.5;ENST00000550695.1;ENST00000551917.5;ENST00000552981.6			SLC25A3			A0A024RBE8_HUMAN;A0A024RBH9_HUMAN;B2RE88_HUMAN;F8VVM2_HUMAN;F8VWQ0_HUMAN;F8VWR4_HUMAN;Q53HC3_HUMAN;Q8NCF7_HUMAN;S25A3_HUMAN	Color2 [DarkGray]	1	4	+	cellular process;establishment of localization;inorganic anion transmembrane transport;inorganic anion transport;inorganic ion transmembrane transport;localization;mitochondrial phosphate ion transmembrane transport;mitochondrial transport;phosphate ion transmembrane transport;phosphate ion transport;transmembrane transport;transport	active monoatomic ion transmembrane transporter activity;active transmembrane transporter activity;binding;inorganic cation transmembrane transporter activity;inorganic molecular entity transmembrane transporter activity;inorganic phosphate transmembrane transporter activity;monoatomic cation transmembrane transporter activity;monoatomic ion transmembrane transporter activity;phosphate:proton sym…	cellular anatomical entity;extracellular exosome;extracellular membrane-bounded organelle;extracellular organelle;extracellular vesicle;intracellular membrane-bounded organelle;intracellular organelle;membrane;membrane-bounded organelle;mitochondrial inner membrane;mitochondrial membrane;mitochondrion;organelle;organelle inner membrane;organelle membrane;plasma membrane;vesicle	cellular process;establishment of localization;localization;mitochondrial transport;transmembrane transport;transport	cellular anatomical entity;extracellular organelle;intracellular membrane-bounded organelle;intracellular organelle;membrane;mitochondrion;organelle;plasma membrane;vesicle		Mito_carr	ALCALA_APOPTOSIS;BASAKI_YBX1_TARGETS_DN;BILANGES_RAPAMYCIN_SENSITIVE_VIA_TSC1_AND_TSC2;BLALOCK_ALZHEIMERS_DISEASE_DN;BORCZUK_MALIGNANT_MESOTHELIOMA_UP;CAIRO_HEPATOBLASTOMA_CLASSES_UP;DANG_BOUND_BY_MYC;DANG_MYC_TARGETS_UP;DANG_REGULATED_BY_MYC_UP;GRUETZMANN_PANCREATIC_CANCER_DN;HONMA_DOCETAXEL_RESISTANCE;HOUNKPE_HOUSEKEEPING_GENES;HSIAO_HOUSEKEEPING_GENES;KAAB_HEART_ATRIUM_VS_VENTRICLE_DN;KIM_ALL_…	Acetylation;Alternativesplicing;Diseasevariant;Membrane;Methylation;Mitochondrion;Mitochondrioninnermembrane;Phosphoprotein;Primarymitochondrialdisease;Proteomicsidentification;Referenceproteome;Repeat;Symport;Transitpeptide;Transmembrane;Transmembranehelix;Transport	ACTB-ANP32A-C1QBP-PSMA1-PTMA-PSMA1 complex;ProTalpha C5 complex	GO:0006810;GO:0006817;GO:0006839;GO:0009987;GO:0015698;GO:0035435;GO:0051179;GO:0051234;GO:0055085;GO:0098660;GO:0098661;GO:1990547	GO:0005215;GO:0005315;GO:0005488;GO:0008324;GO:0015075;GO:0015078;GO:0015291;GO:0015293;GO:0015294;GO:0015295;GO:0015317;GO:0015318;GO:0022804;GO:0022853;GO:0022857;GO:0022890;GO:0044877	GO:0005739;GO:0005743;GO:0005886;GO:0016020;GO:0019866;GO:0031090;GO:0031966;GO:0031982;GO:0043226;GO:0043227;GO:0043229;GO:0043230;GO:0043231;GO:0065010;GO:0070062;GO:0110165;GO:1903561	GO:0006810;GO:0006839;GO:0009987;GO:0051179;GO:0051234;GO:0055085	GO:0005739;GO:0005886;GO:0016020;GO:0031982;GO:0043226;GO:0043229;GO:0043230;GO:0043231;GO:0110165	IPR018108;IPR023395;IPR044677	Mitochondrial_sb/sol_carrier;Mt_carrier_dom_sf;SLC25A3/Pic2/Mir1-like		600370;610773			PS50920	SOLCAR	Solute carrier family 25 member 3
+	1.00795	2.00281	A0A1U9X8D3;A0A1U9X8D1;A0A1U9X8C7;A0A1U9X8C1;A0A0G2JHC2;A0A024RCJ8;Q6NYC8;Q6NYC8-2;Q6NYC8-3	Phostensin	78	hCG_1821276	A0A1U9X8D3;A0A1U9X8D1;A0A1U9X8C7;A0A1U9X8C1;A0A0G2JHC2;A0A024RCJ8;Q6NYC8;Q6NYC8-2	EAQGNSSAGVEAAEQRPVEDGER;ESQEQSLVQLEATEWR;GMKPTEGWK;LGIGGAQELSLRPLEAR;LLESPGVEAGEGEAEKEEAGAQGR;LSQMPAWK;SEELLAER	ENSG00000146112.12;ENSG00000206485.10;ENSG00000225060.8;ENSG00000229998.8;ENSG00000230341.8;ENSG00000231247.8;ENSG00000234000.8	ENSP00000274853.3;ENSP00000373067.4;ENSP00000382150.3;ENSP00000383400.3;ENSP00000387526.2;ENSP00000388790.2;ENSP00000399786.2;ENSP00000400129.2;ENSP00000400990.2;ENSP00000404066.2;ENSP00000405234.2;ENSP00000412456.2;ENSP00000413596.2;ENSP00000416648.2;ENSP00000480270.1;ENSP00000482578.1	ENST00000274853.8;ENST00000383573.8;ENST00000399199.7;ENST00000400554.3;ENST00000412189.2;ENST00000435929.6;ENST00000437121.2;ENST00000438815.2;ENST00000438945.6;ENST00000443517.2;ENST00000444206.6;ENST00000449705.6;ENST00000451544.6;ENST00000455935.2;ENST00000615527.1;ENST00000615892.4			PPP1R18			A0A024RCJ8_HUMAN;A0A0G2JHC2_HUMAN;A0A1U9X8C1_HUMAN;A0A1U9X8C7_HUMAN;A0A1U9X8D1_HUMAN;A0A1U9X8D3_HUMAN;PPR18_HUMAN	Color2 [DarkGray]	1	4	+		actin binding;binding;cytoskeletal protein binding;enzyme binding;phosphatase binding;protein binding	cellular anatomical entity;cytoplasm;cytoskeleton;intracellular non-membrane-bounded organelle;intracellular organelle;non-membrane-bounded organelle;organelle		cellular anatomical entity;cytoplasm;cytoskeleton;intracellular non-membrane-bounded organelle;intracellular organelle;non-membrane-bounded organelle;organelle		Phostensin;Phostensin_N	CHARAFE_BREAST_CANCER_LUMINAL_VS_MESENCHYMAL_DN;CREIGHTON_ENDOCRINE_THERAPY_RESISTANCE_1;ELLWOOD_MYC_TARGETS_UP;FORTSCHEGGER_PHF8_TARGETS_DN;GARY_CD5_TARGETS_UP;GEORGES_TARGETS_OF_MIR192_AND_MIR215;HUANG_DASATINIB_SENSITIVITY_UP;JOHANSSON_GLIOMAGENESIS_BY_PDGFB_UP;LIM_MAMMARY_STEM_CELL_UP;LINDGREN_BLADDER_CANCER_CLUSTER_2B;MEBARKI_HCC_PROGENITOR_FZD8CRD_UP;PASINI_SUZ12_TARGETS_DN;PEDERSEN_METASTA…	Acetylation;Actin-binding;Alternativesplicing;Cytoplasm;Cytoskeleton;Phosphoprotein;Proteomicsidentification;Referenceproteome			GO:0003779;GO:0005488;GO:0005515;GO:0008092;GO:0019899;GO:0019902	GO:0005737;GO:0005856;GO:0043226;GO:0043228;GO:0043229;GO:0043232;GO:0110165		GO:0005737;GO:0005856;GO:0043226;GO:0043228;GO:0043229;GO:0043232;GO:0110165	IPR025903;IPR025907;IPR026671	Phostensin/Taperin_N_dom;Phostensin/Taperin_PP1-bd_dom;PPP1R18/Tprn		610990					Phostensin
+	2.82326	2.00489	P46379-3;P46379;P46379-2;P46379-5;P46379-4;A0A7I2V508;A0A0G2JK23;A0A024RCM4;A0A1U9X7A6;A0A1U9X7A9;A0A7P0MQS5;A0A0G2JL47;X6REW1;A0A0G2JJM1;F6S6P2;F6UR09;H0Y4L1;F6X9W3;F6U341;F6WML8;A0A1B0GX79;A0A0G2JJR8;H0Y710;A0A7I2V3H1;F6XTU0;F6U1F2;F6VEM6	Large proline-rich protein BAG6	80	BAG6	P46379-3;P46379;P46379-2;P46379-5;P46379-4;A0A7I2V508;A0A0G2JK23;A0A024RCM4;A0A1U9X7A6;A0A1U9X7A9;A0A7P0MQS5;A0A0G2JL47;X6REW1;A0A0G2JJM1;F6S6P2	DIQTLLSR;ESFSLVQVQPGVDIIR;LINLVGESLR;LLGNTFVALSDLR;LQVVLEHMPVGPDAILR	ENSG00000096155.15;ENSG00000204463.14;ENSG00000227761.10;ENSG00000228760.10;ENSG00000229524.10;ENSG00000233348.10;ENSG00000234651.10	ENSP00000211379.5;ENSP00000354368.5;ENSP00000354875.6;ENSP00000365131.6;ENSP00000365143.4;ENSP00000372938.4;ENSP00000372940.2;ENSP00000387588.1;ENSP00000388143.1;ENSP00000388244.1;ENSP00000388388.1;ENSP00000388770.1;ENSP00000389121.1;ENSP00000389355.1;ENSP00000389444.1;ENSP00000390185.1;ENSP00000390226.1;ENSP00000390966.2;ENSP00000391355.1;ENSP00000391613.1;ENSP00000391628.1;ENSP00000391693.1;ENS…	ENST00000211379.9;ENST00000361076.9;ENST00000362049.10;ENST00000375964.11;ENST00000375976.8;ENST00000383446.8;ENST00000383448.6;ENST00000412012.5;ENST00000412992.5;ENST00000413922.6;ENST00000414208.5;ENST00000415034.5;ENST00000415170.5;ENST00000415345.5;ENST00000415373.6;ENST00000415721.5;ENST00000415770.5;ENST00000416094.5;ENST00000416755.5;ENST00000416797.5;ENST00000416852.5;ENST00000417144.5;E…			BAG6		1WX9;2N9P;4DWF;4EEW;4WWR;4X86;6AU8;7RU9;7RUA;7RUC	A0A024RCM4_HUMAN;A0A0G2JJM1_HUMAN;A0A0G2JJR8_HUMAN;A0A0G2JK23_HUMAN;A0A0G2JL47_HUMAN;A0A1B0GX79_HUMAN;A0A1U9X7A6_HUMAN;A0A1U9X7A9_HUMAN;A0A7I2V3H1_HUMAN;A0A7I2V508_HUMAN;A0A7P0MQS5_HUMAN;BAG6_HUMAN;F6S6P2_HUMAN;F6U1F2_HUMAN;F6U341_HUMAN;F6UR09_HUMAN;F6VEM6_HUMAN;F6WML8_HUMAN;F6X9W3_HUMAN;F6XTU0_HUMAN;H0Y4L1_HUMAN;H0Y710_HUMAN;X6REW1_HUMAN	Color2 [DarkGray]	1	4	+	activation of immune response;anatomical structure development;animal organ development;apoptotic process;apoptotic signaling pathway;biological regulation;brain development;catabolic process;cell activation;cell cycle process;cell death;cell differentiation;cell surface receptor signaling pathway;cellular component assembly;cellular component organization;cellular component organization or bioge…	binding;enzyme binding;heat shock protein binding;Hsp70 protein binding;identical protein binding;misfolded protein binding;modification-dependent protein binding;polyubiquitin modification-dependent protein binding;protease binding;proteasome binding;protein binding;protein-containing complex binding;protein-folding chaperone binding;ribonucleoprotein complex binding;ribosome binding;signaling r…	BAT3 complex;cellular anatomical entity;cytoplasm;cytosol;ER membrane insertion complex;extracellular exosome;extracellular membrane-bounded organelle;extracellular organelle;extracellular region;extracellular vesicle;intracellular membrane-bounded organelle;intracellular organelle;membrane;membrane-bounded organelle;nucleoplasm;nucleus;organelle;protein-containing complex;vesicle	anatomical structure development;biological regulation;catabolic process;cell activation;cell differentiation;cell surface receptor signaling pathway;cellular component assembly;cellular component organization;cellular component organization or biogenesis;cellular localization;cellular process;chromatin organization;chromosome organization;developmental process;DNA damage response;establishment o…	cellular anatomical entity;cytoplasm;cytosol;extracellular organelle;extracellular region;intracellular membrane-bounded organelle;intracellular organelle;membrane;nucleoplasm;nucleus;organelle;protein-containing complex;vesicle		BAG6;ubiquitin	BENPORATH_NANOG_TARGETS;BLALOCK_ALZHEIMERS_DISEASE_DN;BURTON_ADIPOGENESIS_7;DARWICHE_PAPILLOMA_RISK_HIGH_DN;DARWICHE_PAPILLOMA_RISK_LOW_DN;DARWICHE_SKIN_TUMOR_PROMOTER_DN;DARWICHE_SQUAMOUS_CELL_CARCINOMA_DN;FONTAINE_FOLLICULAR_THYROID_ADENOMA_UP;GINESTIER_BREAST_CANCER_20Q13_AMPLIFICATION_DN;HOUNKPE_HOUSEKEEPING_GENES;IVANOV_MUTATED_IN_COLON_CANCER;KIM_ALL_DISORDERS_OLIGODENDROCYTE_NUMBER_CORR_UP…	3D-structure;Acetylation;Alternativesplicing;Apoptosis;Chaperone;Chromatinregulator;Cytoplasm;Differentiation;Immunity;Nucleus;Phosphoprotein;Proteomicsidentification;Referenceproteome;Repeat;Secreted;Signal;Spermatogenesis;Transport;Ublconjugation	BAG6-AMFR-FAF2 complex;BAG6-HSPA2 complex;Bag6-Ubl4A-Trc35 Complex	GO:0001775;GO:0001822;GO:0002253;GO:0002376;GO:0002429;GO:0002682;GO:0002684;GO:0002757;GO:0002764;GO:0002768;GO:0003006;GO:0006325;GO:0006473;GO:0006475;GO:0006508;GO:0006511;GO:0006515;GO:0006605;GO:0006612;GO:0006620;GO:0006807;GO:0006915;GO:0006950;GO:0006974;GO:0006996;GO:0007130;GO:0007165;GO:0007166;GO:0007276;GO:0007283;GO:0007420;GO:0008104;GO:0008152;GO:0008219;GO:0008630;GO:0009056;GO:…	GO:0002020;GO:0005102;GO:0005488;GO:0005515;GO:0019899;GO:0030544;GO:0031072;GO:0031593;GO:0031625;GO:0042802;GO:0043021;GO:0043022;GO:0044389;GO:0044877;GO:0051087;GO:0051787;GO:0070628;GO:0140030;GO:1990381	GO:0005576;GO:0005634;GO:0005654;GO:0005737;GO:0005829;GO:0016020;GO:0031982;GO:0032991;GO:0043226;GO:0043227;GO:0043229;GO:0043230;GO:0043231;GO:0065010;GO:0070062;GO:0071818;GO:0072379;GO:0110165;GO:1903561	GO:0001775;GO:0002376;GO:0006325;GO:0006508;GO:0006605;GO:0006807;GO:0006950;GO:0006974;GO:0006996;GO:0007165;GO:0007166;GO:0008104;GO:0008152;GO:0009056;GO:0009057;GO:0009987;GO:0012501;GO:0016043;GO:0018193;GO:0019222;GO:0019538;GO:0022414;GO:0022607;GO:0030154;GO:0030163;GO:0031647;GO:0032501;GO:0032502;GO:0033036;GO:0035556;GO:0036211;GO:0042221;GO:0043170;GO:0043412;GO:0043543;GO:0044238;GO:…	GO:0005576;GO:0005634;GO:0005654;GO:0005737;GO:0005829;GO:0016020;GO:0031982;GO:0032991;GO:0043226;GO:0043229;GO:0043230;GO:0043231;GO:0110165	IPR000626;IPR019954;IPR021925;IPR029071	BAG6;Ubiquitin_CS;Ubiquitin-like_dom;Ubiquitin-like_domsf		142590			PS00299;PS50053	UBIQUITIN_1;UBIQUITIN_2	Large proline-rich protein BAG6	R-HSA-9609523		SM00213	UBQ
+	1.27019	1.83813	A0A1U9X9D5;P26640;A0A024RCN6;A0A1U9X9A1;A0A1U9X9C1;A0A1U9X9C4;A0A1U9X9C7;A0A1U9X9C8;A0A1U9X9A3;A0A140T936;P26640-2;A0A140T954;B4DT32;A2ABF4;A0A0G2JJT9;H0Y426;A0A140T904	Valine--tRNA ligase	81	VARS	A0A1U9X9D5;P26640;A0A024RCN6;A0A1U9X9A1;A0A1U9X9C1;A0A1U9X9C4;A0A1U9X9C7;A0A1U9X9C8;A0A1U9X9A3;A0A140T936	ALSPLEEWLR;DPGVITYDLPTPPGEK;DVSGPMPDSYSPR;EAFLQEVWK;GALINVPPPFLGLPR;GFVPSPTSQPGGHESLVDR;GIEDNPMVVPLCNR;ICLQPPPTSR;IETMLGDVAVAVHPK;IPAYFVTVSDPAVPPGEDPDGR;ITPAHDQNDYEVGQR;LGSSLDWDR;LHEEGIIYR;LSAAVTEAFVR;NVIHPFLSR;PLSHQPGPEAPALPK;SSAQDPQAVLGALGR;TLLSVPGYK;VPLEVQEADEAK;VQGSDSDEEVVVATTR;WFVTCVR;YGEAGEGPGWGGAHPR	ENSG00000096171.14;ENSG00000204394.13;ENSG00000224264.9;ENSG00000226589.9;ENSG00000227686.7;ENSG00000231116.9;ENSG00000231945.8	ENSP00000211402.6;ENSP00000364815.3;ENSP00000387684.1;ENSP00000389027.1;ENSP00000390673.1;ENSP00000392396.1;ENSP00000394771.1;ENSP00000401121.2;ENSP00000403359.2;ENSP00000403464.1;ENSP00000405822.1;ENSP00000405843.1;ENSP00000411088.1;ENSP00000413365.1;ENSP00000413925.1;ENSP00000415275.1;ENSP00000415316.2;ENSP00000415679.1;ENSP00000415863.1;ENSP00000416833.1	ENST00000211402.10;ENST00000375663.8;ENST00000417430.1;ENST00000419375.1;ENST00000420919.1;ENST00000422694.6;ENST00000424974.1;ENST00000424984.1;ENST00000425144.5;ENST00000425864.1;ENST00000428445.1;ENST00000428505.1;ENST00000428796.1;ENST00000435299.1;ENST00000435657.6;ENST00000440048.1;ENST00000445152.1;ENST00000446350.1;ENST00000455956.1;ENST00000457796.6			VARS1			A0A024RCN6_HUMAN;A0A0G2JJT9_HUMAN;A0A140T904_HUMAN;A0A140T936_HUMAN;A0A140T954_HUMAN;A0A1U9X9A1_HUMAN;A0A1U9X9A3_HUMAN;A0A1U9X9C1_HUMAN;A0A1U9X9C4_HUMAN;A0A1U9X9C7_HUMAN;A0A1U9X9C8_HUMAN;A0A1U9X9D5_HUMAN;A2ABF4_HUMAN;B4DT32_HUMAN;H0Y426_HUMAN;SYVC_HUMAN	Color2 [DarkGray]	1	4	+	amino acid activation;amino acid metabolic process;carboxylic acid metabolic process;cellular aromatic compound metabolic process;cellular metabolic process;cellular nitrogen compound metabolic process;cellular process;heterocycle metabolic process;macromolecule metabolic process;metabolic process;ncRNA metabolic process;nitrogen compound metabolic process;nucleic acid metabolic process;nucleobas…	adenyl nucleotide binding;adenyl ribonucleotide binding;aminoacyl-tRNA editing activity;aminoacyl-tRNA ligase activity;anion binding;ATP binding;binding;carbohydrate derivative binding;carboxylic ester hydrolase activity;catalytic activity;catalytic activity, acting on a nucleic acid;catalytic activity, acting on a tRNA;catalytic activity, acting on RNA;heterocyclic compound binding;hydrolase act…	cellular anatomical entity;cytosol	amino acid metabolic process;cellular aromatic compound metabolic process;cellular nitrogen compound metabolic process;cellular process;heterocycle metabolic process;macromolecule metabolic process;metabolic process;nitrogen compound metabolic process;nucleobase-containing compound metabolic process;organic acid metabolic process;primary metabolic process;RNA metabolic process;small molecule meta…	cellular anatomical entity;cytosol	Aminoacyl-tRNA biosynthesis;Valine, leucine and isoleucine biosynthesis	Anticodon_1;GST_C;tRNA-synt_1	ABE_VEGFA_TARGETS_30MIN;BERENJENO_TRANSFORMED_BY_RHOA_UP;BLALOCK_ALZHEIMERS_DISEASE_DN;BOCHKIS_FOXA2_TARGETS;CAIRO_HEPATOBLASTOMA_CLASSES_UP;CEBALLOS_TARGETS_OF_TP53_AND_MYC_DN;DANG_REGULATED_BY_MYC_DN;DANG_REGULATED_BY_MYC_UP;DELACROIX_RAR_BOUND_ES;DEURIG_T_CELL_PROLYMPHOCYTIC_LEUKEMIA_UP;DIAZ_CHRONIC_MYELOGENOUS_LEUKEMIA_UP;EBAUER_TARGETS_OF_PAX3_FOXO1_FUSION_UP;GINESTIER_BREAST_CANCER_ZNF217_A…	Acetylation;Alternativesplicing;Aminoacyl-tRNAsynthetase;ATP-binding;Coiledcoil;Directproteinsequencing;Diseasevariant;Epilepsy;Intellectualdisability;Ligase;Nucleotide-binding;Phosphoprotein;Proteinbiosynthesis;Proteomicsidentification;Referenceproteome		GO:0006082;GO:0006139;GO:0006399;GO:0006418;GO:0006438;GO:0006520;GO:0006725;GO:0006807;GO:0008152;GO:0009987;GO:0016070;GO:0019752;GO:0034641;GO:0034660;GO:0043038;GO:0043039;GO:0043170;GO:0043436;GO:0044237;GO:0044238;GO:0044281;GO:0046483;GO:0071704;GO:0090304;GO:1901360;GO:1901564	GO:0000166;GO:0002161;GO:0003824;GO:0004812;GO:0004832;GO:0005488;GO:0005524;GO:0016787;GO:0016788;GO:0016874;GO:0016875;GO:0017076;GO:0030554;GO:0032553;GO:0032555;GO:0032559;GO:0035639;GO:0036094;GO:0043167;GO:0043168;GO:0052689;GO:0097159;GO:0097367;GO:0140098;GO:0140101;GO:0140640;GO:1901265;GO:1901363	GO:0005829;GO:0110165	GO:0006082;GO:0006139;GO:0006399;GO:0006418;GO:0006520;GO:0006725;GO:0006807;GO:0008152;GO:0009987;GO:0016070;GO:0034641;GO:0043170;GO:0044238;GO:0044281;GO:0046483	GO:0005829;GO:0110165	IPR001412;IPR002300;IPR002303;IPR004046;IPR009008;IPR009080;IPR010987;IPR013155;IPR014729;IPR033705;IPR036282;IPR037118	aa-tRNA-synth_I_CS;aa-tRNA-synth_Ia;Anticodon_Ia_Val;Glutathione-S-Trfase_C_sf;Glutathione-S-Trfase_C-like;GST_C;M/V/L/I-tRNA-synth_anticd-bd;Rossmann-like_a/b/a_fold;tRNAsynth_Ia_anticodon-bd;Val-tRNA_synth_C_sf;Val/Leu/Ile-tRNA-synth_edit;Valyl-tRNA_ligase	ko00290;ko00970	192150;617802	PR00986	TRNASYNTHVAL	PS00178;PS50405	AA_TRNA_LIGASE_I;GST_CTER	valine--tRNA ligase;Valine--tRNA ligase	R-HSA-379716
+	1.01514	1.03438	U3KPR7;U3KQE2;K7EIV0;A0A075B7C0;K7EKD8;A0A0C4DGQ5;P04632;K7ELJ7;K7EM73;Q96L46	Calpain small subunit 1;Calpain small subunit 2	96	CAPNS1	U3KPR7;U3KQE2;K7EIV0;A0A075B7C0;K7EKD8;A0A0C4DGQ5;P04632;K7ELJ7;K7EM73;Q96L46	LGFEEFK;SMVAVMDSDTTGK;TDGFGIDTCR;YLWNNIK	ENSG00000126247.11;ENSG00000256812.2	ENSP00000246533.2;ENSP00000400882.2;ENSP00000464849.1;ENSP00000464903.2;ENSP00000465575.1;ENSP00000466113.1;ENSP00000466386.1;ENSP00000468041.1;ENSP00000474036.1;ENSP00000475159.1;ENSP00000475804.1;ENSP00000486832.1;ENSP00000487115.1	ENST00000246533.8;ENST00000457326.3;ENST00000586851.5;ENST00000586963.1;ENST00000587718.5;ENST00000588780.5;ENST00000588815.5;ENST00000590049.5;ENST00000590874.5;ENST00000591041.5;ENST00000592354.5;ENST00000628018.2;ENST00000628306.2			CAPNS1;CAPNS2		1KFU;1KFX;4PHJ;4PHK;4PHM;4WQ2;4WQ3;5D69;6QLB	A0A075B7C0_HUMAN;A0A0C4DGQ5_HUMAN;CPNS1_HUMAN;CPNS2_HUMAN;K7EIV0_HUMAN;K7EKD8_HUMAN;K7ELJ7_HUMAN;K7EM73_HUMAN;U3KPR7_HUMAN;U3KQE2_HUMAN	Color2 [DarkGray]	1	4	+	biological regulation;macromolecule metabolic process;metabolic process;nitrogen compound metabolic process;organic substance metabolic process;organonitrogen compound metabolic process;positive regulation of biological process;positive regulation of cell population proliferation;positive regulation of cellular process;primary metabolic process;protein metabolic process;proteolysis;regulation of …	binding;calcium ion binding;calcium-dependent cysteine-type endopeptidase activity;catalytic activity;catalytic activity, acting on a protein;cation binding;cysteine-type endopeptidase activity;cysteine-type peptidase activity;endopeptidase activity;hydrolase activity;ion binding;metal ion binding;peptidase activity	calpain complex;caspase complex;catalytic complex;cellular anatomical entity;cytosol;endopeptidase complex;extracellular exosome;extracellular membrane-bounded organelle;extracellular organelle;extracellular vesicle;membrane;membrane-bounded organelle;organelle;peptidase complex;plasma membrane;protein-containing complex;vesicle	biological regulation;macromolecule metabolic process;metabolic process;nitrogen compound metabolic process;primary metabolic process;protein metabolic process;proteolysis;regulation of biological process;regulation of metabolic process	catalytic complex;cellular anatomical entity;cytosol;extracellular organelle;membrane;organelle;plasma membrane;protein-containing complex;vesicle		EF-hand_8	ACEVEDO_LIVER_CANCER_WITH_H3K9ME3_DN;BIOCARTA_INTEGRIN_PATHWAY;BIOCARTA_MCALPAIN_PATHWAY;BIOCARTA_MEF2D_PATHWAY;BIOCARTA_P35ALZHEIMERS_PATHWAY;BIOCARTA_UCALPAIN_PATHWAY;BLALOCK_ALZHEIMERS_DISEASE_DN;BROWNE_HCMV_INFECTION_48HR_DN;CHAUHAN_RESPONSE_TO_METHOXYESTRADIOL_DN;CHEN_METABOLIC_SYNDROM_NETWORK;DAZARD_RESPONSE_TO_UV_NHEK_UP;DAZARD_UV_RESPONSE_CLUSTER_G4;DELACROIX_RAR_BOUND_ES;DELACROIX_RARG_B…	3D-structure;Acetylation;Calcium;Cellmembrane;Cytoplasm;Directproteinsequencing;Membrane;Metal-binding;Phosphoprotein;Proteomicsidentification;Referenceproteome;Repeat;Signal	Calpain 1	GO:0006508;GO:0006807;GO:0008152;GO:0008284;GO:0009894;GO:0010506;GO:0016241;GO:0019222;GO:0019538;GO:0031323;GO:0031329;GO:0042127;GO:0043170;GO:0044238;GO:0048518;GO:0048522;GO:0050789;GO:0050794;GO:0065007;GO:0071704;GO:1901564	GO:0003824;GO:0004175;GO:0004197;GO:0004198;GO:0005488;GO:0005509;GO:0008233;GO:0008234;GO:0016787;GO:0043167;GO:0043169;GO:0046872;GO:0140096	GO:0005829;GO:0005886;GO:0008303;GO:0016020;GO:0031982;GO:0032991;GO:0043226;GO:0043227;GO:0043230;GO:0065010;GO:0070062;GO:0110158;GO:0110165;GO:1902494;GO:1903561;GO:1905368;GO:1905369	GO:0006508;GO:0006807;GO:0008152;GO:0019222;GO:0019538;GO:0043170;GO:0044238;GO:0050789;GO:0065007	GO:0005829;GO:0005886;GO:0016020;GO:0031982;GO:0032991;GO:0043226;GO:0043230;GO:0110165;GO:1902494	IPR002048;IPR011992;IPR018247	EF_Hand_1_Ca_BS;EF_hand_dom;EF-hand-dom_pair		114170			PS00018;PS50222	EF_HAND_1;EF_HAND_2	Calpain small subunit 1;Calpain small subunit 2	R-HSA-1474228;R-HSA-6809371;R-HSA-8862803
+	2.80464	1.35593	I3L159;I3L1F5;Q6IBP2;Q6FHB5;B3KSE0;A0A087WT44;P30519-2;P30519;Q53HF1;I3L1Y2;I3L276;I3L4P8;A0A1B0GXH0;I3L463	Heme oxygenase 2	100	HMOX2	I3L159;I3L1F5;Q6IBP2;Q6FHB5;B3KSE0;A0A087WT44;P30519-2;P30519;Q53HF1	LPSTGEGTQFYLFENVDNAQQFK;MADLSELLK;MNALDLNMK;YMGDLSGGQVLK	ENSG00000103415.12;ENSG00000277424.4	ENSP00000219700.6;ENSP00000381595.3;ENSP00000385100.2;ENSP00000391637.1;ENSP00000394103.3;ENSP00000458592.1;ENSP00000458797.1;ENSP00000458824.1;ENSP00000459203.1;ENSP00000459214.1;ENSP00000459445.1;ENSP00000460926.1;ENSP00000460992.1;ENSP00000461428.1;ENSP00000477572.1;ENSP00000478785.1;ENSP00000480515.1;ENSP00000481295.1;ENSP00000481811.1;ENSP00000483319.2;ENSP00000484422.1;ENSP00000484423.1;ENS…	ENST00000219700.10;ENST00000398595.7;ENST00000406590.6;ENST00000414777.5;ENST00000458134.7;ENST00000570445.5;ENST00000570622.1;ENST00000570646.6;ENST00000572812.5;ENST00000574466.5;ENST00000575051.5;ENST00000575120.5;ENST00000575129.5;ENST00000576827.5;ENST00000612525.4;ENST00000613539.1;ENST00000615778.4;ENST00000617111.2;ENST00000619528.4;ENST00000619913.4;ENST00000620445.3;ENST00000621065.4;EN…			HMOX2		2Q32;2QPP;2RGZ;4WMH;5UC8;5UC9;5UCA	A0A087WT44_HUMAN;A0A1B0GXH0_HUMAN;B3KSE0_HUMAN;HMOX2_HUMAN;I3L159_HUMAN;I3L1F5_HUMAN;I3L1Y2_HUMAN;I3L276_HUMAN;I3L463_HUMAN;I3L4P8_HUMAN;Q53HF1_HUMAN;Q6FHB5_HUMAN;Q6IBP2_HUMAN	Color2 [DarkGray]	1	4	+	aromatic compound catabolic process;catabolic process;cellular aromatic compound metabolic process;cellular catabolic process;cellular metabolic process;cellular nitrogen compound catabolic process;cellular nitrogen compound metabolic process;cellular process;heme catabolic process;heme metabolic process;heme oxidation;heterocycle catabolic process;heterocycle metabolic process;metabolic process;…	binding;catalytic activity;cation binding;heme binding;heme oxygenase (decyclizing) activity;ion binding;metal ion binding;monooxygenase activity;organic cyclic compound binding;oxidoreductase activity;oxidoreductase activity, acting on paired donors, with incorporation or reduction of molecular oxygen;oxidoreductase activity, acting on paired donors, with incorporation or reduction of molecular …	bounding membrane of organelle;cellular anatomical entity;cytoplasmic vesicle membrane;endoplasmic reticulum membrane;membrane;organelle membrane;plasma membrane;secretory granule membrane;specific granule membrane;vesicle membrane	catabolic process;cellular aromatic compound metabolic process;cellular nitrogen compound metabolic process;cellular process;heterocycle metabolic process;metabolic process;nitrogen compound metabolic process;pigment metabolic process;response to abiotic stimulus;response to oxidative stress;response to stimulus;response to stress;tetrapyrrole metabolic process	cellular anatomical entity;membrane;plasma membrane	Mineral absorption;Porphyrin and chlorophyll metabolism	Heme_oxygenase	BIOCARTA_ARENRF2_PATHWAY;BOYAULT_LIVER_CANCER_SUBCLASS_G1_DN;BRUINS_UVC_RESPONSE_LATE;BUYTAERT_PHOTODYNAMIC_THERAPY_STRESS_DN;BYSTRYKH_HEMATOPOIESIS_STEM_CELL_AND_BRAIN_QTL_TRANS;CHEN_METABOLIC_SYNDROM_NETWORK;DOUGLAS_BMI1_TARGETS_DN;FULCHER_INFLAMMATORY_RESPONSE_LECTIN_VS_LPS_UP;GAVIN_PDE3B_TARGETS;HOSHIDA_LIVER_CANCER_SUBCLASS_S3;HOUSTIS_ROS;IVANOVA_HEMATOPOIESIS_STEM_CELL_AND_PROGENITOR;KEGG_P…	3D-structure;Acetylation;Alternativesplicing;Directproteinsequencing;Endoplasmicreticulum;Heme;Iron;Membrane;Metal-binding;Microsome;Oxidoreductase;Phosphoprotein;Proteomicsidentification;Referenceproteome;Repeat;Transmembrane;Transmembranehelix		GO:0001666;GO:0006725;GO:0006778;GO:0006787;GO:0006788;GO:0006807;GO:0006950;GO:0006979;GO:0008152;GO:0009056;GO:0009628;GO:0009987;GO:0019439;GO:0033013;GO:0033015;GO:0034641;GO:0036293;GO:0042167;GO:0042168;GO:0042440;GO:0044237;GO:0044248;GO:0044270;GO:0046149;GO:0046483;GO:0046700;GO:0050896;GO:0070482;GO:0071704;GO:1901360;GO:1901361;GO:1901564;GO:1901565;GO:1901575	GO:0003824;GO:0004392;GO:0004497;GO:0005488;GO:0016491;GO:0016705;GO:0016712;GO:0020037;GO:0043167;GO:0043169;GO:0046872;GO:0046906;GO:0097159	GO:0005789;GO:0005886;GO:0012506;GO:0016020;GO:0030659;GO:0030667;GO:0031090;GO:0035579;GO:0098588;GO:0110165	GO:0006725;GO:0006807;GO:0006950;GO:0006979;GO:0008152;GO:0009056;GO:0009628;GO:0009987;GO:0033013;GO:0034641;GO:0042440;GO:0046483;GO:0050896	GO:0005886;GO:0016020;GO:0110165	IPR002051;IPR016053;IPR016084;IPR018207	Haem_Oase;Haem_Oase-like;Haem_Oase-like_multi-hlx;Haem_oxygenase_CS	ko00860;ko04978	141251	PR00088	HAEMOXYGNASE	PS00593	HEME_OXYGENASE	Heme oxygenase;heme oxygenase (biliverdin-producing);Heme oxygenase 2;Heme oxygenase 2 soluble form	R-HSA-189483;R-HSA-6798695;R-HSA-8980692;R-HSA-917937;R-HSA-9707564
+	2.60772	2.72814	A0A8I5KUC4;A0A8I5KY62;A0A8I5QJM4;A0A8I5KYH1;A0A8I5QKX7;B4DH58;A0A087WU53;Q9H0U3;A8MUP5;Q96SP2;A0A8I5QJJ8;Q9H0U3-2	Magnesium transporter protein 1	107	MAGT1	A0A8I5KUC4;A0A8I5KY62;A0A8I5QJM4;A0A8I5KYH1;A0A8I5QKX7;B4DH58;A0A087WU53;Q9H0U3;A8MUP5;Q96SP2;A0A8I5QJJ8;Q9H0U3-2	GFSAEQIAR;QADEEFQILANSWR;RGDTYELQVR;SNMEFLFNK;VSQLMEWTNK;YSSAFTNR	ENSG00000102158;ENSG00000102158.22	ENSP00000354649;ENSP00000354649.6;ENSP00000362433.3;ENSP00000480732.1;ENSP00000508529.1;ENSP00000509067.1;ENSP00000509458.1;ENSP00000509676.1;ENSP00000509785.1;ENSP00000509887.1;ENSP00000509969.1;ENSP00000510266.1	ENST00000358075;ENST00000358075.11;ENST00000373336.3;ENST00000618282.5;ENST00000685015.1;ENST00000685353.1;ENST00000688650.1;ENST00000689137.1;ENST00000689519.1;ENST00000691172.1;ENST00000691993.1;ENST00000692161.1			MAGT1		6S7T	A0A087WU53_HUMAN;A0A8I5KUC4_HUMAN;A0A8I5KY62_HUMAN;A0A8I5KYH1_HUMAN;A0A8I5QJJ8_HUMAN;A0A8I5QJM4_HUMAN;A0A8I5QKX7_HUMAN;A8MUP5_HUMAN;B4DH58_HUMAN;MAGT1_HUMAN;Q96SP2_HUMAN	Color2 [DarkGray]	1	4	+	cellular process;cognition;establishment of localization;glycosylation;localization;macromolecule glycosylation;macromolecule metabolic process;macromolecule modification;magnesium ion transport;metabolic process;metal ion transport;monoatomic cation transport;monoatomic ion transport;multicellular organismal process;nervous system process;nitrogen compound metabolic process;organic substance met…	inorganic cation transmembrane transporter activity;inorganic molecular entity transmembrane transporter activity;magnesium ion transmembrane transporter activity;metal ion transmembrane transporter activity;monoatomic cation transmembrane transporter activity;monoatomic ion transmembrane transporter activity;transmembrane transporter activity;transporter activity	azurophil granule membrane;bounding membrane of organelle;catalytic complex;cellular anatomical entity;cytoplasmic vesicle membrane;endoplasmic reticulum;endoplasmic reticulum membrane;endoplasmic reticulum protein-containing complex;intracellular membrane-bounded organelle;intracellular organelle;lysosomal membrane;lytic vacuole membrane;membrane;membrane protein complex;membrane-bounded organel…	cellular process;cognition;establishment of localization;localization;macromolecule metabolic process;macromolecule modification;metabolic process;monoatomic ion transport;multicellular organismal process;nervous system process;nitrogen compound metabolic process;primary metabolic process;protein glycosylation;protein metabolic process;protein modification process;transmembrane transport;transport	catalytic complex;cellular anatomical entity;endoplasmic reticulum;intracellular membrane-bounded organelle;intracellular organelle;membrane;membrane protein complex;organelle;plasma membrane;protein-containing complex		OST3_OST6	ACEVEDO_LIVER_TUMOR_VS_NORMAL_ADJACENT_TISSUE_DN;BENPORATH_CYCLING_GENES;DODD_NASOPHARYNGEAL_CARCINOMA_DN;FEVR_CTNNB1_TARGETS_DN;GARY_CD5_TARGETS_DN;GAZDA_DIAMOND_BLACKFAN_ANEMIA_ERYTHROID_DN;GAZDA_DIAMOND_BLACKFAN_ANEMIA_PROGENITOR_DN;GINESTIER_BREAST_CANCER_20Q13_AMPLIFICATION_UP;JIANG_HYPOXIA_NORMAL;JOHNSTONE_PARVB_TARGETS_2_DN;KIM_WT1_TARGETS_DN;KONDO_EZH2_TARGETS;LU_EZH2_TARGETS_DN;MARTORIAT…	3D-structure;Alternativesplicing;Cellmembrane;Congenitaldisorderofglycosylation;Diseasevariant;Disulfidebond;Endoplasmicreticulum;Glycoprotein;Magnesium;Membrane;Proteomicsidentification;Referenceproteome;Signal;Transmembrane;Transmembranehelix;Transport	Oligosaccharyltransferase complex (Stt3A variant);Oligosaccharyltransferase complex (Stt3B variant)	GO:0003008;GO:0006486;GO:0006487;GO:0006807;GO:0006810;GO:0006811;GO:0006812;GO:0008152;GO:0009987;GO:0015693;GO:0018279;GO:0019538;GO:0030001;GO:0032501;GO:0036211;GO:0043170;GO:0043412;GO:0043413;GO:0044238;GO:0050877;GO:0050890;GO:0051179;GO:0051234;GO:0055085;GO:0070085;GO:0071704;GO:1901564	GO:0005215;GO:0008324;GO:0015075;GO:0015095;GO:0015318;GO:0022857;GO:0022890;GO:0046873	GO:0005765;GO:0005774;GO:0005783;GO:0005789;GO:0005886;GO:0008250;GO:0012506;GO:0016020;GO:0030659;GO:0030667;GO:0031090;GO:0032991;GO:0035577;GO:0043226;GO:0043227;GO:0043229;GO:0043231;GO:0098588;GO:0098796;GO:0098852;GO:0110165;GO:0140534;GO:1902494;GO:1990234	GO:0006486;GO:0006807;GO:0006810;GO:0006811;GO:0008152;GO:0009987;GO:0019538;GO:0032501;GO:0036211;GO:0043170;GO:0043412;GO:0044238;GO:0050877;GO:0050890;GO:0051179;GO:0051234;GO:0055085	GO:0005783;GO:0005886;GO:0016020;GO:0032991;GO:0043226;GO:0043229;GO:0043231;GO:0098796;GO:0110165;GO:1902494	IPR021149;IPR036249	OligosaccharylTrfase_OST3/OST6;Thioredoxin-like_sf		300715;300853;301031					Magnesium transporter protein 1	R-HSA-446203;R-HSA-5223345;R-HSA-6798695;R-HSA-9694548
+	1.72892	2.72207	A0A087WUD3;Q9NRP0;Q9NRP0-2	Oligosaccharyltransferase complex subunit OSTC	109	OSTC	A0A087WUD3;Q9NRP0;Q9NRP0-2	VPFLVLECPNLK	ENSG00000198856.13	ENSP00000354676.4;ENSP00000426167.2;ENSP00000478564.1	ENST00000361564.9;ENST00000512478.2;ENST00000613215.4			OSTC		6S7O;8B6L	A0A087WUD3_HUMAN;OSTC_HUMAN	Color2 [DarkGray]	1	4	+	glycosylation;macromolecule glycosylation;macromolecule metabolic process;macromolecule modification;metabolic process;nitrogen compound metabolic process;organic substance metabolic process;organonitrogen compound metabolic process;primary metabolic process;protein glycosylation;protein metabolic process;protein modification process;protein N-linked glycosylation;protein N-linked glycosylation v…		catalytic complex;cellular anatomical entity;endoplasmic reticulum membrane;endoplasmic reticulum protein-containing complex;membrane;membrane protein complex;oligosaccharyltransferase complex;organelle membrane;protein-containing complex;transferase complex	macromolecule metabolic process;macromolecule modification;metabolic process;nitrogen compound metabolic process;primary metabolic process;protein glycosylation;protein metabolic process;protein modification process	catalytic complex;cellular anatomical entity;membrane;membrane protein complex;protein-containing complex		OST3_OST6	ACEVEDO_LIVER_CANCER_UP;ACEVEDO_LIVER_TUMOR_VS_NORMAL_ADJACENT_TISSUE_UP;BRUINS_UVC_RESPONSE_LATE;CHIANG_LIVER_CANCER_SUBCLASS_UNANNOTATED_DN;DODD_NASOPHARYNGEAL_CARCINOMA_DN;GUILLAUMOND_KLF10_TARGETS_DN;HOUNKPE_HOUSEKEEPING_GENES;LOPEZ_MBD_TARGETS;MORI_PLASMA_CELL_UP;NUYTTEN_EZH2_TARGETS_UP;NUYTTEN_NIPP1_TARGETS_UP;VARELA_ZMPSTE24_TARGETS_DN;YAO_TEMPORAL_RESPONSE_TO_PROGESTERONE_CLUSTER_10	3D-structure;Alternativesplicing;Endoplasmicreticulum;Membrane;Proteomicsidentification;Referenceproteome;Transmembrane;Transmembranehelix		GO:0006486;GO:0006487;GO:0006807;GO:0008152;GO:0018279;GO:0019538;GO:0036211;GO:0043170;GO:0043412;GO:0043413;GO:0044238;GO:0070085;GO:0071704;GO:1901564		GO:0005789;GO:0008250;GO:0016020;GO:0031090;GO:0032991;GO:0098796;GO:0110165;GO:0140534;GO:1902494;GO:1990234	GO:0006486;GO:0006807;GO:0008152;GO:0019538;GO:0036211;GO:0043170;GO:0043412;GO:0044238	GO:0016020;GO:0032991;GO:0098796;GO:0110165;GO:1902494	IPR021149;IPR042416	OligosaccharylTrfase_OST3/OST6;OSTC		619023					Oligosaccharyltransferase complex subunit;Oligosaccharyltransferase complex subunit OSTC
+	1.42034	1.56828	A0A087WUL2;A0A384NL22;P49720;A0A087WXQ8;A0A087WY10	Proteasome subunit beta type-3	113	PSMB3	A0A087WUL2;A0A384NL22;P49720;A0A087WXQ8;A0A087WY10	FGPYYTEPVIAGLDPK;LNLYELK;LYIGLAGLATDVQTVAQR	ENSG00000275903.2;ENSG00000277791.5	ENSP00000478737.1;ENSP00000481215.1;ENSP00000481442.1;ENSP00000483688.1;ENSP00000483956.1;ENSP00000487711.1;ENSP00000487856.1;ENSP00000488173.1	ENST00000610434.4;ENST00000613870.4;ENST00000619426.5;ENST00000619951.2;ENST00000620309.4;ENST00000631787.1;ENST00000631987.1;ENST00000632832.1			PSMB3		4R3O;4R67;5A0Q;5GJQ;5GJR;5L4G;5LE5;5LEX;5LEY;5LEZ;5LF0;5LF1;5LF3;5LF4;5LF6;5LF7;5LN3;5M32;5T0C;5T0G;5T0H;5T0I;5T0J;5VFO;5VFP;5VFQ;5VFR;5VFS;5VFT;5VFU;6AVO;6E5B;6KWY;6MSB;6MSD;6MSE;6MSG;6MSH;6MSJ;6MSK;6R70;6REY;6RGQ;6WJD;6WJN;6XMJ;7AWE;7B12;7LXV;7NAN;7NAO;7NAP;7NAQ;7NHT;7PG9;7QXN;7QXP;7QXU;7QXW;7QXX;7QY7;7QYA;7QYB;7V5G;7V5M;7W37;7W38;7W39;7W3A;7W3B;7W3C;7W3F;7W3G;7W3H;7W3I;7W3J;7W3K;7W3M;8CVR;8CVS…	A0A087WUL2_HUMAN;A0A087WXQ8_HUMAN;A0A087WY10_HUMAN;A0A384NL22_HUMAN;PSB3_HUMAN	Color2 [DarkGray]	1	4	+	catabolic process;macromolecule catabolic process;macromolecule metabolic process;metabolic process;modification-dependent macromolecule catabolic process;modification-dependent protein catabolic process;nitrogen compound metabolic process;organic substance catabolic process;organic substance metabolic process;organonitrogen compound catabolic process;organonitrogen compound metabolic process;pri…		catalytic complex;cellular anatomical entity;cytoplasm;cytosol;endopeptidase complex;extracellular exosome;extracellular membrane-bounded organelle;extracellular organelle;extracellular vesicle;intracellular membrane-bounded organelle;intracellular organelle;intracellular protein-containing complex;membrane-bounded organelle;nucleoplasm;nucleus;organelle;peptidase complex;proteasome complex;prote…	catabolic process;macromolecule catabolic process;macromolecule metabolic process;metabolic process;nitrogen compound metabolic process;primary metabolic process;protein catabolic process;protein metabolic process;proteolysis;proteolysis involved in protein catabolic process	catalytic complex;cellular anatomical entity;cytoplasm;cytosol;extracellular organelle;intracellular membrane-bounded organelle;intracellular organelle;nucleoplasm;nucleus;organelle;proteasome complex;proteasome core complex;protein-containing complex;vesicle	Proteasome	Proteasome	BERENJENO_TRANSFORMED_BY_RHOA_UP;BIOCARTA_PROTEASOME_PATHWAY;BLALOCK_ALZHEIMERS_DISEASE_DN;BLANCO_MELO_COVID19_SARS_COV_2_INFECTION_A594_ACE2_EXPRESSING_CELLS_RUXOLITINIB_DN;DODD_NASOPHARYNGEAL_CARCINOMA_DN;ENK_UV_RESPONSE_KERATINOCYTE_UP;GAVIN_FOXP3_TARGETS_CLUSTER_T4;GRADE_COLON_AND_RECTAL_CANCER_UP;GRUETZMANN_PANCREATIC_CANCER_UP;HAHTOLA_CTCL_CUTANEOUS;HAHTOLA_MYCOSIS_FUNGOIDES_SKIN_UP;HAHTOLA…	3D-structure;Acetylation;Cytoplasm;Directproteinsequencing;Host-virusinteraction;Nucleus;Proteasome;Proteomicsidentification;Referenceproteome	20S proteasome;26S proteasome;PA28-20S proteasome;PA28gamma-20S proteasome;PA700-20S-PA28 complex	GO:0006508;GO:0006511;GO:0006807;GO:0008152;GO:0009056;GO:0009057;GO:0010498;GO:0019538;GO:0019941;GO:0030163;GO:0043161;GO:0043170;GO:0043632;GO:0044238;GO:0051603;GO:0071704;GO:1901564;GO:1901565;GO:1901575		GO:0000502;GO:0005634;GO:0005654;GO:0005737;GO:0005829;GO:0005839;GO:0019774;GO:0031982;GO:0032991;GO:0043226;GO:0043227;GO:0043229;GO:0043230;GO:0043231;GO:0065010;GO:0070062;GO:0110165;GO:0140535;GO:1902494;GO:1903561;GO:1905368;GO:1905369	GO:0006508;GO:0006807;GO:0008152;GO:0009056;GO:0009057;GO:0019538;GO:0030163;GO:0043170;GO:0044238;GO:0051603	GO:0000502;GO:0005634;GO:0005654;GO:0005737;GO:0005829;GO:0005839;GO:0031982;GO:0032991;GO:0043226;GO:0043229;GO:0043230;GO:0043231;GO:0110165;GO:1902494	IPR001353;IPR016050;IPR023333;IPR029055;IPR033811	Ntn_hydrolases_N;Proteasome_beta_3;Proteasome_bsu_CS;Proteasome_sua/b;Proteasome_suB-type	ko03050	602176			PS00854;PS51476	PROTEASOME_BETA_1;PROTEASOME_BETA_2	Proteasome subunit beta;Proteasome subunit beta type-3	R-HSA-1169091;R-HSA-1234176;R-HSA-1236974;R-HSA-1236978;R-HSA-174084;R-HSA-174113;R-HSA-174154;R-HSA-174178;R-HSA-174184;R-HSA-180534;R-HSA-180585;R-HSA-187577;R-HSA-195253;R-HSA-202424;R-HSA-211733;R-HSA-2467813;R-HSA-2871837;R-HSA-349425;R-HSA-350562;R-HSA-382556;R-HSA-450408;R-HSA-4608870;R-HSA-4641257;R-HSA-4641258;R-HSA-5358346;R-HSA-5362768;R-HSA-5607761;R-HSA-5607764;R-HSA-5610780;R-HSA-56…
+	1.05959	1.28058	B3KM86;Q8N5A0;A0A087WUT6;O60841	Eukaryotic translation initiation factor 5B	115	EIF5B	B3KM86;Q8N5A0;A0A087WUT6;O60841	DAQEMADSLGVR;EGDTIIVPGVEGPIVTQIR;HFEATDILVSK;HIAVFPCK;IPGMLIIDTPGHESFSNLR;TLAGLPLLVAYK;TSEVPYAGINIGPVHK	ENSG00000158417.11	ENSP00000289371.5;ENSP00000478914.1	ENST00000289371.11;ENST00000617677.1			EIF5B		7TQL	A0A087WUT6_HUMAN;B3KM86_HUMAN;IF2P_HUMAN;Q8N5A0_HUMAN	Color2 [DarkGray]	1	4	+	biological regulation;cellular component assembly;cellular component organization;cellular component organization or biogenesis;cellular metabolic process;cellular process;metabolic process;non-membrane-bounded organelle assembly;organelle assembly;organelle organization;post-transcriptional regulation of gene expression;regulation of amide metabolic process;regulation of biological process;regul…	anion binding;binding;carbohydrate derivative binding;catalytic activity;cation binding;GTP binding;GTPase activity;guanyl nucleotide binding;guanyl ribonucleotide binding;heterocyclic compound binding;hydrolase activity;hydrolase activity, acting on acid anhydrides;hydrolase activity, acting on acid anhydrides, in phosphorus-containing anhydrides;ion binding;metal ion binding;nucleic acid bindin…	cell junction;cellular anatomical entity;cytoplasm;cytosol;synapse	biological regulation;cellular component assembly;cellular component organization;cellular component organization or biogenesis;cellular process;metabolic process;organelle assembly;organelle organization;regulation of biological process;regulation of metabolic process;regulation of translation;ribosome assembly;translational initiation	cell junction;cellular anatomical entity;cytoplasm;cytosol;synapse	RNA transport	GTP_EFTU;GTP_EFTU_D2;IF-2	BILANGES_SERUM_SENSITIVE_VIA_TSC2;BLALOCK_ALZHEIMERS_DISEASE_INCIPIENT_UP;BLALOCK_ALZHEIMERS_DISEASE_UP;BYSTRYKH_HEMATOPOIESIS_STEM_CELL_AND_BRAIN_QTL_TRANS;BYSTRYKH_HEMATOPOIESIS_STEM_CELL_QTL_TRANS;CAIRO_HEPATOBLASTOMA_CLASSES_UP;CASORELLI_ACUTE_PROMYELOCYTIC_LEUKEMIA_DN;EPPERT_PROGENITOR;FOURNIER_ACINAR_DEVELOPMENT_LATE_2;GRAESSMANN_APOPTOSIS_BY_DOXORUBICIN_DN;HAHTOLA_MYCOSIS_FUNGOIDES_CD4_DN;…	3D-structure;Cytoplasm;Directproteinsequencing;GTP-binding;Hydrolase;Initiationfactor;Metal-binding;Nucleotide-binding;Phosphoprotein;Proteinbiosynthesis;Proteomicsidentification;Referenceproteome		GO:0006413;GO:0006417;GO:0006446;GO:0006996;GO:0008152;GO:0009889;GO:0009987;GO:0010468;GO:0010556;GO:0010608;GO:0016043;GO:0019222;GO:0022607;GO:0031323;GO:0031326;GO:0034248;GO:0042255;GO:0044237;GO:0050789;GO:0050794;GO:0051171;GO:0051246;GO:0060255;GO:0065007;GO:0070925;GO:0071840;GO:0080090;GO:0140694	GO:0000049;GO:0000166;GO:0003676;GO:0003723;GO:0003743;GO:0003824;GO:0003924;GO:0005488;GO:0005525;GO:0008135;GO:0016462;GO:0016787;GO:0016817;GO:0016818;GO:0017076;GO:0017111;GO:0019001;GO:0032553;GO:0032555;GO:0032561;GO:0035639;GO:0036094;GO:0043167;GO:0043168;GO:0043169;GO:0045182;GO:0046872;GO:0090079;GO:0097159;GO:0097367;GO:1901265;GO:1901363	GO:0005737;GO:0005829;GO:0030054;GO:0045202;GO:0110165	GO:0006413;GO:0006417;GO:0006996;GO:0008152;GO:0009987;GO:0016043;GO:0019222;GO:0022607;GO:0042255;GO:0050789;GO:0065007;GO:0070925;GO:0071840	GO:0005737;GO:0005829;GO:0030054;GO:0045202;GO:0110165	IPR000795;IPR004161;IPR005225;IPR009000;IPR015760;IPR023115;IPR027417;IPR036925	EFTu-like_2;P-loop_NTPase;Small_GTP-bd_dom;T_Tr_GTP-bd_dom;TIF_IF2;TIF_IF2_dom3;TIF_IF2_dom3_sf;Transl_B-barrel_sf	ko03013	606086	PR00315	ELONGATNFCT	PS51722	G_TR_2	Eukaryotic translation initiation factor 5B	R-HSA-72706
+	2.11195	0.754765	Q53HM9;Q53HQ7;Q53HR5;Q6IPS9;Q6IPT9;P68104;A0A087WVQ9;A0A7I2V659;A0A4D5RAC9;Q5VTE0;A0A4D5RAC7;Q53G85;Q6IPN6;Q53GE9;A8K9C4;A0A4D5RAN2;A0A7I2V5N4;Q53GA1;Q96RE1;B4DV42;A0A4D5RAE2;A0A4D5RA76;A0A7I2V3H3;A0A4D5RA98;A0A4D5RBG5;Q53G89;Q8IUB0;A0A087WV01;Q9H2I7;Q504Z0;A0A4D5RA52;A0A4D5RAR2;Q6P4C9;Q8TBL1;Q96CD8;Q96C29;Q9NZS6;Q6P082;B4E2C5;A0A4D5RAB8;Q16577;A0A4D5RA61;A0A4D5RAF1;A0A4D5RBK4;A0A4D5RBI9;A9X7H1;A…	Elongation factor 1-alpha;Elongation factor 1-alpha 1;Putative elongation factor 1-alpha-like 3	122	EEF1A1	Q53HM9;Q53HQ7;Q53HR5;Q6IPS9;Q6IPT9;P68104;A0A087WVQ9;A0A7I2V659;A0A4D5RAC9;Q5VTE0;A0A4D5RAC7;Q53G85;Q6IPN6;Q53GE9;A8K9C4;A0A4D5RAN2;A0A7I2V5N4;Q53GA1;Q96RE1;B4DV42;A0A4D5RAE2;A0A4D5RA76;A0A7I2V3H3;A0A4D5RA98;A0A4D5RBG5;Q53G89;Q8IUB0;A0A087WV01;Q9H2I7;Q504Z0;A0A4D5RA52;A0A4D5RAR2;Q6P4C9;Q8TBL1;Q96CD8;Q96C29;Q9NZS6;Q6P082;B4E2C5;A0A4D5RAB8;Q16577	DGNASGTTLLEALDCILPPTR;DGNASGTTLLEALDCILPPTRPTDK;DGNASGTTLLEALDCILPPTRPTDKPLR;EHALLAYTLGVK;EVSTYIK;IGGIGTVPVGR;KDGNASGTTLLEALDCILPPTRPTDK;LPLQDVYK;MDSTEPPYSQK;PGMVVTFAPVNVTTEVK;PMCVESFSDYPPLGR;QLIVGVNK;RYEEIVK;SGDAAIVDMVPGK;SGDAAIVDMVPGKPMCVESFSDYPPLGR;STTTGHLIYK;SVEMHHEALSEALPGDNVGFNVK;THINIVVIGHVDSGK;VETGVLKPGMVVTFAPVNVTTEVK;YAWVLDK;YYVTIIDAPGHR	ENSG00000101210.14;ENSG00000156508;ENSG00000156508.19	ENSP00000330054.2;ENSP00000339053.4;ENSP00000339063.7;ENSP00000348651;ENSP00000348651.3;ENSP00000392366;ENSP00000392366.2;ENSP00000479055;ENSP00000479055.2;ENSP00000479609.2;ENSP00000501859.1;ENSP00000503192.1;ENSP00000503249.1;ENSP00000503518.1;ENSP00000503823.1;ENSP00000504335.1;ENSP00000504630.1;ENSP00000504801.1	ENST00000309268.11;ENST00000316292.13;ENST00000331523.7;ENST00000356303;ENST00000356303.7;ENST00000455918;ENST00000455918.2;ENST00000610520.5;ENST00000615060;ENST00000615060.5;ENST00000675519.1;ENST00000676547.1;ENST00000676710.1;ENST00000677236.1;ENST00000678508.1;ENST00000678515.1;ENST00000678702.1;ENST00000678703.1			EEF1A;EEF1A1;EEF1A1L14;EEF1A1P5;EEF1A2;PTI-1		3C5J;6ZMO;8G60;8G6J	A0A087WV01_HUMAN;A0A087WVQ9_HUMAN;A0A4D5RA40_HUMAN;A0A4D5RA52_HUMAN;A0A4D5RA53_HUMAN;A0A4D5RA59_HUMAN;A0A4D5RA61_HUMAN;A0A4D5RA69_HUMAN;A0A4D5RA70_HUMAN;A0A4D5RA74_HUMAN;A0A4D5RA76_HUMAN;A0A4D5RA91_HUMAN;A0A4D5RA98_HUMAN;A0A4D5RAA6_HUMAN;A0A4D5RAA9_HUMAN;A0A4D5RAB0_HUMAN;A0A4D5RAB4_HUMAN;A0A4D5RAB6_HUMAN;A0A4D5RAB8_HUMAN;A0A4D5RAC3_HUMAN;A0A4D5RAC7_HUMAN;A0A4D5RAC9_HUMAN;A0A4D5RAE1_HUMAN;A0A4D5RA…	Color2 [DarkGray]	1	4	+	amide biosynthetic process;amide metabolic process;biological process involved in interaction with symbiont;biological process involved in interspecies interaction between organisms;biological process involved in symbiotic interaction;biological regulation;biosynthetic process;cellular biosynthetic process;cellular metabolic process;cellular nitrogen compound biosynthetic process;cellular nitroge…	anion binding;binding;carbohydrate derivative binding;catalytic activity;enzyme binding;GTP binding;GTPase activity;guanyl nucleotide binding;guanyl ribonucleotide binding;heterocyclic compound binding;hydrolase activity;hydrolase activity, acting on acid anhydrides;hydrolase activity, acting on acid anhydrides, in phosphorus-containing anhydrides;ion binding;kinase binding;molecular adaptor acti…	cell projection membrane;cellular anatomical entity;cortical actin cytoskeleton;cortical cytoskeleton;cytoplasm;cytoplasmic side of lysosomal membrane;cytoplasmic side of membrane;cytoplasmic vesicle lumen;cytoskeleton;cytosol;cytosolic ribosome;eukaryotic translation elongation factor 1 complex;extracellular exosome;extracellular membrane-bounded organelle;extracellular organelle;extracellular r…	amide metabolic process;biological process involved in interspecies interaction between organisms;biological process involved in symbiotic interaction;biological regulation;biosynthetic process;cellular nitrogen compound metabolic process;cellular process;macromolecule biosynthetic process;macromolecule metabolic process;metabolic process;nitrogen compound metabolic process;peptide metabolic proc…	cellular anatomical entity;cytoplasm;cytoskeleton;cytosol;extracellular organelle;extracellular region;extracellular space;intracellular membrane-bounded organelle;intracellular non-membrane-bounded organelle;intracellular organelle;membrane;non-membrane-bounded organelle;nucleolus;nucleus;organelle;organelle lumen;plasma membrane;protein-containing complex;ribosome;vesicle	RNA transport	GTP_EFTU;GTP_EFTU_D2;GTP_EFTU_D3	AFFAR_YY1_TARGETS_DN;ALCALA_APOPTOSIS;ALFANO_MYC_TARGETS;BASAKI_YBX1_TARGETS_DN;BENPORATH_MYC_TARGETS_WITH_EBOX;BILANGES_SERUM_AND_RAPAMYCIN_SENSITIVE_GENES;BILANGES_SERUM_RESPONSE_TRANSLATION;BILD_E2F3_ONCOGENIC_SIGNATURE;BLALOCK_ALZHEIMERS_DISEASE_UP;BROWNE_HCMV_INFECTION_10HR_DN;BROWNE_HCMV_INFECTION_24HR_UP;BROWNE_HCMV_INFECTION_30MIN_DN;BRUINS_UVC_RESPONSE_VIA_TP53_GROUP_A;CARRILLOREIXACH_HE…	3D-structure;Acetylation;Cellmembrane;Cytoplasm;Directproteinsequencing;Elongationfactor;GTP-binding;Host-virusinteraction;Hydrolase;Isopeptidebond;Membrane;Methylation;Nucleotide-binding;Nucleus;Phosphoprotein;Proteinbiosynthesis;Proteomicsidentification;Receptor;Referenceproteome;Transcription;Transcriptionregulation;Transmembrane;Transmembranehelix;Ublconjugation	Nop56p-associated pre-rRNA complex;SNW1 complex	GO:0006412;GO:0006414;GO:0006518;GO:0006807;GO:0008152;GO:0009058;GO:0009059;GO:0009719;GO:0009894;GO:0009987;GO:0010506;GO:0019220;GO:0019222;GO:0019538;GO:0031323;GO:0031329;GO:0034641;GO:0042176;GO:0042325;GO:0043043;GO:0043170;GO:0043549;GO:0043550;GO:0043603;GO:0043604;GO:0044237;GO:0044238;GO:0044249;GO:0044271;GO:0044403;GO:0044419;GO:0044788;GO:0044794;GO:0044827;GO:0044829;GO:0050789;GO:…	GO:0000049;GO:0000166;GO:0003676;GO:0003723;GO:0003746;GO:0003824;GO:0003924;GO:0005488;GO:0005515;GO:0005525;GO:0008135;GO:0016462;GO:0016787;GO:0016817;GO:0016818;GO:0017076;GO:0017111;GO:0019001;GO:0019899;GO:0019900;GO:0019901;GO:0032553;GO:0032555;GO:0032561;GO:0035639;GO:0036094;GO:0043167;GO:0043168;GO:0045182;GO:0060090;GO:0090079;GO:0097159;GO:0097367;GO:1901265;GO:1901363	GO:0005576;GO:0005615;GO:0005634;GO:0005730;GO:0005737;GO:0005829;GO:0005840;GO:0005853;GO:0005856;GO:0005886;GO:0016020;GO:0022626;GO:0030863;GO:0030864;GO:0031253;GO:0031256;GO:0031974;GO:0031982;GO:0031983;GO:0032587;GO:0032991;GO:0034774;GO:0043226;GO:0043227;GO:0043228;GO:0043229;GO:0043230;GO:0043231;GO:0043232;GO:0043233;GO:0060205;GO:0065010;GO:0070013;GO:0070062;GO:0098552;GO:0098562;GO:…	GO:0006412;GO:0006414;GO:0006518;GO:0006807;GO:0008152;GO:0009058;GO:0009059;GO:0009719;GO:0009987;GO:0019222;GO:0019538;GO:0034641;GO:0043170;GO:0043603;GO:0044238;GO:0044403;GO:0044419;GO:0050789;GO:0050790;GO:0050896;GO:0065007;GO:0065009	GO:0005576;GO:0005615;GO:0005634;GO:0005730;GO:0005737;GO:0005829;GO:0005840;GO:0005856;GO:0005886;GO:0016020;GO:0031982;GO:0032991;GO:0043226;GO:0043228;GO:0043229;GO:0043230;GO:0043231;GO:0043232;GO:0043233;GO:0110165	IPR000795;IPR004160;IPR004161;IPR004539;IPR009000;IPR009001;IPR027417;IPR031157	EFTu-like_2;G_TR_CS;P-loop_NTPase;T_Tr_GTP-bd_dom;Transl_B-barrel_sf;Transl_elong_EF1A_euk/arc;Transl_elong_EF1A/Init_IF2_C;Transl_elong_EFTu/EF1A_C	ko03013	130590	PR00315	ELONGATNFCT	PS00301;PS51722	G_TR_1;G_TR_2	EEF1A1 protein;Elongation factor 1-alpha;Elongation factor 1-alpha 1;Putative elongation factor 1-alpha-like 3;Tr-type G domain-containing protein;Translation elongation factor EFTu/EF1A C-terminal domain-containing protein	R-HSA-156842;R-HSA-156902;R-HSA-3371511;R-HSA-6798695;R-HSA-8876725;R-HSA-9613829;R-HSA-9735869
+	1.56511	-2.46632	B4DJ89;A0A087WWX0;A0A087WVZ9;E5KT65;P19388;A0A0A0MQR7;A0A087WVN5	DNA-directed RNA polymerases I, II, and III subunit RPABC1	124	POLR2E	B4DJ89;A0A087WWX0;A0A087WVZ9;E5KT65;P19388;A0A0A0MQR7	ALIVVQQGMTPSAK;EEVTELLAR;IIRPSETAGR;IQAGDPVAR	ENSG00000099817.12	ENSP00000215587.7;ENSP00000464739.1;ENSP00000478303.1;ENSP00000479560.1;ENSP00000479813.1;ENSP00000480562.1;ENSP00000485021.1	ENST00000215587.11;ENST00000585838.2;ENST00000586746.5;ENST00000590060.5;ENST00000612655.4;ENST00000615234.5;ENST00000619917.4			POLR2E		5IY6;5IY7;5IY8;5IY9;5IYA;5IYB;5IYC;5IYD;6DRD;6O9L;6XRE;7A6H;7AE1;7AE3;7AEA;7AST;7D58;7D59;7DN3;7DU2;7FJI;7FJJ;7LBM;7OB9;7OBA;7OBB;7VBA;7VBB;7VBC;8A43;8ITY;8IUE;8IUH	A0A087WVN5_HUMAN;A0A087WVZ9_HUMAN;A0A087WWX0_HUMAN;A0A0A0MQR7_HUMAN;B4DJ89_HUMAN;E5KT65_HUMAN;RPAB1_HUMAN	Color2 [DarkGray]	1	4	+	aromatic compound biosynthetic process;biological regulation;biosynthetic process;cellular aromatic compound metabolic process;cellular biosynthetic process;cellular metabolic process;cellular nitrogen compound biosynthetic process;cellular nitrogen compound metabolic process;cellular process;DNA-templated transcription;heterocycle biosynthetic process;heterocycle metabolic process;macromolecule …	5'-3' RNA polymerase activity;binding;catalytic activity;catalytic activity, acting on a nucleic acid;catalytic activity, acting on RNA;DNA binding;DNA-directed 5'-3' RNA polymerase activity;nucleic acid binding;nucleotidyltransferase activity;organic cyclic compound binding;RNA polymerase activity;transferase activity;transferase activity, transferring phosphorus-containing groups	catalytic complex;cellular anatomical entity;cytosol;DNA-directed RNA polymerase complex;intracellular membrane-bounded organelle;intracellular organelle;intracellular protein-containing complex;membrane-bounded organelle;nuclear DNA-directed RNA polymerase complex;nuclear protein-containing complex;nucleoplasm;nucleus;organelle;protein-containing complex;RNA polymerase complex;RNA polymerase I c…	biological regulation;biosynthetic process;cellular aromatic compound metabolic process;cellular nitrogen compound metabolic process;cellular process;DNA-templated transcription;heterocycle metabolic process;macromolecule biosynthetic process;macromolecule metabolic process;metabolic process;nitrogen compound metabolic process;nucleobase-containing compound metabolic process;primary metabolic pro…	catalytic complex;cellular anatomical entity;cytosol;intracellular membrane-bounded organelle;intracellular organelle;nucleoplasm;nucleus;organelle;protein-containing complex;RNA polymerase complex	Cytosolic DNA-sensing pathway;Huntington's disease;Purine metabolism;Pyrimidine metabolism;RNA polymerase	RNA_pol_Rpb5_C;RNA_pol_Rpb5_N	BANDRES_RESPONSE_TO_CARMUSTIN_MGMT_48HR_DN;BERENJENO_TRANSFORMED_BY_RHOA_UP;CHENG_RESPONSE_TO_NICKEL_ACETATE;DIAZ_CHRONIC_MYELOGENOUS_LEUKEMIA_UP;GARCIA_TARGETS_OF_FLI1_AND_DAX1_DN;KEGG_HUNTINGTONS_DISEASE;KEGG_MEDICUS_REFERENCE_TRANSCRIPTION_COUPLED_NER;KEGG_PURINE_METABOLISM;KEGG_PYRIMIDINE_METABOLISM;KEGG_RNA_POLYMERASE;KIM_ALL_DISORDERS_CALB1_CORR_UP;KIM_ALL_DISORDERS_OLIGODENDROCYTE_NUMBER_C…	3D-structure;Acetylation;Directproteinsequencing;DNA-directedRNApolymerase;Host-virusinteraction;Isopeptidebond;Nucleus;Proteomicsidentification;Referenceproteome;Transcription;Ublconjugation	BRCA1-core RNA polymerase II complex;BRCA1-RNA polymerase II complex;RNA polymerase II (RNAPII);RNA polymerase II core complex;RNA polymerase II holoenzyme complex;URI complex (Unconventional prefoldin RPB5 Interactor)	GO:0006139;GO:0006351;GO:0006360;GO:0006366;GO:0006383;GO:0006725;GO:0006807;GO:0008152;GO:0009058;GO:0009059;GO:0009987;GO:0016070;GO:0018130;GO:0019438;GO:0031647;GO:0032774;GO:0034641;GO:0034654;GO:0043170;GO:0044237;GO:0044238;GO:0044249;GO:0044271;GO:0046483;GO:0050821;GO:0065007;GO:0065008;GO:0071704;GO:0090304;GO:1901360;GO:1901362;GO:1901576	GO:0003676;GO:0003677;GO:0003824;GO:0003899;GO:0005488;GO:0016740;GO:0016772;GO:0016779;GO:0034062;GO:0097159;GO:0097747;GO:0140098;GO:0140640	GO:0000428;GO:0005634;GO:0005654;GO:0005665;GO:0005666;GO:0005736;GO:0005829;GO:0030880;GO:0032991;GO:0043226;GO:0043227;GO:0043229;GO:0043231;GO:0055029;GO:0061695;GO:0110165;GO:0140513;GO:0140535;GO:1902494;GO:1990062;GO:1990234	GO:0006139;GO:0006351;GO:0006360;GO:0006366;GO:0006383;GO:0006725;GO:0006807;GO:0008152;GO:0009058;GO:0009059;GO:0009987;GO:0016070;GO:0031647;GO:0034641;GO:0043170;GO:0044238;GO:0046483;GO:0050821;GO:0065007;GO:0065008	GO:0005634;GO:0005654;GO:0005829;GO:0030880;GO:0032991;GO:0043226;GO:0043229;GO:0043231;GO:0110165;GO:1902494	IPR000783;IPR005571;IPR014381;IPR020608;IPR035913;IPR036710	Arch_Rpo5/euc_Rpb5;RNA_pol_Rpb5_N;RNA_pol_Rpb5_N_sf;RNA_pol_subH/Rpb5_C;RNA_pol_subH/Rpb5_CS;RPB5-like_sf	ko00230;ko00240;ko03020;ko04623;ko05016	180664			PS01110	RNA_POL_H_23KD	DNA-directed RNA polymerase II subunit E;DNA-directed RNA polymerases I, II, and III subunit RPABC1	R-HSA-112382;R-HSA-113418;R-HSA-167152;R-HSA-167158;R-HSA-167160;R-HSA-167161;R-HSA-167162;R-HSA-167172;R-HSA-167200;R-HSA-167238;R-HSA-167242;R-HSA-167243;R-HSA-167246;R-HSA-167287;R-HSA-167290;R-HSA-168325;R-HSA-1834949;R-HSA-203927;R-HSA-427413;R-HSA-5250924;R-HSA-5578749;R-HSA-5601884;R-HSA-5617472;R-HSA-674695;R-HSA-6781823;R-HSA-6781827;R-HSA-6782135;R-HSA-6782210;R-HSA-6796648;R-HSA-680352…
+	1.10159	1.20122	B4DH46;A0A8I5QKQ1;A0A8I5KT41;A0A8I5KQ63;A0A087WWI6;A0A8I5KRG1;P61962;A0A8I5KX45;A0A8I5KXF0;A0A8I5KTU5;P61962-2	DDB1- and CUL4-associated factor 7	128	DCAF7	B4DH46;A0A8I5QKQ1;A0A8I5KT41;A0A8I5KQ63;A0A087WWI6;A0A8I5KRG1;P61962	GVYPDLLATSGDYLR;LALGSFVEEYNNK;LMWIPDTK;NTFDHPYPTTK;VQLVGLDEESSEFICR	ENSG00000136485.16	ENSP00000402312.2;ENSP00000403920.2;ENSP00000480250.2;ENSP00000483236.1;ENSP00000508533.1;ENSP00000508930.1;ENSP00000509006.1;ENSP00000509132.1;ENSP00000509307.1;ENSP00000509338.1;ENSP00000509459.1;ENSP00000510125.1;ENSP00000510261.1;ENSP00000510713.1	ENST00000415273.2;ENST00000431926.7;ENST00000582274.2;ENST00000614556.5;ENST00000615512.2;ENST00000686337.1;ENST00000686787.1;ENST00000688437.1;ENST00000688888.1;ENST00000690417.1;ENST00000690481.1;ENST00000691063.1;ENST00000692877.1;ENST00000693226.1			DCAF7			A0A087WWI6_HUMAN;A0A8I5KQ63_HUMAN;A0A8I5KRG1_HUMAN;A0A8I5KT41_HUMAN;A0A8I5KTU5_HUMAN;A0A8I5KX45_HUMAN;A0A8I5KXF0_HUMAN;A0A8I5QKQ1_HUMAN;B4DH46_HUMAN;DCAF7_HUMAN	Color2 [DarkGray]	1	4	+	macromolecule metabolic process;macromolecule modification;metabolic process;nitrogen compound metabolic process;organic substance metabolic process;organonitrogen compound metabolic process;post-translational protein modification;primary metabolic process;protein metabolic process;protein modification by small protein conjugation;protein modification by small protein conjugation or removal;prote…	molecular adaptor activity;protein-macromolecule adaptor activity	catalytic complex;cellular anatomical entity;Cul4-RING E3 ubiquitin ligase complex;cullin-RING ubiquitin ligase complex;cytoplasm;cytosol;intracellular membrane-bounded organelle;intracellular organelle;intracellular protein-containing complex;membrane-bounded organelle;nuclear body;nuclear matrix;nucleoplasm;nucleus;organelle;protein-containing complex;transferase complex;ubiquitin ligase complex	macromolecule metabolic process;macromolecule modification;metabolic process;nitrogen compound metabolic process;primary metabolic process;protein metabolic process;protein modification by small protein conjugation or removal;protein modification process	catalytic complex;cellular anatomical entity;cytoplasm;cytosol;intracellular membrane-bounded organelle;intracellular organelle;nucleoplasm;nucleus;organelle;protein-containing complex;ubiquitin ligase complex		WD40	BENPORATH_CYCLING_GENES;BLALOCK_ALZHEIMERS_DISEASE_UP;BROWNE_HCMV_INFECTION_16HR_UP;BROWNE_HCMV_INFECTION_1HR_DN;BRUINS_UVC_RESPONSE_LATE;CARRILLOREIXACH_HEPATOBLASTOMA_VS_NORMAL_UP;CHANDRAN_METASTASIS_UP;EPPERT_PROGENITOR;FARMER_BREAST_CANCER_CLUSTER_5;FORTSCHEGGER_PHF8_TARGETS_DN;GARY_CD5_TARGETS_UP;GRADE_COLON_AND_RECTAL_CANCER_UP;KANNAN_TP53_TARGETS_UP;KEGG_MEDICUS_REFERENCE_BLOCKING_UBIQUITI…	Alternativesplicing;Cytoplasm;Developmentalprotein;Nucleus;Proteomicsidentification;Referenceproteome;Repeat;Ublconjugationpathway;WDrepeat		GO:0006807;GO:0008152;GO:0016567;GO:0019538;GO:0032446;GO:0036211;GO:0043170;GO:0043412;GO:0043687;GO:0044238;GO:0070647;GO:0071704;GO:1901564	GO:0030674;GO:0060090	GO:0000151;GO:0005634;GO:0005654;GO:0005737;GO:0005829;GO:0016363;GO:0016604;GO:0031461;GO:0032991;GO:0043226;GO:0043227;GO:0043229;GO:0043231;GO:0080008;GO:0110165;GO:0140535;GO:1902494;GO:1990234	GO:0006807;GO:0008152;GO:0019538;GO:0036211;GO:0043170;GO:0043412;GO:0044238;GO:0070647	GO:0000151;GO:0005634;GO:0005654;GO:0005737;GO:0005829;GO:0032991;GO:0043226;GO:0043229;GO:0043231;GO:0110165;GO:1902494	IPR001680;IPR015943;IPR019775;IPR036322;IPR045159	DCAF7-like;WD40_repeat_CS;WD40_repeat_dom_sf;WD40_rpt;WD40/YVTN_repeat-like_dom_sf		605973			PS00678;PS50082;PS50294	WD_REPEATS_1;WD_REPEATS_2;WD_REPEATS_REGION	DDB1- and CUL4-associated factor 7	R-HSA-390471;R-HSA-8951664		SM00320	WD40
+	1.69903	2.76777	A0A087WXX8;A0A087WWT1;P21912	Succinate dehydrogenase [ubiquinone] iron-sulfur subunit, mitochondrial	131	SDHB	A0A087WXX8;A0A087WWT1;P21912	CGPMVLDALIK;DLVPDLSNFYAQYK;LQDPFSLYR;YLGPAVLMQAYR	ENSG00000117118.10	ENSP00000364649.3;ENSP00000480482.1;ENSP00000481376.1	ENST00000375499.8;ENST00000463045.2;ENST00000491274.5			SDHB		7KCL;7KCM;7KLU;7KLV;8GS8	A0A087WWT1_HUMAN;A0A087WXX8_HUMAN;SDHB_HUMAN	Color2 [DarkGray]	1	4	+	aerobic electron transport chain;aerobic respiration;aromatic compound biosynthetic process;ATP biosynthetic process;ATP metabolic process;biosynthetic process;carbohydrate derivative biosynthetic process;carbohydrate derivative metabolic process;cellular aromatic compound metabolic process;cellular biosynthetic process;cellular metabolic process;cellular nitrogen compound biosynthetic process;ce…	2 iron, 2 sulfur cluster binding;3 iron, 4 sulfur cluster binding;4 iron, 4 sulfur cluster binding;binding;catalytic activity;cation binding;electron transfer activity;fumarate reductase (menaquinone);ion binding;iron-sulfur cluster binding;metal cluster binding;metal ion binding;oxidoreductase activity;oxidoreductase activity, acting on the CH-CH group of donors;quinone binding;succinate dehydro…	catalytic complex;cellular anatomical entity;fumarate reductase complex;inner mitochondrial membrane protein complex;intracellular membrane-bounded organelle;intracellular organelle;membrane;membrane protein complex;membrane-bounded organelle;mitochondrial inner membrane;mitochondrial membrane;mitochondrial protein-containing complex;mitochondrial respiratory chain complex II, succinate dehydroge…	biosynthetic process;carbohydrate derivative metabolic process;cellular aromatic compound metabolic process;cellular nitrogen compound metabolic process;cellular process;cellular respiration;electron transport chain;generation of precursor metabolites and energy;heterocycle metabolic process;metabolic process;nitrogen compound metabolic process;nucleobase-containing compound metabolic process;nuc…	catalytic complex;cellular anatomical entity;intracellular membrane-bounded organelle;intracellular organelle;membrane;membrane protein complex;mitochondrion;nucleoplasm;organelle;oxidoreductase complex;plasma membrane;protein-containing complex	Alzheimer's disease;Citrate cycle (TCA cycle);Huntington's disease;Oxidative phosphorylation;Parkinson's disease	Fer2_3;Fer4_17	ACEVEDO_LIVER_CANCER_DN;ACEVEDO_NORMAL_TISSUE_ADJACENT_TO_LIVER_TUMOR_DN;BIOCARTA_ETC_PATHWAY;BLALOCK_ALZHEIMERS_DISEASE_DN;BORCZUK_MALIGNANT_MESOTHELIOMA_UP;BOYAULT_LIVER_CANCER_SUBCLASS_G1_DN;BURTON_ADIPOGENESIS_6;CAIRO_HEPATOBLASTOMA_DN;CARRILLOREIXACH_HEPATOBLASTOMA_VS_NORMAL_DN;CERVERA_SDHB_TARGETS_2;FLECHNER_BIOPSY_KIDNEY_TRANSPLANT_REJECTED_VS_OK_DN;GRESHOCK_CANCER_COPY_NUMBER_UP;HOLLMANN_…	2Fe-2S;3D-structure;3Fe-4S;4Fe-4S;Acetylation;Diseasevariant;Electrontransport;Host-virusinteraction;Iron;Iron-sulfur;Membrane;Metal-binding;Mitochondrion;Mitochondrioninnermembrane;Oxidoreductase;Primarymitochondrialdisease;Proteomicsidentification;Referenceproteome;Transitpeptide;Transport;Tricarboxylicacidcycle		GO:0006091;GO:0006099;GO:0006121;GO:0006139;GO:0006163;GO:0006164;GO:0006725;GO:0006753;GO:0006754;GO:0006793;GO:0006796;GO:0006807;GO:0008152;GO:0009058;GO:0009060;GO:0009117;GO:0009141;GO:0009142;GO:0009144;GO:0009145;GO:0009150;GO:0009152;GO:0009165;GO:0009199;GO:0009201;GO:0009205;GO:0009206;GO:0009259;GO:0009260;GO:0009987;GO:0015980;GO:0015986;GO:0018130;GO:0019438;GO:0019637;GO:0019646;GO:…	GO:0000104;GO:0003824;GO:0005488;GO:0008177;GO:0009055;GO:0016491;GO:0016627;GO:0043167;GO:0043169;GO:0046872;GO:0048038;GO:0048039;GO:0051536;GO:0051537;GO:0051538;GO:0051539;GO:0051540;GO:0102040	GO:0005654;GO:0005739;GO:0005743;GO:0005749;GO:0005886;GO:0016020;GO:0019866;GO:0031090;GO:0031966;GO:0032991;GO:0043226;GO:0043227;GO:0043229;GO:0043231;GO:0045257;GO:0045281;GO:0045283;GO:0098796;GO:0098798;GO:0098800;GO:0098803;GO:0110165;GO:1902494;GO:1990204	GO:0006091;GO:0006139;GO:0006725;GO:0006793;GO:0006807;GO:0008152;GO:0009058;GO:0009117;GO:0009987;GO:0022900;GO:0034641;GO:0044238;GO:0044281;GO:0045333;GO:0046483;GO:0055086;GO:1901135	GO:0005654;GO:0005739;GO:0005886;GO:0016020;GO:0032991;GO:0043226;GO:0043229;GO:0043231;GO:0098796;GO:0110165;GO:1902494;GO:1990204	IPR001041;IPR004489;IPR006058;IPR009051;IPR012675;IPR017896;IPR017900;IPR025192;IPR036010	2Fe-2S_ferredoxin-like_sf;2Fe-2S_ferredoxin-type;2Fe2S_fd_BS;4Fe4S_Fe_S_CS;4Fe4S_Fe-S-bd;Beta-grasp_dom_sf;Helical_ferredxn;Succ_DH/fum_Rdtase_Fe-S;Succ_DH/fum_Rdtase_N	ko00020;ko00190;ko05010;ko05012;ko05016	115310;171300;185470;606864;619224			PS00197;PS00198;PS51085;PS51379	2FE2S_FER_1;2FE2S_FER_2;4FE4S_FER_1;4FE4S_FER_2	Succinate dehydrogenase [ubiquinone] iron-sulfur subunit, mitochondrial	R-HSA-611105;R-HSA-71403
+	2.45696	-2.45418	P50895;A0A087WXM8;A0A0A1TTQ0;G0TQY6;I7KDP0;I7L574;A0A068W6H0;A0A1A9C7B7;K7ENU8;A0A1Z1VXG5;A0A142CG40;A0A6B9LZX3;A9YWT4;A0A172M5V3;A0A6B9LT91;A9LST5;A0A0U3LNL0;A0A1Z1VXG4	Basal cell adhesion molecule	138	BCAM	P50895;A0A087WXM8;A0A0A1TTQ0;G0TQY6;I7KDP0;I7L574;A0A068W6H0;A0A1A9C7B7;K7ENU8;A0A1Z1VXG5	DYVCVVR;EGDEVTLICSAR;EGDTVQLLCR;GDGSPSPEYTLFR;GTLSVMEDSAQEIATCNSR;LASAEMQGSELQVTMHDTR;LEVPVEMNPEGYMTSR;LNVFAKPEATEVSPNK;LSVPPLVEVMR;LSWSQLGGSPAEPIPGR;LVLAEAQVGDER;QGWVSSSLTLK;SPPYQLDSQGR;VAYLDPLELSEGK;VEDYDAADDVQLSK	ENSG00000187244.12	ENSP00000270233.5;ENSP00000467100.2;ENSP00000481153.1	ENST00000270233.12;ENST00000591520.6;ENST00000611077.5			BCAM;LU		2PET;2PF6	A0A068W6H0_HUMAN;A0A087WXM8_HUMAN;A0A0A1TTQ0_HUMAN;A0A0U3LNL0_HUMAN;A0A142CG40_HUMAN;A0A172M5V3_HUMAN;A0A1A9C7B7_HUMAN;A0A1Z1VXG4_HUMAN;A0A1Z1VXG5_HUMAN;A0A6B9LT91_HUMAN;A0A6B9LZX3_HUMAN;A9LST5_HUMAN;A9YWT4_HUMAN;BCAM_HUMAN;G0TQY6_HUMAN;I7KDP0_HUMAN;I7L574_HUMAN;K7ENU8_HUMAN	Color2 [DarkGray]	1	4	+	biological regulation;cell adhesion;cell-matrix adhesion;cell-substrate adhesion;cellular process;regulation of biological process;regulation of cellular process;signal transduction	binding;cell adhesion mediator activity;cell adhesion molecule binding;extracellular matrix binding;laminin binding;laminin receptor activity;molecular transducer activity;protein binding;signaling receptor activity;transmembrane signaling receptor activity	cellular anatomical entity;collagen-containing extracellular matrix;external encapsulating structure;external side of plasma membrane;extracellular exosome;extracellular matrix;extracellular membrane-bounded organelle;extracellular organelle;extracellular region;extracellular vesicle;membrane;membrane-bounded organelle;organelle;plasma membrane;side of membrane;vesicle	biological regulation;cell adhesion;cellular process;regulation of biological process;signal transduction	cellular anatomical entity;external encapsulating structure;extracellular matrix;extracellular organelle;extracellular region;membrane;organelle;plasma membrane;vesicle		C2-set_2;I-set;Ig_2;Ig_3;V-set	ACOSTA_PROLIFERATION_INDEPENDENT_MYC_TARGETS_DN;BAELDE_DIABETIC_NEPHROPATHY_DN;BLALOCK_ALZHEIMERS_DISEASE_UP;BLANCO_MELO_HUMAN_PARAINFLUENZA_VIRUS_3_INFECTION_A594_CELLS_DN;BLANCO_MELO_RESPIRATORY_SYNCYTIAL_VIRUS_INFECTION_A594_CELLS_DN;CAIRO_HEPATOBLASTOMA_UP;CARRILLOREIXACH_HEPATOBLASTOMA_VS_NORMAL_HYPOMETHYLATED_AND_UP;CARRILLOREIXACH_HEPATOBLASTOMA_VS_NORMAL_UP;CHYLA_CBFA2T3_TARGETS_DN;CREIGH…	3D-structure;Bloodgroupantigen;Celladhesion;Directproteinsequencing;Disulfidebond;Glycoprotein;Immunoglobulindomain;Membrane;Phosphoprotein;Proteomicsidentification;Receptor;Referenceproteome;Repeat;Signal;Transmembrane;Transmembranehelix		GO:0007155;GO:0007160;GO:0007165;GO:0009987;GO:0031589;GO:0050789;GO:0050794;GO:0065007	GO:0004888;GO:0005055;GO:0005488;GO:0005515;GO:0038023;GO:0043236;GO:0050839;GO:0050840;GO:0060089;GO:0098631	GO:0005576;GO:0005886;GO:0009897;GO:0016020;GO:0030312;GO:0031012;GO:0031982;GO:0043226;GO:0043227;GO:0043230;GO:0062023;GO:0065010;GO:0070062;GO:0098552;GO:0110165;GO:1903561	GO:0007155;GO:0007165;GO:0009987;GO:0050789;GO:0065007	GO:0005576;GO:0005886;GO:0016020;GO:0030312;GO:0031012;GO:0031982;GO:0043226;GO:0043230;GO:0110165	IPR003598;IPR003599;IPR007110;IPR013098;IPR013106;IPR013162;IPR013783;IPR036179	CD80_C2-set;Ig_I-set;Ig_sub;Ig_sub2;Ig_V-set;Ig-like_dom;Ig-like_dom_sf;Ig-like_fold		111200;247420;612773			PS50835	IG_LIKE	Basal cell adhesion molecule			SM00408;SM00409	IG;IGc2
+	2.33963	-1.53081	Q96CW1;Q96CW1-2;E9PFW3;C9JPV8;C9JGT8;A0A087WY71;A0A8I5KWD3;C9JJD3;B4DNB9;C9JTK4;H7C4C3;B4DFM1;B4E304;B4DJB1;B4DTI4;B7Z4N2;C9JJ47;A0A8I5QJU5;A0A8I5KT55;A0A8I5KTP2	AP-2 complex subunit mu	143	AP2M1	Q96CW1;Q96CW1-2;E9PFW3;C9JPV8;C9JGT8;A0A087WY71;A0A8I5KWD3;C9JJD3;B4DNB9;C9JTK4;H7C4C3;B4DFM1;B4E304;B4DJB1;B4DTI4;B7Z4N2	ASENAIVWK;DIILPFR;ESQISAEIELLPTNDK;IPTPLNTSGVQVICMK;LNYSDHDVIK;MCDVMAAYFGK;MIGGLFIYNHK;NAVDAFR;QSIAIDDCTFHQCVR;SISFIPPDGEFELMR;SNFKPSLLAQK;SNIWLAAVTK;SPVTNIAR;SYLSGMPECK;TFITQQGIK;WARPPISMNFEVPFAPSGLK	ENSG00000161203;ENSG00000161203.14	ENSP00000292807.5;ENSP00000371894.3;ENSP00000395438.2;ENSP00000402051.2;ENSP00000402592.2;ENSP00000403362.2;ENSP00000404031.2;ENSP00000404326.2;ENSP00000409081.1;ENSP00000416688.2;ENSP00000481563;ENSP00000481563.2;ENSP00000509466.1;ENSP00000509724.1;ENSP00000510132.1;ENSP00000510498.1	ENST00000292807.9;ENST00000382456.7;ENST00000411763.6;ENST00000427072.6;ENST00000431779.6;ENST00000432591.6;ENST00000439647.5;ENST00000442686.2;ENST00000448139.6;ENST00000455925.2;ENST00000621863;ENST00000621863.5;ENST00000686364.1;ENST00000686942.1;ENST00000688579.1;ENST00000690285.1			AP2M1		1H6E;6BNT;6URI	A0A087WY71_HUMAN;A0A8I5KT55_HUMAN;A0A8I5KTP2_HUMAN;A0A8I5KWD3_HUMAN;A0A8I5QJU5_HUMAN;AP2M1_HUMAN;B4DFM1_HUMAN;B4DJB1_HUMAN;B4DNB9_HUMAN;B4DTI4_HUMAN;B4E304_HUMAN;B7Z4N2_HUMAN;C9JGT8_HUMAN;C9JJ47_HUMAN;C9JJD3_HUMAN;C9JPV8_HUMAN;C9JTK4_HUMAN;E9PFW3_HUMAN;H7C4C3_HUMAN	Color2 [DarkGray]	1	4	+	biological regulation;cellular component assembly;cellular component organization;cellular component organization or biogenesis;cellular localization;cellular macromolecule localization;cellular process;clathrin-dependent endocytosis;endocytosis;establishment of localization;establishment of localization in cell;establishment of protein localization;import into cell;intracellular protein transpor…	amide binding;binding;cargo adaptor activity;clathrin adaptor activity;disordered domain specific binding;lipid binding;lipoprotein particle receptor binding;low-density lipoprotein particle receptor binding;molecular adaptor activity;peptide binding;protein binding;protein domain specific binding;protein-macromolecule adaptor activity;signal sequence binding;signaling receptor binding;transmembr…	AP-2 adaptor complex;AP-type membrane coat adaptor complex;bounding membrane of organelle;cell junction;cellular anatomical entity;clathrin adaptor complex;clathrin-coated endocytic vesicle;clathrin-coated endocytic vesicle membrane;clathrin-coated pit;clathrin-coated vesicle;clathrin-coated vesicle membrane;coated vesicle;coated vesicle membrane;cytoplasmic side of membrane;cytoplasmic side of p…	biological regulation;cellular component assembly;cellular component organization;cellular component organization or biogenesis;cellular localization;cellular process;endocytosis;establishment of localization;intracellular protein transport;localization;macromolecule localization;membrane organization;organelle organization;postsynaptic endocytosis;postsynaptic neurotransmitter receptor internali…	AP-type membrane coat adaptor complex;cell junction;cellular anatomical entity;coated vesicle;cytoplasmic vesicle;cytosol;extracellular organelle;extrinsic component of membrane;extrinsic component of presynaptic endocytic zone membrane;extrinsic component of presynaptic membrane;extrinsic component of synaptic membrane;glutamatergic synapse;intracellular membrane-bounded organelle;intracellular …	Endocrine and other factor-regulated calcium reabsorption;Endocytosis;Huntington's disease	Adap_comp_sub;Clat_adaptor_s	BIOCARTA_BARRESTIN_PATHWAY;BIOCARTA_NDKDYNAMIN_PATHWAY;BIOCARTA_PTDINS_PATHWAY;BLALOCK_ALZHEIMERS_DISEASE_DN;CASORELLI_ACUTE_PROMYELOCYTIC_LEUKEMIA_DN;CHEN_METABOLIC_SYNDROM_NETWORK;DIAZ_CHRONIC_MYELOGENOUS_LEUKEMIA_UP;DITTMER_PTHLH_TARGETS_UP;FOSTER_KDM1A_TARGETS_DN;HOUNKPE_HOUSEKEEPING_GENES;JIANG_AGING_CEREBRAL_CORTEX_DN;JIANG_AGING_HYPOTHALAMUS_DN;KEGG_ENDOCYTOSIS;KEGG_HUNTINGTONS_DISEASE;KIM…	3D-structure;Alternativesplicing;Cellmembrane;Coatedpit;Diseasevariant;Endocytosis;Epilepsy;Intellectualdisability;Lipid-binding;Membrane;Phosphoprotein;Proteintransport;Proteomicsidentification;Referenceproteome;Transport	Stargazin-Glu1-mu2 complex;Stargazin-Glu2A-mu2 complex	GO:0002090;GO:0002092;GO:0006810;GO:0006886;GO:0006897;GO:0006898;GO:0006900;GO:0006996;GO:0008104;GO:0009987;GO:0015031;GO:0016043;GO:0016050;GO:0016192;GO:0022607;GO:0030100;GO:0031503;GO:0031623;GO:0032535;GO:0032879;GO:0032880;GO:0033036;GO:0043933;GO:0045184;GO:0045807;GO:0046907;GO:0048259;GO:0048260;GO:0048488;GO:0048518;GO:0048519;GO:0048522;GO:0048523;GO:0050789;GO:0050794;GO:0051049;GO:…	GO:0005048;GO:0005102;GO:0005488;GO:0005515;GO:0008289;GO:0019904;GO:0030674;GO:0033218;GO:0035615;GO:0042277;GO:0044325;GO:0050750;GO:0060090;GO:0070325;GO:0097718;GO:0140312	GO:0005765;GO:0005774;GO:0005829;GO:0005886;GO:0005905;GO:0009898;GO:0010008;GO:0012506;GO:0016020;GO:0019897;GO:0019898;GO:0030054;GO:0030119;GO:0030122;GO:0030131;GO:0030135;GO:0030136;GO:0030139;GO:0030659;GO:0030662;GO:0030665;GO:0030666;GO:0030669;GO:0031090;GO:0031410;GO:0031982;GO:0032991;GO:0036020;GO:0043226;GO:0043227;GO:0043229;GO:0043230;GO:0043231;GO:0045202;GO:0045334;GO:0065010;GO:…	GO:0006810;GO:0006886;GO:0006897;GO:0006996;GO:0008104;GO:0009987;GO:0015031;GO:0016043;GO:0016050;GO:0016192;GO:0022607;GO:0032880;GO:0033036;GO:0048488;GO:0050789;GO:0051049;GO:0051179;GO:0051234;GO:0051641;GO:0061024;GO:0065003;GO:0065007;GO:0065008;GO:0071840;GO:0098884;GO:0099003;GO:0099072;GO:0140238;GO:0140239;GO:1900242	GO:0005829;GO:0005886;GO:0016020;GO:0019898;GO:0030054;GO:0030119;GO:0030135;GO:0031410;GO:0031982;GO:0032991;GO:0043226;GO:0043229;GO:0043230;GO:0043231;GO:0045202;GO:0098794;GO:0098796;GO:0098888;GO:0098894;GO:0098978;GO:0099243;GO:0110165	IPR001392;IPR011012;IPR018240;IPR022775;IPR028565;IPR036168;IPR043512;IPR043532	AP_mu_sigma_su;AP2_Mu_C_sf;AP2_Mu_N;Clathrin_mu;Clathrin_mu_CS;Longin-like_dom_sf;MHD;Mu2_C	ko04144;ko04961;ko05016	601024;618587	PR00314	CLATHRINADPT	PS00990;PS00991;PS51072	CLAT_ADAPTOR_M_1;CLAT_ADAPTOR_M_2;MHD	AP-2 complex subunit mu	R-HSA-164939;R-HSA-167590;R-HSA-177504;R-HSA-182218;R-HSA-190873;R-HSA-196025;R-HSA-2132295;R-HSA-3928665;R-HSA-416993;R-HSA-437239;R-HSA-5099900;R-HSA-5140745;R-HSA-8856825;R-HSA-8856828;R-HSA-8866427;R-HSA-8964038;R-HSA-9679191
+	2.23478	0.434299	P61077-3;A0A087WY85;P61077;P61077-2;D6RAW0;D6RA11;D6RFM0;H9KV45;D6RAH7;P62837-2;P62837;P51668;C9J9H9;D6RGD0;D6R933;Q9UQL0;A0A087WW00;D6RIZ3;Q9Y2X8;D6R980;D6R9F6	Ubiquitin-conjugating enzyme E2 D3;Ubiquitin-conjugating enzyme E2 D2	144	UBE2D3	P61077-3;A0A087WY85;P61077;P61077-2;D6RAW0;D6RA11;D6RFM0;H9KV45;D6RAH7;P62837-2;P62837	ELSDLAR;IYHPNINSNGSICLDILR;SQWSPALTISK	ENSG00000072401.15;ENSG00000078967.13;ENSG00000109332.20;ENSG00000131508.17	ENSP00000222402.2;ENSP00000318494.7;ENSP00000337208.3;ENSP00000337262.7;ENSP00000344069.8;ENSP00000345285.5;ENSP00000349722.6;ENSP00000363019.3;ENSP00000378280.4;ENSP00000378282.5;ENSP00000378283.2;ENSP00000381717.3;ENSP00000381718.4;ENSP00000396901.2;ENSP00000397406.1;ENSP00000421310.1;ENSP00000421794.1;ENSP00000421904.1;ENSP00000422134.1;ENSP00000422939.1;ENSP00000423324.1;ENSP00000423487.1;ENS…	ENST00000222402.8;ENST00000321805.11;ENST00000338145.7;ENST00000343106.9;ENST00000349311.12;ENST00000350435.11;ENST00000357194.10;ENST00000373910.9;ENST00000394801.8;ENST00000394803.9;ENST00000394804.6;ENST00000398733.8;ENST00000398734.8;ENST00000446008.5;ENST00000453744.7;ENST00000502404.5;ENST00000502563.5;ENST00000502690.5;ENST00000503418.5;ENST00000504211.5;ENST00000505007.5;ENST00000505207.5…			UBE2D1;UBE2D2;UBE2D3;UBE2D4		1UR6;1W4U;1X23;2C4P;2CLW;2ESK;2ESO;2ESP;2ESQ;2FUH;2YHO;3A33;3JVZ;3JW0;3L1Y;3L1Z;3OJ4;3PTF;3RPG;3TGD;3UGB;3ZNI;4A49;4A4B;4A4C;4AP4;4AUQ;4BVU;4DDG;4DDI;4LDT;4QPL;4R8P;4S3O;4V3K;4V3L;4WZ3;5D0K;5D0M;5D1K;5D1L;5D1M;5EDV;5EGG;5FER;5IFR;5MNJ;5TUT;5ULF;5ULH;5ULK;5VZW;5ZBU;6CP0;6D4P;6HPR;6M2C;6SQO;6SQR;6SQS;6T7F;6TTU;6W7Z;6W9D;7AI0;7AI1;7BOL;7JZV;7LYB;7R71;7ZJ3;8GBQ;8GCB	A0A087WW00_HUMAN;A0A087WY85_HUMAN;C9J9H9_HUMAN;D6R933_HUMAN;D6R980_HUMAN;D6R9F6_HUMAN;D6RA11_HUMAN;D6RAH7_HUMAN;D6RAW0_HUMAN;D6RFM0_HUMAN;D6RGD0_HUMAN;D6RIZ3_HUMAN;H9KV45_HUMAN;Q9UQL0_HUMAN;UB2D1_HUMAN;UB2D2_HUMAN;UB2D3_HUMAN;UB2D4_HUMAN	Color2 [DarkGray]	1	4	+	apoptotic process;biological regulation;catabolic process;cell death;cellular aromatic compound metabolic process;cellular metabolic process;cellular nitrogen compound metabolic process;cellular process;cellular response to stimulus;cellular response to stress;DNA damage response;DNA metabolic process;DNA repair;heterocycle metabolic process;macromolecule catabolic process;macromolecule metabolic…	acyltransferase activity;adenyl nucleotide binding;adenyl ribonucleotide binding;aminoacyltransferase activity;anion binding;ATP binding;binding;carbohydrate derivative binding;catalytic activity;catalytic activity, acting on a protein;enzyme binding;heterocyclic compound binding;ion binding;nucleoside phosphate binding;nucleotide binding;organic cyclic compound binding;protein binding;purine nuc…	bounding membrane of organelle;catalytic complex;cellular anatomical entity;cytoplasm;cytoplasmic vesicle membrane;cytosol;endosome membrane;extracellular exosome;extracellular membrane-bounded organelle;extracellular organelle;extracellular vesicle;intracellular membrane-bounded organelle;intracellular organelle;intracellular protein-containing complex;membrane;membrane-bounded organelle;nucleop…	biological regulation;catabolic process;cellular aromatic compound metabolic process;cellular nitrogen compound metabolic process;cellular process;DNA damage response;DNA metabolic process;DNA repair;heterocycle metabolic process;macromolecule catabolic process;macromolecule metabolic process;macromolecule modification;metabolic process;nitrogen compound metabolic process;nucleobase-containing co…	catalytic complex;cellular anatomical entity;cytoplasm;cytosol;extracellular organelle;intracellular membrane-bounded organelle;intracellular organelle;membrane;nucleoplasm;nucleus;organelle;plasma membrane;protein-containing complex;ubiquitin ligase complex;vesicle	Protein processing in endoplasmic reticulum;Ubiquitin mediated proteolysis	UQ_con	ACEVEDO_METHYLATED_IN_LIVER_CANCER_DN;ALONSO_METASTASIS_UP;BAELDE_DIABETIC_NEPHROPATHY_DN;BENPORATH_CYCLING_GENES;BENPORATH_MYC_MAX_TARGETS;BENPORATH_NANOG_TARGETS;BENPORATH_NOS_TARGETS;BENPORATH_OCT4_TARGETS;BENPORATH_SOX2_TARGETS;BILD_MYC_ONCOGENIC_SIGNATURE;BIOCARTA_ERBB3_PATHWAY;BLALOCK_ALZHEIMERS_DISEASE_DN;BLALOCK_ALZHEIMERS_DISEASE_UP;BORCZUK_MALIGNANT_MESOTHELIOMA_UP;BOUDOUKHA_BOUND_BY_IG…	3D-structure;Alternativesplicing;Apoptosis;ATP-binding;Cellmembrane;Cytoplasm;Directproteinsequencing;Disulfidebond;DNAdamage;DNArepair;Endosome;Membrane;Nucleotide-binding;Phosphoprotein;Proteomicsidentification;Referenceproteome;Transferase;Ublconjugation;Ublconjugationpathway	CHIP-HSC70-TAU-UBCH5B complex;E3 ubiquitin ligase (BRCA1, BARD1) - UbcH5c complex	GO:0000122;GO:0000209;GO:0006139;GO:0006259;GO:0006281;GO:0006355;GO:0006357;GO:0006508;GO:0006511;GO:0006513;GO:0006725;GO:0006807;GO:0006915;GO:0006950;GO:0006974;GO:0008152;GO:0008219;GO:0009056;GO:0009057;GO:0009889;GO:0009890;GO:0009892;GO:0009893;GO:0009966;GO:0009968;GO:0009987;GO:0010468;GO:0010498;GO:0010556;GO:0010558;GO:0010604;GO:0010605;GO:0010646;GO:0010648;GO:0012501;GO:0016567;GO:…	GO:0000166;GO:0003824;GO:0004842;GO:0005488;GO:0005515;GO:0005524;GO:0016740;GO:0016746;GO:0016755;GO:0017076;GO:0019787;GO:0019899;GO:0030554;GO:0031625;GO:0032553;GO:0032555;GO:0032559;GO:0035639;GO:0036094;GO:0043167;GO:0043168;GO:0044389;GO:0061630;GO:0061631;GO:0061650;GO:0061659;GO:0097159;GO:0097367;GO:0140096;GO:1901265;GO:1901363	GO:0000151;GO:0005634;GO:0005654;GO:0005737;GO:0005829;GO:0005886;GO:0010008;GO:0012506;GO:0016020;GO:0030659;GO:0031090;GO:0031982;GO:0032991;GO:0043226;GO:0043227;GO:0043229;GO:0043230;GO:0043231;GO:0065010;GO:0070062;GO:0098588;GO:0110165;GO:0140535;GO:1902494;GO:1903561;GO:1990234	GO:0006139;GO:0006259;GO:0006281;GO:0006355;GO:0006508;GO:0006725;GO:0006807;GO:0006950;GO:0006974;GO:0008152;GO:0009056;GO:0009057;GO:0009987;GO:0012501;GO:0019222;GO:0019538;GO:0030163;GO:0031399;GO:0032880;GO:0034641;GO:0036211;GO:0043170;GO:0043412;GO:0044238;GO:0046483;GO:0050789;GO:0050896;GO:0051603;GO:0065007;GO:0070647	GO:0000151;GO:0005634;GO:0005654;GO:0005737;GO:0005829;GO:0005886;GO:0016020;GO:0031982;GO:0032991;GO:0043226;GO:0043229;GO:0043230;GO:0043231;GO:0110165;GO:1902494	IPR000608;IPR016135;IPR023313	UBQ-conjugat_E2;UBQ-conjugating_AS;UBQ-conjugating_enzyme/RWD	ko04120;ko04141	602961;602962;602963			PS00183;PS50127	UBC_1;UBC_2	Ubiquitin-conjugating enzyme E2 D1;Ubiquitin-conjugating enzyme E2 D2;Ubiquitin-conjugating enzyme E2 D3;Ubiquitin-conjugating enzyme E2 D4	R-HSA-1234176;R-HSA-141430;R-HSA-168927;R-HSA-174048;R-HSA-174084;R-HSA-174154;R-HSA-174178;R-HSA-174184;R-HSA-176407;R-HSA-176408;R-HSA-176409;R-HSA-176412;R-HSA-179409;R-HSA-201451;R-HSA-202424;R-HSA-2173795;R-HSA-2467813;R-HSA-2559582;R-HSA-2871837;R-HSA-5357905;R-HSA-5607764;R-HSA-5689896;R-HSA-68867;R-HSA-69017;R-HSA-8853884;R-HSA-8866652;R-HSA-8866654;R-HSA-8951664;R-HSA-9033241;R-HSA-93644…		SM00212	UBCc
+	1.5282	1.67341	Q08379;A0A087WYC0;A0A8I5KZ68;B7ZC06;A0A6Q8KRG2;A0A8I5QJQ7;A0A8I5KNZ1;A0A1W2PQY5;A0A8I5KT73;A0A8J9BZL8;Q08379-2;A0A8I5KZ34;A0A8I5KUW5;A0A8I5KQL3;Q9NVV4-2;Q5HYE0;Q5PXD5	Golgin subfamily A member 2	145	GOLGA2	Q08379;A0A087WYC0;A0A8I5KZ68;B7ZC06;A0A6Q8KRG2;A0A8I5QJQ7;A0A8I5KNZ1;A0A1W2PQY5;A0A8I5KT73;A0A8J9BZL8;Q08379-2;A0A8I5KZ34;A0A8I5KUW5;A0A8I5KQL3	AGMQLNLEELQK;LLELQELVLR;LTNENMEITSALQSEQHVK;VQELETSLAELR	ENSG00000107951.15;ENSG00000167110;ENSG00000167110.19	ENSP00000263063.3;ENSP00000409271.4;ENSP00000416097;ENSP00000416097.4;ENSP00000478799.2;ENSP00000481685.2;ENSP00000491980.2;ENSP00000508841.1;ENSP00000508962.1;ENSP00000509689.1;ENSP00000510145.1;ENSP00000510407.1;ENSP00000510680.1;ENSP00000510790.1	ENST00000263063.9;ENST00000421699;ENST00000421699.8;ENST00000450617.8;ENST00000610329.5;ENST00000611957.5;ENST00000639983.2;ENST00000685900.1;ENST00000686291.1;ENST00000687179.1;ENST00000691841.1;ENST00000692923.1;ENST00000693185.1;ENST00000693736.1			DKFZp686K0319;GOLGA2;MTPAP		3PQ1;4REY;6IW8;6IWA;6K06	A0A087WYC0_HUMAN;A0A1W2PQY5_HUMAN;A0A6Q8KRG2_HUMAN;A0A8I5KNZ1_HUMAN;A0A8I5KQL3_HUMAN;A0A8I5KT73_HUMAN;A0A8I5KUW5_HUMAN;A0A8I5KZ34_HUMAN;A0A8I5KZ68_HUMAN;A0A8I5QJQ7_HUMAN;A0A8J9BZL8_HUMAN;B7ZC06_HUMAN;GOGA2_HUMAN;PAPD1_HUMAN;Q5HYE0_HUMAN;Q5PXD5_HUMAN	Color2 [DarkGray]	1	4	+	aromatic compound catabolic process;asymmetric cell division;biological regulation;catabolic process;cell cycle process;cell division;cellular aromatic compound metabolic process;cellular catabolic process;cellular component assembly;cellular component disassembly;cellular component organization;cellular component organization or biogenesis;cellular localization;cellular macromolecule localizatio…	adenyl nucleotide binding;adenyl ribonucleotide binding;adenylyltransferase activity;anion binding;ATP binding;binding;cadherin binding;carbohydrate derivative binding;catalytic activity;cation binding;cell adhesion molecule binding;cytoskeletal protein binding;enzyme binding;heterocyclic compound binding;identical protein binding;importin-alpha family protein binding;ion binding;kinase binding;m…	bounding membrane of organelle;cellular anatomical entity;cis-Golgi network;coated vesicle;COPII-coated ER to Golgi transport vesicle;cytoplasmic vesicle;endoplasmic reticulum-Golgi intermediate compartment membrane;Golgi apparatus;Golgi apparatus subcompartment;Golgi cis cisterna;Golgi cisterna;Golgi cisterna membrane;Golgi membrane;intracellular membrane-bounded organelle;intracellular non-memb…	biological regulation;catabolic process;cell division;cellular aromatic compound metabolic process;cellular component assembly;cellular component disassembly;cellular component organization;cellular component organization or biogenesis;cellular localization;cellular nitrogen compound metabolic process;cellular process;cytoskeleton organization;establishment of localization;Golgi organization;Golg…	cellular anatomical entity;coated vesicle;cytoplasmic vesicle;Golgi apparatus;intracellular membrane-bounded organelle;intracellular non-membrane-bounded organelle;intracellular organelle;membrane;microtubule;mitochondrion;non-membrane-bounded organelle;nucleoplasm;organelle;vesicle		GM130_C;GOLGA2L5;PAP_assoc;RL	ACEVEDO_METHYLATED_IN_LIVER_CANCER_DN;ASTON_MAJOR_DEPRESSIVE_DISORDER_DN;BANDRES_RESPONSE_TO_CARMUSTIN_MGMT_24HR_DN;BANDRES_RESPONSE_TO_CARMUSTIN_MGMT_48HR_DN;BANDRES_RESPONSE_TO_CARMUSTIN_WITHOUT_MGMT_24HR_DN;BILD_MYC_ONCOGENIC_SIGNATURE;BROWNE_HCMV_INFECTION_48HR_DN;BUYTAERT_PHOTODYNAMIC_THERAPY_STRESS_UP;CHANDRAN_METASTASIS_DN;DANG_REGULATED_BY_MYC_DN;DODD_NASOPHARYNGEAL_CARCINOMA_DN;DODD_NASO…	3D-structure;Acetylation;Alternativesplicing;ATP-binding;Cellcycle;Celldivision;Coiledcoil;Cytoplasm;Cytoskeleton;Diseasevariant;Golgiapparatus;Intellectualdisability;Magnesium;Manganese;Membrane;Metal-binding;Methylation;Microtubule;Mitochondrion;Mitosis;mRNAprocessing;Neurodegeneration;Nucleotide-binding;Nucleotidyltransferase;Phosphoprotein;Proteintransport;Proteomicsidentification;Referencepr…	GM130-GRASP65 complex	GO:0000212;GO:0000226;GO:0000956;GO:0006139;GO:0006378;GO:0006396;GO:0006397;GO:0006401;GO:0006402;GO:0006486;GO:0006725;GO:0006807;GO:0006810;GO:0006888;GO:0006996;GO:0007010;GO:0007017;GO:0007020;GO:0007030;GO:0007051;GO:0007052;GO:0007098;GO:0008104;GO:0008152;GO:0008334;GO:0008356;GO:0009056;GO:0009057;GO:0009889;GO:0009890;GO:0009891;GO:0009892;GO:0009893;GO:0009894;GO:0009895;GO:0009987;GO:…	GO:0000149;GO:0000166;GO:0000287;GO:0002134;GO:0003676;GO:0003723;GO:0003824;GO:0005488;GO:0005515;GO:0005524;GO:0008017;GO:0008092;GO:0015631;GO:0016740;GO:0016772;GO:0016779;GO:0017076;GO:0019103;GO:0019899;GO:0019900;GO:0019901;GO:0019905;GO:0030145;GO:0030554;GO:0032553;GO:0032555;GO:0032557;GO:0032559;GO:0035639;GO:0036094;GO:0042802;GO:0042803;GO:0043167;GO:0043168;GO:0043169;GO:0045296;GO:…	GO:0000137;GO:0000139;GO:0000922;GO:0005654;GO:0005739;GO:0005794;GO:0005801;GO:0005819;GO:0005874;GO:0016020;GO:0030134;GO:0030135;GO:0031090;GO:0031410;GO:0031982;GO:0031984;GO:0031985;GO:0032580;GO:0033116;GO:0043226;GO:0043227;GO:0043228;GO:0043229;GO:0043231;GO:0043232;GO:0072686;GO:0097708;GO:0098588;GO:0098791;GO:0099080;GO:0099081;GO:0099512;GO:0099513;GO:0110165	GO:0000226;GO:0006139;GO:0006396;GO:0006397;GO:0006401;GO:0006486;GO:0006725;GO:0006807;GO:0006810;GO:0006996;GO:0007010;GO:0007017;GO:0007030;GO:0008104;GO:0008152;GO:0009056;GO:0009057;GO:0009987;GO:0015031;GO:0016043;GO:0016070;GO:0016071;GO:0016192;GO:0019222;GO:0019538;GO:0022411;GO:0022414;GO:0022607;GO:0031023;GO:0031399;GO:0033036;GO:0034641;GO:0034655;GO:0036211;GO:0043170;GO:0043412;GO:…	GO:0005654;GO:0005739;GO:0005794;GO:0005874;GO:0016020;GO:0030135;GO:0031410;GO:0031982;GO:0043226;GO:0043228;GO:0043229;GO:0043231;GO:0043232;GO:0110165	IPR002058;IPR024858;IPR041252;IPR043519;IPR043937;IPR043976	GM130_C;GOLGA_cons_dom;Golgin_A;NT_sf;PAP_assoc;RL		602580;613669;613672;620240					Golgin subfamily A member 2;Poly(A) RNA polymerase, mitochondrial	R-HSA-162658;R-HSA-204005;R-HSA-6807878;R-HSA-8862803
+	2.82735	3.08658	A0A087WYQ1;O15020;O15020-2;A4QPE4;A0A096XMD7	Spectrin beta chain, non-erythrocytic 2	149	SPTBN2	A0A087WYQ1;O15020;O15020-2	AASAGVPYHGEVPVSLAR;ALGAAAAGPELAELQEMWK;DAGMAEAWLCSQEPLVR;DALLLWCQMK;DEAEMSSWLR;DGLAFNAIVHK;DLPSVQLLMK;DLTSVNILLK;EANALAAGHPAQAVAINAR;ELDDLEQWIQER;EQWLNGLALPER;ETWLSENQR;FQIQDISVETEDNK;FQIQDISVETEDNKEK;GQVLAAAYELQR;IHCLENVDK;LEALGTGWEELGR;LGHELELR;LLDPEDVNVDQPDEK;LLEVLSGEILPKPTK;LTLEQGQQLVAEGHPGASQASAR;LVSSPELGHDEFSTQALAR;NQDAAQQFLGR;QAEGVLSSQEYVLSHTEMPGTLQAADAAIK;QLANSLSGVQNQLQSFNSYR;SAELGCTVDEVE…	ENSG00000173898;ENSG00000173898.15	ENSP00000311489.2;ENSP00000432568.1;ENSP00000433593.1;ENSP00000480692;ENSP00000480692.2;ENSP00000482000.2;ENSP00000508362.1	ENST00000309996.7;ENST00000529997.5;ENST00000533211.6;ENST00000611817;ENST00000611817.5;ENST00000617502.5;ENST00000647510.2			SPTBN2		1WJM;1WYQ;6ANU	A0A087WYQ1_HUMAN;A0A096XMD7_HUMAN;A4QPE4_HUMAN;SPTN2_HUMAN	Color2 [DarkGray]	1	4	+	actin cytoskeleton organization;actin filament capping;actin filament-based process;adult behavior;anatomical structure morphogenesis;behavior;biological regulation;cell junction assembly;cell junction organization;cellular component assembly;cellular component organization;cellular component organization or biogenesis;cellular process;cerebellar Purkinje cell layer morphogenesis;cytoskeleton org…	actin binding;actin filament binding;binding;cadherin binding;cell adhesion molecule binding;cytoskeletal protein binding;lipid binding;phospholipid binding;protein binding;protein-containing complex binding;structural constituent of cytoskeleton;structural constituent of postsynapse;structural constituent of synapse;structural molecule activity	anchoring junction;apical plasma membrane;cell body;cell junction;cell projection;cell-cell junction;cellular anatomical entity;cortical actin cytoskeleton;cortical cytoskeleton;cytoskeleton;cytosol;excitatory synapse;extracellular space;glutamatergic synapse;intracellular membrane-bounded organelle;intracellular non-membrane-bounded organelle;intracellular organelle;membrane;membrane-bounded org…	actin cytoskeleton organization;behavior;biological regulation;cell junction organization;cellular component assembly;cellular component organization;cellular component organization or biogenesis;cellular process;cytoskeleton organization;developmental process;establishment of localization;growth;localization;multicellular organismal process;organelle organization;regulation of biological process…	cell junction;cell projection;cellular anatomical entity;cytoskeleton;cytosol;extracellular space;glutamatergic synapse;intracellular membrane-bounded organelle;intracellular non-membrane-bounded organelle;intracellular organelle;membrane;neuronal cell body;non-membrane-bounded organelle;organelle;parallel fiber to Purkinje cell synapse;plasma membrane;postsynaptic cytoskeleton;postsynaptic spect…		CH;PH_9;Spectrin	CARRILLOREIXACH_HEPATOBLASTOMA_VS_NORMAL_DN;CHARAFE_BREAST_CANCER_LUMINAL_VS_MESENCHYMAL_UP;DEBIASI_APOPTOSIS_BY_REOVIRUS_INFECTION_DN;DIAZ_CHRONIC_MYELOGENOUS_LEUKEMIA_UP;DOUGLAS_BMI1_TARGETS_UP;ENK_UV_RESPONSE_EPIDERMIS_DN;FOSTER_KDM1A_TARGETS_UP;GOZGIT_ESR1_TARGETS_DN;HOLLERN_EMT_BREAST_TUMOR_DN;KEGG_MEDICUS_VARIANT_MUTATION_CAUSED_ABERRANT_SPTBN2_TO_MGLUR1_TRPC3_SIGNALING_PATHWAY;KIM_ALL_DISO…	3D-structure;Acetylation;Actin-binding;Actincapping;Alternativesplicing;Coiledcoil;Cytoplasm;Cytoskeleton;Diseasevariant;Neurodegeneration;Phosphoprotein;Proteomicsidentification;Referenceproteome;Repeat;Spinocerebellarataxia		GO:0006810;GO:0006996;GO:0007010;GO:0007416;GO:0007610;GO:0008064;GO:0009653;GO:0009987;GO:0010639;GO:0016043;GO:0016192;GO:0021692;GO:0022607;GO:0030029;GO:0030036;GO:0030534;GO:0030832;GO:0030833;GO:0030834;GO:0030835;GO:0030837;GO:0031333;GO:0032271;GO:0032272;GO:0032501;GO:0032502;GO:0032535;GO:0032956;GO:0032970;GO:0033043;GO:0034329;GO:0034330;GO:0035264;GO:0040007;GO:0043242;GO:0043244;GO:…	GO:0003779;GO:0005198;GO:0005200;GO:0005488;GO:0005515;GO:0005543;GO:0008092;GO:0008289;GO:0044877;GO:0045296;GO:0050839;GO:0051015;GO:0098918;GO:0099186	GO:0005615;GO:0005829;GO:0005856;GO:0005886;GO:0005911;GO:0008091;GO:0014731;GO:0016020;GO:0016324;GO:0030054;GO:0030863;GO:0030864;GO:0032991;GO:0033010;GO:0042995;GO:0043025;GO:0043226;GO:0043227;GO:0043228;GO:0043229;GO:0043231;GO:0043232;GO:0044297;GO:0045202;GO:0060076;GO:0070161;GO:0098590;GO:0098688;GO:0098793;GO:0098978;GO:0099189;GO:0099571;GO:0110165	GO:0006810;GO:0006996;GO:0007010;GO:0007416;GO:0007610;GO:0009987;GO:0016043;GO:0016192;GO:0022607;GO:0030036;GO:0032501;GO:0032502;GO:0033043;GO:0034330;GO:0040007;GO:0050789;GO:0050808;GO:0051179;GO:0051234;GO:0065007;GO:0065008;GO:0071840;GO:0099150	GO:0005615;GO:0005829;GO:0005856;GO:0005886;GO:0016020;GO:0030054;GO:0032991;GO:0042995;GO:0043025;GO:0043226;GO:0043228;GO:0043229;GO:0043231;GO:0043232;GO:0045202;GO:0098688;GO:0098793;GO:0098978;GO:0099189;GO:0099571;GO:0110165	IPR001589;IPR001605;IPR001715;IPR001849;IPR002017;IPR011993;IPR016343;IPR018159;IPR036872;IPR041681	Actinin_actin-bd_CS;CH_dom;CH_dom_sf;PH_9;PH_dom-spectrin-type;PH_domain;PH-like_dom_sf;Spectrin_bsu;Spectrin_repeat;Spectrin/alpha-actinin		600224;604985;615386	PR00683	SPECTRINPH	PS00019;PS00020;PS50003;PS50021	ACTININ_1;ACTININ_2;CH;PH_DOMAIN	Spectrin beta chain;Spectrin beta chain, non-erythrocytic 2	R-HSA-2132295;R-HSA-375165;R-HSA-445095;R-HSA-5673001;R-HSA-6807878		SM00033;SM00150;SM00233	CH;PH;SPEC
+	1.13635	2.50358	A0A087WYT3;B3KUY2;Q15185-4;Q15185;Q15185-3;B4DDC6;Q15185-2	Prostaglandin E synthase 3	152	PTGES3	A0A087WYT3;B3KUY2;Q15185-4;Q15185;Q15185-3;B4DDC6	DVNVNFEK;DWEDDSDEDMSNFDR;GESGQSWPR;HLNEIDLFHCIDPNDSK;KGESGQSWPR;LNWLSVDFNNWK;LTFSCLGGSDNFK;SILCCLR	ENSG00000110958.16	ENSP00000262033.6;ENSP00000389090.2;ENSP00000402385.2;ENSP00000405299.3;ENSP00000414892.2;ENSP00000482075.1	ENST00000262033.11;ENST00000414274.7;ENST00000436399.6;ENST00000448157.6;ENST00000456859.2;ENST00000614328.4			PTGES3		1EJF;7KRJ;7L7I;7L7J	A0A087WYT3_HUMAN;B3KUY2_HUMAN;B4DDC6_HUMAN;TEBP_HUMAN	Color2 [DarkGray]	1	4	+	'de novo' post-translational protein folding;'de novo' protein folding;anatomical structure development;animal organ development;arachidonic acid metabolic process;aromatic compound biosynthetic process;biological regulation;biosynthetic process;carbohydrate biosynthetic process;carbohydrate metabolic process;carboxylic acid biosynthetic process;carboxylic acid metabolic process;cell population p…	binding;catalytic activity;catalytic activity, acting on a nucleic acid;catalytic activity, acting on DNA;DNA polymerase activity;DNA polymerase binding;enzyme binding;heat shock protein binding;Hsp90 protein binding;intramolecular oxidoreductase activity;isomerase activity;nucleotidyltransferase activity;prostaglandin-E synthase activity;protein binding;protein-folding chaperone binding;RNA-dire…	catalytic complex;cellular anatomical entity;chromosomal region;chromosome, telomeric region;cytoplasm;cytosol;intracellular membrane-bounded organelle;intracellular organelle;intracellular protein-containing complex;membrane-bounded organelle;nuclear protein-containing complex;nucleoplasm;nucleus;organelle;protein folding chaperone complex;protein-containing complex;ribonucleoprotein complex;tel…	anatomical structure development;biological regulation;biosynthetic process;carbohydrate metabolic process;cell population proliferation;cellular aromatic compound metabolic process;cellular component assembly;cellular component organization;cellular component organization or biogenesis;cellular lipid metabolic process;cellular nitrogen compound metabolic process;cellular process;chromosome organ…	catalytic complex;cellular anatomical entity;cytoplasm;cytosol;intracellular membrane-bounded organelle;intracellular organelle;nucleoplasm;nucleus;organelle;protein-containing complex;ribonucleoprotein complex;telomerase holoenzyme complex		CS	ACEVEDO_LIVER_CANCER_UP;ACEVEDO_NORMAL_TISSUE_ADJACENT_TO_LIVER_TUMOR_UP;BENPORATH_MYC_MAX_TARGETS;BERENJENO_TRANSFORMED_BY_RHOA_UP;BIDUS_METASTASIS_UP;BLALOCK_ALZHEIMERS_DISEASE_DN;BORCZUK_MALIGNANT_MESOTHELIOMA_UP;BOYAULT_LIVER_CANCER_SUBCLASS_G3_UP;DANG_BOUND_BY_MYC;DAZARD_RESPONSE_TO_UV_SCC_UP;DEMAGALHAES_AGING_UP;DIAZ_CHRONIC_MYELOGENOUS_LEUKEMIA_UP;FISCHER_DREAM_TARGETS;FLECHNER_BIOPSY_KIDN…	3D-structure;Acetylation;Alternativesplicing;Chaperone;Cytoplasm;Directproteinsequencing;Fattyacidbiosynthesis;Fattyacidmetabolism;Isomerase;Isopeptidebond;Lipidbiosynthesis;Lipidmetabolism;Phosphoprotein;Prostaglandinbiosynthesis;Prostaglandinmetabolism;Proteomicsidentification;Referenceproteome;Ublconjugation	Hsp90-p23 complex;p23 protein complex	GO:0000271;GO:0000723;GO:0001516;GO:0001676;GO:0005975;GO:0005976;GO:0005977;GO:0005978;GO:0006082;GO:0006091;GO:0006112;GO:0006139;GO:0006259;GO:0006278;GO:0006457;GO:0006458;GO:0006629;GO:0006631;GO:0006633;GO:0006636;GO:0006690;GO:0006692;GO:0006693;GO:0006725;GO:0006807;GO:0006996;GO:0007004;GO:0007165;GO:0008152;GO:0008283;GO:0008610;GO:0009058;GO:0009059;GO:0009250;GO:0009755;GO:0009889;GO:…	GO:0003720;GO:0003824;GO:0003964;GO:0005488;GO:0005515;GO:0016740;GO:0016772;GO:0016779;GO:0016853;GO:0016860;GO:0019899;GO:0031072;GO:0034061;GO:0050220;GO:0051082;GO:0051087;GO:0051879;GO:0070182;GO:0140097;GO:0140640	GO:0000781;GO:0005634;GO:0005654;GO:0005697;GO:0005737;GO:0005829;GO:0032991;GO:0043226;GO:0043227;GO:0043229;GO:0043231;GO:0098687;GO:0101031;GO:0110165;GO:0140513;GO:0140535;GO:1902494;GO:1990904	GO:0005975;GO:0005976;GO:0006082;GO:0006091;GO:0006112;GO:0006139;GO:0006259;GO:0006457;GO:0006629;GO:0006725;GO:0006807;GO:0006996;GO:0007165;GO:0008152;GO:0008283;GO:0009058;GO:0009059;GO:0009987;GO:0016043;GO:0019222;GO:0022607;GO:0022618;GO:0031647;GO:0032200;GO:0032502;GO:0032787;GO:0034641;GO:0043085;GO:0043170;GO:0044238;GO:0044255;GO:0044281;GO:0046483;GO:0048856;GO:0050789;GO:0050790;GO:…	GO:0005634;GO:0005654;GO:0005697;GO:0005737;GO:0005829;GO:0032991;GO:0043226;GO:0043229;GO:0043231;GO:0110165;GO:1902494;GO:1990904	IPR007052;IPR008978;IPR045250	CS_dom;HSP20-like_chaperone;p23-like		607061			PS51203	CS	Prostaglandin E synthase 3	R-HSA-2162123;R-HSA-3371497;R-HSA-3371511;R-HSA-3371568;R-HSA-8937144;R-HSA-8939211;R-HSA-9018519;R-HSA-9679191
+	0.837597	1.6859	K7EQK2;Q9Y4L1;A0A087X054;A0A494C039;A0A384P5T6;A0A8Q3SHG4;B3KXH0;B7Z2N4;B7Z766;J3QLE9;A0A0G2JRS0;Q6IN67;A0A087WWI4;Q05D91;E9PJ21;J3QQH7;Q9Y4L1-2;B7Z602;J3KTF1;J3QL06;B7Z4E6;A0A8Q3SHP7;A0A0G2JRG7;A0A0G2JRT9;Q9BST8;A0A0G2JR71;A0A0G2JR88;Q68D25;A0A1W2PS94;B2RU27;A0A2R8Y358;Q9BXT5	Hypoxia up-regulated protein 1	164	HYOU1	K7EQK2;Q9Y4L1;A0A087X054;A0A494C039;A0A384P5T6;A0A8Q3SHG4;B3KXH0;B7Z2N4;B7Z766;J3QLE9;A0A0G2JRS0;Q6IN67;A0A087WWI4;Q05D91;E9PJ21;J3QQH7;Q9Y4L1-2;B7Z602	AANSLEAFIFETQDK;AEAGPEGVAPAPEGEK;DAVITVPVFFNQAER;DAVVYPILVEFTR;EAGMQPQLQIR;EVEEEPGIHSLK;FFGDSAASMAIK;LAGLFNEQR;LCQGLFFR;LGNTISSLFGGGTTPDAK;LPATEKPVLLSK;LQDLTLR;LYQPEYQEVSTEEQR;LYQPEYQEVSTEEQREEISGK;NINADEAAAMGAVYQAAALSK;QADNPHVALYQAR;SLAEDFAEQPIK;TLGGLEMELR;TPVIVTLK;TVLSANADHMAQIEGLMDDVDFK;VAIVKPGVPMEIVLNK;VESVFETLVEDSAEEESTLTK;VLQLINDNTATALSYGVFR;VQEVLLK;YFQHLLGK	ENSG00000133863.9;ENSG00000149428.20;ENSG00000149428.21;ENSG00000280682;ENSG00000280682.3	ENSP00000256246.2;ENSP00000431874.1;ENSP00000431874.2;ENSP00000462951.1;ENSP00000462951.2;ENSP00000463515.2;ENSP00000463742.3;ENSP00000467866.3;ENSP00000479845.2;ENSP00000480150.1;ENSP00000480248.1;ENSP00000480248.2;ENSP00000483106.1;ENSP00000484186.1;ENSP00000484622.2;ENSP00000485827;ENSP00000486231;ENSP00000486257;ENSP00000486458;ENSP00000486491;ENSP00000486534;ENSP00000486718;ENSP00000486747;E…	ENST00000256246.5;ENST00000527038.7;ENST00000530467.6;ENST00000530473.5;ENST00000530473.6;ENST00000532421.6;ENST00000532519.7;ENST00000534233.5;ENST00000534233.6;ENST00000610597.2;ENST00000612687.4;ENST00000614711.4;ENST00000614711.5;ENST00000617285.5;ENST00000621959.4;ENST00000626494;ENST00000627494;ENST00000627731;ENST00000628120;ENST00000628429;ENST00000628600;ENST00000628974;ENST00000629044;E…			DKFZp686N08236;HYOU1;TEX15			A0A087WWI4_HUMAN;A0A087X054_HUMAN;A0A0G2JR71_HUMAN;A0A0G2JR88_HUMAN;A0A0G2JRG7_HUMAN;A0A0G2JRS0_HUMAN;A0A0G2JRT9_HUMAN;A0A1W2PS94_HUMAN;A0A2R8Y358_HUMAN;A0A384P5T6_HUMAN;A0A494C039_HUMAN;A0A8Q3SHG4_HUMAN;A0A8Q3SHP7_HUMAN;B2RU27_HUMAN;B3KXH0_HUMAN;B7Z2N4_HUMAN;B7Z4E6_HUMAN;B7Z602_HUMAN;B7Z766_HUMAN;E9PJ21_HUMAN;HYOU1_HUMAN;J3KTF1_HUMAN;J3QL06_HUMAN;J3QLE9_HUMAN;J3QQH7_HUMAN;K7EQK2_HUMAN;Q05D91_HUM…	Color2 [DarkGray]	1	4	+	biological regulation;cell cycle process;cell differentiation;cellular aromatic compound metabolic process;cellular component assembly;cellular component organization;cellular component organization or biogenesis;cellular developmental process;cellular localization;cellular metabolic process;cellular nitrogen compound metabolic process;cellular process;cellular process involved in reproduction in…	adenyl nucleotide binding;adenyl ribonucleotide binding;adenyl-nucleotide exchange factor activity;anion binding;ATP binding;ATP-dependent activity;ATP-dependent protein folding chaperone;ATPase regulator activity;binding;carbohydrate derivative binding;heterocyclic compound binding;ion binding;molecular function regulator activity;nucleoside phosphate binding;nucleotide binding;organic cyclic co…	anchoring junction;cell junction;cell-substrate junction;cellular anatomical entity;cytoplasm;endocytic vesicle lumen;endoplasmic reticulum;endoplasmic reticulum chaperone complex;endoplasmic reticulum lumen;endoplasmic reticulum protein-containing complex;extracellular exosome;extracellular membrane-bounded organelle;extracellular organelle;extracellular region;extracellular vesicle;focal adhesi…	biological regulation;cell differentiation;cellular aromatic compound metabolic process;cellular component assembly;cellular component organization;cellular component organization or biogenesis;cellular localization;cellular nitrogen compound metabolic process;cellular process;chromatin organization;chromosome organization;developmental process;DNA damage response;DNA metabolic process;DNA repair…	cell junction;cellular anatomical entity;cytoplasm;endoplasmic reticulum;extracellular organelle;extracellular region;intracellular membrane-bounded organelle;intracellular organelle;membrane;nucleus;organelle;organelle lumen;protein-containing complex;vesicle	Protein processing in endoplasmic reticulum	DUF3715;HSP70;TEX15	ACEVEDO_LIVER_CANCER_UP;ACEVEDO_LIVER_TUMOR_VS_NORMAL_ADJACENT_TISSUE_UP;BAE_BRCA1_TARGETS_DN;BENPORATH_EED_TARGETS;BLALOCK_ALZHEIMERS_DISEASE_DN;BLANCO_MELO_COVID19_SARS_COV_2_INFECTION_CALU3_CELLS_DN;BLANCO_MELO_HUMAN_PARAINFLUENZA_VIRUS_3_INFECTION_A594_CELLS_UP;BLUM_RESPONSE_TO_SALIRASIB_UP;DEBIASI_APOPTOSIS_BY_REOVIRUS_INFECTION_DN;DOUGLAS_BMI1_TARGETS_UP;DURAND_STROMA_S_UP;ENK_UV_RESPONSE_E…	Acetylation;Alternativesplicing;ATP-binding;Chaperone;Cytoplasm;Differentiation;Directproteinsequencing;Diseasevariant;DNAdamage;DNArepair;Endoplasmicreticulum;Glycoprotein;Meiosis;Membrane;Nucleotide-binding;Nucleus;Phosphoprotein;Proteomicsidentification;Referenceproteome;RNA-mediatedgenesilencing;Signal;Spermatogenesis;Stressresponse;Transmembrane;Transmembranehelix		GO:0000018;GO:0000280;GO:0001666;GO:0002931;GO:0003006;GO:0006139;GO:0006259;GO:0006281;GO:0006282;GO:0006325;GO:0006338;GO:0006346;GO:0006725;GO:0006807;GO:0006810;GO:0006888;GO:0006950;GO:0006974;GO:0006996;GO:0007129;GO:0007130;GO:0007140;GO:0007276;GO:0007283;GO:0008152;GO:0009628;GO:0009889;GO:0009890;GO:0009892;GO:0009966;GO:0009968;GO:0009987;GO:0010468;GO:0010526;GO:0010556;GO:0010558;GO:…	GO:0000166;GO:0000774;GO:0005488;GO:0005515;GO:0005524;GO:0017076;GO:0030554;GO:0032553;GO:0032555;GO:0032559;GO:0035639;GO:0036094;GO:0043167;GO:0043168;GO:0044183;GO:0051082;GO:0051087;GO:0060590;GO:0097159;GO:0097367;GO:0098772;GO:0140657;GO:0140662;GO:1901265;GO:1901363	GO:0005576;GO:0005634;GO:0005737;GO:0005783;GO:0005788;GO:0005790;GO:0005925;GO:0016020;GO:0030054;GO:0030055;GO:0031974;GO:0031982;GO:0032991;GO:0034663;GO:0043226;GO:0043227;GO:0043229;GO:0043230;GO:0043231;GO:0043233;GO:0065010;GO:0070013;GO:0070062;GO:0070161;GO:0071682;GO:0110165;GO:0140534;GO:1903561	GO:0000280;GO:0006139;GO:0006259;GO:0006281;GO:0006282;GO:0006325;GO:0006725;GO:0006807;GO:0006810;GO:0006950;GO:0006974;GO:0006996;GO:0008152;GO:0009628;GO:0009987;GO:0016043;GO:0016192;GO:0019222;GO:0022414;GO:0022607;GO:0030154;GO:0031047;GO:0032502;GO:0034641;GO:0040029;GO:0042221;GO:0043170;GO:0044238;GO:0046483;GO:0048193;GO:0048285;GO:0050789;GO:0050896;GO:0051052;GO:0051179;GO:0051234;GO:…	GO:0005576;GO:0005634;GO:0005737;GO:0005783;GO:0016020;GO:0030054;GO:0031982;GO:0032991;GO:0043226;GO:0043229;GO:0043230;GO:0043231;GO:0043233;GO:0110165	IPR013126;IPR018181;IPR022188;IPR026616;IPR029047;IPR029048;IPR032765;IPR043129	ATPase_NBD;Heat_shock_70_CS;Hsp_70_fam;HSP70_C_sf;HSP70_peptide-bd_sf;TASOR_DUF3715;TEX15;TEX15_dom	ko04141	233600;601746;605795;617960	PR00301	HEATSHOCK70	PS00329;PS01036	HSP70_2;HSP70_3	Hypoxia up-regulated protein 1;Testis-expressed protein 15	R-HSA-3000484;R-HSA-381038;R-HSA-912446
+	4.14325	-2.80754	A0A087X0K9;Q07157;A9CQZ8;G3V1L9;B4DZK4;H0YKB1;Q9H317;H0Y3R8	Tight junction protein ZO-1	167	TJP1	A0A087X0K9;Q07157;A9CQZ8;G3V1L9	ADGATSDDLDLHDDR;AEASSPVPYLSPETNPASSTSAVNHNVNLTNVR;AIPVSPSAVEEDEDEDGHTVVATAR;ATLLNVPDLSDSIHSANASER;DDISEIQSLASDHSGR;DGNIQEGDVVLK;DLEQPTYR;DNPHFQSGETSIVISDVLK;DNSILPPLDK;DQEPSLSSHVDPTK;DVNDTGSFKPPEVASK;EAIQQQQNQLVWVSEGK;EDLSAQPVQTK;EDTAQAAFYPQK;EEPDIYQIAK;EGLEEGDQILR;EISQDSLAAR;EPNLTYEPQLPYVEK;ESPYGLSFNK;FEEPAPLSYDSR;FEEPAPLSYDSRPR;FLKPVELR;FNHNLLPSETAHKPDLSSK;GEEVTILAQK;GETLLSPLVMCGPHGLK;GGPAEGQLQ…	ENSG00000104067.17;ENSG00000277401.4	ENSP00000281537.7;ENSP00000348416.7;ENSP00000382887.4;ENSP00000441202.2;ENSP00000452729.1;ENSP00000483470.2;ENSP00000484535.2;ENSP00000486189.1	ENST00000346128.10;ENST00000356107.11;ENST00000400007.8;ENST00000495972.6;ENST00000545208.6;ENST00000614355.5;ENST00000621049.4;ENST00000631203.1			TJP1		2H2B;2H2C;2H3M;2JWE;2KXR;2KXS;2RCZ;3CYY;3LH5;3SHU;3SHW;3TSV;3TSW;3TSZ;4OEO;4OEP;4Q2Q;4YYX	A0A087X0K9_HUMAN;A9CQZ8_HUMAN;B4DZK4_HUMAN;G3V1L9_HUMAN;H0Y3R8_HUMAN;H0YKB1_HUMAN;Q9H317_HUMAN;ZO1_HUMAN	Color2 [DarkGray]	1	4	+	actin cytoskeleton organization;actin filament-based process;actomyosin structure organization;adherens junction maintenance;adherens junction organization;anatomical structure development;anatomical structure formation involved in morphogenesis;anatomical structure homeostasis;biological regulation;blastocyst formation;carbohydrate homeostasis;cell adhesion;cell development;cell junction assembl…	beta-catenin binding;binding;cadherin binding;calmodulin binding;cell adhesion molecule binding;connexin binding;molecular transducer activity;netrin receptor activity;protein binding;protein domain specific binding;signaling receptor activity;transmembrane signaling receptor activity;transmembrane transporter binding	adherens junction;anchoring junction;apical junction complex;apical part of cell;apical plasma membrane;apicolateral plasma membrane;basolateral plasma membrane;bicellular tight junction;cell junction;cell projection;cell-cell contact zone;cell-cell junction;cellular anatomical entity;cytoplasm;cytosol;gap junction;intercalated disc;intercellular canaliculus;intracellular membrane-bounded organel…	actin cytoskeleton organization;anatomical structure development;anatomical structure formation involved in morphogenesis;biological regulation;cell adhesion;cell development;cell junction organization;cellular component assembly;cellular component organization;cellular component organization or biogenesis;cellular homeostasis;cellular localization;cellular process;chemical homeostasis;circulator…	apical part of cell;cell junction;cell projection;cellular anatomical entity;cytoplasm;cytosol;intracellular membrane-bounded organelle;intracellular non-membrane-bounded organelle;intracellular organelle;membrane;non-membrane-bounded organelle;nucleus;organelle;plasma membrane;protein-containing complex	Adherens junction;Epithelial cell signaling in Helicobacter pylori infection;Gap junction;Tight junction;Vibrio cholerae infection	Guanylate_kin;PDZ;SH3_2;ZU5	ACEVEDO_LIVER_CANCER_UP;AMIT_SERUM_RESPONSE_240_MCF10A;BAE_BRCA1_TARGETS_DN;BROWNE_HCMV_INFECTION_14HR_DN;BROWNE_HCMV_INFECTION_30MIN_DN;BROWNE_HCMV_INFECTION_48HR_DN;BRUNO_HEMATOPOIESIS;BUYTAERT_PHOTODYNAMIC_THERAPY_STRESS_UP;CAIRO_HEPATOBLASTOMA_CLASSES_DN;FISCHER_G2_M_CELL_CYCLE;GREGORY_SYNTHETIC_LETHAL_WITH_IMATINIB;JOHNSTONE_PARVB_TARGETS_3_DN;KANG_DOXORUBICIN_RESISTANCE_DN;KEGG_ADHERENS_JUN…	3D-structure;Alternativesplicing;Calmodulin-binding;Celljunction;Cellmembrane;Cellprojection;Developmentalprotein;Gapjunction;Immunoglobulindomain;Membrane;Phosphoprotein;Proteomicsidentification;Receptor;Referenceproteome;Repeat;SH3domain;Tightjunction	Alpha-dystrobrevin-ZO-1-actin complex;CF IIAm complex (Cleavage factor IIAm complex);PKP1-ZO-1 complex;ZO1-(beta)cadherin-(VE)cadherin-VEGFR2 complex	GO:0001678;GO:0001825;GO:0001885;GO:0001894;GO:0002064;GO:0002237;GO:0003008;GO:0003013;GO:0003018;GO:0006996;GO:0007010;GO:0007043;GO:0007155;GO:0007600;GO:0007605;GO:0008104;GO:0008284;GO:0009410;GO:0009605;GO:0009607;GO:0009628;GO:0009743;GO:0009746;GO:0009749;GO:0009987;GO:0010033;GO:0010639;GO:0016043;GO:0019725;GO:0022407;GO:0022409;GO:0022603;GO:0022607;GO:0030029;GO:0030036;GO:0030155;GO:…	GO:0004888;GO:0005042;GO:0005488;GO:0005515;GO:0005516;GO:0008013;GO:0019904;GO:0038023;GO:0044325;GO:0045296;GO:0050839;GO:0060089;GO:0071253	GO:0002102;GO:0005634;GO:0005737;GO:0005829;GO:0005886;GO:0005911;GO:0005912;GO:0005921;GO:0005923;GO:0014704;GO:0016020;GO:0016323;GO:0016324;GO:0016327;GO:0030054;GO:0032991;GO:0042995;GO:0043226;GO:0043227;GO:0043228;GO:0043229;GO:0043231;GO:0043232;GO:0043296;GO:0044291;GO:0045177;GO:0046581;GO:0070160;GO:0070161;GO:0098590;GO:0110165	GO:0003013;GO:0006996;GO:0007010;GO:0007155;GO:0007600;GO:0008104;GO:0009410;GO:0009605;GO:0009607;GO:0009628;GO:0009987;GO:0016043;GO:0019725;GO:0022607;GO:0030036;GO:0032501;GO:0032502;GO:0033036;GO:0033043;GO:0034330;GO:0042221;GO:0042592;GO:0048468;GO:0048646;GO:0048856;GO:0048878;GO:0050789;GO:0050877;GO:0050896;GO:0051179;GO:0051641;GO:0065007;GO:0065008;GO:0071840	GO:0005634;GO:0005737;GO:0005829;GO:0005886;GO:0016020;GO:0030054;GO:0032991;GO:0042995;GO:0043226;GO:0043228;GO:0043229;GO:0043231;GO:0043232;GO:0045177;GO:0110165	IPR000906;IPR001452;IPR001478;IPR005417;IPR005418;IPR008144;IPR008145;IPR027417;IPR035597;IPR036028;IPR036034;IPR037936	GK/Ca_channel_bsu;Guanylate_kin-like_dom;P-loop_NTPase;PDZ;PDZ_sf;SH3_domain;SH3-like_dom_sf;UNC5;ZO;ZO-1;ZO-1_SH3;ZU5_dom	ko04520;ko04530;ko04540;ko05110;ko05120	601009	PR01597;PR01598	ZONOCCLUDNS;ZONOCCLUDNS1	PS50002;PS50052;PS50106;PS51145	GUANYLATE_KINASE_2;PDZ;SH3;ZU5	Netrin receptor UNC5;Tight junction protein ZO-1	R-HSA-191650;R-HSA-2028269;R-HSA-351906;R-HSA-8935964;R-HSA-9705677		SM00072;SM00218;SM00228	GuKc;PDZ;ZU5
+	1.08909	1.14575	K7ES69;A0A087X271;H3BVI6;B4DDF4;B2RWM5;Q6FHE4;Q6FHC3;Q53GK7;B4DUT8;Q99439-2;Q99439;B4DN57;B4DHU5;A0A087WV51;H3BQH0;A0A087X1X5	Calponin;Calponin-2	172	CNN2	K7ES69;A0A087X271;H3BVI6;B4DDF4;B2RWM5;Q6FHE4;Q6FHC3;Q53GK7;B4DUT8;Q99439-2;Q99439;B4DN57;B4DHU5	DGTILCTLMNK;GPSYGLSAEVK;SMQNWHQLENLSNFIK;TWIEGLTGLSIGPDFQK	ENSG00000064666.15	ENSP00000263097.2;ENSP00000340129.2;ENSP00000455777.2;ENSP00000456436.1;ENSP00000457968.1;ENSP00000458137.2;ENSP00000468577.1;ENSP00000479188.1;ENSP00000484533.1;ENSP00000484749.1	ENST00000263097.9;ENST00000348419.7;ENST00000562015.5;ENST00000562075.6;ENST00000562958.6;ENST00000565096.6;ENST00000566695.5;ENST00000568865.3;ENST00000569352.6;ENST00000606983.5			CNN2		1WYN	A0A087WV51_HUMAN;A0A087X1X5_HUMAN;A0A087X271_HUMAN;B2RWM5_HUMAN;B4DDF4_HUMAN;B4DHU5_HUMAN;B4DN57_HUMAN;B4DUT8_HUMAN;CNN2_HUMAN;H3BQH0_HUMAN;H3BVI6_HUMAN;K7ES69_HUMAN;Q53GK7_HUMAN;Q6FHC3_HUMAN;Q6FHE4_HUMAN	Color2 [DarkGray]	1	4	+	actin cytoskeleton organization;actin filament organization;actin filament-based process;actomyosin structure organization;anatomical structure development;biological regulation;cell development;cell migration;cell motility;cellular component organization;cellular component organization or biogenesis;cellular developmental process;cellular process;cellular response to abiotic stimulus;cellular re…	actin binding;actin filament binding;binding;cadherin binding;calmodulin binding;cell adhesion molecule binding;cytoskeletal protein binding;protein binding;protein-containing complex binding	actin cytoskeleton;actin filament bundle;actomyosin;anchoring junction;cell junction;cell-cell junction;cell-substrate junction;cellular anatomical entity;contractile actin filament bundle;cytoplasmic vesicle lumen;cytoskeleton;extracellular region;focal adhesion;intracellular non-membrane-bounded organelle;intracellular organelle;intracellular organelle lumen;membrane;membrane-enclosed lumen;non…	actin cytoskeleton organization;anatomical structure development;biological regulation;cell development;cell motility;cellular component organization;cellular component organization or biogenesis;cellular process;cytoskeleton organization;developmental process;endocytosis;establishment of localization;immune system process;localization;organelle organization;regulation of biological process;regul…	cell junction;cellular anatomical entity;cytoskeleton;extracellular region;intracellular non-membrane-bounded organelle;intracellular organelle;membrane;non-membrane-bounded organelle;organelle;organelle lumen		Calponin;CH	BENPORATH_CYCLING_GENES;BENPORATH_NANOG_TARGETS;BERTUCCI_MEDULLARY_VS_DUCTAL_BREAST_CANCER_DN;BROWN_MYELOID_CELL_DEVELOPMENT_UP;BUYTAERT_PHOTODYNAMIC_THERAPY_STRESS_DN;CHEBOTAEV_GR_TARGETS_DN;CHICAS_RB1_TARGETS_CONFLUENT;DODD_NASOPHARYNGEAL_CARCINOMA_UP;DUTERTRE_ESTRADIOL_RESPONSE_24HR_DN;GROSS_ELK3_TARGETS_UP;HORIUCHI_WTAP_TARGETS_DN;JINESH_BLEBBISHIELD_TO_IMMUNE_CELL_FUSION_PBSHMS_UP;KYNG_WERNE…	3D-structure;Acetylation;Actin-binding;Alternativesplicing;Calmodulin-binding;Directproteinsequencing;Phosphoprotein;Proteomicsidentification;Referenceproteome;Repeat		GO:0002376;GO:0002682;GO:0002683;GO:0002685;GO:0002686;GO:0006810;GO:0006897;GO:0006909;GO:0006950;GO:0006996;GO:0007010;GO:0007015;GO:0009605;GO:0009611;GO:0009612;GO:0009628;GO:0009889;GO:0009891;GO:0009893;GO:0009987;GO:0010468;GO:0010556;GO:0010557;GO:0010604;GO:0010628;GO:0016043;GO:0016192;GO:0016477;GO:0019222;GO:0030029;GO:0030036;GO:0030097;GO:0030100;GO:0030334;GO:0030336;GO:0031032;GO:…	GO:0003779;GO:0005488;GO:0005515;GO:0005516;GO:0008092;GO:0044877;GO:0045296;GO:0050839;GO:0051015	GO:0001725;GO:0005576;GO:0005856;GO:0005911;GO:0005925;GO:0015629;GO:0016020;GO:0030054;GO:0030055;GO:0031974;GO:0031983;GO:0032432;GO:0034774;GO:0035580;GO:0042641;GO:0043226;GO:0043228;GO:0043229;GO:0043232;GO:0043233;GO:0060205;GO:0070013;GO:0070161;GO:0097517;GO:0110165;GO:1904724	GO:0002376;GO:0006810;GO:0006897;GO:0006950;GO:0006996;GO:0007010;GO:0009605;GO:0009628;GO:0009987;GO:0016043;GO:0016192;GO:0019222;GO:0030036;GO:0032502;GO:0042060;GO:0048468;GO:0048856;GO:0048870;GO:0050789;GO:0050896;GO:0051049;GO:0051179;GO:0051234;GO:0065007;GO:0071840	GO:0005576;GO:0005856;GO:0016020;GO:0030054;GO:0043226;GO:0043228;GO:0043229;GO:0043232;GO:0043233;GO:0110165	IPR000557;IPR001715;IPR001997;IPR003096;IPR036872	Calponin_repeat;Calponin/LIMCH1;CH_dom;CH_dom_sf;SM22_calponin		602373	PR00888;PR00889	CALPONIN;SM22CALPONIN	PS01052;PS50021;PS51122	CALPONIN_1;CALPONIN_2;CH	Calponin;Calponin-2	R-HSA-6798695;R-HSA-8950505		SM00033	CH
+	1.64511	2.25192	A0A087X2I1;P62333;V9HW24;H0YJC0;H0YJS8;B4DR91;H0YJX2;H0YJE9;H0YJT1	26S protease regulatory subunit 10B	173	PSMC6	A0A087X2I1;P62333;V9HW24;H0YJC0	ADHDFVVQEDFMK;ALQSVGQIVGEVLK;AVASQLDCNFLK;EMFNYAR;EVDPLVYNMSHEDPGNVSYSEIGGLSEQIR;EVIELPLTNPELFQR;GCLLYGPPGTGK;HGEIDYEAIVK;IHIDLPNEQAR;LSDGFNGADLR;MIMATNRPDTLDPALLRPGR;NVCTEAGMFAIR;VALDMTTLTIMR	ENSG00000100519.12	ENSP00000401802.3;ENSP00000451156.1;ENSP00000451340.2;ENSP00000452048.2;ENSP00000452072.2;ENSP00000452388.1;ENSP00000484998.1	ENST00000445930.7;ENST00000554044.5;ENST00000555175.1;ENST00000555339.5;ENST00000556813.1;ENST00000557240.5;ENST00000612399.4			HEL-S-73;PSMC6		5GJQ;5GJR;5L4G;5LN3;5M32;5T0C;5T0G;5T0H;5T0I;5T0J;5VFP;5VFQ;5VFR;5VFS;5VFT;5VFU;5VGZ;5VHF;5VHH;5VHI;5VHJ;5VHM;5VHN;5VHO;5VHP;5VHQ;5VHR;5VHS;6MSB;6MSD;6MSE;6MSG;6MSH;6MSJ;6MSK;6WJD;6WJN;7QXN;7QXP;7QXU;7QXW;7QXX;7QY7;7QYA;7QYB;7W37;7W38;7W39;7W3A;7W3B;7W3C;7W3F;7W3G;7W3H;7W3I;7W3J;7W3K;7W3M;8CVT	A0A087X2I1_HUMAN;B4DR91_HUMAN;H0YJC0_HUMAN;H0YJE9_HUMAN;H0YJS8_HUMAN;H0YJT1_HUMAN;H0YJX2_HUMAN;PRS10_HUMAN;V9HW24_HUMAN	Color2 [DarkGray]	1	4	+	biological regulation;catabolic process;cellular process;cellular response to stimulus;cellular response to stress;ERAD pathway;macromolecule catabolic process;macromolecule metabolic process;metabolic process;modification-dependent macromolecule catabolic process;modification-dependent protein catabolic process;nitrogen compound metabolic process;organic substance catabolic process;organic subst…	adenyl nucleotide binding;adenyl ribonucleotide binding;anion binding;ATP binding;ATP hydrolysis activity;ATP-dependent activity;binding;carbohydrate derivative binding;catalytic activity;catalytic activity, acting on a protein;heterocyclic compound binding;hydrolase activity;hydrolase activity, acting on acid anhydrides;hydrolase activity, acting on acid anhydrides, in phosphorus-containing anhy…	catalytic complex;cellular anatomical entity;cytoplasm;cytosol;cytosolic proteasome complex;endopeptidase complex;extracellular exosome;extracellular membrane-bounded organelle;extracellular organelle;extracellular vesicle;inclusion body;intracellular anatomical structure;intracellular membrane-bounded organelle;intracellular organelle;intracellular protein-containing complex;membrane;membrane-bo…	biological regulation;catabolic process;cellular process;macromolecule catabolic process;macromolecule metabolic process;metabolic process;nitrogen compound metabolic process;primary metabolic process;protein catabolic process;protein metabolic process;proteolysis;proteolysis involved in protein catabolic process;regulation of biological process;regulation of DNA-templated transcription;regulatio…	catalytic complex;cellular anatomical entity;cytoplasm;cytosol;extracellular organelle;intracellular anatomical structure;intracellular membrane-bounded organelle;intracellular organelle;membrane;nucleoplasm;nucleus;organelle;proteasome complex;protein-containing complex;vesicle	Proteasome	AAA;AAA_lid_3;Prot_ATP_ID_OB	ACEVEDO_LIVER_TUMOR_VS_NORMAL_ADJACENT_TISSUE_UP;BLALOCK_ALZHEIMERS_DISEASE_DN;BOYAULT_LIVER_CANCER_SUBCLASS_G3_UP;BRUINS_UVC_RESPONSE_EARLY_LATE;DIAZ_CHRONIC_MYELOGENOUS_LEUKEMIA_UP;FLECHNER_BIOPSY_KIDNEY_TRANSPLANT_OK_VS_DONOR_UP;GARY_CD5_TARGETS_DN;GOLDRATH_HOMEOSTATIC_PROLIFERATION;GRUETZMANN_PANCREATIC_CANCER_UP;IVANOVA_HEMATOPOIESIS_LATE_PROGENITOR;JIANG_TIP30_TARGETS_UP;JOHNSTONE_PARVB_TAR…	3D-structure;Acetylation;ATP-binding;Coiledcoil;Cytoplasm;Directproteinsequencing;Hydrolase;Nucleotide-binding;Nucleus;Phosphoprotein;Protease;Proteasome;Proteomicsidentification;Referenceproteome	26S proteasome;PA700 complex;PA700-20S-PA28 complex	GO:0006355;GO:0006357;GO:0006508;GO:0006511;GO:0006807;GO:0006950;GO:0008152;GO:0009056;GO:0009057;GO:0009889;GO:0009891;GO:0009893;GO:0009894;GO:0009896;GO:0009987;GO:0010033;GO:0010243;GO:0010468;GO:0010498;GO:0010556;GO:0010557;GO:0010604;GO:0019219;GO:0019222;GO:0019538;GO:0019941;GO:0030162;GO:0030163;GO:0030433;GO:0031323;GO:0031325;GO:0031326;GO:0031328;GO:0031334;GO:0033554;GO:0034976;GO:…	GO:0000166;GO:0003824;GO:0005488;GO:0005515;GO:0005524;GO:0008233;GO:0016462;GO:0016787;GO:0016817;GO:0016818;GO:0016887;GO:0017076;GO:0017111;GO:0030554;GO:0030674;GO:0032553;GO:0032555;GO:0032559;GO:0035639;GO:0036094;GO:0036402;GO:0042802;GO:0043167;GO:0043168;GO:0060090;GO:0097159;GO:0097367;GO:0140096;GO:0140657;GO:1901265;GO:1901363	GO:0000502;GO:0005622;GO:0005634;GO:0005654;GO:0005737;GO:0005829;GO:0008540;GO:0016020;GO:0016234;GO:0022624;GO:0031597;GO:0031982;GO:0032991;GO:0043226;GO:0043227;GO:0043229;GO:0043230;GO:0043231;GO:0065010;GO:0070062;GO:0110165;GO:0140535;GO:1902494;GO:1903561;GO:1905368;GO:1905369	GO:0006355;GO:0006508;GO:0006807;GO:0006950;GO:0008152;GO:0009056;GO:0009057;GO:0009987;GO:0019222;GO:0019538;GO:0030163;GO:0042221;GO:0043170;GO:0044238;GO:0050789;GO:0050896;GO:0051603;GO:0065007	GO:0000502;GO:0005622;GO:0005634;GO:0005654;GO:0005737;GO:0005829;GO:0016020;GO:0031982;GO:0032991;GO:0043226;GO:0043229;GO:0043230;GO:0043231;GO:0110165;GO:1902494	IPR003593;IPR003959;IPR003960;IPR012340;IPR027417;IPR032501;IPR041569	AAA_lid_3;AAA+_ATPase;ATPase_AAA_core;ATPase_AAA_CS;NA-bd_OB-fold;P-loop_NTPase;Prot_ATP_ID_OB_C	ko03050	602708			PS00674	AAA	26S proteasome regulatory subunit 10B	R-HSA-1169091;R-HSA-1234176;R-HSA-1236974;R-HSA-1236978;R-HSA-174084;R-HSA-174113;R-HSA-174154;R-HSA-174178;R-HSA-174184;R-HSA-180534;R-HSA-180585;R-HSA-187577;R-HSA-195253;R-HSA-202424;R-HSA-211733;R-HSA-2467813;R-HSA-2871837;R-HSA-349425;R-HSA-350562;R-HSA-382556;R-HSA-450408;R-HSA-4608870;R-HSA-4641257;R-HSA-4641258;R-HSA-5358346;R-HSA-5362768;R-HSA-5607761;R-HSA-5607764;R-HSA-5610780;R-HSA-56…		SM00382	AAA
+	1.89957	3.29478	A0A090N7T9;Q12765;Q12765-2;Q12765-3;B4DH22;C9K052;B8ZZP4;C9J7U9;B4DE46;B4DIV7	Secernin-1	174	SCRN1	A0A090N7T9;Q12765;Q12765-2;Q12765-3;B4DH22;C9K052	DGLVVFGK;EPAAEIEALLGMDLVR;MDAEHPELR;QEESITVQTMMNTLR;SSPCIHYFTGTPDPSR;STMLELEK;TQSPCFGDDDPAK;TYAIMISR;VECTYISIDQVPR	ENSG00000136193.17	ENSP00000242059.5;ENSP00000386872.1;ENSP00000387052.1;ENSP00000388942.1;ENSP00000406289.1;ENSP00000409068.1;ENSP00000413184.1;ENSP00000414245.2;ENSP00000486034.1	ENST00000242059.10;ENST00000409497.5;ENST00000409570.3;ENST00000421434.5;ENST00000425819.6;ENST00000426154.5;ENST00000434476.6;ENST00000438497.5;ENST00000631335.1			SCRN1			A0A090N7T9_HUMAN;B4DE46_HUMAN;B4DH22_HUMAN;B4DIV7_HUMAN;B8ZZP4_HUMAN;C9J7U9_HUMAN;C9K052_HUMAN;SCRN1_HUMAN	Color2 [DarkGray]	1	4	+	biological regulation;cellular process;establishment of localization;exocytosis;export from cell;localization;macromolecule metabolic process;metabolic process;nitrogen compound metabolic process;organic substance metabolic process;organonitrogen compound metabolic process;primary metabolic process;protein metabolic process;proteolysis;regulation of biological process;regulation of cellular proce…	catalytic activity;catalytic activity, acting on a protein;cysteine-type exopeptidase activity;cysteine-type peptidase activity;dipeptidase activity;exopeptidase activity;hydrolase activity;peptidase activity	cellular anatomical entity;cytoplasm;intracellular membrane-bounded organelle;intracellular organelle;membrane;membrane-bounded organelle;nuclear membrane;nucleus;organelle;organelle membrane;presynapse	biological regulation;cellular process;establishment of localization;exocytosis;localization;macromolecule metabolic process;metabolic process;nitrogen compound metabolic process;primary metabolic process;protein metabolic process;proteolysis;regulation of biological process;regulation of synaptic vesicle cycle;regulation of transport;secretion;transport;vesicle-mediated transport	cellular anatomical entity;cytoplasm;intracellular membrane-bounded organelle;intracellular organelle;membrane;nucleus;organelle;presynapse		Peptidase_C69	ABE_VEGFA_TARGETS_30MIN;BAELDE_DIABETIC_NEPHROPATHY_DN;BENPORATH_EED_TARGETS;BOQUEST_STEM_CELL_UP;CASORELLI_ACUTE_PROMYELOCYTIC_LEUKEMIA_DN;DODD_NASOPHARYNGEAL_CARCINOMA_UP;FAELT_B_CLL_WITH_VH_REARRANGEMENTS_UP;FAELT_B_CLL_WITH_VH3_21_DN;FORTSCHEGGER_PHF8_TARGETS_DN;GABRIELY_MIR21_TARGETS;GAZDA_DIAMOND_BLACKFAN_ANEMIA_ERYTHROID_UP;GOZGIT_ESR1_TARGETS_DN;JAATINEN_HEMATOPOIETIC_STEM_CELL_UP;KIM_ALL…	Acetylation;Alternativesplicing;Cytoplasm;Directproteinsequencing;Exocytosis;Proteomicsidentification;Referenceproteome		GO:0006508;GO:0006807;GO:0006810;GO:0006887;GO:0008152;GO:0009987;GO:0016192;GO:0019538;GO:0032879;GO:0032940;GO:0043170;GO:0044238;GO:0046903;GO:0050789;GO:0050794;GO:0051049;GO:0051179;GO:0051234;GO:0060627;GO:0065007;GO:0071704;GO:0098693;GO:0140352;GO:1901564	GO:0003824;GO:0008233;GO:0008234;GO:0008238;GO:0016787;GO:0016805;GO:0070004;GO:0140096	GO:0005634;GO:0005737;GO:0016020;GO:0031090;GO:0031965;GO:0043226;GO:0043227;GO:0043229;GO:0043231;GO:0098793;GO:0110165	GO:0006508;GO:0006807;GO:0006810;GO:0006887;GO:0008152;GO:0009987;GO:0016192;GO:0019538;GO:0043170;GO:0044238;GO:0046903;GO:0050789;GO:0051049;GO:0051179;GO:0051234;GO:0065007;GO:0098693	GO:0005634;GO:0005737;GO:0016020;GO:0043226;GO:0043229;GO:0043231;GO:0098793;GO:0110165	IPR005322	Peptidase_C69		614965					Secernin-1
+	2.34786	1.5822	A0A090N7W4;Q00535;Q6IAW3;A0A0S2Z355;Q00535-2	Cyclin-dependent-like kinase 5	176	CDK5	A0A090N7W4;Q00535;Q6IAW3;A0A0S2Z355;Q00535-2	DLKPQNLLINR;DLLQNLLK;IGEGTYGTVFK;LADFGLAR;LLGTPTEEQWPSMTK;LPDYKPYPMYPATTSLVNVVPK;PLFPGNDVDDQLK;SFLFQLLK	ENSG00000164885.13	ENSP00000297518.4;ENSP00000419782.1	ENST00000297518.4;ENST00000485972.6			CDK5		1H4L;1UNG;1UNH;1UNL;3O0G;4AU8;7VDP;7VDQ;7VDR;7VDS	A0A090N7W4_HUMAN;A0A0S2Z355_HUMAN;CDK5_HUMAN;Q6IAW3_HUMAN	Color2 [DarkGray]	1	4	+	adult behavior;anatomical structure development;anatomical structure formation involved in morphogenesis;anatomical structure morphogenesis;anterograde trans-synaptic signaling;apoptotic process;associative learning;axon extension;axon guidance;axonogenesis;behavior;behavioral response to cocaine;biological regulation;calcium ion import;calcium ion transport;catabolic process;cell adhesion;cell c…	acetylcholine receptor activator activity;acetylcholine receptor regulator activity;adenyl nucleotide binding;adenyl ribonucleotide binding;anion binding;ATP binding;binding;carbohydrate derivative binding;catalytic activity;catalytic activity, acting on a protein;cyclin-dependent protein kinase activity;cyclin-dependent protein serine/threonine kinase activity;cytoskeletal protein binding;ErbB-2…	actin-based cell projection;axon;catalytic complex;cell body;cell junction;cell projection;cellular anatomical entity;cyclin-dependent protein kinase holoenzyme complex;cytoplasm;cytosol;dendrite;filopodium;growth cone;intracellular membrane-bounded organelle;intracellular organelle;lamellipodium;membrane;membrane-bounded organelle;neuromuscular junction;neuron projection;neuronal cell body;nucle…	anatomical structure development;anatomical structure formation involved in morphogenesis;behavior;biological regulation;catabolic process;cell adhesion;cell communication;cell development;cell differentiation;cell division;cell growth;cell junction organization;cell motility;cell-cell signaling;cellular anatomical entity morphogenesis;cellular component assembly;cellular component organization;c…	catalytic complex;cell junction;cell projection;cellular anatomical entity;cyclin-dependent protein kinase holoenzyme complex;cytoplasm;cytosol;filopodium;intracellular membrane-bounded organelle;intracellular organelle;membrane;neuron projection;neuronal cell body;nucleoplasm;nucleus;organelle;plasma membrane;postsynapse;postsynaptic density;postsynaptic specialization;presynapse;protein-contain…	Alzheimer's disease;Axon guidance	Pkinase	ABRAHAM_ALPC_VS_MULTIPLE_MYELOMA_DN;ACEVEDO_LIVER_CANCER_UP;ACEVEDO_LIVER_TUMOR_VS_NORMAL_ADJACENT_TISSUE_UP;BIOCARTA_BIOPEPTIDES_PATHWAY;BIOCARTA_CDK5_PATHWAY;BIOCARTA_CK1_PATHWAY;BIOCARTA_EFP_PATHWAY;BIOCARTA_FOSB_PATHWAY;BIOCARTA_LIS1_PATHWAY;BIOCARTA_P35ALZHEIMERS_PATHWAY;BIOCARTA_RAC1_PATHWAY;BIOCARTA_REELIN_PATHWAY;BLALOCK_ALZHEIMERS_DISEASE_DN;BLANCO_MELO_COVID19_SARS_COV_2_INFECTION_A594_…	3D-structure;Acetylation;Alternativesplicing;Apoptosis;ATP-binding;Biologicalrhythms;Cellcycle;Celldivision;Cellmembrane;Cellprojection;Cytoplasm;Kinase;Lissencephaly;Membrane;Neurodegeneration;Neurogenesis;Nucleotide-binding;Nucleus;Phosphoprotein;Referenceproteome;Serine/threonine-proteinkinase;Synapse;Transferase	Cell cycle kinase complex CDK5	GO:0000226;GO:0001558;GO:0001764;GO:0001963;GO:0003008;GO:0006355;GO:0006468;GO:0006793;GO:0006796;GO:0006807;GO:0006810;GO:0006811;GO:0006812;GO:0006816;GO:0006886;GO:0006887;GO:0006897;GO:0006915;GO:0006996;GO:0007010;GO:0007017;GO:0007154;GO:0007155;GO:0007160;GO:0007267;GO:0007268;GO:0007409;GO:0007411;GO:0007416;GO:0007519;GO:0007600;GO:0007610;GO:0007611;GO:0007612;GO:0007632;GO:0008045;GO:…	GO:0000166;GO:0002039;GO:0003824;GO:0004672;GO:0004674;GO:0004693;GO:0005102;GO:0005176;GO:0005488;GO:0005515;GO:0005524;GO:0008092;GO:0016301;GO:0016740;GO:0016772;GO:0016773;GO:0017076;GO:0030545;GO:0030546;GO:0030548;GO:0030549;GO:0030554;GO:0031072;GO:0032553;GO:0032555;GO:0032559;GO:0035639;GO:0036094;GO:0043125;GO:0043167;GO:0043168;GO:0048156;GO:0050321;GO:0051879;GO:0097159;GO:0097367;GO:…	GO:0000307;GO:0005634;GO:0005654;GO:0005737;GO:0005829;GO:0005886;GO:0014069;GO:0016020;GO:0016533;GO:0030027;GO:0030054;GO:0030175;GO:0030424;GO:0030425;GO:0030426;GO:0030427;GO:0031594;GO:0032991;GO:0042995;GO:0043005;GO:0043025;GO:0043204;GO:0043226;GO:0043227;GO:0043229;GO:0043231;GO:0044297;GO:0045202;GO:0061695;GO:0098793;GO:0098794;GO:0098858;GO:0099572;GO:0110165;GO:0120025;GO:1902494;GO:…	GO:0000226;GO:0006355;GO:0006468;GO:0006793;GO:0006807;GO:0006810;GO:0006811;GO:0006886;GO:0006887;GO:0006897;GO:0006996;GO:0007010;GO:0007017;GO:0007154;GO:0007155;GO:0007267;GO:0007268;GO:0007416;GO:0007600;GO:0007610;GO:0008104;GO:0008152;GO:0009056;GO:0009057;GO:0009416;GO:0009628;GO:0009719;GO:0009987;GO:0012501;GO:0015031;GO:0016043;GO:0016049;GO:0016079;GO:0016192;GO:0016310;GO:0018193;GO:…	GO:0000307;GO:0005634;GO:0005654;GO:0005737;GO:0005829;GO:0005886;GO:0014069;GO:0016020;GO:0030054;GO:0030175;GO:0030427;GO:0032991;GO:0042995;GO:0043005;GO:0043025;GO:0043226;GO:0043229;GO:0043231;GO:0045202;GO:0098793;GO:0098794;GO:0099572;GO:0110165;GO:1902494	IPR000719;IPR008271;IPR011009;IPR017441	Kinase-like_dom_sf;Prot_kinase_dom;Protein_kinase_ATP_BS;Ser/Thr_kinase_AS	ko04360;ko05010	123831;616342			PS00107;PS00108;PS50011	PROTEIN_KINASE_ATP;PROTEIN_KINASE_DOM;PROTEIN_KINASE_ST	Cyclin-dependent kinase 5	R-HSA-180024;R-HSA-399956;R-HSA-6804756;R-HSA-8862803;R-HSA-9031628;R-HSA-9032845;R-HSA-9768919;R-HSA-983231		SM00220	S_TKc
+	2.05386	1.85014	B4DND6;Q13098-7;Q13098;Q13098-5;A0A9L9PXT0;A0A9L9PX62;A8K070;A0A096LPJ3;C9JFE4;A0A096LP07;Q13098-6;J3QS88;J3QQX0;Q59F65;J3KSA5;J3QLT0;J3KTB0;J3KRJ4	COP9 signalosome complex subunit 1	187	GPS1	B4DND6;Q13098-7;Q13098;Q13098-5;A0A9L9PXT0;A0A9L9PX62;A8K070;A0A096LPJ3;C9JFE4;A0A096LP07;Q13098-6	ALIQYFSPYVSADMHR;DNLLLDMYLAPHVR;ELQNAPDAIPESGVEPPALDTAWVEATR;LFLELEPQVR;TLYTQIR	ENSG00000169727.14	ENSP00000302873.6;ENSP00000313569.4;ENSP00000376167.2;ENSP00000462029.1;ENSP00000462265.1;ENSP00000462391.1;ENSP00000462896.1;ENSP00000463690.1;ENSP00000463937.1;ENSP00000464575.1;ENSP00000485035.1;ENSP00000485330.1;ENSP00000485641.1;ENSP00000516490.1;ENSP00000516491.1	ENST00000306823.10;ENST00000320548.8;ENST00000392358.6;ENST00000578168.1;ENST00000578552.6;ENST00000580716.5;ENST00000581418.5;ENST00000582327.5;ENST00000583641.5;ENST00000585084.5;ENST00000623691.3;ENST00000623761.3;ENST00000624957.3;ENST00000706669.1;ENST00000706670.1			GPS1		4D10;4D18;4WSN;6R6H;6R7F;6R7H;6R7I;6R7N	A0A096LP07_HUMAN;A0A096LPJ3_HUMAN;A0A9L9PX62_HUMAN;A0A9L9PXT0_HUMAN;A8K070_HUMAN;B4DND6_HUMAN;C9JFE4_HUMAN;CSN1_HUMAN;J3KRJ4_HUMAN;J3KSA5_HUMAN;J3KTB0_HUMAN;J3QLT0_HUMAN;J3QQX0_HUMAN;J3QS88_HUMAN;Q59F65_HUMAN	Color2 [DarkGray]	1	4	+	biological regulation;cellular process;cellular response to stimulus;cellular response to stress;intracellular signal transduction;JNK cascade;macromolecule metabolic process;macromolecule modification;MAPK cascade;metabolic process;nitrogen compound metabolic process;organic substance metabolic process;organonitrogen compound metabolic process;post-translational protein modification;primary meta…	enzyme inhibitor activity;enzyme regulator activity;GTPase inhibitor activity;GTPase regulator activity;molecular function inhibitor activity;molecular function regulator activity;nucleoside-triphosphatase regulator activity	cellular anatomical entity;COP9 signalosome;cytoplasm;cytosol;intracellular membrane-bounded organelle;intracellular organelle;membrane-bounded organelle;nuclear protein-containing complex;nucleoplasm;nucleus;organelle;protein-containing complex	biological regulation;cellular process;intracellular signal transduction;macromolecule metabolic process;macromolecule modification;metabolic process;nitrogen compound metabolic process;primary metabolic process;protein metabolic process;protein modification by small protein conjugation or removal;protein modification process;regulation of biological process;regulation of metabolic process;regula…	cellular anatomical entity;cytoplasm;cytosol;intracellular membrane-bounded organelle;intracellular organelle;nucleoplasm;nucleus;organelle;protein-containing complex		PCI;RPN7	ACEVEDO_LIVER_CANCER_WITH_H3K9ME3_UP;BENPORATH_OCT4_TARGETS;BERNARD_PPAPDC1B_TARGETS_UP;CAIRO_HEPATOBLASTOMA_CLASSES_UP;DOANE_RESPONSE_TO_ANDROGEN_UP;ELVIDGE_HYPOXIA_DN;HSIAO_HOUSEKEEPING_GENES;LASTOWSKA_NEUROBLASTOMA_COPY_NUMBER_UP;LEE_BMP2_TARGETS_DN;NIKOLSKY_BREAST_CANCER_17Q21_Q25_AMPLICON;PATIL_LIVER_CANCER;REACTOME_CARGO_RECOGNITION_FOR_CLATHRIN_MEDIATED_ENDOCYTOSIS;REACTOME_CLATHRIN_MEDIAT…	3D-structure;Alternativesplicing;Cytoplasm;Directproteinsequencing;Nucleus;Phosphoprotein;Proteomicsidentification;Referenceproteome;Signalosome	CNS-P53 complex;COP9 signalosome complex;CSA complex;CSA-POLIIa complex;CUL4B-DDB1-DTL-CSN complex;DDB2 complex;Ubiquitin E3 ligase (CSN1, CSN8, HRT1, SKP1, SKP2, CUL1, CUL2, CUL3)	GO:0000165;GO:0000338;GO:0006807;GO:0006950;GO:0007165;GO:0007254;GO:0008152;GO:0009987;GO:0019222;GO:0019538;GO:0031098;GO:0031399;GO:0032446;GO:0033554;GO:0035556;GO:0036211;GO:0043170;GO:0043412;GO:0043687;GO:0044238;GO:0045116;GO:0050789;GO:0050794;GO:0050896;GO:0051171;GO:0051246;GO:0051403;GO:0051716;GO:0060255;GO:0065007;GO:0070646;GO:0070647;GO:0071704;GO:0080090;GO:1901564;GO:1901873;GO:…	GO:0004857;GO:0005095;GO:0030234;GO:0030695;GO:0060589;GO:0098772;GO:0140678	GO:0005634;GO:0005654;GO:0005737;GO:0005829;GO:0008180;GO:0032991;GO:0043226;GO:0043227;GO:0043229;GO:0043231;GO:0110165;GO:0140513	GO:0006807;GO:0006950;GO:0007165;GO:0008152;GO:0009987;GO:0019222;GO:0019538;GO:0031399;GO:0035556;GO:0036211;GO:0043170;GO:0043412;GO:0044238;GO:0050789;GO:0050896;GO:0065007;GO:0070647	GO:0005634;GO:0005654;GO:0005737;GO:0005829;GO:0032991;GO:0043226;GO:0043229;GO:0043231;GO:0110165	IPR000717;IPR019585;IPR036390;IPR045135	PCI_dom;Rpn7_N;Rpn7/CSN1;WH_DNA-bd_sf		601934			PS50250	PCI	COP9 signalosome complex subunit 1	R-HSA-5696394;R-HSA-6781823;R-HSA-8856825;R-HSA-8951664;R-HSA-9013422		SM00088	PINT
+	1.73151	1.35252	E9PM57;A0A0A0MQS0;F8W9L8;A8MW92-2;A8MUE8;A8MXR8;A0A0A8K9A6;A8MW92-4;A8MW92;A0A0D9SG14;E5RK91;Q9H8G4	PHD finger protein 20-like protein 1	189	PHF20L1	E9PM57;A0A0A0MQS0;F8W9L8;A8MW92-2;A8MUE8;A8MXR8;A0A0A8K9A6;A8MW92-4;A8MW92;A0A0D9SG14	EGLKDEEDFFDFK;GQDWIALVK;LEALDYLQK;MVFPQPESTLSNK	ENSG00000129292.21	ENSP00000220847.8;ENSP00000338269.4;ENSP00000378775.1;ENSP00000378777.1;ENSP00000378784.2;ENSP00000378788.2;ENSP00000428091.1;ENSP00000433125.1;ENSP00000482945.1;ENSP00000487068.1	ENST00000220847.8;ENST00000337920.8;ENST00000395376.5;ENST00000395379.5;ENST00000395386.7;ENST00000395390.6;ENST00000485595.5;ENST00000486199.5;ENST00000522580.5;ENST00000622263.4			PHF20L1;URLC1		2EQM;2EQU;2JTF;6L0X;6L10;6L1C;6L1F;6L1I;6L1P	A0A0A0MQS0_HUMAN;A0A0A8K9A6_HUMAN;A0A0D9SG14_HUMAN;A8MUE8_HUMAN;A8MXR8_HUMAN;E5RK91_HUMAN;E9PM57_HUMAN;F8W9L8_HUMAN;P20L1_HUMAN;Q9H8G4_HUMAN	Color2 [DarkGray]	1	4	+	biological regulation;negative regulation of biological process;negative regulation of catabolic process;negative regulation of macromolecule metabolic process;negative regulation of metabolic process;negative regulation of nitrogen compound metabolic process;negative regulation of proteasomal protein catabolic process;negative regulation of proteasomal ubiquitin-dependent protein catabolic proce…	binding;cation binding;ion binding;metal ion binding;methylation-dependent protein binding;modification-dependent protein binding;protein binding	acetyltransferase complex;catalytic complex;cellular anatomical entity;H4 histone acetyltransferase complex;histone acetyltransferase complex;intracellular membrane-bounded organelle;intracellular organelle;intracellular protein-containing complex;membrane-bounded organelle;NSL complex;nucleoplasm;nucleus;organelle;protein acetyltransferase complex;protein-containing complex;transferase complex	biological regulation;regulation of biological process;regulation of DNA-templated transcription;regulation of metabolic process	catalytic complex;cellular anatomical entity;intracellular membrane-bounded organelle;intracellular organelle;nucleoplasm;nucleus;organelle;protein acetyltransferase complex;protein-containing complex		DUF3776;MBT;PHD20L1_u1;Tudor_2	BOSCO_ALLERGEN_INDUCED_TH2_ASSOCIATED_MODULE;CREIGHTON_ENDOCRINE_THERAPY_RESISTANCE_3;CREIGHTON_ENDOCRINE_THERAPY_RESISTANCE_5;CUI_TCF21_TARGETS_2_DN;DUTERTRE_ESTRADIOL_RESPONSE_24HR_DN;GABRIELY_MIR21_TARGETS;HAMAI_APOPTOSIS_VIA_TRAIL_UP;KINSEY_TARGETS_OF_EWSR1_FLII_FUSION_UP;LEE_BMP2_TARGETS_DN;LU_IL4_SIGNALING;MARTORIATI_MDM4_TARGETS_FETAL_LIVER_DN;NIKOLSKY_BREAST_CANCER_8Q23_Q24_AMPLICON;NUYTT…	3D-structure;Acetylation;Alternativesplicing;Isopeptidebond;Metal-binding;Nucleus;Phosphoprotein;Proteomicsidentification;Referenceproteome;Repeat;Ublconjugation;Zinc;Zinc-finger		GO:0006355;GO:0006357;GO:0009889;GO:0009892;GO:0009894;GO:0009895;GO:0010468;GO:0010556;GO:0010605;GO:0019219;GO:0019222;GO:0030162;GO:0031323;GO:0031326;GO:0032434;GO:0032435;GO:0042176;GO:0042177;GO:0045861;GO:0048519;GO:0050789;GO:0050794;GO:0051171;GO:0051172;GO:0051246;GO:0051248;GO:0051252;GO:0060255;GO:0061136;GO:0065007;GO:0080090;GO:1901799;GO:1903050;GO:1903051;GO:2000058;GO:2000059;GO:…	GO:0005488;GO:0005515;GO:0043167;GO:0043169;GO:0046872;GO:0140030;GO:0140034	GO:0000123;GO:0005634;GO:0005654;GO:0031248;GO:0032991;GO:0043226;GO:0043227;GO:0043229;GO:0043231;GO:0044545;GO:0110165;GO:0140535;GO:1902493;GO:1902494;GO:1902562;GO:1990234	GO:0006355;GO:0019222;GO:0050789;GO:0065007	GO:0005634;GO:0005654;GO:0031248;GO:0032991;GO:0043226;GO:0043229;GO:0043231;GO:0110165;GO:1902494	IPR002999;IPR004092;IPR011011;IPR013083;IPR014002;IPR019786;IPR022255;IPR040477;IPR043449;IPR047405	Agenet_dom_plant;KDM4-like_Tudor;Mbt;PHF20_AT-hook;PHF20-like;Tudor;Tudor_PHF20L1;Zinc_finger_PHD-type_CS;Znf_FYVE_PHD;Znf_RING/FYVE/PHD		620050			PS01359	ZF_PHD_1	PHD finger protein 20-like protein 1	R-HSA-9772755		SM00333;SM00743	Agenet;TUDOR
+	1.17839	1.89997	Q5T092;A0A0A0MR06;Q5T091;Q5T094;Q9P0H9;O15258;Q5T093;Q6IBJ7	Protein RER1	195	RER1	Q5T092;A0A0A0MR06;Q5T091;Q5T094;Q9P0H9;O15258;Q5T093;Q6IBJ7	LGQIYQSWLDK;SEGDSVGESVHGKPSVVYR;VDPSLMEDSDDGPSLPTK	ENSG00000157916.20	ENSP00000302088.9;ENSP00000367773.1;ENSP00000367774.5;ENSP00000367779.1;ENSP00000417000.1;ENSP00000464222.1;ENSP00000475168.1	ENST00000306256.13;ENST00000378512.5;ENST00000378513.7;ENST00000378518.5;ENST00000443438.5;ENST00000488353.2;ENST00000605895.6			RER1			A0A0A0MR06_HUMAN;Q5T091_HUMAN;Q5T092_HUMAN;Q5T093_HUMAN;Q5T094_HUMAN;Q6IBJ7_HUMAN;Q9P0H9_HUMAN;RER1_HUMAN	Color2 [DarkGray]	1	4	+	biological regulation;cellular localization;cellular macromolecule localization;cellular process;establishment of localization;Golgi vesicle transport;localization;localization within membrane;macromolecule localization;maintenance of location;maintenance of location in cell;maintenance of protein localization in endoplasmic reticulum;maintenance of protein localization in organelle;maintenance o…	acetylcholine receptor binding;binding;protein binding;signaling receptor binding	bounding membrane of organelle;cell surface;cellular anatomical entity;cytoplasm;endoplasmic reticulum;endoplasmic reticulum-Golgi intermediate compartment;Golgi apparatus;Golgi membrane;intracellular membrane-bounded organelle;intracellular organelle;membrane;membrane-bounded organelle;organelle;organelle membrane;plasma membrane	biological regulation;cellular localization;cellular process;establishment of localization;Golgi vesicle transport;localization;macromolecule localization;protein localization;regulation of biological process;regulation of protein localization;transport;vesicle-mediated transport	cell surface;cellular anatomical entity;cytoplasm;endoplasmic reticulum;Golgi apparatus;intracellular membrane-bounded organelle;intracellular organelle;membrane;organelle;plasma membrane		Rer1	ALFANO_MYC_TARGETS;BLALOCK_ALZHEIMERS_DISEASE_UP;BROWNE_HCMV_INFECTION_1HR_DN;BROWNE_HCMV_INFECTION_30MIN_DN;BROWNE_HCMV_INFECTION_48HR_DN;DIAZ_CHRONIC_MYELOGENOUS_LEUKEMIA_UP;ENK_UV_RESPONSE_KERATINOCYTE_UP;HOUNKPE_HOUSEKEEPING_GENES;HSIAO_HOUSEKEEPING_GENES;JIANG_HYPOXIA_NORMAL;KIM_ALL_DISORDERS_CALB1_CORR_UP;LASTOWSKA_NEUROBLASTOMA_COPY_NUMBER_DN;LIM_MAMMARY_STEM_CELL_DN;MILI_PSEUDOPODIA_HAPTO…	Acetylation;Golgiapparatus;Membrane;Phosphoprotein;Proteomicsidentification;Referenceproteome;Transmembrane;Transmembranehelix		GO:0006621;GO:0006810;GO:0006890;GO:0008104;GO:0009987;GO:0016192;GO:0032507;GO:0032879;GO:0032880;GO:0033036;GO:0035437;GO:0043113;GO:0045185;GO:0048193;GO:0048518;GO:0048522;GO:0050789;GO:0050794;GO:0051179;GO:0051234;GO:0051235;GO:0051641;GO:0051651;GO:0051668;GO:0060341;GO:0065007;GO:0070727;GO:0071340;GO:0072595;GO:0072657;GO:1903076;GO:1903078;GO:1903829;GO:1904375;GO:1904377;GO:1905475;GO:…	GO:0005102;GO:0005488;GO:0005515;GO:0033130	GO:0000139;GO:0005737;GO:0005783;GO:0005793;GO:0005794;GO:0005886;GO:0009986;GO:0016020;GO:0031090;GO:0043226;GO:0043227;GO:0043229;GO:0043231;GO:0098588;GO:0110165	GO:0006810;GO:0008104;GO:0009987;GO:0016192;GO:0032880;GO:0033036;GO:0048193;GO:0050789;GO:0051179;GO:0051234;GO:0051641;GO:0065007	GO:0005737;GO:0005783;GO:0005794;GO:0005886;GO:0009986;GO:0016020;GO:0043226;GO:0043229;GO:0043231;GO:0110165	IPR004932	Rer1		620048					Protein RER1
+	1.42399	1.44289	Q5QTQ6;B4DJS7;A8K885;A0A0A0MRI2;Q9UNH7-2;Q9UNH7;G3V5X9	Sorting nexin-6;Sorting nexin-6, N-terminally processed	203	SNX6	Q5QTQ6;B4DJS7;A8K885;A0A0A0MRI2;Q9UNH7-2;Q9UNH7	DVDDFFEHER;IGSSLYALGTQDSTDICK;NLVELAELELK;SLVDYENANK;TFLLEYHNR	ENSG00000129515.20	ENSP00000355217.5;ENSP00000379779.3;ENSP00000452577.2;ENSP00000498872.1	ENST00000362031.10;ENST00000396526.7;ENST00000557265.6;ENST00000652385.1			SNX6			A0A0A0MRI2_HUMAN;A8K885_HUMAN;B4DJS7_HUMAN;G3V5X9_HUMAN;Q5QTQ6_HUMAN;SNX6_HUMAN	Color2 [DarkGray]	1	4	+	biological regulation;cellular localization;cellular macromolecule localization;cellular process;cellular response to amyloid-beta;cellular response to chemical stimulus;cellular response to endogenous stimulus;cellular response to epidermal growth factor stimulus;cellular response to growth factor stimulus;cellular response to nitrogen compound;cellular response to organic substance;cellular res…	binding;cytokine receptor binding;cytoskeletal protein binding;dynactin binding;identical protein binding;lipid binding;phosphatidylinositol binding;phospholipid binding;protein binding;protein dimerization activity;protein homodimerization activity;signaling receptor binding;transforming growth factor beta receptor binding;type I transforming growth factor beta receptor binding	bounding membrane of organelle;cell junction;cellular anatomical entity;cytoplasm;cytoplasmic vesicle;cytoplasmic vesicle membrane;cytosol;early endosome membrane;endosome;endosome membrane;glutamatergic synapse;intracellular membrane-bounded organelle;intracellular organelle;intracellular vesicle;lysosome;lytic vacuole;membrane;membrane protein complex;membrane-bounded organelle;nucleus;organell…	biological regulation;cellular localization;cellular process;endosomal transport;establishment of localization;intracellular protein transport;localization;macromolecule localization;protein localization;protein transport;regulation of biological process;regulation of biological quality;regulation of catalytic activity;regulation of DNA-templated transcription;regulation of metabolic process;regu…	cell junction;cellular anatomical entity;cytoplasm;cytoplasmic vesicle;cytosol;endosome;glutamatergic synapse;intracellular membrane-bounded organelle;intracellular organelle;lysosome;membrane;membrane protein complex;nucleus;organelle;protein-containing complex;retromer complex;synapse;vacuole;vesicle		PX;Vps5	AGUIRRE_PANCREATIC_CANCER_COPY_NUMBER_UP;BLALOCK_ALZHEIMERS_DISEASE_UP;BURTON_ADIPOGENESIS_9;BUYTAERT_PHOTODYNAMIC_THERAPY_STRESS_UP;HAHTOLA_MYCOSIS_FUNGOIDES_SKIN_UP;HATADA_METHYLATED_IN_LUNG_CANCER_UP;HOLLERN_EMT_BREAST_TUMOR_UP;KIM_ALL_DISORDERS_DURATION_CORR_DN;KIM_ALL_DISORDERS_OLIGODENDROCYTE_NUMBER_CORR_UP;LIAN_LIPA_TARGETS_3M;LIAN_LIPA_TARGETS_6M;LOCKWOOD_AMPLIFIED_IN_LUNG_CANCER;MAYBURD_…	Acetylation;Alternativesplicing;Cytoplasm;Cytoplasmicvesicle;Endosome;Lipid-binding;Membrane;Nucleus;Phosphoprotein;Proteintransport;Proteomicsidentification;Referenceproteome;Transport	SNX complex (SNX1, SNX6)	GO:0001932;GO:0001933;GO:0006355;GO:0006469;GO:0006810;GO:0006886;GO:0007175;GO:0007176;GO:0008104;GO:0009719;GO:0009889;GO:0009890;GO:0009892;GO:0009894;GO:0009966;GO:0009968;GO:0009987;GO:0010033;GO:0010243;GO:0010468;GO:0010469;GO:0010506;GO:0010556;GO:0010558;GO:0010563;GO:0010605;GO:0010646;GO:0010648;GO:0015031;GO:0016192;GO:0016197;GO:0016241;GO:0016482;GO:0017015;GO:0019219;GO:0019220;GO:…	GO:0005102;GO:0005126;GO:0005160;GO:0005488;GO:0005515;GO:0005543;GO:0008092;GO:0008289;GO:0034452;GO:0034713;GO:0035091;GO:0042802;GO:0042803;GO:0046983	GO:0000323;GO:0005634;GO:0005737;GO:0005764;GO:0005768;GO:0005773;GO:0005829;GO:0010008;GO:0012506;GO:0016020;GO:0030054;GO:0030659;GO:0030904;GO:0030905;GO:0031090;GO:0031410;GO:0031901;GO:0031982;GO:0032991;GO:0043226;GO:0043227;GO:0043229;GO:0043231;GO:0045202;GO:0097422;GO:0097708;GO:0098588;GO:0098796;GO:0098978;GO:0110165	GO:0006355;GO:0006810;GO:0006886;GO:0008104;GO:0009719;GO:0009987;GO:0015031;GO:0016192;GO:0016197;GO:0019222;GO:0031399;GO:0033036;GO:0042221;GO:0050789;GO:0050790;GO:0050896;GO:0051179;GO:0051234;GO:0051641;GO:0065007;GO:0065008;GO:0065009;GO:0099072	GO:0005634;GO:0005737;GO:0005764;GO:0005768;GO:0005773;GO:0005829;GO:0016020;GO:0030054;GO:0030904;GO:0031410;GO:0031982;GO:0032991;GO:0043226;GO:0043229;GO:0043231;GO:0045202;GO:0098796;GO:0098978;GO:0110165	IPR001683;IPR014637;IPR015404;IPR027267;IPR028657;IPR036871;IPR042136	AH/BAR_dom_sf;BAR_SNX6;PX_dom;PX_dom_sf;PX_SNX6;SNX5/SNX6/SNX32;Vps5_C		606098			PS50195	PX	Sorting nexin;Sorting nexin-6;Sorting nexin-6, N-terminally processed
+	2.06768	1.57298	V9HWF0;A0A0A0MTH3;Q13418;Q13418-2;Q13418-3;E9PQ52;A0A087WW45;A0A087WWY6	Integrin-linked protein kinase	225	HEL-S-28	V9HWF0;A0A0A0MTH3;Q13418;Q13418-2;Q13418-3	EVPFADLSNMEIGMK;GDDTPLHLAASHGHR;GMAFLHTLEPLIPR;LNENHSGELWK;MDDIFTQCR;MYAPAWVAPEALQK	ENSG00000166333.14	ENSP00000299421.4;ENSP00000379975.2;ENSP00000403487.2;ENSP00000432617.1;ENSP00000434492.2;ENSP00000435323.1;ENSP00000436062.1;ENSP00000439606.2;ENSP00000479932.1;ENSP00000480597.1;ENSP00000487498.1	ENST00000299421.9;ENST00000396751.6;ENST00000420936.6;ENST00000526114.5;ENST00000526318.2;ENST00000526711.5;ENST00000527121.5;ENST00000528995.5;ENST00000532063.5;ENST00000537806.5;ENST00000627400.1			HEL-S-28;ILK		2KBX;3F6Q;3IXE;3KMU;3KMW;3REP;4HI8;4HI9;6MIB	A0A087WW45_HUMAN;A0A087WWY6_HUMAN;A0A0A0MTH3_HUMAN;E9PQ52_HUMAN;ILK_HUMAN;V9HWF0_HUMAN	Color2 [DarkGray]	1	4	+	ameboidal-type cell migration;anatomical structure development;anatomical structure morphogenesis;axon ensheathment;biological regulation;branching involved in ureteric bud morphogenesis;branching morphogenesis of an epithelial tube;cell adhesion;cell migration;cell morphogenesis;cell motility;cell population proliferation;cell projection organization;cell surface receptor signaling pathway;cell-…	adenyl nucleotide binding;adenyl ribonucleotide binding;anion binding;ATP binding;binding;carbohydrate derivative binding;catalytic activity;catalytic activity, acting on a protein;enzyme binding;heterocyclic compound binding;ion binding;kinase activity;kinase binding;nucleoside phosphate binding;nucleotide binding;organic cyclic compound binding;phosphotransferase activity, alcohol group as acce…	anchoring junction;cell junction;cell projection;cell-substrate junction;cellular anatomical entity;cytosol;focal adhesion;lamellipodium;membrane;plasma membrane;plasma membrane bounded cell projection;sarcomere	anatomical structure development;biological regulation;cell adhesion;cell morphogenesis;cell motility;cell population proliferation;cell surface receptor signaling pathway;cellular component organization;cellular component organization or biogenesis;cellular process;developmental process;establishment or maintenance of cell polarity;intracellular signal transduction;macromolecule metabolic proces…	cell junction;cell projection;cellular anatomical entity;cytosol;membrane;plasma membrane	Bacterial invasion of epithelial cells;Endometrial cancer;Focal adhesion;PPAR signaling pathway	Ank_2;Ank_5;PK_Tyr_Ser-Thr	BENPORATH_MYC_MAX_TARGETS;BIOCARTA_PTEN_PATHWAY;DANG_BOUND_BY_MYC;DANG_MYC_TARGETS_DN;DANG_REGULATED_BY_MYC_DN;DIAZ_CHRONIC_MYELOGENOUS_LEUKEMIA_UP;FORTSCHEGGER_PHF8_TARGETS_DN;GRYDER_PAX3FOXO1_ENHANCERS_IN_TADS;HSIAO_HOUSEKEEPING_GENES;HUMMERICH_SKIN_CANCER_PROGRESSION_DN;HWANG_PROSTATE_CANCER_MARKERS;KEGG_ENDOMETRIAL_CANCER;KEGG_FOCAL_ADHESION;KEGG_MEDICUS_REFERENCE_ITGA_B_TALIN_VINCULIN_SIGNAL…	3D-structure;Acetylation;Alternativesplicing;ANKrepeat;ATP-binding;Celljunction;Cellmembrane;Cellprojection;Cytoplasm;Kinase;Membrane;Nucleotide-binding;Phosphoprotein;Proteomicsidentification;Referenceproteome;Repeat;Serine/threonine-proteinkinase;Transferase	ILK-HSP90-CDC37 complex;ILK-LIMS1-PARVA complex;ILK-LIMS2-PARVA complex;ILK-PARVB-ARHGEF6 complex;ILK-SERCA2A-PLN complex	GO:0000902;GO:0001658;GO:0001667;GO:0001763;GO:0001932;GO:0001934;GO:0002009;GO:0003151;GO:0006355;GO:0006468;GO:0006793;GO:0006796;GO:0006807;GO:0007155;GO:0007160;GO:0007163;GO:0007165;GO:0007166;GO:0007229;GO:0007272;GO:0008152;GO:0008283;GO:0008284;GO:0008285;GO:0008366;GO:0009653;GO:0009889;GO:0009891;GO:0009893;GO:0009966;GO:0009967;GO:0009987;GO:0010468;GO:0010556;GO:0010557;GO:0010562;GO:…	GO:0000166;GO:0003824;GO:0004672;GO:0004674;GO:0005488;GO:0005515;GO:0005524;GO:0016301;GO:0016740;GO:0016772;GO:0016773;GO:0017076;GO:0019899;GO:0019900;GO:0019901;GO:0030554;GO:0032553;GO:0032555;GO:0032559;GO:0035639;GO:0036094;GO:0043167;GO:0043168;GO:0097159;GO:0097367;GO:0106310;GO:0140096;GO:1901265;GO:1901363	GO:0005829;GO:0005886;GO:0005925;GO:0016020;GO:0030017;GO:0030027;GO:0030054;GO:0030055;GO:0042995;GO:0070161;GO:0110165;GO:0120025	GO:0000902;GO:0006355;GO:0006468;GO:0006793;GO:0006807;GO:0007155;GO:0007163;GO:0007165;GO:0007166;GO:0008152;GO:0008283;GO:0009987;GO:0016043;GO:0016310;GO:0019222;GO:0019538;GO:0031399;GO:0032501;GO:0032502;GO:0035556;GO:0036211;GO:0043170;GO:0043412;GO:0044238;GO:0048856;GO:0048870;GO:0050789;GO:0065007;GO:0071840	GO:0005829;GO:0005886;GO:0016020;GO:0030054;GO:0042995;GO:0110165	IPR000719;IPR001245;IPR002110;IPR011009;IPR035692;IPR036770	Ankyrin_rpt;Ankyrin_rpt-contain_sf;Kinase-like_dom_sf;PK_ILK;Prot_kinase_dom;Ser-Thr/Tyr_kinase_cat_dom	ko03320;ko04510;ko05100;ko05213	602366	PR01415	ANKYRIN	PS50011;PS50088;PS50297	ANK_REP_REGION;ANK_REPEAT;PROTEIN_KINASE_DOM	Integrin-linked protein kinase	R-HSA-446343;R-HSA-446353		SM00248	ANK
+	1.45513	-1.19544	A0A0A0MTS7;Q8WZ42-12;Q8WZ42-11;Q8WZ42-13;Q8WZ42-8;Q8WZ42;Q8WZ42-2;Q8WZ42-7;Q8WZ42-4;C0JYZ2;Q8WZ42-5;Q8WZ42-9;Q8WZ42-3;Q8WZ42-10;A0A0A0MRA3;Q8WZ42-6;Q71S18;Q8WZ50;B1A7R7	Titin	230	TTN	A0A0A0MTS7;Q8WZ42-12;Q8WZ42-11;Q8WZ42-13;Q8WZ42-8;Q8WZ42;Q8WZ42-2;Q8WZ42-7;Q8WZ42-4;C0JYZ2;Q8WZ42-5;Q8WZ42-9;Q8WZ42-3;Q8WZ42-10;A0A0A0MRA3	AGEDVQVLIPFK;AGVGEHADVPGPIIVEEK;ASVAVPKKPEAPR;ATGLVEGLDYQFR;DDTSTSLELFAAK;DDVVAPDLDLK;DETEIQESSK;EISIEAMDFVDR;EISILNIAR;ELSDAPAFISQPR;EQVTEPAAKVPMK;EVTLDDISQIK;IADFSTNLVNK;IATLEIPLAK;IEIPDLELADDLKK;LAWTNVASEVQVTK;LIPGQEYIFR;LSDTSTLIGDAVELR;LSIPVPFR;NSDIIVPHKYPK;PASDGGSEILGYVLEK;PIAILQGLSDQK;PLTDQTVAESQEAVFECEVANPDSK;SAANLIVEEEDLR;TGTEYQFR;TLTDLRLR;TTLEELLEEDGEEK;VAAENAIGQSDYTEIEDSVLAK;VDLIQDLPR;V…	ENSG00000155657.29	ENSP00000340554.6;ENSP00000343764.6;ENSP00000352154.5;ENSP00000354117.4;ENSP00000434586.1;ENSP00000465570.1;ENSP00000467141.1	ENST00000342175.11;ENST00000342992.11;ENST00000359218.10;ENST00000360870.10;ENST00000460472.6;ENST00000589042.5;ENST00000591111.5			TTN		1BPV;1G1C;1NCT;1NCU;1TIT;1TIU;1TKI;1TNM;1TNN;1WAA;1YA5;2A38;2BK8;2F8V;2ILL;2J8H;2J8O;2NZI;2RQ8;2WP3;2WWK;2WWM;2Y9R;3B43;3KNB;3LCY;3LPW;3PUC;3Q5O;3QP3;4C4K;4JNW;4O00;4QEG;4UOW;5BS0;5JDD;5JDE;5JDJ;5JOE;6DL4;6FWX;6H4L;6HCI;6I0Y;6SDB;6YGN;7AHS;7NIP;8BNQ;8BVO;8BW6;8BXR	A0A0A0MRA3_HUMAN;A0A0A0MTS7_HUMAN;B1A7R7_HUMAN;C0JYZ2_HUMAN;Q71S18_HUMAN;Q8WZ50_HUMAN;TITIN_HUMAN	Color2 [DarkGray]	1	4	+	actin cytoskeleton organization;actin filament organization;actin filament-based process;actomyosin structure organization;anatomical structure development;anatomical structure formation involved in morphogenesis;anatomical structure morphogenesis;biological regulation;cardiac cell development;cardiac muscle cell development;cardiac muscle contraction;cardiac muscle hypertrophy;cardiac muscle tis…	actin binding;actin filament binding;actinin binding;adenyl nucleotide binding;adenyl ribonucleotide binding;alpha-actinin binding;anion binding;ATP binding;binding;calcium ion binding;calmodulin binding;carbohydrate derivative binding;catalytic activity;catalytic activity, acting on a protein;cation binding;cytoskeletal protein binding;enzyme binding;heterocyclic compound binding;identical prote…	cellular anatomical entity;chromosome;condensed chromosome;condensed nuclear chromosome;cytosol;extracellular exosome;extracellular membrane-bounded organelle;extracellular organelle;extracellular region;extracellular vesicle;I band;intracellular non-membrane-bounded organelle;intracellular organelle;M band;membrane-bounded organelle;myofilament;non-membrane-bounded organelle;nuclear chromosome;o…	actin cytoskeleton organization;anatomical structure development;anatomical structure formation involved in morphogenesis;biological regulation;cell development;cellular component assembly;cellular component organization;cellular component organization or biogenesis;cellular process;chromosome organization;cytoskeleton organization;detection of stimulus;developmental process;intracellular signal …	cellular anatomical entity;chromosome;cytosol;extracellular organelle;extracellular region;intracellular non-membrane-bounded organelle;intracellular organelle;non-membrane-bounded organelle;nuclear chromosome;organelle;vesicle	Dilated cardiomyopathy;Hypertrophic cardiomyopathy (HCM)	fn3;I-set;Pkinase;PPAK;THB;Titin_Z	ACEVEDO_LIVER_CANCER_WITH_H3K27ME3_UP;AKL_HTLV1_INFECTION_DN;BLALOCK_ALZHEIMERS_DISEASE_INCIPIENT_UP;BLALOCK_ALZHEIMERS_DISEASE_UP;BRUINS_UVC_RESPONSE_EARLY_LATE;BRUINS_UVC_RESPONSE_LATE;BRUINS_UVC_RESPONSE_VIA_TP53_GROUP_A;CHIARETTI_ACUTE_LYMPHOBLASTIC_LEUKEMIA_ZAP70;DAIRKEE_CANCER_PRONE_RESPONSE_BPA_E2;DARWICHE_PAPILLOMA_PROGRESSION_RISK;DAVICIONI_TARGETS_OF_PAX_FOXO1_FUSIONS_DN;FLORIO_NEOCORTE…	3D-structure;Alternativesplicing;ATP-binding;Calcium;Calmodulin-binding;Cardiomyopathy;Coiledcoil;Cytoplasm;Directproteinsequencing;Diseasevariant;Disulfidebond;Immunoglobulindomain;Kinase;Limb-girdlemusculardystrophy;Magnesium;Metal-binding;Myofibrillarmyopathy;Nucleotide-binding;Nucleus;Phosphoprotein;Proteomicsidentification;Referenceproteome;Repeat;Serine/threonine-proteinkinase;Transferase	TTN-TCAP complex	GO:0001932;GO:0003008;GO:0003012;GO:0003300;GO:0006793;GO:0006796;GO:0006936;GO:0006941;GO:0006996;GO:0007010;GO:0007015;GO:0007076;GO:0007165;GO:0008152;GO:0009581;GO:0009582;GO:0009605;GO:0009612;GO:0009628;GO:0009653;GO:0009889;GO:0009891;GO:0009893;GO:0009987;GO:0010033;GO:0010035;GO:0010038;GO:0010468;GO:0010556;GO:0010557;GO:0010604;GO:0010628;GO:0010737;GO:0010927;GO:0014896;GO:0014897;GO:…	GO:0000166;GO:0002020;GO:0003779;GO:0003824;GO:0004672;GO:0004674;GO:0004713;GO:0005198;GO:0005488;GO:0005509;GO:0005515;GO:0005516;GO:0005524;GO:0008092;GO:0008307;GO:0016301;GO:0016740;GO:0016772;GO:0016773;GO:0017076;GO:0019899;GO:0019900;GO:0019901;GO:0030554;GO:0031433;GO:0032553;GO:0032555;GO:0032559;GO:0035639;GO:0036094;GO:0042802;GO:0042805;GO:0043167;GO:0043168;GO:0043169;GO:0043621;GO:…	GO:0000228;GO:0000793;GO:0000794;GO:0005576;GO:0005694;GO:0005829;GO:0005865;GO:0030018;GO:0031430;GO:0031674;GO:0031982;GO:0036379;GO:0043226;GO:0043227;GO:0043228;GO:0043229;GO:0043230;GO:0043232;GO:0065010;GO:0070062;GO:0110165;GO:1903561	GO:0003012;GO:0006793;GO:0006936;GO:0006996;GO:0007010;GO:0007165;GO:0008152;GO:0009605;GO:0009628;GO:0009987;GO:0016043;GO:0016310;GO:0019222;GO:0022607;GO:0030036;GO:0031399;GO:0032501;GO:0032502;GO:0032880;GO:0035556;GO:0042221;GO:0048468;GO:0048646;GO:0048856;GO:0050789;GO:0050790;GO:0050896;GO:0051049;GO:0051276;GO:0051606;GO:0065003;GO:0065007;GO:0065009;GO:0070925;GO:0071840	GO:0000228;GO:0005576;GO:0005694;GO:0005829;GO:0031982;GO:0043226;GO:0043228;GO:0043229;GO:0043230;GO:0043232;GO:0110165	IPR000719;IPR003598;IPR003599;IPR003961;IPR004168;IPR007110;IPR008266;IPR011009;IPR013098;IPR013106;IPR013783;IPR015129;IPR036116;IPR036179;IPR040849	FN3_dom;FN3_sf;Ig_I-set;Ig_sub;Ig_sub2;Ig_V-set;Ig-like_dom;Ig-like_dom_sf;Ig-like_fold;Kinase-like_dom_sf;MyBP-C_THB;PPAK_motif;Prot_kinase_dom;Titin_Z_rpt;Tyr_kinase_AS	ko05410;ko05414	188840;600334;603689;604145;608807;611705;613765	PR00014	FNTYPEIII	PS00109;PS50011;PS50835;PS50853	FN3;IG_LIKE;PROTEIN_KINASE_DOM;PROTEIN_KINASE_TYR	Titin	R-HSA-114608;R-HSA-390522		SM00060;SM00406;SM00408;SM00409	FN3;IG;IGc2;IGv
+	1.71623	1.00336	Q13148;A0A0A0N0L3;A0A087WYY0;A0A087X260;G3V162;B1AKP7;A0A087WX29;B4DRW3;K7EN94;A0A0A0N0M3;A0A0A0N0N3;K7EJM5;A0A087WV68;A0A087WXQ5;Q13148-4;A0A087WXV3;A0A087WX67;A0A087WW61;A0A087WZC9;A0A0A0MSV7;K7EJ99;K7EL26;A0A087WYE7;A0A087WZM1;A0A087WTZ4	TAR DNA-binding protein 43	231	TARDBP	Q13148;A0A0A0N0L3;A0A087WYY0;A0A087X260;G3V162;B1AKP7;A0A087WX29;B4DRW3;K7EN94;A0A0A0N0M3;A0A0A0N0N3;K7EJM5;A0A087WV68;A0A087WXQ5;Q13148-4	CTEDMTEDELR;FGGNPGGFGNQGGFGNSR;FTEYETQVK;GISVHISNAEPK;LVEGILHAPDAGWGNLVYVVNYPK;MDETDASSAVK;NPVSQCMR;TSDLIVLGLPWK	ENSG00000120948.19	ENSP00000240185.4;ENSP00000313129.3;ENSP00000404666.3;ENSP00000432132.1;ENSP00000465080.1;ENSP00000465240.1;ENSP00000465888.2;ENSP00000466842.2;ENSP00000478249.1;ENSP00000479219.1;ENSP00000479978.1;ENSP00000480690.1;ENSP00000480771.1;ENSP00000481206.1;ENSP00000481330.1;ENSP00000481737.1;ENSP00000481867.1;ENSP00000482191.1;ENSP00000482559.1;ENSP00000482754.1;ENSP00000484722.1;ENSP00000486989.1;ENS…	ENST00000240185.8;ENST00000315091.7;ENST00000439080.6;ENST00000472476.5;ENST00000473118.5;ENST00000473869.5;ENST00000476201.5;ENST00000477447.6;ENST00000610369.4;ENST00000611136.4;ENST00000611963.4;ENST00000612542.1;ENST00000614494.1;ENST00000614757.4;ENST00000616545.4;ENST00000617172.4;ENST00000619555.4;ENST00000620632.4;ENST00000621715.4;ENST00000621790.4;ENST00000622057.4;ENST00000629725.2;ENS…			TARDBP;TDP43		1WF0;2CQG;2N2C;2N3X;2N4G;2N4H;2N4P;4BS2;4IUF;4Y00;4Y0F;5MDI;5MRG;5W50;5W52;5W7V;5WHN;5WHP;5WIA;5WIQ;5WKB;5WKD;5X4F;6B1G;6CF4;6CFH;6N37;6N3A;6N3B;6N3C;6T4B;7KWZ;7N9H;7PY2;7Q3U;8A6I	A0A087WTZ4_HUMAN;A0A087WV68_HUMAN;A0A087WW61_HUMAN;A0A087WX29_HUMAN;A0A087WX67_HUMAN;A0A087WXQ5_HUMAN;A0A087WXV3_HUMAN;A0A087WYE7_HUMAN;A0A087WYY0_HUMAN;A0A087WZC9_HUMAN;A0A087WZM1_HUMAN;A0A087X260_HUMAN;A0A0A0MSV7_HUMAN;A0A0A0N0L3_HUMAN;A0A0A0N0M3_HUMAN;A0A0A0N0N3_HUMAN;B1AKP7_HUMAN;B4DRW3_HUMAN;G3V162_HUMAN;K7EJ99_HUMAN;K7EJM5_HUMAN;K7EL26_HUMAN;K7EN94_HUMAN;TADBP_HUMAN	Color2 [DarkGray]	1	4	+	3'-UTR-mediated mRNA destabilization;3'-UTR-mediated mRNA stabilization;amyloid fibril formation;biological process involved in interaction with symbiont;biological process involved in interspecies interaction between organisms;biological process involved in symbiotic interaction;biological regulation;cellular aromatic compound metabolic process;cellular component organization;cellular component …	binding;cis-regulatory region sequence-specific DNA binding;DNA binding;double-stranded DNA binding;identical protein binding;lipid binding;molecular adaptor activity;molecular condensate scaffold activity;mRNA 3'-UTR binding;mRNA binding;nucleic acid binding;organic cyclic compound binding;pre-mRNA binding;pre-mRNA intronic binding;protein binding;protein-macromolecule adaptor activity;RNA bindi…	cellular anatomical entity;cytoplasmic ribonucleoprotein granule;cytoplasmic stress granule;interchromatin granule;intracellular membrane-bounded organelle;intracellular non-membrane-bounded organelle;intracellular organelle;membrane-bounded organelle;mitochondrion;non-membrane-bounded organelle;nuclear body;nuclear speck;nucleoplasm;nucleus;organelle;perichromatin fibrils;ribonucleoprotein granu…	biological process involved in interspecies interaction between organisms;biological process involved in symbiotic interaction;biological regulation;cellular aromatic compound metabolic process;cellular component organization;cellular component organization or biogenesis;cellular nitrogen compound metabolic process;cellular process;heterocycle metabolic process;macromolecule metabolic process;mem…	cellular anatomical entity;intracellular membrane-bounded organelle;intracellular non-membrane-bounded organelle;intracellular organelle;mitochondrion;non-membrane-bounded organelle;nucleoplasm;nucleus;organelle		RRM_1;TDP43_N	BERENJENO_TRANSFORMED_BY_RHOA_UP;BIDUS_METASTASIS_UP;BRUINS_UVC_RESPONSE_LATE;BUYTAERT_PHOTODYNAMIC_THERAPY_STRESS_DN;CARD_MIR302A_TARGETS;CASORELLI_ACUTE_PROMYELOCYTIC_LEUKEMIA_DN;CERIBELLI_PROMOTERS_INACTIVE_AND_BOUND_BY_NFY;CHAUHAN_RESPONSE_TO_METHOXYESTRADIOL_UP;CHOI_ATL_STAGE_PREDICTOR;DEURIG_T_CELL_PROLYMPHOCYTIC_LEUKEMIA_DN;DIAZ_CHRONIC_MYELOGENOUS_LEUKEMIA_UP;FLECHNER_BIOPSY_KIDNEY_TRANSP…	3D-structure;Alternativesplicing;Amyotrophiclateralsclerosis;Biologicalrhythms;Cytoplasm;Directproteinsequencing;Diseasevariant;DNA-binding;Isopeptidebond;Methylation;Mitochondrion;mRNAprocessing;mRNAsplicing;Neurodegeneration;Nucleus;Phosphoprotein;Proteomicsidentification;Referenceproteome;Repeat;Repressor;RNA-binding;Transcription;Transcriptionregulation;Ublconjugation	Large Drosha complex	GO:0001932;GO:0001933;GO:0002791;GO:0002793;GO:0006139;GO:0006396;GO:0006397;GO:0006725;GO:0006807;GO:0006950;GO:0008152;GO:0008380;GO:0009889;GO:0009890;GO:0009891;GO:0009892;GO:0009893;GO:0009894;GO:0009895;GO:0009896;GO:0009987;GO:0010468;GO:0010556;GO:0010557;GO:0010558;GO:0010563;GO:0010604;GO:0010605;GO:0010608;GO:0010628;GO:0010629;GO:0010646;GO:0010647;GO:0010817;GO:0016043;GO:0016070;GO:…	GO:0000976;GO:0000977;GO:0000978;GO:0000987;GO:0001067;GO:0003676;GO:0003677;GO:0003690;GO:0003723;GO:0003729;GO:0003730;GO:0005488;GO:0005515;GO:0008289;GO:0030674;GO:0036002;GO:0042802;GO:0043565;GO:0060090;GO:0097157;GO:0097159;GO:0140693;GO:1990837	GO:0005634;GO:0005654;GO:0005726;GO:0005739;GO:0010494;GO:0016604;GO:0016607;GO:0035061;GO:0035770;GO:0036464;GO:0043226;GO:0043227;GO:0043228;GO:0043229;GO:0043231;GO:0043232;GO:0099080;GO:0110165	GO:0006139;GO:0006396;GO:0006397;GO:0006725;GO:0006807;GO:0006950;GO:0008152;GO:0008380;GO:0009987;GO:0016043;GO:0016070;GO:0016071;GO:0019222;GO:0019538;GO:0031399;GO:0031647;GO:0032880;GO:0034641;GO:0043170;GO:0044238;GO:0044403;GO:0044419;GO:0046483;GO:0048511;GO:0050789;GO:0050896;GO:0051049;GO:0051726;GO:0061024;GO:0065007;GO:0065008;GO:0071840	GO:0005634;GO:0005654;GO:0005739;GO:0043226;GO:0043228;GO:0043229;GO:0043231;GO:0043232;GO:0110165	IPR000504;IPR012677;IPR035979;IPR041105	Nucleotide-bd_a/b_plait_sf;RBD_domain_sf;RRM_dom;TDP43_N		605078;612069			PS50102	RRM	TAR DNA-binding protein 43			SM00360	RRM
+	1.09231	1.12044	A0A0A6YYA0;Q86XR7-2;Q9Y3B3-2;Q9Y3B3;Q3B7W7;B4E2C1;G3V2Y2	Transmembrane emp24 domain-containing protein 7	235	TMED7-TICAM2	A0A0A6YYA0;Q86XR7-2;Q9Y3B3-2;Q9Y3B3;Q3B7W7;B4E2C1	FCFSNEFSTFTHK;QCFYEDIAQGTK;SVIDYQTHFR;VSALTQMESACVSIHEALK	ENSG00000134970.14;ENSG00000243414.6;ENSG00000251201	ENSP00000333650;ENSP00000405926.3;ENSP00000415139.3;ENSP00000450928.1	ENST00000333314;ENST00000427199.3;ENST00000456936.4;ENST00000508420.1			TICAM2;TMED7;TMED7-TICAM2		2M1W	A0A0A6YYA0_HUMAN;B4E2C1_HUMAN;G3V2Y2_HUMAN;Q3B7W7_HUMAN;TCAM2_HUMAN;TMED7_HUMAN	Color2 [DarkGray]	1	4	+	activation of immune response;activation of innate immune response;biological process involved in interspecies interaction between organisms;biological regulation;cell surface pattern recognition receptor signaling pathway;cell surface receptor signaling pathway;cell surface toll-like receptor signaling pathway;cellular component organization;cellular component organization or biogenesis;cellular…	binding;enzyme binding;kinase binding;molecular adaptor activity;protein binding;protein kinase binding	bounding membrane of organelle;cell projection;cellular anatomical entity;coated vesicle;COPI vesicle coat;COPII vesicle coat;COPII-coated ER to Golgi transport vesicle;cytoplasmic vesicle;cytoplasmic vesicle membrane;early endosome;early endosome membrane;endoplasmic reticulum;endoplasmic reticulum membrane;endoplasmic reticulum-Golgi intermediate compartment;endoplasmic reticulum-Golgi intermed…	biological process involved in interspecies interaction between organisms;biological regulation;cell surface receptor signaling pathway;cellular component organization;cellular component organization or biogenesis;cellular localization;cellular process;defense response to other organism;endocytosis;establishment of localization;Golgi organization;Golgi vesicle transport;immune response;immune sys…	cell projection;cellular anatomical entity;coated vesicle;cytoplasmic vesicle;endoplasmic reticulum;endosome;Golgi apparatus;intracellular membrane-bounded organelle;intracellular organelle;membrane;membrane protein complex;organelle;plasma membrane;protein-containing complex;vesicle	Toll-like receptor signaling pathway	EMP24_GP25L;TIR_2	ACEVEDO_LIVER_CANCER_UP;ACEVEDO_LIVER_TUMOR_VS_NORMAL_ADJACENT_TISSUE_UP;BLANCO_MELO_INFLUENZA_A_INFECTION_A594_CELLS_UP;BONOME_OVARIAN_CANCER_SURVIVAL_SUBOPTIMAL_DEBULKING;BORCZUK_MALIGNANT_MESOTHELIOMA_UP;BROCKE_APOPTOSIS_REVERSED_BY_IL6;BRUINS_UVC_RESPONSE_VIA_TP53_GROUP_A;CHICAS_RB1_TARGETS_GROWING;CREIGHTON_ENDOCRINE_THERAPY_RESISTANCE_3;DAZARD_RESPONSE_TO_UV_SCC_UP;DODD_NASOPHARYNGEAL_CARCI…	3D-structure;Alternativesplicing;Cellmembrane;Cellprojection;Cytoplasm;Cytoplasmicvesicle;Endoplasmicreticulum;Endosome;Glycoprotein;Golgiapparatus;Immunity;Inflammatoryresponse;Innateimmunity;Lipoprotein;Membrane;Myristate;Phosphoprotein;Proteintransport;Referenceproteome;Signal;Transmembrane;Transmembranehelix;Transport	TICAM1-TICAM2-TLR4 complex	GO:0001817;GO:0001818;GO:0001819;GO:0001959;GO:0001961;GO:0002218;GO:0002220;GO:0002221;GO:0002224;GO:0002237;GO:0002253;GO:0002376;GO:0002429;GO:0002682;GO:0002683;GO:0002684;GO:0002694;GO:0002696;GO:0002697;GO:0002699;GO:0002700;GO:0002702;GO:0002703;GO:0002705;GO:0002718;GO:0002720;GO:0002730;GO:0002732;GO:0002733;GO:0002735;GO:0002752;GO:0002756;GO:0002757;GO:0002758;GO:0002764;GO:0002768;GO:…	GO:0005488;GO:0005515;GO:0019899;GO:0019900;GO:0019901;GO:0060090	GO:0000139;GO:0001891;GO:0005768;GO:0005769;GO:0005770;GO:0005783;GO:0005789;GO:0005793;GO:0005794;GO:0005886;GO:0010008;GO:0012506;GO:0016020;GO:0030117;GO:0030120;GO:0030126;GO:0030127;GO:0030133;GO:0030134;GO:0030135;GO:0030659;GO:0030667;GO:0031090;GO:0031410;GO:0031901;GO:0031902;GO:0031982;GO:0032991;GO:0033116;GO:0042995;GO:0043226;GO:0043227;GO:0043229;GO:0043231;GO:0097708;GO:0098588;GO:…	GO:0002376;GO:0006810;GO:0006886;GO:0006897;GO:0006950;GO:0006954;GO:0006955;GO:0006996;GO:0007030;GO:0007165;GO:0007166;GO:0008104;GO:0009605;GO:0009607;GO:0009987;GO:0015031;GO:0016043;GO:0016192;GO:0019222;GO:0033036;GO:0042221;GO:0044419;GO:0048193;GO:0050789;GO:0050896;GO:0051179;GO:0051234;GO:0051641;GO:0065007;GO:0071840;GO:0098542	GO:0005768;GO:0005783;GO:0005794;GO:0005886;GO:0016020;GO:0030135;GO:0031410;GO:0031982;GO:0032991;GO:0042995;GO:0043226;GO:0043229;GO:0043231;GO:0098796;GO:0110165	IPR000157;IPR009038;IPR015720;IPR035897;IPR036598;IPR046946	Emp24-like;GOLD_dom;GOLD_dom_sf;TCAM1/2;TIR_dom;Toll_tir_struct_dom_sf	ko04620	608321;619990			PS50104;PS50866	GOLD;TIR	TIR domain-containing adapter molecule 2;Transmembrane emp24 domain-containing protein 7	R-HSA-140534;R-HSA-166016;R-HSA-166166;R-HSA-2562578;R-HSA-6798695;R-HSA-6807878;R-HSA-6811434;R-HSA-936964;R-HSA-937041;R-HSA-937072;R-HSA-975163		SM01190	EMP24_GP25L
+	1.10622	-1.41601	A0A0A6YYI3;A0A0B4J1V8;Q9NQ55-2;Q9NQ55;Q9NQ55-3;A8MV53;H7C446;C9JHF7;C9J3W3	Suppressor of SWI4 1 homolog	237	PPAN-P2RY11	A0A0A6YYI3;A0A0B4J1V8;Q9NQ55-2;Q9NQ55;Q9NQ55-3;A8MV53;H7C446	LPGGPTLTFQVK;MTLQLIK;TEEELQAILEAK;VGGSDEEASGIPSR;VMEPLTASR	ENSG00000130810.20;ENSG00000243207;ENSG00000243207.6	ENSP00000253107.7;ENSP00000377382.1;ENSP00000377385.4;ENSP00000410485.1;ENSP00000411918;ENSP00000415467.1;ENSP00000415988.1	ENST00000253107.12;ENST00000393793.5;ENST00000393796.4;ENST00000428358;ENST00000430370.1;ENST00000444703.1;ENST00000446223.5			PPAN;PPAN-P2RY11		8FKP;8FKQ;8FKR;8FKS	A0A0A6YYI3_HUMAN;A0A0B4J1V8_HUMAN;A8MV53_HUMAN;C9J3W3_HUMAN;C9JHF7_HUMAN;H7C446_HUMAN;SSF1_HUMAN	Color2 [DarkGray]	1	4		biological regulation;cellular aromatic compound metabolic process;cellular component assembly;cellular component organization;cellular component organization or biogenesis;cellular metabolic process;cellular nitrogen compound metabolic process;cellular process;heterocycle metabolic process;macromolecule metabolic process;metabolic process;ncRNA metabolic process;ncRNA processing;neuronal signal …	binding;G protein-coupled ATP receptor activity;G protein-coupled purinergic nucleotide receptor activity;G protein-coupled receptor activity;molecular transducer activity;neurotransmitter receptor activity;nucleic acid binding;nucleotide receptor activity;organic cyclic compound binding;purinergic nucleotide receptor activity;RNA binding;rRNA binding;signaling receptor activity;transmembrane sig…	cellular anatomical entity;intracellular membrane-bounded organelle;intracellular non-membrane-bounded organelle;intracellular organelle;membrane;membrane-bounded organelle;non-membrane-bounded organelle;nucleolus;nucleus;organelle;plasma membrane;preribosome;preribosome, large subunit precursor;protein-containing complex;ribonucleoprotein complex	biological regulation;cellular aromatic compound metabolic process;cellular component assembly;cellular component organization;cellular component organization or biogenesis;cellular nitrogen compound metabolic process;cellular process;heterocycle metabolic process;macromolecule metabolic process;metabolic process;nitrogen compound metabolic process;nucleobase-containing compound metabolic process…	cellular anatomical entity;intracellular membrane-bounded organelle;intracellular non-membrane-bounded organelle;intracellular organelle;membrane;non-membrane-bounded organelle;nucleolus;nucleus;organelle;plasma membrane;preribosome;protein-containing complex;ribonucleoprotein complex		7tm_1;Brix	BONOME_OVARIAN_CANCER_POOR_SURVIVAL_DN;BONOME_OVARIAN_CANCER_SURVIVAL_SUBOPTIMAL_DEBULKING;BROWN_MYELOID_CELL_DEVELOPMENT_DN;CASORELLI_ACUTE_PROMYELOCYTIC_LEUKEMIA_DN;CREIGHTON_ENDOCRINE_THERAPY_RESISTANCE_1;CUI_TCF21_TARGETS_2_UP;DUTERTRE_ESTRADIOL_RESPONSE_6HR_UP;ENK_UV_RESPONSE_EPIDERMIS_DN;FISCHER_DREAM_TARGETS;GARGALOVIC_RESPONSE_TO_OXIDIZED_PHOSPHOLIPIDS_GREY_DN;HESS_TARGETS_OF_HOXA9_AND_ME…	3D-structure;Acetylation;Alternativesplicing;G-proteincoupledreceptor;Membrane;Nucleus;Phosphoprotein;Proteomicsidentification;Receptor;Referenceproteome;Transducer;Transmembrane;Transmembranehelix		GO:0000027;GO:0006139;GO:0006364;GO:0006396;GO:0006725;GO:0006807;GO:0007165;GO:0008152;GO:0009987;GO:0016043;GO:0016070;GO:0016072;GO:0022607;GO:0022618;GO:0023041;GO:0034470;GO:0034641;GO:0034660;GO:0043170;GO:0043933;GO:0044237;GO:0044238;GO:0046483;GO:0050789;GO:0050794;GO:0065003;GO:0065007;GO:0071704;GO:0071826;GO:0071840;GO:0090304;GO:1901360	GO:0001614;GO:0003676;GO:0003723;GO:0004888;GO:0004930;GO:0005488;GO:0016502;GO:0019843;GO:0030594;GO:0038023;GO:0045028;GO:0045031;GO:0060089;GO:0097159	GO:0005634;GO:0005730;GO:0005886;GO:0016020;GO:0030684;GO:0030687;GO:0032991;GO:0043226;GO:0043227;GO:0043228;GO:0043229;GO:0043231;GO:0043232;GO:0110165;GO:1990904	GO:0006139;GO:0006364;GO:0006396;GO:0006725;GO:0006807;GO:0007165;GO:0008152;GO:0009987;GO:0016043;GO:0016070;GO:0016072;GO:0022607;GO:0022618;GO:0034641;GO:0043170;GO:0044238;GO:0046483;GO:0050789;GO:0065003;GO:0065007;GO:0071840	GO:0005634;GO:0005730;GO:0005886;GO:0016020;GO:0030684;GO:0032991;GO:0043226;GO:0043228;GO:0043229;GO:0043231;GO:0043232;GO:0110165;GO:1990904	IPR000276;IPR007109;IPR017452;IPR027677;IPR045112	Brix;GPCR_Rhodpsn;GPCR_Rhodpsn_7TM;P2Y11_rcpt;PPAN-like		607793	PR00237;PR01157	GPCRRHODOPSN;P2YPURNOCPTR	PS00237;PS50262;PS50833	BRIX;G_PROTEIN_RECEP_F1_1;G_PROTEIN_RECEP_F1_2	Suppressor of SWI4 1 homolog			SM00879	Brix
+	1.41435	2.70707	P57737-3;A0A0A6YYL4;P57737;P57737-4;P57737-2;B4DKU9;B3KSY4;B3KUH7;I3L167;E7EP81;B4E0F2;I3L212;I3L1G9;I3L359;I3NI06;I3L426;I3L2Y6;I3L3T0;I3L0X9;I3L1U7;Q9Y3D7;I3L1M1	Coronin-7;Coronin	238	CORO7	P57737-3;A0A0A6YYL4;P57737;P57737-4;P57737-2;B4DKU9;B3KSY4;B3KUH7	CLLVSGFDSQSER;ESWISDIR;IWDLQAGADR;QQPLTELAAHGDLVQSAVWSR;SAAASNLSGLSLQEAQQILNVSK;SGPEPLQEGPGPK;SLQSLLGPSSK;VLQLSDTAIVPIGYHVPR;VPAEGLEEVLTTPETVLTGHTEK	ENSG00000103426;ENSG00000103426.12;ENSG00000217930.8;ENSG00000262246.6;ENSG00000278760;ENSG00000278760.4;ENSG00000282228.1;ENSG00000282725.1	ENSP00000251166.4;ENSP00000315693.3;ENSP00000440460.2;ENSP00000458412.1;ENSP00000458607.1;ENSP00000458828.1;ENSP00000458935.1;ENSP00000459113.1;ENSP00000459286.1;ENSP00000459955.1;ENSP00000460036.1;ENSP00000460199.1;ENSP00000460708.1;ENSP00000460885;ENSP00000460910.1;ENSP00000461047.1;ENSP00000461187.1;ENSP00000461702.1;ENSP00000461797.1;ENSP00000480927;ENSP00000482646.1;ENSP00000483187.2;ENSP000…	ENST00000251166.9;ENST00000318059.8;ENST00000537233.6;ENST00000570928.5;ENST00000571059.5;ENST00000571756.5;ENST00000571941.5;ENST00000572467;ENST00000572549.5;ENST00000572898.1;ENST00000573553.5;ENST00000574025.5;ENST00000574311.5;ENST00000575038.5;ENST00000575334.5;ENST00000575848.5;ENST00000575850.5;ENST00000576217.1;ENST00000577031.5;ENST00000614702.4;ENST00000616009.2;ENST00000617235.2;ENST0…			CORO7;CORO7-PAM16;hCG_1787779;PAM16			A0A0A6YYL4_HUMAN;B3KSY4_HUMAN;B3KUH7_HUMAN;B4DKU9_HUMAN;B4E0F2_HUMAN;CORO7_HUMAN;E7EP81_HUMAN;I3L0X9_HUMAN;I3L167_HUMAN;I3L1G9_HUMAN;I3L1M1_HUMAN;I3L1U7_HUMAN;I3L212_HUMAN;I3L2Y6_HUMAN;I3L359_HUMAN;I3L3T0_HUMAN;I3L426_HUMAN;I3NI06_HUMAN;TIM16_HUMAN	Color2 [DarkGray]	1	4	+	actin filament organization;actin filament polymerization;actin polymerization or depolymerization;biological regulation;cell migration;cell motility;cellular component assembly;cellular component organization;cellular component organization or biogenesis;cellular localization;cellular macromolecule localization;cellular process;cytosolic transport;establishment of cell polarity;establishment of …	actin binding;binding;cytoskeletal protein binding;protein binding	bounding membrane of organelle;cellular anatomical entity;cytoplasm;cytoplasmic vesicle;cytosol;Golgi apparatus;Golgi apparatus subcompartment;Golgi membrane;inner mitochondrial membrane protein complex;intracellular membrane-bounded organelle;intracellular organelle;intracellular organelle lumen;intracellular vesicle;membrane;membrane protein complex;membrane-bounded organelle;membrane-enclosed …	biological regulation;cell motility;cellular component assembly;cellular component organization;cellular component organization or biogenesis;cellular localization;cellular process;establishment of localization;establishment or maintenance of cell polarity;Golgi organization;Golgi vesicle transport;intracellular protein transport;localization;macromolecule localization;mitochondrial transport;mul…	cellular anatomical entity;cytoplasm;cytoplasmic vesicle;cytosol;Golgi apparatus;intracellular membrane-bounded organelle;intracellular organelle;membrane;membrane protein complex;organelle;organelle lumen;protein-containing complex;TIM23 mitochondrial import inner membrane translocase complex;vesicle		DUF1899;Pam16;WD40;WD40_4	ACEVEDO_LIVER_CANCER_DN;ACEVEDO_NORMAL_TISSUE_ADJACENT_TO_LIVER_TUMOR_DN;BHAT_ESR1_TARGETS_VIA_AKT1_UP;BRACHAT_RESPONSE_TO_CAMPTOTHECIN_DN;BRACHAT_RESPONSE_TO_METHOTREXATE_DN;GAZDA_DIAMOND_BLACKFAN_ANEMIA_ERYTHROID_DN;GOBERT_OLIGODENDROCYTE_DIFFERENTIATION_DN;KOYAMA_SEMA3B_TARGETS_DN;KRIGE_RESPONSE_TO_TOSEDOSTAT_24HR_DN;KRIGE_RESPONSE_TO_TOSEDOSTAT_6HR_DN;MARIADASON_REGULATED_BY_HISTONE_ACETYLATI…	Actin-binding;Alternativesplicing;Cytoplasm;Cytoplasmicvesicle;Diseasevariant;Dwarfism;Golgiapparatus;Isopeptidebond;Membrane;Mitochondrion;Mitochondrioninnermembrane;Phosphoprotein;Proteintransport;Proteomicsidentification;Referenceproteome;Repeat;Translocation;Transport;Ublconjugation;WDrepeat		GO:0001503;GO:0006810;GO:0006839;GO:0006886;GO:0006892;GO:0006895;GO:0006996;GO:0007015;GO:0007030;GO:0007163;GO:0008104;GO:0008154;GO:0009966;GO:0009967;GO:0009987;GO:0010646;GO:0010647;GO:0015031;GO:0016043;GO:0016192;GO:0016477;GO:0016482;GO:0022607;GO:0023051;GO:0023056;GO:0030010;GO:0030041;GO:0030150;GO:0032501;GO:0032780;GO:0033036;GO:0033365;GO:0035330;GO:0035332;GO:0043462;GO:0043933;GO:…	GO:0003779;GO:0005488;GO:0005515;GO:0008092	GO:0000139;GO:0001405;GO:0005737;GO:0005743;GO:0005744;GO:0005759;GO:0005794;GO:0005802;GO:0005829;GO:0016020;GO:0019866;GO:0031090;GO:0031410;GO:0031966;GO:0031974;GO:0031982;GO:0031984;GO:0032991;GO:0043226;GO:0043227;GO:0043229;GO:0043231;GO:0043233;GO:0070013;GO:0097708;GO:0098588;GO:0098791;GO:0098796;GO:0098798;GO:0098800;GO:0110165	GO:0006810;GO:0006839;GO:0006886;GO:0006996;GO:0007030;GO:0007163;GO:0008104;GO:0009987;GO:0015031;GO:0016043;GO:0016192;GO:0022607;GO:0032501;GO:0033036;GO:0048193;GO:0048870;GO:0050789;GO:0051179;GO:0051234;GO:0051258;GO:0051641;GO:0055085;GO:0065003;GO:0065007;GO:0065009;GO:0071840	GO:0005737;GO:0005744;GO:0005794;GO:0005829;GO:0016020;GO:0031410;GO:0031982;GO:0032991;GO:0043226;GO:0043229;GO:0043231;GO:0043233;GO:0098796;GO:0110165	IPR001680;IPR005341;IPR015048;IPR015505;IPR015943;IPR019775;IPR020472;IPR036322;IPR036869	Coronin;DUF1899;G-protein_beta_WD-40_rep;J_dom_sf;Tim16;WD40_repeat_CS;WD40_repeat_dom_sf;WD40_rpt;WD40/YVTN_repeat-like_dom_sf		611668;613320;614336	PR00320	GPROTEINBRPT	PS00678;PS50082;PS50294	WD_REPEATS_1;WD_REPEATS_2;WD_REPEATS_REGION	Coronin;Coronin-7;Mitochondrial import inner membrane translocase subunit TIM16	R-HSA-1268020		SM00320;SM01166;SM01167	DUF1899;DUF1900;WD40
+	1.46716	1.73551	A0A0A8K8C0;Q9H6W3;Q9H6W3-2	Bifunctional lysine-specific demethylase and histidyl-hydroxylase NO66	239	URLC2	A0A0A8K8C0;Q9H6W3;Q9H6W3-2	ALSVYGLPIR;LGHFAPVDAVADQR;NEEVQFGQHLDAAR;VESTADDLGDALPGGAAVAAVPDAAR	ENSG00000170468.8	ENSP00000477507.1	ENST00000304061.8			RIOX1;URLC2		4CCJ;4CCK;4CCM;4CCN;4CCO;4DIQ;4E4H;4Y33;4Y3O;4Y4R	A0A0A8K8C0_HUMAN;RIOX1_HUMAN	Color2 [DarkGray]	1	4	+	biological regulation;negative regulation of biological process;negative regulation of biosynthetic process;negative regulation of cell differentiation;negative regulation of cellular biosynthetic process;negative regulation of cellular metabolic process;negative regulation of cellular process;negative regulation of developmental process;negative regulation of DNA-templated transcription;negative…	2-oxoglutarate-dependent dioxygenase activity;binding;catalytic activity;catalytic activity, acting on a protein;cation binding;demethylase activity;dioxygenase activity;histone demethylase activity;histone H3 demethylase activity;histone H3K36 demethylase activity;histone H3K36me/H3K36me2 demethylase activity;histone H3K4 demethylase activity;histone H3K4me/H3K4me2/H3K4me3 demethylase activity;h…	cellular anatomical entity;intracellular membrane-bounded organelle;intracellular non-membrane-bounded organelle;intracellular organelle;membrane-bounded organelle;non-membrane-bounded organelle;nucleolus;nucleoplasm;nucleus;organelle	biological regulation;regulation of biological process;regulation of DNA-templated transcription;regulation of metabolic process	cellular anatomical entity;intracellular membrane-bounded organelle;intracellular non-membrane-bounded organelle;intracellular organelle;non-membrane-bounded organelle;nucleolus;nucleoplasm;nucleus;organelle		JmjC_2	BRUINS_UVC_RESPONSE_LATE;ELVIDGE_HIF1A_AND_HIF2A_TARGETS_UP;ELVIDGE_HIF1A_TARGETS_UP;ELVIDGE_HYPOXIA_BY_DMOG_DN;ELVIDGE_HYPOXIA_DN;GAUSSMANN_MLL_AF4_FUSION_TARGETS_E_UP;LI_CYTIDINE_ANALOGS_CYCTOTOXICITY;MARSON_FOXP3_TARGETS_DN;ONDER_CDH1_TARGETS_1_DN;REACTOME_GAMMA_CARBOXYLATION_HYPUSINYLATION_HYDROXYLATION_AND_ARYLSULFATASE_ACTIVATION;REACTOME_POST_TRANSLATIONAL_PROTEIN_MODIFICATION;REACTOME_PRO…	3D-structure;Acetylation;Alternativesplicing;Chromatinregulator;Dioxygenase;Iron;Metal-binding;Nucleus;Oxidoreductase;Phosphoprotein;Referenceproteome;Repressor;Transcription;Transcriptionregulation		GO:0006355;GO:0009889;GO:0009890;GO:0009892;GO:0010468;GO:0010556;GO:0010558;GO:0010605;GO:0019219;GO:0019222;GO:0031323;GO:0031324;GO:0031326;GO:0031327;GO:0045595;GO:0045596;GO:0045667;GO:0045668;GO:0045892;GO:0045934;GO:0048519;GO:0048523;GO:0050789;GO:0050793;GO:0050794;GO:0051093;GO:0051171;GO:0051172;GO:0051252;GO:0051253;GO:0060255;GO:0065007;GO:0080090;GO:1902679;GO:2001141	GO:0003824;GO:0005488;GO:0005506;GO:0016491;GO:0016705;GO:0016706;GO:0032451;GO:0032452;GO:0032453;GO:0034647;GO:0036139;GO:0043167;GO:0043169;GO:0046872;GO:0046914;GO:0051213;GO:0051864;GO:0140096;GO:0140457;GO:0140680;GO:0140993;GO:0141052	GO:0005634;GO:0005654;GO:0005730;GO:0043226;GO:0043227;GO:0043228;GO:0043229;GO:0043231;GO:0043232;GO:0110165	GO:0006355;GO:0019222;GO:0050789;GO:0065007	GO:0005634;GO:0005654;GO:0005730;GO:0043226;GO:0043228;GO:0043229;GO:0043231;GO:0043232;GO:0110165	IPR003347;IPR039994	JmjC_dom;NO66-like		611919			PS51184	JMJC	Bifunctional lysine-specific demethylase and histidyl-hydroxylase;Ribosomal oxygenase 1			SM00558	JmjC
+	2.40174	2.66123	A0A0P1J1R0;Q5W0H4;A0A0B4J2C3;P13693;B4DKJ4;J3KPG2;E9PJF7;Q9UP43;B4DLD6;P13693-2;Q56UQ5;H0YCX0	Translationally-controlled tumor protein;TPT1-like protein	246	TPT1	A0A0P1J1R0;Q5W0H4;A0A0B4J2C3;P13693;B4DKJ4;J3KPG2;E9PJF7;Q9UP43;B4DLD6;P13693-2;Q56UQ5	DLISHDEMFSDIYK;EIADGLCLEVEGK;HILANFK;VKPFMTGAAEQIK	ENSG00000133112.17	ENSP00000339051.4;ENSP00000368344.1;ENSP00000368345.1;ENSP00000368350.4;ENSP00000431872.2;ENSP00000432457.1;ENSP00000433091.1;ENSP00000433738.1;ENSP00000477781.1	ENST00000309246.9;ENST00000379055.5;ENST00000379056.5;ENST00000379060.8;ENST00000527226.2;ENST00000528619.5;ENST00000530245.5;ENST00000530705.6;ENST00000616577.4			seTCTP;TPT1		1YZ1;2HR9;3EBM;4Z9V;5O9L;5O9M;6IZB;6IZE	A0A0B4J2C3_HUMAN;A0A0P1J1R0_HUMAN;B4DKJ4_HUMAN;B4DLD6_HUMAN;E9PJF7_HUMAN;H0YCX0_HUMAN;J3KPG2_HUMAN;Q5W0H4_HUMAN;Q9UP43_HUMAN;TCTP_HUMAN;TPT1L_HUMAN	Color2 [DarkGray]	1	4	+	biological process involved in interspecies interaction between organisms;biological regulation;calcium ion homeostasis;calcium ion transport;cellular homeostasis;chemical homeostasis;developmental process;establishment of localization;homeostatic process;inorganic ion homeostasis;intracellular calcium ion homeostasis;intracellular chemical homeostasis;intracellular monoatomic cation homeostasis;…	binding;calcium ion binding;cation binding;DNA-binding transcription factor binding;ion binding;metal ion binding;nucleic acid binding;organic cyclic compound binding;protein binding;RNA binding;transcription factor binding	cellular anatomical entity;cytoplasm;cytoplasmic microtubule;cytoplasmic vesicle;cytosol;endosome;extracellular exosome;extracellular membrane-bounded organelle;extracellular organelle;extracellular space;extracellular vesicle;intracellular membrane-bounded organelle;intracellular organelle;intracellular vesicle;late endosome;membrane-bounded organelle;microtubule;multivesicular body;nucleoplasm;…	biological process involved in interspecies interaction between organisms;biological regulation;cellular homeostasis;chemical homeostasis;developmental process;establishment of localization;homeostatic process;inorganic ion homeostasis;intracellular monoatomic ion homeostasis;localization;monoatomic ion transport;multicellular organismal process;regulation of biological process;response to biotic…	cellular anatomical entity;cytoplasm;cytoplasmic vesicle;cytosol;endosome;extracellular organelle;extracellular space;intracellular membrane-bounded organelle;intracellular organelle;microtubule;nucleoplasm;nucleus;organelle;vesicle		TCTP	ACEVEDO_LIVER_CANCER_DN;AUNG_GASTRIC_CANCER;BENPORATH_MYC_MAX_TARGETS;BILANGES_SERUM_AND_RAPAMYCIN_SENSITIVE_GENES;BLALOCK_ALZHEIMERS_DISEASE_UP;DOANE_RESPONSE_TO_ANDROGEN_DN;DODD_NASOPHARYNGEAL_CARCINOMA_UP;EPPERT_HSC_R;FLOTHO_PEDIATRIC_ALL_THERAPY_RESPONSE_UP;HSIAO_HOUSEKEEPING_GENES;JIANG_AGING_CEREBRAL_CORTEX_UP;JOHNSTONE_PARVB_TARGETS_2_UP;KOYAMA_SEMA3B_TARGETS_UP;KYNG_RESPONSE_TO_H2O2;LIN_M…	3D-structure;Alternativesplicing;Calcium;Cytoplasm;Directproteinsequencing;Phosphoprotein;Proteomicsidentification;Referenceproteome		GO:0006810;GO:0006811;GO:0006812;GO:0006816;GO:0006873;GO:0006874;GO:0009605;GO:0009607;GO:0009615;GO:0009966;GO:0009968;GO:0010646;GO:0010648;GO:0019725;GO:0019827;GO:0023051;GO:0023057;GO:0030001;GO:0030003;GO:0032501;GO:0032502;GO:0042592;GO:0042981;GO:0043066;GO:0043067;GO:0043069;GO:0043207;GO:0044419;GO:0048519;GO:0048523;GO:0048583;GO:0048585;GO:0048878;GO:0050789;GO:0050793;GO:0050794;GO:…	GO:0003676;GO:0003723;GO:0005488;GO:0005509;GO:0005515;GO:0008134;GO:0043167;GO:0043169;GO:0046872;GO:0097159;GO:0140297	GO:0000922;GO:0005615;GO:0005634;GO:0005654;GO:0005737;GO:0005768;GO:0005770;GO:0005771;GO:0005829;GO:0005874;GO:0005881;GO:0031410;GO:0031982;GO:0043226;GO:0043227;GO:0043229;GO:0043230;GO:0043231;GO:0065010;GO:0070062;GO:0097708;GO:0099080;GO:0099081;GO:0099512;GO:0099513;GO:0110165;GO:1903561	GO:0006810;GO:0006811;GO:0006873;GO:0009605;GO:0009607;GO:0019725;GO:0032501;GO:0032502;GO:0042592;GO:0044419;GO:0048878;GO:0050789;GO:0050896;GO:0051179;GO:0051234;GO:0065007;GO:0098771	GO:0005615;GO:0005634;GO:0005654;GO:0005737;GO:0005768;GO:0005829;GO:0005874;GO:0031410;GO:0031982;GO:0043226;GO:0043229;GO:0043230;GO:0043231;GO:0110165	IPR011057;IPR011323;IPR018103;IPR018105;IPR034737	Mss4-like_sf;Mss4/transl-control_tumour;TCTP;Translation_control_tumour_CS;Translational_control_tumour_p		600763	PR01653	TCTPROTEIN	PS01002;PS01003;PS51797	TCTP_1;TCTP_2;TCTP_3	TPT1-like protein;Translationally-controlled tumor protein
+	1.17424	2.12647	H7C1F6;H7C2G3;P0DPI2;A0A140VKB0;A0A0B4J2D5;A0A2R8YDR7;F2Z2Q0;A0A096LP12;A0A2R8Y6K9;P0DPI2-2;A0A0B4J2D5-2		247	C21orf33	H7C1F6;H7C2G3;P0DPI2;A0A140VKB0;A0A0B4J2D5;A0A2R8YDR7;F2Z2Q0;A0A096LP12	ITDLANLSAANHDAAIFPGGFGAAK;NLSTFAVDGK;PIGLCCIAPVLAAK	ENSG00000160221.18	ENSP00000291577.6;ENSP00000344901.5;ENSP00000374340.3;ENSP00000396655.2;ENSP00000400044.2;ENSP00000405713.1;ENSP00000494853.1;ENSP00000495305.1	ENST00000291577.11;ENST00000348499.9;ENST00000389690.7;ENST00000419699.1;ENST00000427803.6;ENST00000449622.6;ENST00000644251.1;ENST00000646873.1			GATD3;GATD3B			A0A096LP12_HUMAN;A0A140VKB0_HUMAN;A0A2R8Y6K9_HUMAN;A0A2R8YDR7_HUMAN;F2Z2Q0_HUMAN;GAL3A_HUMAN;GAL3B_HUMAN;H7C1F6_HUMAN;H7C2G3_HUMAN	Color2 [DarkGray]	1	4	+			cellular anatomical entity;intracellular membrane-bounded organelle;intracellular organelle;membrane-bounded organelle;mitochondrion;organelle		cellular anatomical entity;intracellular membrane-bounded organelle;intracellular organelle;mitochondrion;organelle			BROWNE_HCMV_INFECTION_18HR_DN;CREIGHTON_ENDOCRINE_THERAPY_RESISTANCE_4;DACOSTA_UV_RESPONSE_VIA_ERCC3_UP;DIAZ_CHRONIC_MYELOGENOUS_LEUKEMIA_UP;FLECHNER_BIOPSY_KIDNEY_TRANSPLANT_REJECTED_VS_OK_DN;FULCHER_INFLAMMATORY_RESPONSE_LECTIN_VS_LPS_UP;GRAESSMANN_APOPTOSIS_BY_DOXORUBICIN_DN;GRUETZMANN_PANCREATIC_CANCER_DN;JINESH_BLEBBISHIELD_TO_IMMUNE_CELL_FUSION_PBSHMS_DN;KAAB_HEART_ATRIUM_VS_VENTRICLE_DN;KI…	Acetylation;Alternativesplicing;Directproteinsequencing;Mitochondrion;Proteomicsidentification;Referenceproteome;Signal;Transitpeptide				GO:0005739;GO:0043226;GO:0043227;GO:0043229;GO:0043231;GO:0110165		GO:0005739;GO:0043226;GO:0043229;GO:0043231;GO:0110165	IPR029062	Class_I_gatase-like		601659					Glutamine amidotransferase-like class 1 domain-containing protein 3, mitochondrial;Putative glutamine amidotransferase-like class 1 domain-containing protein 3B, mitochondrial
+	2.59859	1.33129	C9J9K3;A0A8V8TMX1;A0A0C4DG17;A0A8V8TLA4;P08865;A0A8I5KQE6;Q96RS2;F8WD59;A0A8V8TMP3;A0A8V8TMZ8	40S ribosomal protein SA	256	RPSA	C9J9K3;A0A8V8TMX1;A0A0C4DG17;A0A8V8TLA4;P08865;A0A8I5KQE6;Q96RS2;F8WD59	ADHQPLTEASYVNLPTIALCNTDSPLR;AIVAIENPADVSVISSR;DPEEIEKEEQAAAEK;FAAATGATPIAGR;FTPGTFTNQIQAAFR;KSDGIYIINLK;LLVVTDPR;SDGIYIINLK;SGALDVLQMK;SGALDVLQMKEEDVLK;YVDIAIPCNNK	ENSG00000168028.14;ENSG00000168028.15;ENSG00000288920.1	ENSP00000346067.4;ENSP00000389351.1;ENSP00000396716.2;ENSP00000410848.1;ENSP00000410848.2;ENSP00000509526.1;ENSP00000513422.1;ENSP00000513423.1;ENSP00000513424.1;ENSP00000513425.1;ENSP00000513432.1;ENSP00000513433.1;ENSP00000513451.1	ENST00000301821.11;ENST00000443003.2;ENST00000444512.2;ENST00000458478.5;ENST00000458478.6;ENST00000484897.4;ENST00000697728.1;ENST00000697729.1;ENST00000697730.1;ENST00000697731.1;ENST00000697753.1;ENST00000697754.1;ENST00000697816.1			RPSA;RPSA2		3BCH;4UG0;4V6X;5A2Q;5AJ0;5FLX;5LKS;5OA3;5T2C;5VYC;6FEC;6G18;6G4S;6G51;6G53;6G5H;6G5I;6IP5;6IP6;6IP8;6OLE;6OLF;6OLG;6OLI;6OLZ;6OM0;6OM7;6QZP;6XA1;6Y0G;6Y2L;6Y57;6YBD;6YBW;6Z6L;6Z6M;6Z6N;6ZLW;6ZM7;6ZME;6ZMI;6ZMO;6ZMT;6ZMW;6ZN5;6ZOJ;6ZOK;6ZON;6ZP4;6ZUO;6ZV6;6ZVH;6ZVJ;6ZXD;6ZXE;6ZXF;6ZXG;6ZXH;7A09;7K5I;7QP6;7QP7;7QVP;7R4X;7TQL;7WTV;7WTW;7WTX;7WTZ;7WU0;7XNX;7XNY;8G5Y;8G5Z;8G60;8G61;8G6J;8GLP	A0A0C4DG17_HUMAN;A0A8V8TLA4_HUMAN;A0A8V8TMP3_HUMAN;A0A8V8TMX1_HUMAN;A0A8V8TMZ8_HUMAN;C9J9K3_HUMAN;F8WD59_HUMAN;Q96RS2_HUMAN;RPSA2_HUMAN;RSSA_HUMAN	Color2 [DarkGray]	1	4	+	amide biosynthetic process;amide metabolic process;biosynthetic process;cell adhesion;cellular biosynthetic process;cellular component assembly;cellular component organization;cellular component organization or biogenesis;cellular metabolic process;cellular nitrogen compound biosynthetic process;cellular nitrogen compound metabolic process;cellular process;cytoplasmic translation;macromolecule bi…	binding;cell adhesion mediator activity;cell adhesion molecule binding;exogenous protein binding;extracellular matrix binding;laminin binding;laminin receptor activity;nucleic acid binding;organic cyclic compound binding;protein binding;protein-containing complex binding;ribonucleoprotein complex binding;ribosome binding;RNA binding;structural constituent of ribosome;structural molecule activity;…	cellular anatomical entity;cytoplasm;cytosol;cytosolic ribosome;cytosolic small ribosomal subunit;extracellular exosome;extracellular membrane-bounded organelle;extracellular organelle;extracellular vesicle;intracellular membrane-bounded organelle;intracellular non-membrane-bounded organelle;intracellular organelle;membrane;membrane-bounded organelle;non-membrane-bounded organelle;nucleoplasm;nuc…	amide metabolic process;biosynthetic process;cell adhesion;cellular component assembly;cellular component organization;cellular component organization or biogenesis;cellular nitrogen compound metabolic process;cellular process;cytoplasmic translation;macromolecule biosynthetic process;macromolecule metabolic process;metabolic process;nitrogen compound metabolic process;peptide metabolic process;p…	cellular anatomical entity;cytoplasm;cytosol;extracellular organelle;intracellular membrane-bounded organelle;intracellular non-membrane-bounded organelle;intracellular organelle;membrane;non-membrane-bounded organelle;nucleoplasm;nucleus;organelle;plasma membrane;protein-containing complex;ribonucleoprotein complex;ribosome;small ribosomal subunit;vesicle	Ribosome	40S_SA_C;Ribosomal_S2	BIOCARTA_PRION_PATHWAY;BOHN_PRIMARY_IMMUNODEFICIENCY_SYNDROM_UP;BROWNE_HCMV_INFECTION_30MIN_DN;BRUINS_UVC_RESPONSE_EARLY_LATE;CARRILLOREIXACH_HEPATOBLASTOMA_VS_NORMAL_UP;CHNG_MULTIPLE_MYELOMA_HYPERPLOID_UP;CUI_TCF21_TARGETS_2_UP;DAZARD_RESPONSE_TO_UV_NHEK_UP;DESERT_STEM_CELL_HEPATOCELLULAR_CARCINOMA_SUBCLASS_UP;DODD_NASOPHARYNGEAL_CARCINOMA_UP;GOTZMANN_EPITHELIAL_TO_MESENCHYMAL_TRANSITION_UP;HSIA…	3D-structure;Acetylation;Cellmembrane;Cytoplasm;Directproteinsequencing;Diseasevariant;Host-virusinteraction;Hostcellreceptorforvirusentry;Isopeptidebond;Membrane;Nucleus;Phosphoprotein;Proteomicsidentification;Receptor;Referenceproteome;Repeat;Ribonucleoprotein;Ribosomalprotein;Ublconjugation	40S ribosomal subunit, cytoplasmic;Ribosome, cytoplasmic	GO:0000028;GO:0002181;GO:0006412;GO:0006518;GO:0006807;GO:0007155;GO:0008152;GO:0009058;GO:0009059;GO:0009987;GO:0016043;GO:0019538;GO:0022607;GO:0022618;GO:0034641;GO:0043043;GO:0043170;GO:0043603;GO:0043604;GO:0043933;GO:0044237;GO:0044238;GO:0044249;GO:0044271;GO:0065003;GO:0071704;GO:0071826;GO:0071840;GO:1901564;GO:1901566;GO:1901576	GO:0001618;GO:0003676;GO:0003723;GO:0003735;GO:0005055;GO:0005198;GO:0005488;GO:0005515;GO:0043021;GO:0043022;GO:0043236;GO:0044877;GO:0050839;GO:0050840;GO:0097159;GO:0098631;GO:0140272	GO:0005634;GO:0005654;GO:0005737;GO:0005829;GO:0005840;GO:0005886;GO:0015935;GO:0016020;GO:0022626;GO:0022627;GO:0031982;GO:0032991;GO:0043226;GO:0043227;GO:0043228;GO:0043229;GO:0043230;GO:0043231;GO:0043232;GO:0044391;GO:0065010;GO:0070062;GO:0110165;GO:1903561;GO:1990904	GO:0002181;GO:0006412;GO:0006518;GO:0006807;GO:0007155;GO:0008152;GO:0009058;GO:0009059;GO:0009987;GO:0016043;GO:0019538;GO:0022607;GO:0022618;GO:0034641;GO:0043170;GO:0043603;GO:0044238;GO:0065003;GO:0071840	GO:0005634;GO:0005654;GO:0005737;GO:0005829;GO:0005840;GO:0005886;GO:0015935;GO:0016020;GO:0031982;GO:0032991;GO:0043226;GO:0043228;GO:0043229;GO:0043230;GO:0043231;GO:0043232;GO:0110165;GO:1990904	IPR001865;IPR005707;IPR018130;IPR023591;IPR027498;IPR027504;IPR032281	Ribosomal_uS2;Ribosomal_uS2_C;Ribosomal_uS2_CS;Ribosomal_uS2_euk;Ribosomal_uS2_euk/arc;Ribosomal_uS2_flav_dom_sf;Ribosomal_uS2_vert	ko03010	150370;271400	PR00395	RIBOSOMALS2	PS00962;PS00963	RIBOSOMAL_S2_1;RIBOSOMAL_S2_2	40S ribosomal protein SA;Small ribosomal subunit protein uS2;Small ribosomal subunit protein uS2B	R-HSA-156827;R-HSA-156902;R-HSA-1799339;R-HSA-192823;R-HSA-2408557;R-HSA-6791226;R-HSA-72649;R-HSA-72689;R-HSA-72695;R-HSA-72702;R-HSA-72706;R-HSA-72764;R-HSA-9010553;R-HSA-9633012;R-HSA-9735869;R-HSA-9754678;R-HSA-975956;R-HSA-975957
+	1.81978	1.69955	Q6IBN4;Q53HG3;Q53GC8;A0A0C4DGA2;O75521-2;O75521;B4DLL3;F1LLU7;Q59E94;F8WAW4;Q9NYD2;C9JB63;F8W6J1	Enoyl-CoA delta isomerase 2, mitochondrial	262	PECI	Q6IBN4;Q53HG3;Q53GC8;A0A0C4DGA2;O75521-2;O75521;B4DLL3;F1LLU7;Q59E94	ATEMLIFGK;ATEMLIFGKK;LHAVNAEECNVLQGR;LTAGEACAQGLVTEVFPDSTFQK;NAINTEMYHEIMR;PGVFDLINK;QNYVDLVSSLSPSLESSSQVEPGTDR;STGFETLVVTSEDGITK;WDAWNALGSLPK	ENSG00000198721.13	ENSP00000354737.2;ENSP00000369461.3;ENSP00000369463.2;ENSP00000369468.2;ENSP00000417170.2;ENSP00000417459.1;ENSP00000417803.2;ENSP00000420309.1	ENST00000361538.6;ENST00000380118.8;ENST00000380120.6;ENST00000380125.6;ENST00000465828.5;ENST00000478266.6;ENST00000495548.1;ENST00000496241.6			ECI2;HCA64;PECI		2CQU;2F6Q;4U18;4U19;4U1A	A0A0C4DGA2_HUMAN;B4DLL3_HUMAN;C9JB63_HUMAN;ECI2_HUMAN;F1LLU7_HUMAN;F8W6J1_HUMAN;F8WAW4_HUMAN;Q53GC8_HUMAN;Q53HG3_HUMAN;Q59E94_HUMAN;Q6IBN4_HUMAN;Q9NYD2_HUMAN	Color2 [DarkGray]	1	4	+	carboxylic acid catabolic process;carboxylic acid metabolic process;catabolic process;cellular catabolic process;cellular lipid catabolic process;cellular lipid metabolic process;cellular metabolic process;cellular process;fatty acid beta-oxidation;fatty acid catabolic process;fatty acid metabolic process;fatty acid oxidation;lipid catabolic process;lipid metabolic process;lipid modification;lipi…	acyl-CoA binding;adenyl nucleotide binding;adenyl ribonucleotide binding;amide binding;anion binding;binding;carbohydrate derivative binding;catalytic activity;delta(3)-delta(2)-enoyl-CoA isomerase activity;fatty acid derivative binding;fatty-acyl-CoA binding;heterocyclic compound binding;intramolecular oxidoreductase activity;intramolecular oxidoreductase activity, transposing C=C bonds;ion bind…	cellular anatomical entity;cytosol;intracellular membrane-bounded organelle;intracellular organelle;intracellular organelle lumen;membrane;membrane-bounded organelle;membrane-enclosed lumen;microbody;microbody lumen;mitochondrion;organelle;organelle lumen;peroxisomal matrix;peroxisome	catabolic process;cellular lipid metabolic process;cellular process;lipid metabolic process;metabolic process;monocarboxylic acid metabolic process;organic acid metabolic process;primary metabolic process;small molecule metabolic process	cellular anatomical entity;cytosol;intracellular membrane-bounded organelle;intracellular organelle;membrane;microbody;mitochondrion;organelle;organelle lumen;peroxisome	Fatty acid metabolism;Peroxisome	ACBP;ECH_1	AKL_HTLV1_INFECTION_UP;BOYLAN_MULTIPLE_MYELOMA_PCA3_DN;CASORELLI_ACUTE_PROMYELOCYTIC_LEUKEMIA_DN;CHEN_METABOLIC_SYNDROM_NETWORK;CREIGHTON_ENDOCRINE_THERAPY_RESISTANCE_1;DIAZ_CHRONIC_MYELOGENOUS_LEUKEMIA_UP;FARMER_BREAST_CANCER_BASAL_VS_LULMINAL;FARMER_BREAST_CANCER_CLUSTER_7;GRYDER_PAX3FOXO1_ENHANCERS_IN_TADS;GRYDER_PAX3FOXO1_TOP_ENHANCERS;GUO_TARGETS_OF_IRS1_AND_IRS2;JOHNSTONE_PARVB_TARGETS_2_DN…	3D-structure;Acetylation;Alternativesplicing;Isomerase;Mitochondrion;Peroxisome;Phosphoprotein;Proteomicsidentification;Referenceproteome;Transitpeptide		GO:0006082;GO:0006629;GO:0006631;GO:0006635;GO:0008152;GO:0009056;GO:0009062;GO:0009987;GO:0016042;GO:0016054;GO:0019395;GO:0019752;GO:0030258;GO:0032787;GO:0034440;GO:0043436;GO:0044237;GO:0044238;GO:0044242;GO:0044248;GO:0044255;GO:0044281;GO:0044282;GO:0046395;GO:0071704;GO:0072329;GO:1901575	GO:0000062;GO:0000166;GO:0003824;GO:0004165;GO:0005488;GO:0008289;GO:0016853;GO:0016860;GO:0016863;GO:0017076;GO:0030554;GO:0032553;GO:0032555;GO:0032559;GO:0033218;GO:0036094;GO:0043167;GO:0043168;GO:0097159;GO:0097367;GO:0120227;GO:1901265;GO:1901363;GO:1901567;GO:1901681	GO:0005739;GO:0005777;GO:0005782;GO:0005829;GO:0016020;GO:0031907;GO:0031974;GO:0042579;GO:0043226;GO:0043227;GO:0043229;GO:0043231;GO:0043233;GO:0070013;GO:0110165	GO:0006082;GO:0006629;GO:0008152;GO:0009056;GO:0009987;GO:0032787;GO:0044238;GO:0044255;GO:0044281	GO:0005739;GO:0005777;GO:0005829;GO:0016020;GO:0042579;GO:0043226;GO:0043229;GO:0043231;GO:0043233;GO:0110165	IPR000582;IPR001753;IPR014352;IPR014748;IPR022408;IPR029045;IPR035984	Acyl-CoA-binding_prot_CS;Acyl-CoA-binding_protein;Acyl-CoA-binding_sf;ClpP/crotonase-like_dom_sf;Enoyl-CoA_hydra_C;Enoyl-CoA_hydra/iso;FERM/acyl-CoA-bd_prot_sf	ko00071;ko04146	608024	PR00689	ACOABINDINGP	PS00880;PS51228	ACB_1;ACB_2	Enoyl-CoA delta isomerase 2	R-HSA-390247;R-HSA-9033241
+	2.60951	1.01327	A0A0C4DGQ8;Q6IAN0;J3KRS1;J3QLJ8;J3QKT1	Dehydrogenase/reductase SDR family member 7B	267	DHRS7B	A0A0C4DGQ8;Q6IAN0;J3KRS1	NGGALEELIR;QGHIVAISSIQGK;SPVEVAQDVLAAVGK;VMETNYFGPVALTK	ENSG00000109016.18	ENSP00000378887.3;ENSP00000462139.1;ENSP00000463221.1;ENSP00000463588.1;ENSP00000468585.1	ENST00000395511.8;ENST00000579303.5;ENST00000581463.1;ENST00000582161.5;ENST00000583388.1			DHRS7B			A0A0C4DGQ8_HUMAN;DRS7B_HUMAN;J3KRS1_HUMAN;J3QKT1_HUMAN;J3QLJ8_HUMAN	Color2 [DarkGray]	1	4	+	adipose tissue development;anatomical structure development;biological regulation;biosynthetic process;brown fat cell differentiation;cell differentiation;cellular biosynthetic process;cellular developmental process;cellular lipid biosynthetic process;cellular lipid metabolic process;cellular metabolic process;cellular process;connective tissue development;defense response;developmental process;e…	acylglycerone-phosphate reductase activity;binding;catalytic activity;DNA-binding transcription factor binding;oxidoreductase activity;oxidoreductase activity, acting on CH-OH group of donors;oxidoreductase activity, acting on the CH-OH group of donors, NAD or NADP as acceptor;protein binding;transcription coregulator activity;transcription corepressor activity;transcription factor binding;transc…	bounding membrane of organelle;cellular anatomical entity;endoplasmic reticulum membrane;intracellular membrane-bounded organelle;intracellular organelle;membrane;membrane-bounded organelle;microbody;microbody membrane;nucleus;organelle;organelle membrane;peroxisomal membrane;protein-containing complex;transcription regulator complex	anatomical structure development;biological regulation;biosynthetic process;cell differentiation;cellular lipid metabolic process;cellular process;developmental process;ether metabolic process;glycerol ether metabolic process;inflammatory response;lipid metabolic process;metabolic process;nitrogen compound metabolic process;phosphorus metabolic process;primary metabolic process;regulation of biol…	cellular anatomical entity;intracellular membrane-bounded organelle;intracellular organelle;membrane;microbody;nucleus;organelle;protein-containing complex;transcription regulator complex		adh_short	BERENJENO_TRANSFORMED_BY_RHOA_UP;BRUINS_UVC_RESPONSE_LATE;BURTON_ADIPOGENESIS_6;LASTOWSKA_NEUROBLASTOMA_COPY_NUMBER_UP;MARSON_BOUND_BY_E2F4_UNSTIMULATED;MILI_PSEUDOPODIA_HAPTOTAXIS_DN;MULLIGHAN_MLL_SIGNATURE_1_UP;MULLIGHAN_MLL_SIGNATURE_2_UP;NUYTTEN_EZH2_TARGETS_DN;PICCALUGA_ANGIOIMMUNOBLASTIC_LYMPHOMA_UP;REACTOME_METABOLISM_OF_LIPIDS;REACTOME_WAX_AND_PLASMALOGEN_BIOSYNTHESIS;WP_ETHER_LIPID_BIOSY…	Endoplasmicreticulum;Membrane;NAD;NADP;Oxidoreductase;Proteomicsidentification;Referenceproteome;Signal-anchor;Transmembrane;Transmembranehelix		GO:0002521;GO:0002573;GO:0006629;GO:0006644;GO:0006650;GO:0006656;GO:0006662;GO:0006793;GO:0006796;GO:0006807;GO:0006950;GO:0006952;GO:0006954;GO:0008152;GO:0008610;GO:0008611;GO:0008654;GO:0009058;GO:0009888;GO:0009987;GO:0018904;GO:0019222;GO:0019637;GO:0030099;GO:0030154;GO:0030223;GO:0030851;GO:0032502;GO:0044237;GO:0044238;GO:0044249;GO:0044255;GO:0044281;GO:0045017;GO:0045444;GO:0046470;GO:…	GO:0000140;GO:0003712;GO:0003714;GO:0003824;GO:0005488;GO:0005515;GO:0008134;GO:0016491;GO:0016614;GO:0016616;GO:0140110;GO:0140297	GO:0005634;GO:0005667;GO:0005778;GO:0005789;GO:0016020;GO:0031090;GO:0031903;GO:0032991;GO:0042579;GO:0043226;GO:0043227;GO:0043229;GO:0043231;GO:0098588;GO:0110165	GO:0006629;GO:0006662;GO:0006793;GO:0006807;GO:0006950;GO:0006954;GO:0008152;GO:0009058;GO:0009987;GO:0018904;GO:0019222;GO:0030154;GO:0032502;GO:0044238;GO:0044255;GO:0044281;GO:0048856;GO:0050789;GO:0050896;GO:0065007	GO:0005634;GO:0005667;GO:0016020;GO:0032991;GO:0042579;GO:0043226;GO:0043229;GO:0043231;GO:0110165	IPR002347;IPR020904;IPR036291	NAD(P)-bd_dom_sf;Sc_DH/Rdtase_CS;SDR_fam		616160	PR00080;PR00081	GDHRDH;SDRFAMILY	PS00061;PS51257	ADH_SHORT;PROKAR_LIPOPROTEIN	Dehydrogenase/reductase SDR family member 7B	R-HSA-75896
+	0.991023	2.36937	A0A0C4DGS1;P39656;P39656-3;P39656-2;U3KQ84	Dolichyl-diphosphooligosaccharide--protein glycosyltransferase 48 kDa subunit	268	DDOST	A0A0C4DGS1;P39656;P39656-3;P39656-2;U3KQ84	ELGSECGIEFDEEK;ETHSLFFR;GFELTFK;LPDVYGVFQFK;NTLLIAGLQAR;SSLNPILFR;TADDPSLSLIK;TLVLLDNLNVR;YSQTGNYELAVALSR	ENSG00000244038.11	ENSP00000399457.3;ENSP00000473655.2;ENSP00000475634.1	ENST00000415136.6;ENST00000464364.1;ENST00000602624.7			DDOST		6S7O;6S7T;8B6L	A0A0C4DGS1_HUMAN;OST48_HUMAN;U3KQ84_HUMAN	Color2 [DarkGray]	1	4	+	biological regulation;cell activation;cellular process;glycosylation;immune system process;leukocyte activation;lymphocyte activation;macromolecule glycosylation;macromolecule metabolic process;macromolecule modification;metabolic process;multicellular organismal process;nitrogen compound metabolic process;organic substance metabolic process;organonitrogen compound metabolic process;primary metab…	enzyme activator activity;enzyme regulator activity;molecular function activator activity;molecular function regulator activity	azurophil granule membrane;bounding membrane of organelle;catalytic complex;cellular anatomical entity;cytoplasmic vesicle membrane;endoplasmic reticulum;endoplasmic reticulum membrane;endoplasmic reticulum protein-containing complex;intracellular membrane-bounded organelle;intracellular organelle;lysosomal membrane;lytic vacuole membrane;membrane;membrane protein complex;membrane-bounded organel…	biological regulation;cell activation;cellular process;immune system process;macromolecule metabolic process;macromolecule modification;metabolic process;multicellular organismal process;nitrogen compound metabolic process;primary metabolic process;protein glycosylation;protein metabolic process;protein modification process;regulation of biological quality;regulation of protein stability;response…	catalytic complex;cellular anatomical entity;endoplasmic reticulum;intracellular membrane-bounded organelle;intracellular organelle;membrane;membrane protein complex;organelle;plasma membrane;protein-containing complex	N-Glycan biosynthesis;Protein processing in endoplasmic reticulum;Various types of N-glycan biosynthesis	DDOST_48kD	BLALOCK_ALZHEIMERS_DISEASE_DN;BORCZUK_MALIGNANT_MESOTHELIOMA_UP;BOYAULT_LIVER_CANCER_SUBCLASS_G23_UP;BYSTRYKH_HEMATOPOIESIS_STEM_CELL_QTL_CIS;CAIRO_HEPATOBLASTOMA_CLASSES_UP;CHAUHAN_RESPONSE_TO_METHOXYESTRADIOL_DN;FLECHNER_BIOPSY_KIDNEY_TRANSPLANT_OK_VS_DONOR_UP;FLECHNER_BIOPSY_KIDNEY_TRANSPLANT_REJECTED_VS_OK_DN;GOTZMANN_EPITHELIAL_TO_MESENCHYMAL_TRANSITION_DN;GRYDER_PAX3FOXO1_ENHANCERS_IN_TADS;…	3D-structure;Alternativesplicing;Congenitaldisorderofglycosylation;Diseasevariant;Endoplasmicreticulum;Membrane;Proteomicsidentification;Referenceproteome;Signal;Transmembrane;Transmembranehelix	Oligosaccharyltransferase complex (Stt3A variant);Oligosaccharyltransferase complex (Stt3B variant);SELK multiprotein complex	GO:0001775;GO:0002376;GO:0006486;GO:0006487;GO:0006807;GO:0008152;GO:0009987;GO:0010033;GO:0018279;GO:0019538;GO:0031647;GO:0032501;GO:0034097;GO:0036211;GO:0042110;GO:0042221;GO:0043170;GO:0043412;GO:0043413;GO:0044238;GO:0045321;GO:0046649;GO:0050896;GO:0065007;GO:0065008;GO:0070085;GO:0071704;GO:1901564	GO:0008047;GO:0030234;GO:0098772;GO:0140677	GO:0005765;GO:0005774;GO:0005783;GO:0005789;GO:0005886;GO:0008250;GO:0012506;GO:0016020;GO:0030659;GO:0030667;GO:0031090;GO:0032991;GO:0035577;GO:0043226;GO:0043227;GO:0043229;GO:0043231;GO:0098588;GO:0098796;GO:0098852;GO:0110165;GO:0140534;GO:1902494;GO:1990234	GO:0001775;GO:0002376;GO:0006486;GO:0006807;GO:0008152;GO:0009987;GO:0019538;GO:0031647;GO:0032501;GO:0036211;GO:0042221;GO:0043170;GO:0043412;GO:0044238;GO:0050896;GO:0065007;GO:0065008	GO:0005783;GO:0005886;GO:0016020;GO:0032991;GO:0043226;GO:0043229;GO:0043231;GO:0098796;GO:0110165;GO:1902494	IPR005013	DDOST_48_kDa_subunit	ko00510;ko00513;ko04141	602202;614507					Dolichyl-diphosphooligosaccharide--protein glycosyltransferase 48 kDa subunit	R-HSA-1799339;R-HSA-446203;R-HSA-6798695;R-HSA-879415;R-HSA-9694548
+	3.38018	-1.33198	D6RIC3;A0A0C4DGU5;Q9Y3C1;Q9Y3C1-3;Q9Y3C1-2;Q9P0T8;B4E098;D6RC60	Nucleolar protein 16	270	NOP16	D6RIC3;A0A0C4DGU5;Q9Y3C1;Q9Y3C1-3;Q9Y3C1-2;Q9P0T8;B4E098	AMEVDIEERPK;DLIDYVR;KPYVLNDLEAEASLPEK;QNLAEMGLAVDPNR	ENSG00000048162.22	ENSP00000423835.1;ENSP00000427489.1;ENSP00000479445.1;ENSP00000480832.2;ENSP00000483001.1	ENST00000502663.5;ENST00000509257.1;ENST00000614830.5;ENST00000618911.4;ENST00000621444.4			NOP16		8FKP;8FKQ;8FKR;8FKS;8FKT;8FKU;8FKV;8FKW;8FKX;8FKY	A0A0C4DGU5_HUMAN;B4E098_HUMAN;D6RC60_HUMAN;D6RIC3_HUMAN;NOP16_HUMAN;Q9P0T8_HUMAN	Color2 [DarkGray]	1	4	+	cellular component biogenesis;cellular component organization or biogenesis;cellular process;ribonucleoprotein complex biogenesis;ribosomal large subunit biogenesis	binding;nucleic acid binding;organic cyclic compound binding;RNA binding	cellular anatomical entity;intracellular membrane-bounded organelle;intracellular non-membrane-bounded organelle;intracellular organelle;membrane-bounded organelle;non-membrane-bounded organelle;nucleolus;nucleoplasm;organelle	cellular component biogenesis;cellular component organization or biogenesis;cellular process;ribosomal large subunit biogenesis	cellular anatomical entity;intracellular membrane-bounded organelle;intracellular non-membrane-bounded organelle;intracellular organelle;non-membrane-bounded organelle;nucleolus;nucleoplasm;organelle		Nop16	BASSO_B_LYMPHOCYTE_NETWORK;BENPORATH_ES_1;BENPORATH_NANOG_TARGETS;BERENJENO_TRANSFORMED_BY_RHOA_UP;BERTUCCI_MEDULLARY_VS_DUCTAL_BREAST_CANCER_UP;BILD_MYC_ONCOGENIC_SIGNATURE;BROWN_MYELOID_CELL_DEVELOPMENT_DN;BROWNE_HCMV_INFECTION_18HR_UP;CAIRO_HEPATOBLASTOMA_CLASSES_UP;CHEMNITZ_RESPONSE_TO_PROSTAGLANDIN_E2_UP;CROMER_METASTASIS_DN;DAIRKEE_CANCER_PRONE_RESPONSE_BPA_E2;DAZARD_RESPONSE_TO_UV_SCC_DN;D…	3D-structure;Acetylation;Alternativesplicing;Isopeptidebond;Nucleus;Phosphoprotein;Proteomicsidentification;Referenceproteome;Ublconjugation		GO:0009987;GO:0022613;GO:0042273;GO:0044085;GO:0071840	GO:0003676;GO:0003723;GO:0005488;GO:0097159	GO:0005654;GO:0005730;GO:0043226;GO:0043227;GO:0043228;GO:0043229;GO:0043231;GO:0043232;GO:0110165	GO:0009987;GO:0042273;GO:0044085;GO:0071840	GO:0005654;GO:0005730;GO:0043226;GO:0043228;GO:0043229;GO:0043231;GO:0043232;GO:0110165	IPR019002	Ribosome_biogenesis_Nop16		612861					Nucleolar protein 16
+	1.68003	-1.91103	B4DWM8;A0A0C4DGX8;Q8NF19;B3KR70;A0A384MQW4;Q15904	V-type proton ATPase subunit S1	273	ATP6AP1	B4DWM8;A0A0C4DGX8;Q8NF19;B3KR70;A0A384MQW4;Q15904	GPTISLTQIV;LFGTTVTFK;LSLTYER	ENSG00000071553.18	ENSP00000358777.2;ENSP00000482243.2	ENST00000369762.7;ENST00000619046.5			ATP6AP1;FLJ00383		6WLW;6WM2;6WM3;6WM4;7U4T;7UNF	A0A0C4DGX8_HUMAN;A0A384MQW4_HUMAN;B3KR70_HUMAN;B4DWM8_HUMAN;Q8NF19_HUMAN;VAS1_HUMAN	Color2 [DarkGray]	1	4	+	anatomical structure development;biological regulation;bone cell development;cell development;cellular developmental process;cellular homeostasis;cellular localization;cellular macromolecule localization;cellular process;cellular response to chemical stimulus;cellular response to increased oxygen levels;cellular response to oxygen levels;cellular response to stimulus;chemical homeostasis;developm…	ATPase activator activity;ATPase regulator activity;binding;enzyme binding;GTPase binding;molecular function activator activity;molecular function regulator activity;protein binding;small GTPase binding	ATPase complex;bounding membrane of organelle;catalytic complex;cellular anatomical entity;clathrin-coated vesicle membrane;coated vesicle membrane;cytoplasmic vesicle membrane;endoplasmic reticulum membrane;endoplasmic reticulum-Golgi intermediate compartment membrane;endosome membrane;exocytic vesicle membrane;extracellular exosome;extracellular membrane-bounded organelle;extracellular organell…	anatomical structure development;biological regulation;cell development;cellular homeostasis;cellular localization;cellular process;chemical homeostasis;developmental process;endosomal transport;establishment of localization;homeostatic process;inorganic ion homeostasis;intracellular monoatomic ion homeostasis;intracellular protein transport;localization;macromolecule localization;monoatomic ion …	catalytic complex;cellular anatomical entity;extracellular organelle;membrane;membrane protein complex;organelle;plasma membrane;presynapse;protein-containing complex;proton-transporting two-sector ATPase complex;synaptic vesicle membrane;vesicle	Epithelial cell signaling in Helicobacter pylori infection;ko05152;Lysosome;Oxidative phosphorylation;Phagosome;Rheumatoid arthritis;Vibrio cholerae infection	Ac45-VOA1_TM;VAS1_LD	APRELIKOVA_BRCA1_TARGETS;BLALOCK_ALZHEIMERS_DISEASE_DN;CAIRO_HEPATOBLASTOMA_CLASSES_UP;CHARAFE_BREAST_CANCER_LUMINAL_VS_BASAL_UP;CHARAFE_BREAST_CANCER_LUMINAL_VS_MESENCHYMAL_UP;CREIGHTON_AKT1_SIGNALING_VIA_MTOR_DN;GRUETZMANN_PANCREATIC_CANCER_UP;HOLLMANN_APOPTOSIS_VIA_CD40_DN;HOSHIDA_LIVER_CANCER_SUBCLASS_S1;JIANG_AGING_CEREBRAL_CORTEX_DN;JIANG_AGING_HYPOTHALAMUS_DN;KEGG_EPITHELIAL_CELL_SIGNALING…	3D-structure;Congenitaldisorderofglycosylation;Cytoplasmicvesicle;Diseasevariant;Disulfidebond;Endoplasmicreticulum;Glycoprotein;Hydrogeniontransport;Iontransport;Membrane;Phosphoprotein;Referenceproteome;Signal;Synapse;Transmembrane;Transmembranehelix;Transport		GO:0006810;GO:0006811;GO:0006812;GO:0006873;GO:0006879;GO:0006885;GO:0006886;GO:0007035;GO:0007042;GO:0008104;GO:0009628;GO:0009987;GO:0015031;GO:0016192;GO:0016197;GO:0019725;GO:0030003;GO:0030097;GO:0030641;GO:0032456;GO:0032502;GO:0033036;GO:0034220;GO:0035751;GO:0036035;GO:0036295;GO:0036296;GO:0042221;GO:0042592;GO:0045184;GO:0046907;GO:0048388;GO:0048468;GO:0048856;GO:0048869;GO:0048878;GO:…	GO:0001671;GO:0005488;GO:0005515;GO:0019899;GO:0031267;GO:0051020;GO:0060590;GO:0098772;GO:0140677	GO:0000139;GO:0005765;GO:0005774;GO:0005789;GO:0005886;GO:0010008;GO:0012506;GO:0016020;GO:0016469;GO:0030658;GO:0030659;GO:0030662;GO:0030665;GO:0030672;GO:0031090;GO:0031982;GO:0032991;GO:0033116;GO:0033176;GO:0043226;GO:0043227;GO:0043230;GO:0065010;GO:0070062;GO:0098588;GO:0098793;GO:0098796;GO:0098852;GO:0099501;GO:0110165;GO:1902494;GO:1903561;GO:1904949	GO:0006810;GO:0006811;GO:0006873;GO:0006886;GO:0008104;GO:0009628;GO:0009987;GO:0015031;GO:0016192;GO:0016197;GO:0019725;GO:0032502;GO:0033036;GO:0042221;GO:0042592;GO:0048468;GO:0048856;GO:0048878;GO:0050896;GO:0051179;GO:0051234;GO:0051641;GO:0055085;GO:0065007;GO:0065008;GO:0072659;GO:0097401;GO:0098771;GO:1902600	GO:0005886;GO:0016020;GO:0016469;GO:0030672;GO:0031982;GO:0032991;GO:0043226;GO:0043230;GO:0098793;GO:0098796;GO:0110165;GO:1902494	IPR008388;IPR046755;IPR046756	Ac45_acc_su;VAS1_LD;VAS1/VOA1_TM	ko00190;ko04142;ko04145;ko05110;ko05120;ko05152;ko05323	300197;300972					V-type proton ATPase subunit S1	R-HSA-77387;R-HSA-8980692;R-HSA-917977;R-HSA-983712
+	2.07814	2.73138	O95819-5;O95819-2;G5E948;V9HWH3;B7Z3V5;O95819-3;E7EN19;Q53TX8;B7Z388;A0A0D9SEY1;H7C360;O95819-4;E7ENQ1;O95819;O95819-6;E7EX83;Q5MD60;Q9UKE5-8;Q8N4C8-4;H7C0P6;Q9UKE5-4;Q8N4C8;Q9UKE5;Q9UKE5-6;Q9UKE5-2;Q8N4C8-3;Q9UKE5-7;Q9UKE5-3;Q8N4C8-2;Q9UKE5-5;Q8N4C8-5;Q9HBM9;Q7Z4L4;Q59FL0;A0A590UJE1;I3L2I2;C9J338;H7C3Z6;I3L1U1	Mitogen-activated protein kinase kinase kinase kinase 4;TRAF2 and NCK-interacting protein kinase;Misshapen-like kinase 1	279	MAP4K4	O95819-5;O95819-2;G5E948;V9HWH3;B7Z3V5;O95819-3;E7EN19;Q53TX8;B7Z388;A0A0D9SEY1;H7C360;O95819-4;E7ENQ1;O95819;O95819-6;E7EX83;Q5MD60;Q9UKE5-8;Q8N4C8-4;H7C0P6;Q9UKE5-4;Q8N4C8;Q9UKE5;Q9UKE5-6;Q9UKE5-2;Q8N4C8-3;Q9UKE5-7;Q9UKE5-3;Q8N4C8-2;Q9UKE5-5;Q8N4C8-5	ALFLIPR;EDWIAYISR;FFSFIEGCLVK;FLVIALK;GQNVLLTENAEVK;GSVVNVNPTNTRPQSDTPEIR;SKPSFHAPEPK;SVETGHLDGVFMHK;VFFASVR;VYYLSWLR	ENSG00000071054;ENSG00000071054.17;ENSG00000141503.17;ENSG00000154310.17	ENSP00000269296.7;ENSP00000284483.8;ENSP00000313644.6;ENSP00000314363.6;ENSP00000343658.5;ENSP00000345352.6;ENSP00000347427.6;ENSP00000349880.5;ENSP00000387370.1;ENSP00000389752.1;ENSP00000392830.2;ENSP00000396066.1;ENSP00000399511.2;ENSP00000406487.3;ENSP00000409720.1;ENSP00000414766.1;ENSP00000417338.1;ENSP00000418156.1;ENSP00000418378.1;ENSP00000418916.1;ENSP00000419990.1;ENSP00000459102.1;ENS…	ENST00000284483.12;ENST00000324219.9;ENST00000341852.10;ENST00000347699.8;ENST00000347992.11;ENST00000350878.9;ENST00000355280.11;ENST00000357327.9;ENST00000413150.6;ENST00000417294.5;ENST00000418101.1;ENST00000421882.5;ENST00000425019.6;ENST00000436636.7;ENST00000453408.7;ENST00000456652.5;ENST00000460047.5;ENST00000468757.1;ENST00000470834.5;ENST00000475336.5;ENST00000488470.5;ENST00000571207.5…			HEL-S-31;MAP4K4;MINK1;TNIK		2X7F;4OBO;4OBP;4OBQ;4RVT;4U3Y;4U3Z;4U40;4U41;4U42;4U43;4U44;4U45;4ZK5;4ZP5;5AX9;5CWZ;5D7A;5DI1;5J95;5W5Q;6RA5;6RA7;7XZQ;7XZR	A0A0D9SEY1_HUMAN;A0A590UJE1_HUMAN;B7Z388_HUMAN;B7Z3V5_HUMAN;C9J338_HUMAN;E7EN19_HUMAN;E7ENQ1_HUMAN;E7EX83_HUMAN;G5E948_HUMAN;H7C0P6_HUMAN;H7C360_HUMAN;H7C3Z6_HUMAN;I3L1U1_HUMAN;I3L2I2_HUMAN;M4K4_HUMAN;MINK1_HUMAN;Q53TX8_HUMAN;Q59FL0_HUMAN;Q5MD60_HUMAN;Q7Z4L4_HUMAN;Q9HBM9_HUMAN;TNIK_HUMAN;V9HWH3_HUMAN	Color2 [DarkGray]	1	4	+	actin cytoskeleton organization;actin filament-based process;anatomical structure development;anatomical structure morphogenesis;animal organ development;anterograde trans-synaptic signaling;biological regulation;brain development;cell communication;cell projection assembly;cell projection morphogenesis;cell projection organization;cell surface receptor signaling pathway;cell-cell signaling;cellu…	adenyl nucleotide binding;adenyl ribonucleotide binding;anion binding;ATP binding;binding;carbohydrate derivative binding;catalytic activity;catalytic activity, acting on a protein;creatine kinase activity;cytoskeletal protein binding;heterocyclic compound binding;ion binding;kinase activity;microtubule binding;nucleoside phosphate binding;nucleotide binding;organic cyclic compound binding;phosph…	anchoring junction;apical plasma membrane;axon;cell junction;cell projection;cell-substrate junction;cellular anatomical entity;cytoplasm;cytoplasmic vesicle;cytoskeleton;cytosol;dendrite;endosome;extracellular exosome;extracellular membrane-bounded organelle;extracellular organelle;extracellular vesicle;focal adhesion;glutamatergic synapse;Golgi apparatus;intracellular membrane-bounded organelle…	actin cytoskeleton organization;anatomical structure development;biological regulation;cell communication;cell surface receptor signaling pathway;cell-cell signaling;cellular anatomical entity morphogenesis;cellular component assembly;cellular component organization;cellular component organization or biogenesis;cellular localization;cellular process;chemical synaptic transmission;cytoskeleton org…	cell junction;cell projection;cellular anatomical entity;cytoplasm;cytoplasmic vesicle;cytoskeleton;cytosol;endosome;extracellular organelle;glutamatergic synapse;Golgi apparatus;intracellular membrane-bounded organelle;intracellular non-membrane-bounded organelle;intracellular organelle;membrane;neuron projection;non-membrane-bounded organelle;nucleoplasm;nucleus;organelle;postsynaptic density;p…	MAPK signaling pathway	CNH;Pkinase	ACEVEDO_LIVER_CANCER_WITH_H3K27ME3_UP;ACOSTA_PROLIFERATION_INDEPENDENT_MYC_TARGETS_DN;AKL_HTLV1_INFECTION_UP;BIOCARTA_MAPK_PATHWAY;BOYAULT_LIVER_CANCER_SUBCLASS_G1_UP;BURTON_ADIPOGENESIS_6;BYSTROEM_CORRELATED_WITH_IL5_UP;CAIRO_HEPATOBLASTOMA_UP;CARRILLOREIXACH_HEPATOBLASTOMA_VS_NORMAL_HYPOMETHYLATED_AND_UP;CARRILLOREIXACH_HEPATOBLASTOMA_VS_NORMAL_UP;CHANDRAN_METASTASIS_UP;CHARAFE_BREAST_CANCER_LU…	3D-structure;Acetylation;Alternativesplicing;ATP-binding;Cellprojection;Cytoplasm;Cytoskeleton;Endosome;Golgiapparatus;Intellectualdisability;Kinase;Methylation;Neurogenesis;Nucleotide-binding;Nucleus;Phosphoprotein;Proteomicsidentification;Referenceproteome;Serine/threonine-proteinkinase;Signal;Synapse;Transferase;Wntsignalingpathway		GO:0000165;GO:0001932;GO:0001934;GO:0001952;GO:0001953;GO:0001954;GO:0002791;GO:0002792;GO:0006468;GO:0006793;GO:0006796;GO:0006807;GO:0006950;GO:0006996;GO:0007010;GO:0007154;GO:0007162;GO:0007165;GO:0007166;GO:0007254;GO:0007267;GO:0007268;GO:0007420;GO:0008104;GO:0008152;GO:0009653;GO:0009893;GO:0009966;GO:0009967;GO:0009987;GO:0010033;GO:0010243;GO:0010469;GO:0010562;GO:0010604;GO:0010632;GO:…	GO:0000166;GO:0003824;GO:0004111;GO:0004672;GO:0004674;GO:0005488;GO:0005515;GO:0005524;GO:0008017;GO:0008092;GO:0015631;GO:0016301;GO:0016740;GO:0016772;GO:0016773;GO:0016775;GO:0017076;GO:0030554;GO:0032553;GO:0032555;GO:0032559;GO:0035639;GO:0036094;GO:0043167;GO:0043168;GO:0097159;GO:0097367;GO:0106310;GO:0140096;GO:1901265;GO:1901363	GO:0005634;GO:0005654;GO:0005737;GO:0005768;GO:0005794;GO:0005829;GO:0005856;GO:0005925;GO:0014069;GO:0016020;GO:0016324;GO:0030054;GO:0030055;GO:0030424;GO:0030425;GO:0031410;GO:0031982;GO:0042995;GO:0043005;GO:0043226;GO:0043227;GO:0043228;GO:0043229;GO:0043230;GO:0043231;GO:0043232;GO:0045202;GO:0048471;GO:0055037;GO:0065010;GO:0070062;GO:0070161;GO:0097708;GO:0098590;GO:0098793;GO:0098978;GO:…	GO:0006468;GO:0006793;GO:0006807;GO:0006950;GO:0006996;GO:0007010;GO:0007154;GO:0007165;GO:0007166;GO:0007267;GO:0007268;GO:0008104;GO:0008152;GO:0009987;GO:0016043;GO:0016310;GO:0019222;GO:0019538;GO:0022607;GO:0023052;GO:0030036;GO:0031399;GO:0032502;GO:0032880;GO:0032989;GO:0033036;GO:0035556;GO:0036211;GO:0042221;GO:0043085;GO:0043170;GO:0043412;GO:0044238;GO:0048856;GO:0050789;GO:0050790;GO:…	GO:0005634;GO:0005654;GO:0005737;GO:0005768;GO:0005794;GO:0005829;GO:0005856;GO:0014069;GO:0016020;GO:0030054;GO:0031410;GO:0031982;GO:0042995;GO:0043005;GO:0043226;GO:0043228;GO:0043229;GO:0043230;GO:0043231;GO:0043232;GO:0045202;GO:0098793;GO:0098978;GO:0099091;GO:0099092;GO:0099572;GO:0110165	IPR000719;IPR001180;IPR008271;IPR011009;IPR017441	CNH_dom;Kinase-like_dom_sf;Prot_kinase_dom;Protein_kinase_ATP_BS;Ser/Thr_kinase_AS	ko04010	604666;609426;610005;617028			PS00107;PS00108;PS50011;PS50219	CNH;PROTEIN_KINASE_ATP;PROTEIN_KINASE_DOM;PROTEIN_KINASE_ST	CNH domain-containing protein;Misshapen-like kinase 1;Mitogen-activated protein kinase kinase kinase kinase 4;TRAF2 and NCK-interacting protein kinase	R-HSA-2559580		SM00036;SM00220	CNH;S_TKc
+	2.6931	1.77499	A0A0G2JRI7;A0A0G2JQ62;Q8NF37	Lysophosphatidylcholine acyltransferase 1	296	LPCAT1	A0A0G2JRI7;A0A0G2JQ62;Q8NF37	LPADTCLLEFAR;TLDTIQLAFK	ENSG00000153395.10;ENSG00000275079.3	ENSP00000283415.3;ENSP00000423472.1;ENSP00000485019.2;ENSP00000485860.1;ENSP00000486797.1	ENST00000283415.4;ENST00000475622.5;ENST00000611696.3;ENST00000625809.2;ENST00000626646.1			LPCAT1			A0A0G2JQ62_HUMAN;A0A0G2JRI7_HUMAN;PCAT1_HUMAN	Color2 [DarkGray]	1	4	+	anatomical structure development;biological regulation;biosynthetic process;catabolic process;cellular biosynthetic process;cellular lipid metabolic process;cellular metabolic process;cellular process;chemical homeostasis;developmental process;glycerolipid biosynthetic process;glycerolipid metabolic process;glycerophospholipid biosynthetic process;glycerophospholipid metabolic process;homeostatic…	1-acylglycerol-3-phosphate O-acyltransferase activity;1-acylglycerophosphocholine O-acyltransferase activity;1-alkenylglycerophosphocholine O-acyltransferase activity;1-alkylglycerophosphocholine O-acetyltransferase activity;1-alkylglycerophosphocholine O-acyltransferase activity;2-acylglycerol-3-phosphate O-acyltransferase activity;acetyltransferase activity;acylglycerol O-acyltransferase activi…	azurophil granule membrane;bounding membrane of organelle;cellular anatomical entity;cytoplasmic vesicle membrane;endoplasmic reticulum;endoplasmic reticulum membrane;Golgi apparatus;Golgi membrane;intracellular membrane-bounded organelle;intracellular non-membrane-bounded organelle;intracellular organelle;lipid droplet;lysosomal membrane;lytic vacuole membrane;membrane;membrane-bounded organelle…	anatomical structure development;biological regulation;biosynthetic process;catabolic process;cellular lipid metabolic process;cellular process;chemical homeostasis;developmental process;homeostatic process;lipid metabolic process;macromolecule catabolic process;macromolecule metabolic process;metabolic process;multicellular organismal process;nitrogen compound metabolic process;phosphorus metabo…	cellular anatomical entity;endoplasmic reticulum;Golgi apparatus;intracellular membrane-bounded organelle;intracellular non-membrane-bounded organelle;intracellular organelle;lipid droplet;membrane;non-membrane-bounded organelle;organelle;plasma membrane	Ether lipid metabolism;Glycerophospholipid metabolism	Acyltransferase;EF-hand_8	AGUIRRE_PANCREATIC_CANCER_COPY_NUMBER_UP;BOYAULT_LIVER_CANCER_SUBCLASS_G3_UP;BOYLAN_MULTIPLE_MYELOMA_C_UP;BRUINS_UVC_RESPONSE_EARLY_LATE;CARRILLOREIXACH_HEPATOBLASTOMA_VS_NORMAL_UP;CHEN_HOXA5_TARGETS_9HR_DN;CREIGHTON_ENDOCRINE_THERAPY_RESISTANCE_1;DAZARD_RESPONSE_TO_UV_NHEK_DN;DAZARD_UV_RESPONSE_CLUSTER_G6;DEBIASI_APOPTOSIS_BY_REOVIRUS_INFECTION_DN;DESERT_STEM_CELL_HEPATOCELLULAR_CARCINOMA_SUBCLA…	Acyltransferase;Calcium;Cellmembrane;Endoplasmicreticulum;Golgiapparatus;Lipidbiosynthesis;Lipiddroplet;Lipidmetabolism;Membrane;Metal-binding;Phospholipidbiosynthesis;Phospholipidmetabolism;Proteomicsidentification;Referenceproteome;Repeat;Signal-anchor;Transferase;Transmembrane;Transmembranehelix		GO:0006629;GO:0006644;GO:0006650;GO:0006654;GO:0006656;GO:0006793;GO:0006796;GO:0006807;GO:0008152;GO:0008610;GO:0008654;GO:0009056;GO:0009057;GO:0009058;GO:0009889;GO:0009890;GO:0009892;GO:0009893;GO:0009894;GO:0009896;GO:0009987;GO:0010563;GO:0010604;GO:0019216;GO:0019220;GO:0019222;GO:0019538;GO:0019637;GO:0030163;GO:0031323;GO:0031324;GO:0031326;GO:0031327;GO:0032501;GO:0032502;GO:0036148;GO:…	GO:0003824;GO:0003841;GO:0005488;GO:0005509;GO:0008374;GO:0008597;GO:0016407;GO:0016411;GO:0016413;GO:0016740;GO:0016746;GO:0016747;GO:0019208;GO:0019888;GO:0030234;GO:0042171;GO:0043167;GO:0043169;GO:0046872;GO:0047144;GO:0047159;GO:0047184;GO:0047191;GO:0047192;GO:0050200;GO:0071617;GO:0098772	GO:0000139;GO:0005765;GO:0005774;GO:0005783;GO:0005789;GO:0005794;GO:0005811;GO:0005886;GO:0012506;GO:0016020;GO:0030659;GO:0030667;GO:0031090;GO:0035577;GO:0043226;GO:0043227;GO:0043228;GO:0043229;GO:0043231;GO:0043232;GO:0098588;GO:0098852;GO:0110165	GO:0006629;GO:0006793;GO:0006807;GO:0008152;GO:0009056;GO:0009057;GO:0009058;GO:0009987;GO:0019222;GO:0019538;GO:0030163;GO:0032501;GO:0032502;GO:0042592;GO:0043170;GO:0044238;GO:0044255;GO:0048856;GO:0048878;GO:0050789;GO:0065007	GO:0005783;GO:0005794;GO:0005811;GO:0005886;GO:0016020;GO:0043226;GO:0043228;GO:0043229;GO:0043231;GO:0043232;GO:0110165	IPR002048;IPR002123;IPR011992;IPR015757;IPR045252	Calcineur_B;EF_hand_dom;EF-hand-dom_pair;LPCAT1-like;Plipid/glycerol_acylTrfase	ko00564;ko00565	610472			PS50222	EF_HAND_2	Lysophosphatidylcholine acyltransferase 1	R-HSA-1482788;R-HSA-1482925;R-HSA-1483166;R-HSA-1483191;R-HSA-6798695		SM00054;SM00563	EFh;PlsC
+	0.969851	2.01864	O43251-2;A0A8Q3SI58;O43251-5;O43251;O43251-10;A0A0G2JRA5;O43251-8;O43251-6;B0QYV1;A0A8Q3WKT3;F8VZG9;A0A286YEU2;X5DP44;A0A8Q3SI19;B7ZLH9;B0QYY4;I3L1D4;A0A6Q8PH77;A0A087X2B1;X5DNY3;A0A804HJM2;A0A994J531;B7Z1U7;F8WSN4;X5D7T5;A0A8Q3SI75;A0A6Q8PFM4;B0QYY7;Q9NWB1-3;A0A0G2JSB3;Q9NWB1-2;S4R469;F8VR27;Q8TCM0;F8VZY7;A0A6Q8PGE0;A0A6Q8PHA3;A0A804HKG7;Q59HD3;O43251-9;O43251-4;O43251-7;Q9NWB1;Q9NWB1-5;Q9NWB1-4…	RNA binding protein fox-1 homolog 2;RNA binding protein fox-1 homolog;RNA binding protein fox-1 homolog 1;RNA binding protein fox-1 homolog 3	298	RBFOX2	O43251-2;A0A8Q3SI58;O43251-5;O43251;O43251-10;A0A0G2JRA5;O43251-8;O43251-6;B0QYV1;A0A8Q3WKT3;F8VZG9;A0A286YEU2;X5DP44;A0A8Q3SI19;B7ZLH9;B0QYY4;I3L1D4;A0A6Q8PH77;A0A087X2B1;X5DNY3;A0A804HJM2;A0A994J531;B7Z1U7;F8WSN4;X5D7T5;A0A8Q3SI75;A0A6Q8PFM4;B0QYY7;Q9NWB1-3;A0A0G2JSB3;Q9NWB1-2;S4R469;F8VR27;Q8TCM0;F8VZY7;A0A6Q8PGE0;A0A6Q8PHA3;A0A804HKG7;Q59HD3;O43251-9;O43251-4;O43251-7;Q9NWB1;Q9NWB1-5;Q9NWB1-4…	FRDPDLR;GFGFVTFENSADADR;LHVSNIPFR;QMFGQFGK;YAQPATATAATAAAAAAAAYSDGYGR	ENSG00000078328.23;ENSG00000100320.24;ENSG00000167281.20;ENSG00000277564.4	ENSP00000262829.7;ENSP00000309117.5;ENSP00000347855.4;ENSP00000352328.4;ENSP00000380470.2;ENSP00000380472.3;ENSP00000384944.2;ENSP00000386177.2;ENSP00000391269.4;ENSP00000391670.2;ENSP00000402745.2;ENSP00000405651.2;ENSP00000407855.2;ENSP00000413035.2;ENSP00000446842.1;ENSP00000447281.1;ENSP00000447717.1;ENSP00000447753.1;ENSP00000448496.1;ENSP00000450031.1;ENSP00000450402.1;ENSP00000458748.2;ENS…	ENST00000262829.11;ENST00000311745.9;ENST00000355637.9;ENST00000359369.8;ENST00000397303.6;ENST00000397305.3;ENST00000405409.6;ENST00000408983.2;ENST00000414461.6;ENST00000416721.6;ENST00000422070.8;ENST00000436368.6;ENST00000438146.7;ENST00000449924.6;ENST00000473487.6;ENST00000495377.6;ENST00000547338.5;ENST00000547372.5;ENST00000547605.5;ENST00000550418.6;ENST00000551752.5;ENST00000552089.5;EN…			A2BP1;DKFZp547L059;RBFOX1;RBFOX2;RBFOX3		2CQ3;2ERR;2N82;4ZKA;7VRL	A0A087X2B1_HUMAN;A0A0G2JRA5_HUMAN;A0A0G2JRD1_HUMAN;A0A0G2JSB3_HUMAN;A0A286YEU2_HUMAN;A0A3B3ITL7_HUMAN;A0A6Q8PFM4_HUMAN;A0A6Q8PGE0_HUMAN;A0A6Q8PH77_HUMAN;A0A6Q8PHA3_HUMAN;A0A804HJM2_HUMAN;A0A804HKG7_HUMAN;A0A8I5KWJ3_HUMAN;A0A8Q3SI19_HUMAN;A0A8Q3SI20_HUMAN;A0A8Q3SI31_HUMAN;A0A8Q3SI58_HUMAN;A0A8Q3SI75_HUMAN;A0A8Q3WKT3_HUMAN;A0A994J531_HUMAN;B0QYV1_HUMAN;B0QYY4_HUMAN;B0QYY6_HUMAN;B0QYY7_HUMAN;B7Z1U7_…	Color2 [DarkGray]	1	4	+	anatomical structure development;anatomical structure morphogenesis;biological regulation;cell migration;cell migration in hindbrain;cell motility;cell projection morphogenesis;cell projection organization;cellular anatomical entity morphogenesis;cellular aromatic compound metabolic process;cellular component organization;cellular component organization or biogenesis;cellular metabolic process;ce…	binding;DNA binding;DNA-binding transcription factor binding;mRNA 3'-UTR binding;mRNA binding;nucleic acid binding;organic cyclic compound binding;protein binding;RNA binding;transcription coregulator activity;transcription corepressor activity;transcription factor binding;transcription regulator activity	cellular anatomical entity;cytoplasm;cytoplasmic ribonucleoprotein granule;cytoplasmic stress granule;Golgi apparatus subcompartment;intracellular membrane-bounded organelle;intracellular non-membrane-bounded organelle;intracellular organelle;membrane-bounded organelle;non-membrane-bounded organelle;nuclear stress granule;nucleoplasm;nucleus;organelle;organelle subcompartment;perikaryon;ribonucle…	anatomical structure development;biological regulation;cell motility;cellular anatomical entity morphogenesis;cellular aromatic compound metabolic process;cellular component organization;cellular component organization or biogenesis;cellular nitrogen compound metabolic process;cellular process;developmental process;establishment of localization;heterocycle metabolic process;localization;macromole…	cellular anatomical entity;cytoplasm;intracellular membrane-bounded organelle;intracellular non-membrane-bounded organelle;intracellular organelle;non-membrane-bounded organelle;nucleoplasm;nucleus;organelle		Fox-1_C;RRM_1	ACEVEDO_LIVER_CANCER_WITH_H3K27ME3_DN;ACEVEDO_METHYLATED_IN_LIVER_CANCER_DN;AGUIRRE_PANCREATIC_CANCER_COPY_NUMBER_DN;BANG_VERTEPORFIN_ENDOMETRIAL_CANCER_CELLS_DN;BENPORATH_NANOG_TARGETS;BLANCO_MELO_MERS_COV_INFECTION_MCR5_CELLS_UP;BOYAULT_LIVER_CANCER_SUBCLASS_G1_UP;CAMPS_COLON_CANCER_COPY_NUMBER_DN;CASORELLI_ACUTE_PROMYELOCYTIC_LEUKEMIA_DN;CHANDRAN_METASTASIS_DN;CHARAFE_BREAST_CANCER_LUMINAL_VS_…	3D-structure;Alternativesplicing;Cytoplasm;Methylation;mRNAprocessing;mRNAsplicing;Nucleus;Phosphoprotein;Proteomicsidentification;Referenceproteome;RNA-binding		GO:0000381;GO:0002682;GO:0003008;GO:0006139;GO:0006355;GO:0006396;GO:0006397;GO:0006725;GO:0006807;GO:0006810;GO:0007165;GO:0007399;GO:0008152;GO:0008380;GO:0009653;GO:0009755;GO:0009889;GO:0009890;GO:0009892;GO:0009987;GO:0010468;GO:0010556;GO:0010558;GO:0010605;GO:0010724;GO:0015931;GO:0016043;GO:0016070;GO:0016071;GO:0016477;GO:0019219;GO:0019222;GO:0021535;GO:0021932;GO:0021942;GO:0030030;GO:…	GO:0003676;GO:0003677;GO:0003712;GO:0003714;GO:0003723;GO:0003729;GO:0003730;GO:0005488;GO:0005515;GO:0008134;GO:0097159;GO:0140110;GO:0140297	GO:0005634;GO:0005654;GO:0005737;GO:0005802;GO:0010494;GO:0031984;GO:0035770;GO:0036464;GO:0043204;GO:0043226;GO:0043227;GO:0043228;GO:0043229;GO:0043231;GO:0043232;GO:0097165;GO:0098791;GO:0099080;GO:0110165	GO:0006139;GO:0006355;GO:0006396;GO:0006397;GO:0006725;GO:0006807;GO:0006810;GO:0007165;GO:0007399;GO:0008152;GO:0008380;GO:0009987;GO:0015931;GO:0016043;GO:0016070;GO:0016071;GO:0019222;GO:0032501;GO:0032502;GO:0032989;GO:0034641;GO:0043170;GO:0044238;GO:0046483;GO:0048731;GO:0048856;GO:0048870;GO:0050789;GO:0050877;GO:0051179;GO:0051234;GO:0065007;GO:0071840	GO:0005634;GO:0005654;GO:0005737;GO:0043226;GO:0043228;GO:0043229;GO:0043231;GO:0043232;GO:0110165	IPR000504;IPR012677;IPR017325;IPR025670;IPR034237;IPR035979;IPR047131	Fox-1_C_dom;FOX1_RRM;Nucleotide-bd_a/b_plait_sf;RBD_domain_sf;RBFOX1-3;RBFOX1-like;RRM_dom		605104;612149;616999			PS50102	RRM	RNA binding protein fox-1 homolog;RNA binding protein fox-1 homolog 1;RNA binding protein fox-1 homolog 2;RNA binding protein fox-1 homolog 3	R-HSA-6803529;R-HSA-9022707;R-HSA-9768919		SM00360	RRM
+	2.19632	2.23538	B4DKM6;A0A0J9YXF2;B4DW02;Q15165-3;Q15165-1;Q15165;A0A0J9YXU7;G3XAK4	Serum paraoxonase/arylesterase 2	302	PON2	B4DKM6;A0A0J9YXF2;B4DW02;Q15165-3;Q15165-1;Q15165	APPTELLARPER;FEEAENSLLHLK;LFVYDPNNPPSSEVLR;LLIGTLYHR	ENSG00000105854.13	ENSP00000222572.3;ENSP00000404622.2;ENSP00000414515.1;ENSP00000488378.1;ENSP00000488550.1;ENSP00000488838.1	ENST00000222572.8;ENST00000433091.6;ENST00000455123.5;ENST00000469926.5;ENST00000633192.1;ENST00000633531.1			PON2			A0A0J9YXF2_HUMAN;A0A0J9YXU7_HUMAN;B4DKM6_HUMAN;B4DW02_HUMAN;G3XAK4_HUMAN;PON2_HUMAN	Color2 [DarkGray]	1	4	+	aromatic compound catabolic process;catabolic process;cellular aromatic compound metabolic process;cellular catabolic process;cellular metabolic process;cellular process;metabolic process;response to chemical;response to stimulus;response to toxic substance	acyl-L-homoserine-lactone lactonohydrolase activity;arylesterase activity;binding;carboxylic ester hydrolase activity;catalytic activity;cation binding;hydrolase activity;hydrolase activity, acting on ester bonds;identical protein binding;ion binding;lactonohydrolase activity;metal ion binding;protein binding	cellular anatomical entity;extracellular region;membrane;plasma membrane	catabolic process;cellular aromatic compound metabolic process;cellular process;metabolic process;response to chemical;response to stimulus;response to toxic substance	cellular anatomical entity;extracellular region;membrane;plasma membrane	Aminobenzoate degradation;Bisphenol degradation	Arylesterase	ACEVEDO_LIVER_CANCER_UP;ACEVEDO_NORMAL_TISSUE_ADJACENT_TO_LIVER_TUMOR_UP;AGUIRRE_PANCREATIC_CANCER_COPY_NUMBER_UP;BERENJENO_TRANSFORMED_BY_RHOA_UP;BLALOCK_ALZHEIMERS_DISEASE_DN;BOCHKIS_FOXA2_TARGETS;BOYAULT_LIVER_CANCER_SUBCLASS_G123_UP;BRIDEAU_IMPRINTED_GENES;BRUECKNER_TARGETS_OF_MIRLET7A3_UP;BURTON_ADIPOGENESIS_6;BUYTAERT_PHOTODYNAMIC_THERAPY_STRESS_DN;BYSTRYKH_HEMATOPOIESIS_STEM_CELL_QTL_CIS;C…	Alternativesplicing;Calcium;Disulfidebond;Glycoprotein;Hydrolase;Membrane;Metal-binding;Proteomicsidentification;Referenceproteome;Signal;Transmembrane;Transmembranehelix		GO:0006725;GO:0008152;GO:0009056;GO:0009636;GO:0009987;GO:0019439;GO:0042221;GO:0044237;GO:0044248;GO:0050896	GO:0003824;GO:0004064;GO:0005488;GO:0005515;GO:0016787;GO:0016788;GO:0042802;GO:0043167;GO:0043169;GO:0046573;GO:0046872;GO:0052689;GO:0102007	GO:0005576;GO:0005886;GO:0016020;GO:0110165	GO:0006725;GO:0008152;GO:0009056;GO:0009636;GO:0009987;GO:0042221;GO:0050896	GO:0005576;GO:0005886;GO:0016020;GO:0110165	IPR002640;IPR008364;IPR011042	6-blade_b-propeller_TolB-like;Arylesterase;Paraoxonase2	ko00363;ko00627	602447	PR01785;PR01787	PARAOXONASE;PARAOXONASE2			Paraoxonase;Serum paraoxonase/arylesterase 2	R-HSA-2142688
+	3.03836	2.85691	E9PC62;A0A0J9YXJ0;O95319;Q5VZZ6;A0A1B0GUN8;A0A1B0GU44;A0A0J9YX66;B4DS31;B2RA86;B4DDE7;B4DT00;V9GYD9;O95319-4;O95319-2;O95319-5;O95319-3;B4DSZ2;B4DIB6;A0A0J9YXK1;V9GY47	CUGBP Elav-like family member 2	303	CELF2	E9PC62;A0A0J9YXJ0;O95319;Q5VZZ6;A0A1B0GUN8;A0A1B0GU44;A0A0J9YX66;B4DS31;B2RA86;B4DDE7;B4DT00;V9GYD9;O95319-4;O95319-2;O95319-5;O95319-3;B4DSZ2	AALEAQNALHNIK;AMHQSQTMEGCSSPIVVK;GCCFVTFYTR;LDFLPDMMVEGR;LFIGMVSK;MFVGQIPR;TLPGMHHPIQMK;VMFSPFGQIEECR	ENSG00000048740.19	ENSP00000346971.3;ENSP00000382743.3;ENSP00000404834.3;ENSP00000406451.2;ENSP00000443926.1;ENSP00000476392.1;ENSP00000476656.1;ENSP00000476999.1;ENSP00000487802.1;ENSP00000488268.1;ENSP00000488422.1;ENSP00000488438.1;ENSP00000488582.1;ENSP00000488690.1;ENSP00000489955.1;ENSP00000490185.1;ENSP00000490401.1	ENST00000354897.3;ENST00000399850.7;ENST00000416382.6;ENST00000417956.6;ENST00000542579.5;ENST00000608830.5;ENST00000609692.5;ENST00000609870.5;ENST00000631460.1;ENST00000631816.1;ENST00000632065.1;ENST00000632728.1;ENST00000633077.2;ENST00000633200.1;ENST00000636488.1;ENST00000637215.1;ENST00000638035.1			CELF2		2MY7;2MY8;4LJM;4LMZ;4TLQ;5M8I	A0A0J9YX66_HUMAN;A0A0J9YXJ0_HUMAN;A0A0J9YXK1_HUMAN;A0A1B0GU44_HUMAN;A0A1B0GUN8_HUMAN;B2RA86_HUMAN;B4DDE7_HUMAN;B4DIB6_HUMAN;B4DS31_HUMAN;B4DSZ2_HUMAN;B4DT00_HUMAN;CELF2_HUMAN;E9PC62_HUMAN;Q5VZZ6_HUMAN;V9GY47_HUMAN;V9GYD9_HUMAN	Color2 [DarkGray]	1	4	+	biological regulation;cellular aromatic compound metabolic process;cellular component assembly;cellular component organization;cellular component organization or biogenesis;cellular metabolic process;cellular nitrogen compound metabolic process;cellular process;heterocycle metabolic process;macromolecule metabolic process;metabolic process;mRNA metabolic process;mRNA processing;mRNA splice site r…	binding;lncRNA binding;mRNA 3'-UTR binding;mRNA binding;nucleic acid binding;organic cyclic compound binding;pre-mRNA binding;RNA binding	cellular anatomical entity;cytoplasm;Flemming body;intracellular membrane-bounded organelle;intracellular organelle;membrane-bounded organelle;nucleoplasm;nucleus;organelle;protein-containing complex;ribonucleoprotein complex	biological regulation;cellular aromatic compound metabolic process;cellular component assembly;cellular component organization;cellular component organization or biogenesis;cellular nitrogen compound metabolic process;cellular process;heterocycle metabolic process;macromolecule metabolic process;metabolic process;mRNA metabolic process;mRNA processing;nitrogen compound metabolic process;nucleobas…	cellular anatomical entity;cytoplasm;intracellular membrane-bounded organelle;intracellular organelle;nucleoplasm;nucleus;organelle;protein-containing complex;ribonucleoprotein complex		RRM_1	ASTON_MAJOR_DEPRESSIVE_DISORDER_UP;BENPORATH_NANOG_TARGETS;BERENJENO_TRANSFORMED_BY_RHOA_DN;BOQUEST_STEM_CELL_CULTURED_VS_FRESH_UP;BOQUEST_STEM_CELL_UP;BOYAULT_LIVER_CANCER_SUBCLASS_G5_DN;BROWNE_HCMV_INFECTION_48HR_DN;CHYLA_CBFA2T3_TARGETS_UP;COLINA_TARGETS_OF_4EBP1_AND_4EBP2;CUI_TCF21_TARGETS_2_DN;FLECHNER_BIOPSY_KIDNEY_TRANSPLANT_REJECTED_VS_OK_UP;GREGORY_SYNTHETIC_LETHAL_WITH_IMATINIB;GRUETZMA…	3D-structure;Alternativesplicing;Cytoplasm;Diseasevariant;Epilepsy;Intellectualdisability;mRNAprocessing;Nucleus;Proteomicsidentification;Referenceproteome;Repeat;Repressor;RNA-binding		GO:0000381;GO:0006139;GO:0006376;GO:0006396;GO:0006397;GO:0006725;GO:0006807;GO:0008016;GO:0008152;GO:0009889;GO:0009987;GO:0010468;GO:0010556;GO:0016043;GO:0016070;GO:0016071;GO:0019219;GO:0019222;GO:0022607;GO:0022618;GO:0031323;GO:0031326;GO:0034641;GO:0043170;GO:0043484;GO:0043933;GO:0044057;GO:0044237;GO:0044238;GO:0046483;GO:0048024;GO:0050684;GO:0050789;GO:0050794;GO:0051171;GO:0051239;GO:…	GO:0003676;GO:0003723;GO:0003729;GO:0003730;GO:0005488;GO:0036002;GO:0097159;GO:0106222	GO:0005634;GO:0005654;GO:0005737;GO:0032991;GO:0043226;GO:0043227;GO:0043229;GO:0043231;GO:0090543;GO:0110165;GO:1990904	GO:0006139;GO:0006396;GO:0006397;GO:0006725;GO:0006807;GO:0008152;GO:0009987;GO:0016043;GO:0016070;GO:0016071;GO:0019222;GO:0022607;GO:0022618;GO:0034641;GO:0043170;GO:0044238;GO:0046483;GO:0050789;GO:0065003;GO:0065007;GO:0071840	GO:0005634;GO:0005654;GO:0005737;GO:0032991;GO:0043226;GO:0043229;GO:0043231;GO:0110165;GO:1990904	IPR000504;IPR002343;IPR012677;IPR034196;IPR034198;IPR034199;IPR035979	CELF1/2_RRM1;CELF1/2_RRM2;CELF1/2_RRM3;Hud_Sxl_RNA;Nucleotide-bd_a/b_plait_sf;RBD_domain_sf;RRM_dom		602538;619561	PR00961	HUDSXLRNA	PS50102	RRM	CUGBP Elav-like family member 2			SM00360	RRM
[truncated: 3,400 more rows]
[truncated: 16 more columns]
