# Supplementary material for: Splice modulation of COL4A5 reinstates collagen IV assembly in an organoid model of Alport syndrome
Source: JCI Insight. 2025 Dec 18;11(3):e194759. doi: 10.1172/jci.insight.194759 (PMC12892906; doi:10.1172/jci.insight.194759)
Supplement: Supplemental table 5 [file jciinsight-11-194759-s145.xlsx]

## Sheet: Supplemental Table 5
Supplemental Table 5. Single-cell RNA-seq–derived marker genes used to annotate distinct cell types in kidney organoids
avg_log2FC	pct.1	pct.2	p_val_adj	cluster	gene
3.3912	0.98	0.21	0	Fibroblast_I (PDGFRA+)	SULT1E1
2.32472	0.918	0.165	0	Fibroblast_I (PDGFRA+)	CDH7
0.925953	0.941	0.192	0	Fibroblast_I (PDGFRA+)	RORB
2.82558	0.946	0.21	0	Fibroblast_I (PDGFRA+)	NCAM2
1.74171	0.929	0.198	0	Fibroblast_I (PDGFRA+)	SYNPO2
3.04879	0.912	0.184	0	Fibroblast_I (PDGFRA+)	CDH10
2.14103	0.984	0.263	0	Fibroblast_I (PDGFRA+)	FLRT2
8.30111	0.954	0.235	0	Fibroblast_I (PDGFRA+)	PCDH11Y
2.39063	0.921	0.205	0	Fibroblast_I (PDGFRA+)	ETV1
1.36946	0.934	0.219	0	Fibroblast_I (PDGFRA+)	GNA14
2.55497	0.967	0.253	0	Fibroblast_I (PDGFRA+)	BMPR1B
3.62164	0.94	0.231	0	Fibroblast_I (PDGFRA+)	VLDLR-AS1
2.17259	0.948	0.242	0	Fibroblast_I (PDGFRA+)	KLHL13
4.09421	0.937	0.234	0	Fibroblast_I (PDGFRA+)	GRID2
4.26777	0.904	0.202	0	Fibroblast_I (PDGFRA+)	RGS7
3.88264	0.947	0.245	0	Fibroblast_I (PDGFRA+)	PDGFRA
4.27691	0.91	0.213	0	Fibroblast_I (PDGFRA+)	CLDN11
0.652055	0.958	0.261	0	Fibroblast_I (PDGFRA+)	SYT1
0.934225	0.912	0.216	0	Fibroblast_I (PDGFRA+)	CDH9
3.97403	0.905	0.215	0	Fibroblast_I (PDGFRA+)	AHR
3.24891	0.871	0.181	0	Fibroblast_I (PDGFRA+)	ALX1
1.17857	0.967	0.278	0	Fibroblast_I (PDGFRA+)	DPP6
1.97864	0.944	0.263	0	Fibroblast_I (PDGFRA+)	ALDH1A2
1.8445	0.895	0.215	0	Fibroblast_I (PDGFRA+)	C7
2.03077	0.951	0.274	0	Fibroblast_I (PDGFRA+)	SESN3
0.637959	0.915	0.239	0	Fibroblast_I (PDGFRA+)	ADAMTSL1
3.99057	0.926	0.25	0	Fibroblast_I (PDGFRA+)	SNCAIP
1.27628	0.937	0.263	0	Fibroblast_I (PDGFRA+)	CNTNAP2
1.96284	0.903	0.232	0	Fibroblast_I (PDGFRA+)	KCND2
1.79467	0.917	0.247	0	Fibroblast_I (PDGFRA+)	MOXD1
0.549292	0.899	0.237	0	Fibroblast_I (PDGFRA+)	COL6A3
1.92597	0.892	0.232	0	Fibroblast_I (PDGFRA+)	PLK2
2.55741	0.825	0.165	0	Fibroblast_I (PDGFRA+)	NKAIN2
4.86851	0.923	0.269	0	Fibroblast_I (PDGFRA+)	LRRIQ1
0.136039	0.95	0.305	0	Fibroblast_I (PDGFRA+)	AKAP12
5.76746	0.881	0.236	0	Fibroblast_I (PDGFRA+)	HOXD11
0.129497	0.92	0.279	0	Fibroblast_I (PDGFRA+)	RARB
1.02543	0.881	0.24	0	Fibroblast_I (PDGFRA+)	LPAR1
4.46119	0.894	0.256	0	Fibroblast_I (PDGFRA+)	APBA1
3.00142	0.849	0.223	0	Fibroblast_I (PDGFRA+)	TBX18
1.64611	0.862	0.237	0	Fibroblast_I (PDGFRA+)	DLGAP1
3.98554	0.819	0.194	0	Fibroblast_I (PDGFRA+)	TEX15
0.976714	0.885	0.261	0	Fibroblast_I (PDGFRA+)	GRIK2
0.832311	0.873	0.249	0	Fibroblast_I (PDGFRA+)	CPED1
0.547907	0.86	0.253	0	Fibroblast_I (PDGFRA+)	EDNRA
0.798215	0.866	0.259	0	Fibroblast_I (PDGFRA+)	TRPS1
0.913042	0.784	0.186	0	Fibroblast_I (PDGFRA+)	ATP8A2
1.0293	0.801	0.207	0	Fibroblast_I (PDGFRA+)	RNF217-AS1
0.666643	0.848	0.261	0	Fibroblast_I (PDGFRA+)	TSHZ3
0.990641	0.857	0.274	0	Fibroblast_I (PDGFRA+)	DACH2
1.36804	0.847	0.264	0	Fibroblast_I (PDGFRA+)	TRERF1
1.44424	0.866	0.286	0	Fibroblast_I (PDGFRA+)	ATP2B1
2.1502	0.82	0.24	0	Fibroblast_I (PDGFRA+)	CLMN
0.361337	0.866	0.29	0	Fibroblast_I (PDGFRA+)	GRIP1
4.37827	0.834	0.26	0	Fibroblast_I (PDGFRA+)	IRS1
5.93205	0.828	0.255	0	Fibroblast_I (PDGFRA+)	PCDH11X
2.21027	0.783	0.216	0	Fibroblast_I (PDGFRA+)	COL14A1
1.56834	0.763	0.198	0	Fibroblast_I (PDGFRA+)	ABI3BP
0.700587	0.903	0.339	0	Fibroblast_I (PDGFRA+)	ROBO2
0.588784	0.866	0.302	0	Fibroblast_I (PDGFRA+)	NR2F2-AS1
1.27158	0.801	0.24	0	Fibroblast_I (PDGFRA+)	DNM3OS
2.35803	0.788	0.232	0	Fibroblast_I (PDGFRA+)	VLDLR
4.21665	0.746	0.198	0	Fibroblast_I (PDGFRA+)	AGTR1
1.09961	0.76	0.213	0	Fibroblast_I (PDGFRA+)	TBX3
0.165814	0.766	0.224	0	Fibroblast_I (PDGFRA+)	LGALS1
1.13412	0.836	0.295	0	Fibroblast_I (PDGFRA+)	SLC2A13
3.01921	0.782	0.243	0	Fibroblast_I (PDGFRA+)	PLEKHH2
0.544532	0.818	0.28	0	Fibroblast_I (PDGFRA+)	PLCB1
0.411235	0.816	0.278	0	Fibroblast_I (PDGFRA+)	SMARCA2
0.981359	0.826	0.289	0	Fibroblast_I (PDGFRA+)	ANTXR2
1.96509	0.831	0.295	0	Fibroblast_I (PDGFRA+)	PLEKHA6
3.26494	0.802	0.268	0	Fibroblast_I (PDGFRA+)	RGL1
3.44889	0.748	0.223	0	Fibroblast_I (PDGFRA+)	ITGA5
2.06193	0.718	0.194	0	Fibroblast_I (PDGFRA+)	GATA2-AS1
2.30062	0.817	0.294	0	Fibroblast_I (PDGFRA+)	GPCPD1
1.01346	0.832	0.318	0	Fibroblast_I (PDGFRA+)	KIAA1217
1.44879	0.738	0.226	0	Fibroblast_I (PDGFRA+)	OLFML3
1.51857	0.664	0.16	0	Fibroblast_I (PDGFRA+)	CHODL
1.16168	0.724	0.222	0	Fibroblast_I (PDGFRA+)	TGFBI
1.39642	0.691	0.192	0	Fibroblast_I (PDGFRA+)	GLIPR1
1.22174	0.777	0.281	0	Fibroblast_I (PDGFRA+)	RNF144A
0.634836	0.713	0.22	0	Fibroblast_I (PDGFRA+)	MMP2
1.97496	0.731	0.239	0	Fibroblast_I (PDGFRA+)	SNAI2
3.66861	0.75	0.26	0	Fibroblast_I (PDGFRA+)	CDC42EP5
2.07123	0.825	0.336	0	Fibroblast_I (PDGFRA+)	PHF14
2.58444	0.645	0.157	0	Fibroblast_I (PDGFRA+)	KIAA1210
1.68951	0.729	0.248	0	Fibroblast_I (PDGFRA+)	SLFN5
2.06872	0.798	0.32	0	Fibroblast_I (PDGFRA+)	KAT6B
0.191717	0.686	0.214	0	Fibroblast_I (PDGFRA+)	BEND6
0.98625	0.74	0.273	0	Fibroblast_I (PDGFRA+)	SEC24D
2.56212	0.732	0.268	0	Fibroblast_I (PDGFRA+)	CTSC
1.7649	0.674	0.212	0	Fibroblast_I (PDGFRA+)	ARAP3
1.43073	0.799	0.337	0	Fibroblast_I (PDGFRA+)	NR2F2
3.55097	0.756	0.297	0	Fibroblast_I (PDGFRA+)	ANTXR1
0.374379	0.78	0.322	0	Fibroblast_I (PDGFRA+)	ITGA1
1.92529	0.694	0.237	0	Fibroblast_I (PDGFRA+)	NAALAD2
1.28004	0.659	0.203	0	Fibroblast_I (PDGFRA+)	S1PR3
2.75369	0.786	0.33	0	Fibroblast_I (PDGFRA+)	PTK7
1.85777	0.662	0.212	0	Fibroblast_I (PDGFRA+)	ADGRA2
1.14131	0.688	0.238	0	Fibroblast_I (PDGFRA+)	EMILIN1
2.85761	0.698	0.248	0	Fibroblast_I (PDGFRA+)	L3MBTL3
0.676556	0.792	0.345	0	Fibroblast_I (PDGFRA+)	TPM4
1.56836	0.627	0.18	0	Fibroblast_I (PDGFRA+)	CACNA1G
1.21863	0.697	0.254	0	Fibroblast_I (PDGFRA+)	ZCCHC24
1.89572	0.663	0.226	0	Fibroblast_I (PDGFRA+)	CYBRD1
3.10858	0.683	0.247	0	Fibroblast_I (PDGFRA+)	COL5A1
1.95305	0.743	0.309	0	Fibroblast_I (PDGFRA+)	CALD1
2.00027	0.727	0.294	0	Fibroblast_I (PDGFRA+)	TIAM2
1.94058	0.674	0.244	0	Fibroblast_I (PDGFRA+)	NXPE3
0.661966	0.736	0.308	0	Fibroblast_I (PDGFRA+)	PFKFB3
5.12224	0.746	0.321	0	Fibroblast_I (PDGFRA+)	THBS1
2.98985	0.608	0.185	0	Fibroblast_I (PDGFRA+)	HRC
1.97515	0.688	0.265	0	Fibroblast_I (PDGFRA+)	MDFI
1.38919	0.736	0.318	0	Fibroblast_I (PDGFRA+)	PTPRD
2.62095	0.721	0.305	0	Fibroblast_I (PDGFRA+)	WRN
2.81689	0.625	0.21	0	Fibroblast_I (PDGFRA+)	DNAJC12
3.57727	0.711	0.296	0	Fibroblast_I (PDGFRA+)	LRRTM4
0.407661	0.629	0.217	0	Fibroblast_I (PDGFRA+)	TNC
1.31517	0.655	0.245	0	Fibroblast_I (PDGFRA+)	RFTN2
0.371808	0.765	0.357	0	Fibroblast_I (PDGFRA+)	FERMT2
2.18651	0.715	0.308	0	Fibroblast_I (PDGFRA+)	HIF3A
1.48168	0.741	0.334	0	Fibroblast_I (PDGFRA+)	TBL1X
3.20983	0.712	0.307	0	Fibroblast_I (PDGFRA+)	SCMH1
0.632447	0.715	0.312	0	Fibroblast_I (PDGFRA+)	SLC40A1
2.67095	0.666	0.266	0	Fibroblast_I (PDGFRA+)	KANK2
1.99367	0.708	0.309	0	Fibroblast_I (PDGFRA+)	ZC2HC1A
0.270092	0.641	0.243	0	Fibroblast_I (PDGFRA+)	KLHL4
0.504118	0.743	0.346	0	Fibroblast_I (PDGFRA+)	KCNQ1OT1
0.222792	0.663	0.267	0	Fibroblast_I (PDGFRA+)	SDK2
2.60044	0.589	0.193	0	Fibroblast_I (PDGFRA+)	SYT10
3.14555	0.694	0.298	0	Fibroblast_I (PDGFRA+)	HNMT
1.86819	0.61	0.216	0	Fibroblast_I (PDGFRA+)	DACT1
1.93539	0.707	0.313	0	Fibroblast_I (PDGFRA+)	STAT3
2.05705	0.679	0.288	0	Fibroblast_I (PDGFRA+)	GLI2
1.36454	0.58	0.191	0	Fibroblast_I (PDGFRA+)	HAS2
0.219195	0.71	0.321	0	Fibroblast_I (PDGFRA+)	SPRED1
0.869241	0.712	0.325	0	Fibroblast_I (PDGFRA+)	STK3
1.64348	0.729	0.345	0	Fibroblast_I (PDGFRA+)	EXT1
2.5043	0.608	0.228	0	Fibroblast_I (PDGFRA+)	DACT3
0.610431	0.617	0.238	0	Fibroblast_I (PDGFRA+)	LOXL2
5.35307	0.726	0.348	0	Fibroblast_I (PDGFRA+)	GAB1
0.728006	0.743	0.369	0	Fibroblast_I (PDGFRA+)	MCC
2.41715	0.722	0.348	0	Fibroblast_I (PDGFRA+)	MBNL1
1.55236	0.693	0.319	0	Fibroblast_I (PDGFRA+)	PDS5B
1.42338	0.664	0.295	0	Fibroblast_I (PDGFRA+)	MEIS3
1.96281	0.616	0.247	0	Fibroblast_I (PDGFRA+)	IGDCC4
1.32313	0.697	0.33	0	Fibroblast_I (PDGFRA+)	MFAP2
0.211259	0.684	0.319	0	Fibroblast_I (PDGFRA+)	DHRS3
1.11735	0.567	0.203	0	Fibroblast_I (PDGFRA+)	CREB3L1
2.08666	0.644	0.281	0	Fibroblast_I (PDGFRA+)	STARD4
2.52252	0.717	0.354	0	Fibroblast_I (PDGFRA+)	RBFOX2
1.37152	0.728	0.365	0	Fibroblast_I (PDGFRA+)	CALU
1.03825	0.677	0.318	0	Fibroblast_I (PDGFRA+)	SENP7
2.53467	0.713	0.355	0	Fibroblast_I (PDGFRA+)	SH3BGRL
2.34749	0.587	0.231	0	Fibroblast_I (PDGFRA+)	EPHB6
1.65675	0.645	0.293	0	Fibroblast_I (PDGFRA+)	LIX1L
0.800223	0.611	0.259	0	Fibroblast_I (PDGFRA+)	SEZ6L2
0.256492	0.633	0.281	0	Fibroblast_I (PDGFRA+)	METTL7A
2.84538	0.533	0.183	0	Fibroblast_I (PDGFRA+)	GLT8D2
0.639826	0.554	0.205	0	Fibroblast_I (PDGFRA+)	FRRS1L
1.79911	0.68	0.337	0	Fibroblast_I (PDGFRA+)	FGFR1
4.07351	0.677	0.336	0	Fibroblast_I (PDGFRA+)	OXR1
0.778344	0.562	0.222	0	Fibroblast_I (PDGFRA+)	JPH4
1.21609	0.571	0.232	0	Fibroblast_I (PDGFRA+)	NLGN4X
1.14976	0.615	0.278	0	Fibroblast_I (PDGFRA+)	SLC2A3
0.613653	0.65	0.319	0	Fibroblast_I (PDGFRA+)	HOXC6
1.60408	0.631	0.301	0	Fibroblast_I (PDGFRA+)	PCDHGB6
1.04821	0.609	0.28	0	Fibroblast_I (PDGFRA+)	PMEPA1
3.28416	0.613	0.286	0	Fibroblast_I (PDGFRA+)	SLC16A2
0.483788	0.638	0.315	0	Fibroblast_I (PDGFRA+)	AAK1
2.53274	0.635	0.316	0	Fibroblast_I (PDGFRA+)	ABCC4
1.95161	0.629	0.313	0	Fibroblast_I (PDGFRA+)	DZIP1
1.01904	0.668	0.354	0	Fibroblast_I (PDGFRA+)	PARVA
5.66223	0.602	0.291	0	Fibroblast_I (PDGFRA+)	KIZ
0.222981	0.612	0.303	0	Fibroblast_I (PDGFRA+)	ACSS3
0.17882	0.615	0.307	0	Fibroblast_I (PDGFRA+)	TIPARP
0.466637	0.61	0.303	0	Fibroblast_I (PDGFRA+)	CNTLN
1.74947	0.66	0.354	0	Fibroblast_I (PDGFRA+)	CNN2
0.411229	0.676	0.375	0	Fibroblast_I (PDGFRA+)	SNHG8
1.58817	0.609	0.31	0	Fibroblast_I (PDGFRA+)	DSE
1.17196	0.596	0.304	0	Fibroblast_I (PDGFRA+)	ANXA6
2.52724	0.594	0.303	0	Fibroblast_I (PDGFRA+)	FZD2
1.39553	0.643	0.355	0	Fibroblast_I (PDGFRA+)	MPDZ
0.763049	0.618	0.332	0	Fibroblast_I (PDGFRA+)	GPX8
1.29153	0.597	0.324	0	Fibroblast_I (PDGFRA+)	CBFB
1.41284	0.563	0.298	0	Fibroblast_I (PDGFRA+)	FKBP7
7.03528	0.606	0.342	0	Fibroblast_I (PDGFRA+)	TMX4
2.11814	0.58	0.316	0	Fibroblast_I (PDGFRA+)	ZMIZ1
0.253083	0.613	0.361	0	Fibroblast_I (PDGFRA+)	MRC2
0.945398	0.654	0.376	4.01042e-304	Fibroblast_I (PDGFRA+)	RCN1
0.837112	0.663	0.371	6.05775e-297	Fibroblast_I (PDGFRA+)	TTC3
1.14236	0.59	0.265	5.06561e-296	Fibroblast_I (PDGFRA+)	ADRA2A
1.0924	0.611	0.269	3.56704e-295	Fibroblast_I (PDGFRA+)	TRIM38
1.407	0.554	0.182	2.41408e-293	Fibroblast_I (PDGFRA+)	PEAR1
1.29136	0.662	0.375	1.31584e-286	Fibroblast_I (PDGFRA+)	C12orf57
0.554689	0.634	0.292	3.47097e-286	Fibroblast_I (PDGFRA+)	IGF2
0.563645	0.54	0.253	4.46869e-286	Fibroblast_I (PDGFRA+)	MMP11
1.44613	0.551	0.23	1.4073e-283	Fibroblast_I (PDGFRA+)	HOXA6
0.130257	0.56	0.303	1.03845e-281	Fibroblast_I (PDGFRA+)	PRTFDC1
2.63671	0.53	0.203	1.50933e-281	Fibroblast_I (PDGFRA+)	CNRIP1
0.458504	0.618	0.328	6.48957e-278	Fibroblast_I (PDGFRA+)	EHBP1
2.09329	0.565	0.272	1.07286e-274	Fibroblast_I (PDGFRA+)	WNT5B
0.923495	0.673	0.38	1.18697e-271	Fibroblast_I (PDGFRA+)	MAGED2
0.324281	0.563	0.263	7.77704e-271	Fibroblast_I (PDGFRA+)	PCAT7
0.337524	0.546	0.278	2.606e-266	Fibroblast_I (PDGFRA+)	TBX2
3.60418	0.562	0.186	4.8366e-263	Fibroblast_I (PDGFRA+)	TMEM54
1.02924	0.59	0.335	4.46965e-258	Fibroblast_I (PDGFRA+)	TWSG1
1.09566	0.643	0.382	3.3244e-257	Fibroblast_I (PDGFRA+)	PXDN
1.19331	0.04	0.26	2.01231e-250	Fibroblast_I (PDGFRA+)	NETO2
1.50311	0.665	0.398	5.38373e-248	Fibroblast_I (PDGFRA+)	CD99
0.68271	0.457	0.231	6.30037e-245	Fibroblast_I (PDGFRA+)	STARD9
1.12022	0.691	0.43	1.22129e-244	Fibroblast_I (PDGFRA+)	HSP90AB1
1.16195	0.616	0.377	1.36297e-243	Fibroblast_I (PDGFRA+)	NFE2L2
1.22599	0.596	0.313	7.32857e-241	Fibroblast_I (PDGFRA+)	IFI27L2
1.09401	0.568	0.295	2.93958e-236	Fibroblast_I (PDGFRA+)	PELO
6.94606	0.608	0.3	6.26856e-232	Fibroblast_I (PDGFRA+)	LIFR
1.62601	0.58	0.371	9.18416e-232	Fibroblast_I (PDGFRA+)	SMAD5
1.62841	0.488	0.242	3.27936e-229	Fibroblast_I (PDGFRA+)	DCHS1
1.53554	0.542	0.322	4.60836e-228	Fibroblast_I (PDGFRA+)	NEK1
1.66135	0.578	0.347	3.19634e-226	Fibroblast_I (PDGFRA+)	FAM114A1
3.5835	0.653	0.33	4.43385e-226	Fibroblast_I (PDGFRA+)	CYP1B1-AS1
0.966996	0.583	0.325	8.93659e-224	Fibroblast_I (PDGFRA+)	GTDC1
2.70809	0.571	0.184	9.28436e-218	Fibroblast_I (PDGFRA+)	OGN
0.409513	0.55	0.342	2.42154e-213	Fibroblast_I (PDGFRA+)	PTBP2
1.57128	0.542	0.164	1.05144e-209	Fibroblast_I (PDGFRA+)	SIGLEC11
0.298491	0.504	0.304	2.31693e-206	Fibroblast_I (PDGFRA+)	MIR181A2HG
0.728076	0.595	0.359	5.76239e-205	Fibroblast_I (PDGFRA+)	MAP1LC3A
2.58302	0.558	0.335	8.06954e-203	Fibroblast_I (PDGFRA+)	DENND5B
1.989	0.531	0.201	4.35142e-202	Fibroblast_I (PDGFRA+)	ARID5A
1.81213	0.594	0.26	5.9755e-202	Fibroblast_I (PDGFRA+)	ISLR
1.59773	0.355	0.226	7.85629e-201	Fibroblast_I (PDGFRA+)	COL13A1
0.989996	0.64	0.409	8.71496e-201	Fibroblast_I (PDGFRA+)	NPM1
1.36475	0.523	0.334	4.09657e-199	Fibroblast_I (PDGFRA+)	CCDC14
2.92139	0.46	0.27	2.83799e-198	Fibroblast_I (PDGFRA+)	CEP57L1
2.23138	0.539	0.166	8.75714e-197	Fibroblast_I (PDGFRA+)	EHD2
0.106759	0.497	0.293	5.16758e-192	Fibroblast_I (PDGFRA+)	FXN
1.29695	0.501	0.254	9.79856e-189	Fibroblast_I (PDGFRA+)	PIAS3
2.09523	0.51	0.265	1.66961e-188	Fibroblast_I (PDGFRA+)	NFATC4
1.00152	0.534	0.229	2.05416e-188	Fibroblast_I (PDGFRA+)	CCDC3
0.802919	0.568	0.374	1.08109e-187	Fibroblast_I (PDGFRA+)	MLXIP
0.983537	0.5	0.311	1.46544e-186	Fibroblast_I (PDGFRA+)	CFI
1.3666	0.493	0.283	2.06464e-186	Fibroblast_I (PDGFRA+)	IGDCC3
3.76563	0.534	0.17	1.15452e-184	Fibroblast_I (PDGFRA+)	NKD2
1.14295	0.485	0.281	1.21085e-183	Fibroblast_I (PDGFRA+)	P3H1
0.960276	0.565	0.361	3.20198e-183	Fibroblast_I (PDGFRA+)	DEGS1
0.879882	0.65	0.427	1.69864e-182	Fibroblast_I (PDGFRA+)	PNRC1
1.11384	0.597	0.344	9.18287e-182	Fibroblast_I (PDGFRA+)	NENF
0.913954	0.504	0.267	1.27025e-179	Fibroblast_I (PDGFRA+)	ARHGEF2
1.93514	0.515	0.221	4.31855e-169	Fibroblast_I (PDGFRA+)	DKKL1
1.06962	0.547	0.373	6.10237e-169	Fibroblast_I (PDGFRA+)	CHD3
0.580966	0.482	0.294	7.06447e-168	Fibroblast_I (PDGFRA+)	CDC42EP4
1.3471	0.504	0.241	2.43421e-167	Fibroblast_I (PDGFRA+)	NAP1L5
1.34694	0.486	0.251	2.96138e-167	Fibroblast_I (PDGFRA+)	TRO
1.14836	0.591	0.341	4.6293e-167	Fibroblast_I (PDGFRA+)	CLEC11A
2.03796	0.525	0.123	6.36791e-167	Fibroblast_I (PDGFRA+)	ADRB3
0.404021	0.504	0.321	5.52035e-161	Fibroblast_I (PDGFRA+)	FAM210B
3.08307	0.541	0.305	1.01906e-158	Fibroblast_I (PDGFRA+)	RAB38
0.502555	0.607	0.411	1.58085e-155	Fibroblast_I (PDGFRA+)	HNRNPA1
2.79852	0.428	0.186	3.06126e-155	Fibroblast_I (PDGFRA+)	TWIST2
1.04813	0.478	0.324	1.01091e-154	Fibroblast_I (PDGFRA+)	MPHOSPH6
2.72528	0.548	0.364	2.35244e-154	Fibroblast_I (PDGFRA+)	CNOT4
1.88059	0.513	0.167	6.09479e-153	Fibroblast_I (PDGFRA+)	TMEM119
1.10526	0.544	0.332	2.74058e-152	Fibroblast_I (PDGFRA+)	ACVR1
1.46215	0.489	0.332	1.15888e-150	Fibroblast_I (PDGFRA+)	PRDM2
1.0774	0.541	0.331	1.16802e-149	Fibroblast_I (PDGFRA+)	CRY1
0.668654	0.651	0.447	1.54061e-149	Fibroblast_I (PDGFRA+)	RPL15
3.94875	0.538	0.362	4.88295e-148	Fibroblast_I (PDGFRA+)	IL6ST
0.470909	0.582	0.392	1.18458e-146	Fibroblast_I (PDGFRA+)	FLNA
2.08808	0.515	0.183	5.65412e-145	Fibroblast_I (PDGFRA+)	BDNF
0.895304	0.522	0.354	1.10634e-144	Fibroblast_I (PDGFRA+)	EPN2
0.906522	0.472	0.29	6.08313e-144	Fibroblast_I (PDGFRA+)	RECK
0.11528	0.535	0.377	2.26166e-143	Fibroblast_I (PDGFRA+)	ZYX
1.11667	0.517	0.362	5.92465e-142	Fibroblast_I (PDGFRA+)	PLEKHO1
1.16427	0.471	0.256	1.99444e-141	Fibroblast_I (PDGFRA+)	CCDC102A
1.09305	0.51	0.269	3.33387e-139	Fibroblast_I (PDGFRA+)	NUMBL
4.77385	0.529	0.369	8.90103e-139	Fibroblast_I (PDGFRA+)	EEA1
0.968874	0.555	0.296	1.65774e-138	Fibroblast_I (PDGFRA+)	TGFB1I1
0.180503	0.074	0.258	1.85764e-138	Fibroblast_I (PDGFRA+)	KIF22
2.53344	0.539	0.183	9.4761e-137	Fibroblast_I (PDGFRA+)	AGTR2
0.171633	0.653	0.455	4.90836e-134	Fibroblast_I (PDGFRA+)	RPS15A
1.49168	0.487	0.213	7.34167e-134	Fibroblast_I (PDGFRA+)	MARVELD1
1.33547	0.504	0.328	1.79634e-133	Fibroblast_I (PDGFRA+)	TEAD3
2.12803	0.523	0.306	1.15041e-132	Fibroblast_I (PDGFRA+)	POLR2M
0.855698	0.418	0.227	2.28667e-132	Fibroblast_I (PDGFRA+)	KCND3
0.438121	0.525	0.259	3.7435e-132	Fibroblast_I (PDGFRA+)	TTYH2
1.32716	0.531	0.279	1.68555e-126	Fibroblast_I (PDGFRA+)	MAP4K2
1.32527	0.478	0.286	1.08033e-125	Fibroblast_I (PDGFRA+)	FKBP14
3.023	0.58	0.176	2.79155e-122	Fibroblast_I (PDGFRA+)	PTGER1
1.19329	0.615	0.44	3.45206e-119	Fibroblast_I (PDGFRA+)	RBM3
1.18979	0.431	0.279	8.92967e-119	Fibroblast_I (PDGFRA+)	RPS6KA5
0.905469	0.486	0.327	4.93925e-117	Fibroblast_I (PDGFRA+)	ZHX1
1.45622	0.46	0.278	1.08441e-116	Fibroblast_I (PDGFRA+)	POLB
0.582055	0.425	0.241	1.49977e-115	Fibroblast_I (PDGFRA+)	WNT4
0.421053	0.634	0.455	1.73572e-115	Fibroblast_I (PDGFRA+)	RPL27A
1.14564	0.492	0.352	3.55712e-115	Fibroblast_I (PDGFRA+)	USP46
0.930278	0.53	0.372	3.64827e-115	Fibroblast_I (PDGFRA+)	MXD4
2.1844	0.479	0.331	5.82825e-115	Fibroblast_I (PDGFRA+)	RNASEH2B
0.61301	0.45	0.271	7.77715e-114	Fibroblast_I (PDGFRA+)	LPAR6
0.294854	0.489	0.341	8.24682e-114	Fibroblast_I (PDGFRA+)	ZNHIT6
0.140366	0.632	0.448	4.70591e-113	Fibroblast_I (PDGFRA+)	RPL6
0.942525	0.459	0.362	1.11867e-112	Fibroblast_I (PDGFRA+)	FUBP1
1.36804	0.491	0.322	7.58385e-112	Fibroblast_I (PDGFRA+)	THRA
1.10395	0.503	0.386	3.12086e-109	Fibroblast_I (PDGFRA+)	SAR1A
1.07842	0.486	0.18	1.429e-107	Fibroblast_I (PDGFRA+)	RARG
1.72269	0.411	0.277	3.40514e-105	Fibroblast_I (PDGFRA+)	FHL1
2.37404	0.508	0.299	1.18227e-104	Fibroblast_I (PDGFRA+)	C20orf27
0.532547	0.52	0.157	5.59741e-104	Fibroblast_I (PDGFRA+)	CDA
1.52234	0.505	0.371	1.29557e-102	Fibroblast_I (PDGFRA+)	COPS4
6.78901	0.437	0.197	4.62643e-102	Fibroblast_I (PDGFRA+)	SSPN
1.36563	0.47	0.36	1.47407e-100	Fibroblast_I (PDGFRA+)	KIF2A
0.293836	0.428	0.247	1.01989e-99	Fibroblast_I (PDGFRA+)	CCND3
2.68287	0.488	0.174	4.2373e-99	Fibroblast_I (PDGFRA+)	PTGER2
1.36332	0.56	0.404	4.43632e-97	Fibroblast_I (PDGFRA+)	ZC3H13
0.338196	0.44	0.341	2.30576e-95	Fibroblast_I (PDGFRA+)	HLTF
3.32041	0.449	0.331	3.90114e-95	Fibroblast_I (PDGFRA+)	LPIN2
0.233688	0.583	0.411	3.53796e-94	Fibroblast_I (PDGFRA+)	PDLIM7
1.33235	0.381	0.28	1.43883e-92	Fibroblast_I (PDGFRA+)	GPR161
0.557361	0.393	0.267	3.05429e-92	Fibroblast_I (PDGFRA+)	SCML1
1.74139	0.517	0.323	4.48908e-92	Fibroblast_I (PDGFRA+)	CMBL
0.813059	0.51	0.386	3.00877e-91	Fibroblast_I (PDGFRA+)	TLN2
1.57473	0.523	0.258	1.35549e-90	Fibroblast_I (PDGFRA+)	SELENBP1
0.669404	0.519	0.396	1.04528e-89	Fibroblast_I (PDGFRA+)	CCNL1
0.403044	0.518	0.375	1.83548e-89	Fibroblast_I (PDGFRA+)	CYB5B
0.693389	0.515	0.246	3.03706e-85	Fibroblast_I (PDGFRA+)	MATN2
0.433429	0.438	0.349	8.24099e-85	Fibroblast_I (PDGFRA+)	NDUFAF2
0.295056	0.424	0.297	5.18359e-81	Fibroblast_I (PDGFRA+)	PYCR1
0.533983	0.48	0.215	8.41783e-78	Fibroblast_I (PDGFRA+)	S1PR2
2.63378	0.44	0.249	1.77279e-76	Fibroblast_I (PDGFRA+)	COPZ2
1.1261	0.473	0.312	1.77381e-73	Fibroblast_I (PDGFRA+)	TNS2
0.709316	0.582	0.441	6.7354e-73	Fibroblast_I (PDGFRA+)	LAPTM4A
1.28721	0.512	0.37	1.01198e-72	Fibroblast_I (PDGFRA+)	CCS
0.844575	0.43	0.217	3.0277e-72	Fibroblast_I (PDGFRA+)	RTN2
2.41449	0.452	0.321	9.54225e-71	Fibroblast_I (PDGFRA+)	PGM1
0.702193	0.426	0.296	5.17878e-69	Fibroblast_I (PDGFRA+)	SMARCD3
0.249059	0.429	0.27	5.92293e-66	Fibroblast_I (PDGFRA+)	BAG2
1.72955	0.457	0.227	1.24734e-65	Fibroblast_I (PDGFRA+)	HLA-DPB1
2.0727	0.193	0.365	7.3399e-65	Fibroblast_I (PDGFRA+)	CYB5D2
2.00033	0.429	0.201	8.983e-65	Fibroblast_I (PDGFRA+)	PAMR1
0.84229	0.42	0.314	4.36812e-64	Fibroblast_I (PDGFRA+)	CNPY4
1.134	0.392	0.313	4.87021e-64	Fibroblast_I (PDGFRA+)	XXYLT1
0.683456	0.263	0.3	6.25645e-64	Fibroblast_I (PDGFRA+)	FXYD5
0.863515	0.501	0.383	1.76636e-63	Fibroblast_I (PDGFRA+)	FTX
0.736815	0.5	0.41	8.77222e-59	Fibroblast_I (PDGFRA+)	TLN1
2.23458	0.464	0.254	1.0985e-58	Fibroblast_I (PDGFRA+)	LTBR
2.66689	0.418	0.174	2.33776e-57	Fibroblast_I (PDGFRA+)	CTSK
0.22009	0.631	0.49	2.62614e-57	Fibroblast_I (PDGFRA+)	MT-CYB
0.807456	0.411	0.283	7.88034e-57	Fibroblast_I (PDGFRA+)	TMEM39B
1.76641	0.471	0.293	1.11299e-56	Fibroblast_I (PDGFRA+)	STOML1
0.915885	0.452	0.363	2.68014e-56	Fibroblast_I (PDGFRA+)	SMIM8
2.93143	0.425	0.246	2.75473e-56	Fibroblast_I (PDGFRA+)	PLPPR2
0.394043	0.417	0.314	1.50409e-55	Fibroblast_I (PDGFRA+)	RBM4B
0.812016	0.367	0.269	1.7738e-55	Fibroblast_I (PDGFRA+)	FAM118B
0.661468	0.498	0.339	4.02222e-55	Fibroblast_I (PDGFRA+)	MFGE8
1.32054	0.403	0.294	4.73866e-53	Fibroblast_I (PDGFRA+)	RARA
0.904012	0.412	0.318	5.40578e-52	Fibroblast_I (PDGFRA+)	GPATCH4
1.09618	0.433	0.281	1.68691e-51	Fibroblast_I (PDGFRA+)	C17orf58
1.97188	0.435	0.264	3.99477e-51	Fibroblast_I (PDGFRA+)	LIMK1
1.58873	0.413	0.331	1.84767e-50	Fibroblast_I (PDGFRA+)	PDCL
0.824324	0.424	0.36	1.87119e-50	Fibroblast_I (PDGFRA+)	SLC39A7
0.592662	0.393	0.224	3.24536e-50	Fibroblast_I (PDGFRA+)	SCARA3
1.50815	0.428	0.195	9.11516e-50	Fibroblast_I (PDGFRA+)	HGF
2.08766	0.517	0.4	2.29425e-49	Fibroblast_I (PDGFRA+)	LSM6
2.10649	0.421	0.245	2.48107e-47	Fibroblast_I (PDGFRA+)	CLUL1
0.221571	0.458	0.399	7.25228e-47	Fibroblast_I (PDGFRA+)	DBN1
1.77727	0.415	0.315	8.33848e-47	Fibroblast_I (PDGFRA+)	THUMPD2
1.48686	0.407	0.326	1.64724e-46	Fibroblast_I (PDGFRA+)	CWF19L2
0.907704	0.489	0.402	4.36219e-45	Fibroblast_I (PDGFRA+)	HNRNPH1
7.54499	0.349	0.147	9.11025e-44	Fibroblast_I (PDGFRA+)	PGM5P3-AS1
1.01067	0.337	0.256	5.15011e-43	Fibroblast_I (PDGFRA+)	MTERF3
0.762995	0.415	0.347	1.1123e-42	Fibroblast_I (PDGFRA+)	SAE1
0.747844	0.448	0.262	1.60878e-40	Fibroblast_I (PDGFRA+)	SCARF2
0.384327	0.377	0.283	2.05983e-39	Fibroblast_I (PDGFRA+)	SNUPN
0.695575	0.379	0.329	2.88187e-38	Fibroblast_I (PDGFRA+)	NANS
1.61824	0.353	0.266	6.28147e-38	Fibroblast_I (PDGFRA+)	FOXP4
4.53527	0.452	0.171	5.50403e-35	Fibroblast_I (PDGFRA+)	TMEM204
1.3963	0.43	0.372	7.1823e-33	Fibroblast_I (PDGFRA+)	PNMA1
2.15962	0.398	0.287	1.04331e-32	Fibroblast_I (PDGFRA+)	BMP1
0.745197	0.309	0.283	2.11482e-32	Fibroblast_I (PDGFRA+)	PKIB
2.85467	0.232	0.293	2.14305e-32	Fibroblast_I (PDGFRA+)	PCAT6
1.39195	0.425	0.238	4.33434e-32	Fibroblast_I (PDGFRA+)	HVCN1
3.55583	0.276	0.323	3.11977e-31	Fibroblast_I (PDGFRA+)	LINC00685
0.874299	0.485	0.37	3.18383e-31	Fibroblast_I (PDGFRA+)	PHACTR2
1.21815	0.347	0.289	1.06184e-30	Fibroblast_I (PDGFRA+)	GIGYF1
0.466803	0.34	0.298	1.47482e-30	Fibroblast_I (PDGFRA+)	NR4A3
0.754041	0.395	0.331	3.71549e-30	Fibroblast_I (PDGFRA+)	ZMYM5
0.465867	0.442	0.152	9.15961e-30	Fibroblast_I (PDGFRA+)	HTRA3
0.908713	0.425	0.264	2.33715e-29	Fibroblast_I (PDGFRA+)	RASL12
1.31932	0.426	0.336	2.38831e-29	Fibroblast_I (PDGFRA+)	PJA1
0.7055	0.372	0.267	6.23658e-29	Fibroblast_I (PDGFRA+)	CHST14
0.649151	0.426	0.335	4.4479e-27	Fibroblast_I (PDGFRA+)	ARHGEF40
0.654998	0.435	0.263	1.37731e-26	Fibroblast_I (PDGFRA+)	TLCD2
0.196386	0.421	0.362	1.48605e-26	Fibroblast_I (PDGFRA+)	BCAP29
5.98423	0.321	0.304	4.34289e-26	Fibroblast_I (PDGFRA+)	CRISPLD1
0.239987	0.43	0.3	8.15286e-26	Fibroblast_I (PDGFRA+)	SULT1A1
3.11302	0.334	0.304	1.59558e-25	Fibroblast_I (PDGFRA+)	LENG9
0.156747	0.407	0.244	1.73668e-25	Fibroblast_I (PDGFRA+)	FHL3
2.22226	0.437	0.291	4.82365e-25	Fibroblast_I (PDGFRA+)	PLSCR1
0.388975	0.414	0.357	3.59887e-23	Fibroblast_I (PDGFRA+)	TAOK3
3.60958	0.243	0.299	2.94107e-22	Fibroblast_I (PDGFRA+)	CDCA7L
0.521269	0.397	0.215	1.35889e-21	Fibroblast_I (PDGFRA+)	C11orf96
2.65957	0.418	0.297	3.68877e-21	Fibroblast_I (PDGFRA+)	PLEKHA4
0.253219	0.383	0.266	5.68236e-20	Fibroblast_I (PDGFRA+)	SPEG
1.7127	0.394	0.296	2.51775e-19	Fibroblast_I (PDGFRA+)	MLX
1.31913	0.382	0.367	1.76642e-18	Fibroblast_I (PDGFRA+)	EVI5
0.918765	0.236	0.288	4.17902e-18	Fibroblast_I (PDGFRA+)	ADAL
0.461821	0.417	0.326	9.2121e-18	Fibroblast_I (PDGFRA+)	SNHG18
1.39555	0.434	0.389	1.18369e-17	Fibroblast_I (PDGFRA+)	DNAJC3
0.89433	0.368	0.308	9.93526e-17	Fibroblast_I (PDGFRA+)	SERINC2
0.11608	0.394	0.332	1.43594e-16	Fibroblast_I (PDGFRA+)	PKNOX1
0.164074	0.385	0.162	1.02075e-15	Fibroblast_I (PDGFRA+)	ACTG2
0.576507	0.129	0.268	1.45195e-15	Fibroblast_I (PDGFRA+)	MMP7
1.25264	0.343	0.305	2.35354e-15	Fibroblast_I (PDGFRA+)	ERCC4
1.55262	0.385	0.228	7.98976e-15	Fibroblast_I (PDGFRA+)	ARHGEF25
0.553516	0.301	0.315	1.11102e-13	Fibroblast_I (PDGFRA+)	CDK2AP1
0.292399	0.365	0.283	4.00354e-13	Fibroblast_I (PDGFRA+)	NAT9
0.439118	0.462	0.214	4.83775e-13	Fibroblast_I (PDGFRA+)	ASPN
3.66595	0.321	0.34	2.44947e-11	Fibroblast_I (PDGFRA+)	IRF9
2.21887	0.432	0.191	2.75805e-11	Fibroblast_I (PDGFRA+)	PRELP
4.22586	0.276	0.27	6.2651e-11	Fibroblast_I (PDGFRA+)	SNX21
1.47746	0.388	0.296	6.29892e-10	Fibroblast_I (PDGFRA+)	UBXN8
0.738725	0.355	0.277	2.27651e-09	Fibroblast_I (PDGFRA+)	MAP7D3
0.135366	0.359	0.289	2.53289e-09	Fibroblast_I (PDGFRA+)	JOSD2
2.48266	0.39	0.234	2.97919e-09	Fibroblast_I (PDGFRA+)	VSIG10L
1.21352	0.354	0.257	2.16349e-08	Fibroblast_I (PDGFRA+)	KCTD17
2.11842	0.418	0.215	6.64956e-08	Fibroblast_I (PDGFRA+)	SPIN2A
0.809213	0.293	0.307	9.37447e-08	Fibroblast_I (PDGFRA+)	ZNF880
0.183226	0.321	0.288	6.34907e-07	Fibroblast_I (PDGFRA+)	GPATCH11
1.56747	0.367	0.292	6.78972e-07	Fibroblast_I (PDGFRA+)	CERCAM
1.67725	0.382	0.177	8.12723e-07	Fibroblast_I (PDGFRA+)	C1R
3.39678	0.396	0.259	1.37146e-06	Fibroblast_I (PDGFRA+)	LPAR4
0.655483	0.326	0.259	4.08706e-06	Fibroblast_I (PDGFRA+)	RPP40
1.16992	0.299	0.287	8.59674e-06	Fibroblast_I (PDGFRA+)	ST6GALNAC4
1.61027	0.245	0.284	1.08201e-05	Fibroblast_I (PDGFRA+)	PGF
0.612403	0.337	0.29	1.08215e-05	Fibroblast_I (PDGFRA+)	PRR3
0.153365	0.361	0.318	2.23182e-05	Fibroblast_I (PDGFRA+)	CRELD2
0.804463	0.335	0.286	9.67482e-05	Fibroblast_I (PDGFRA+)	RBM43
0.688558	0.406	0.325	0.000302132	Fibroblast_I (PDGFRA+)	NBPF14
0.819112	0.332	0.283	0.000523154	Fibroblast_I (PDGFRA+)	UBE2L6
1.57818	0.378	0.292	0.00191237	Fibroblast_I (PDGFRA+)	ARIH2OS
0.482553	0.212	0.293	0.00341762	Fibroblast_I (PDGFRA+)	EID2B
0.496367	0.415	0.415	0.00526627	Fibroblast_I (PDGFRA+)	LITAF
0.550988	0.314	0.258	0.0101658	Fibroblast_I (PDGFRA+)	DNASE1
1.27082	0.382	0.245	0.0426874	Fibroblast_I (PDGFRA+)	NBPF19
18.8733	0.997	0.033	0	Podocytes	PTPRQ
17.0213	0.996	0.035	0	Podocytes	WDR49
19.9406	0.988	0.036	0	Podocytes	DDN
11.8453	0.999	0.054	0	Podocytes	CA10
9.31241	1	0.056	0	Podocytes	PODXL
10.2702	0.994	0.05	0	Podocytes	FRMD1
15.1834	0.999	0.057	0	Podocytes	PLA2R1
18.0332	1	0.059	0	Podocytes	ST3GAL6
6.50767	0.998	0.059	0	Podocytes	NPHS2
11.1645	1	0.061	0	Podocytes	CLIC5
9.88718	0.991	0.052	0	Podocytes	SOST
14.2469	0.996	0.057	0	Podocytes	SBSPON
15.7694	0.999	0.062	0	Podocytes	TGFBR3
12.9243	1	0.067	0	Podocytes	NTNG1
7.99684	0.995	0.065	0	Podocytes	NECAB1
11.7478	0.987	0.058	0	Podocytes	TDRD5
15.1555	0.996	0.068	0	Podocytes	GADD45A
12.6249	0.999	0.072	0	Podocytes	PLCE1
5.9679	1	0.074	0	Podocytes	NPHS1
9.29007	0.999	0.074	0	Podocytes	ST6GALNAC3
6.13722	1	0.076	0	Podocytes	PTPRO
9.1367	0.999	0.076	0	Podocytes	DLG2
12.1898	0.965	0.045	0	Podocytes	FGF1
13.1589	0.998	0.084	0	Podocytes	CDC14A
16.6464	0.966	0.052	0	Podocytes	MME
3.34624	0.967	0.054	0	Podocytes	KLRB1
7.92646	0.998	0.086	0	Podocytes	IQCJ-SCHIP1
13.5386	0.994	0.088	0	Podocytes	IQGAP2
11.1049	0.996	0.091	0	Podocytes	THSD7A
11.9843	0.994	0.089	0	Podocytes	S100A6
9.41627	0.994	0.09	0	Podocytes	HTRA1
8.89498	0.997	0.094	0	Podocytes	MAFB
2.05466	0.992	0.089	0	Podocytes	TMEM266
8.20093	0.996	0.097	0	Podocytes	BST2
13.8846	0.978	0.079	0	Podocytes	WIPF3
14.9307	0.998	0.101	0	Podocytes	ARHGEF3
5.0088	0.977	0.082	0	Podocytes	CLDN5
5.63826	0.998	0.103	0	Podocytes	CGNL1
14.0032	0.994	0.105	0	Podocytes	ENPEP
10.4874	0.996	0.107	0	Podocytes	XKR4
7.40035	0.997	0.109	0	Podocytes	KLHL29
4.29505	0.996	0.113	0	Podocytes	SFMBT2
7.10093	0.959	0.076	0	Podocytes	LINC01031
13.2975	0.999	0.117	0	Podocytes	SRGAP1
7.07387	0.987	0.107	0	Podocytes	LINC00882
13.7135	0.968	0.088	0	Podocytes	RNF220
16.0627	0.998	0.118	0	Podocytes	TARID
7.12077	0.998	0.118	0	Podocytes	FRMD3
5.15583	0.995	0.116	0	Podocytes	CORO2B
10.0837	0.963	0.085	0	Podocytes	AXDND1
15.9735	0.995	0.12	0	Podocytes	HACD2
3.61885	0.996	0.122	0	Podocytes	MGAT5
5.90206	0.997	0.124	0	Podocytes	PDE4DIP
9.5392	0.959	0.087	0	Podocytes	TPPP3
13.351	0.949	0.077	0	Podocytes	MRGPRF
15.1453	0.93	0.059	0	Podocytes	STAC
2.68066	0.967	0.096	0	Podocytes	SYTL4
14.3972	0.95	0.08	0	Podocytes	CAMK2A
7.73552	0.998	0.13	0	Podocytes	ZBTB7C
2.69015	0.997	0.129	0	Podocytes	KCTD16
8.79629	0.995	0.128	0	Podocytes	WT1
7.29376	0.994	0.127	0	Podocytes	TJP1
11.204	0.968	0.101	0	Podocytes	CTNNA3
14.72	0.917	0.05	0	Podocytes	SEMA3G
5.26683	0.997	0.133	0	Podocytes	PRUNE2
15.7157	0.999	0.136	0	Podocytes	PARD3B
9.11148	0.977	0.116	0	Podocytes	SPOCK2
16.127	0.999	0.14	0	Podocytes	GPHN
5.50256	0.966	0.107	0	Podocytes	TMEM150C
7.91667	0.997	0.14	0	Podocytes	NEBL
8.81382	0.999	0.143	0	Podocytes	MAGI2
7.16903	0.993	0.138	0	Podocytes	FRS2
5.37144	0.97	0.119	0	Podocytes	CNTN1
11.3955	0.981	0.133	0	Podocytes	KAT2B
7.20201	0.993	0.148	0	Podocytes	LRRC7
9.55167	0.995	0.154	0	Podocytes	RERG
5.63048	0.99	0.15	0	Podocytes	SH3RF2
6.82897	0.955	0.117	0	Podocytes	SYNPO
1.97135	0.93	0.094	0	Podocytes	OLFML2A
13.6587	0.993	0.157	0	Podocytes	VEGFA
3.07816	0.996	0.16	0	Podocytes	CBLB
0.891387	0.95	0.114	0	Podocytes	ANOS1
10.7594	0.989	0.153	0	Podocytes	PCED1B
4.48919	0.931	0.097	0	Podocytes	LEFTY1
2.98021	0.97	0.139	0	Podocytes	CMYA5
3.20008	0.992	0.163	0	Podocytes	NPNT
12.563	0.938	0.111	0	Podocytes	SHISA2
8.95735	0.995	0.168	0	Podocytes	FREM2
7.06441	0.985	0.158	0	Podocytes	TRAM2
10.9159	0.987	0.161	0	Podocytes	BBOX1-AS1
13.9616	0.9	0.076	0	Podocytes	FOXD1
12.0539	0.978	0.155	0	Podocytes	WT1-AS
6.26112	0.991	0.169	0	Podocytes	TMCC3
13.402	0.983	0.164	0	Podocytes	ARHGAP28
4.03987	0.995	0.177	0	Podocytes	NTRK2
14.3005	0.995	0.177	0	Podocytes	ADAMTS9
8.24715	0.927	0.109	0	Podocytes	NDNF
6.24403	0.997	0.182	0	Podocytes	P3H2
11.5738	0.931	0.117	0	Podocytes	SPON2
10.9705	0.966	0.152	0	Podocytes	PLTP
2.07152	0.921	0.108	0	Podocytes	SOX21-AS1
11.038	0.99	0.177	0	Podocytes	BBOX1
9.86947	0.983	0.172	0	Podocytes	TCF21
13.8642	0.864	0.053	0	Podocytes	TRAC
8.67439	0.957	0.146	0	Podocytes	ST3GAL1
9.52417	0.968	0.158	0	Podocytes	NLRP1
10.3156	0.948	0.14	0	Podocytes	TBXAS1
14.5495	0.997	0.19	0	Podocytes	SH3RF1
7.97148	0.923	0.118	0	Podocytes	G0S2
0.290396	0.994	0.189	0	Podocytes	LINGO2
2.54382	0.846	0.041	0	Podocytes	S100A7
12.9918	0.945	0.144	0	Podocytes	PTH1R
5.16927	0.979	0.178	0	Podocytes	PARD6G
10.0483	0.882	0.084	0	Podocytes	AQP3
14.9996	0.838	0.046	0	Podocytes	GFRA3
8.63241	0.95	0.158	0	Podocytes	PPP2R2B
4.15926	0.963	0.174	0	Podocytes	TM4SF1
6.65145	0.982	0.193	0	Podocytes	RABGAP1L
3.52965	0.94	0.151	0	Podocytes	ITGA3
8.78338	0.998	0.211	0	Podocytes	STON2
7.34001	0.925	0.139	0	Podocytes	SEMA3B
6.63106	0.938	0.152	0	Podocytes	SLC48A1
8.40488	0.997	0.213	0	Podocytes	SPATA13
11.3969	0.927	0.143	0	Podocytes	HOXD1
12.5444	0.965	0.183	0	Podocytes	CPXM1
4.72518	0.985	0.208	0	Podocytes	RBFOX1
4.42022	0.989	0.212	0	Podocytes	CTTNBP2
4.83471	0.97	0.193	0	Podocytes	NES
0.173704	0.972	0.195	0	Podocytes	EPSTI1
9.37281	0.878	0.102	0	Podocytes	SLC6A6
10.9764	0.931	0.155	0	Podocytes	GALNT10
8.66735	0.949	0.174	0	Podocytes	SRGAP2
1.53072	0.9	0.126	0	Podocytes	RYR3
5.82848	0.918	0.146	0	Podocytes	RAB3C
4.78538	0.986	0.215	0	Podocytes	HSPA12A
2.22768	0.992	0.224	0	Podocytes	TSPAN5
5.89186	0.945	0.178	0	Podocytes	TYRO3
9.96781	0.953	0.189	0	Podocytes	TULP4
5.16756	0.95	0.186	0	Podocytes	CASZ1
11.0302	0.97	0.207	0	Podocytes	ADAMTS9-AS2
6.97795	0.993	0.231	0	Podocytes	CCBE1
0.408238	0.972	0.216	0	Podocytes	ST6GAL1
0.195526	0.89	0.135	0	Podocytes	SERPINB9
3.40164	0.936	0.186	0	Podocytes	MYO5C
2.00073	0.942	0.193	0	Podocytes	SORL1
8.01516	0.865	0.117	0	Podocytes	AIF1
5.59393	0.993	0.245	0	Podocytes	UNC5C
5.10869	0.927	0.181	0	Podocytes	PLAC1
3.87358	0.994	0.249	0	Podocytes	PDLIM5
12.7345	0.993	0.248	0	Podocytes	GNAI1
4.07854	0.938	0.194	0	Podocytes	WDR17
5.31968	0.949	0.207	0	Podocytes	CD2AP
9.96614	0.901	0.159	0	Podocytes	PRMT6
14.6	0.926	0.186	0	Podocytes	JAKMIP2
1.06653	0.94	0.201	0	Podocytes	RYR1
7.52718	0.904	0.166	0	Podocytes	DUSP23
9.75426	0.815	0.079	0	Podocytes	ANXA1
8.65549	0.904	0.168	0	Podocytes	KCNH2
10.5238	0.822	0.086	0	Podocytes	FOXD2
12.1248	0.996	0.261	0	Podocytes	UNC5D
7.08928	0.959	0.224	0	Podocytes	TRIB2
6.19957	0.957	0.223	0	Podocytes	EIF3M
2.31902	0.86	0.128	0	Podocytes	LAMB4
6.76801	0.847	0.117	0	Podocytes	S100A4
12.8138	0.94	0.21	0	Podocytes	TMEM106B
6.50446	0.977	0.248	0	Podocytes	HIPK2
7.33025	0.955	0.23	0	Podocytes	ITM2B
6.30532	0.969	0.245	0	Podocytes	DACH1
4.78018	0.961	0.238	0	Podocytes	ATP2C1
5.73007	0.914	0.192	0	Podocytes	SRGAP2C
5.51468	0.882	0.16	0	Podocytes	STON1
7.29206	0.872	0.151	0	Podocytes	TNNI1
8.66419	0.985	0.267	0	Podocytes	ANXA2
0.25871	0.956	0.239	0	Podocytes	SULF1
6.5818	0.97	0.254	0	Podocytes	IFI16
2.66198	0.933	0.219	0	Podocytes	SH3BGRL2
12.7073	0.774	0.061	0	Podocytes	SERPIND1
1.02941	0.876	0.167	0	Podocytes	GNAO1
9.75244	0.951	0.244	0	Podocytes	FOXC1
3.07866	0.862	0.157	0	Podocytes	GAS6
10.8198	0.922	0.218	0	Podocytes	MXRA8
6.37211	0.915	0.211	0	Podocytes	SLC9A3R2
6.7371	0.96	0.257	0	Podocytes	PPM1H
7.45292	0.946	0.243	0	Podocytes	PON2
4.3957	0.924	0.232	0	Podocytes	AIF1L
2.73987	0.992	0.3	0	Podocytes	LINC00472
6.71117	0.868	0.186	0	Podocytes	NFE2L3
6.94079	0.942	0.261	0	Podocytes	CPEB4
10.3352	0.85	0.171	0	Podocytes	TCEAL2
8.67693	0.849	0.172	0	Podocytes	F3
7.6923	0.769	0.093	0	Podocytes	NRIP2
9.59916	0.922	0.248	0	Podocytes	FOXC2
1.31059	0.916	0.242	0	Podocytes	SEC14L1
6.75977	0.941	0.267	0	Podocytes	ATP6V1D
0.844163	0.865	0.192	0	Podocytes	SH3BP5
8.73419	0.912	0.244	0	Podocytes	DEPTOR
5.20989	0.778	0.112	0	Podocytes	TNNT2
4.84056	0.796	0.137	0	Podocytes	CARD10
6.30754	0.928	0.271	0	Podocytes	STT3B
5.3034	0.819	0.163	0	Podocytes	NOL3
8.2968	0.986	0.331	0	Podocytes	KANK1
4.37571	0.976	0.322	0	Podocytes	SPINT2
1.86053	0.941	0.288	0	Podocytes	NOS1AP
4.51634	0.921	0.268	0	Podocytes	LRRFIP1
3.65981	0.906	0.254	0	Podocytes	ZBTB46
0.460828	0.949	0.298	0	Podocytes	PLOD2
6.69478	0.935	0.287	0	Podocytes	MYL9
5.14223	0.797	0.15	0	Podocytes	GFRA2
6.21395	0.917	0.272	0	Podocytes	VAMP2
3.69868	0.909	0.264	0	Podocytes	SLCO6A1
3.56141	0.88	0.238	0	Podocytes	CTNNAL1
3.91029	0.92	0.279	0	Podocytes	TSHZ1
2.85777	0.856	0.216	0	Podocytes	TUBB2A
2.22342	0.908	0.272	0	Podocytes	LAMA5
5.06983	0.796	0.165	0	Podocytes	IMPDH1
2.85085	0.811	0.181	0	Podocytes	AMIGO2
1.07452	0.923	0.293	0	Podocytes	PHLDB1
10.6765	0.781	0.152	0	Podocytes	C11orf71
2.19589	0.813	0.185	0	Podocytes	PAPPA
6.56325	0.841	0.214	0	Podocytes	CRB2
1.45837	0.923	0.298	0	Podocytes	FAT1
4.41062	0.877	0.253	0	Podocytes	PCMTD2
8.64169	0.834	0.211	0	Podocytes	AQP7
1.49603	0.883	0.264	0	Podocytes	BCAM
3.71223	0.911	0.292	0	Podocytes	LEPROT
6.39289	0.919	0.3	0	Podocytes	ARMCX3
5.73483	0.845	0.231	0	Podocytes	RASSF8-AS1
12.8246	0.849	0.236	0	Podocytes	NLK
7.33267	0.867	0.257	0	Podocytes	TCEAL3
7.14997	0.785	0.176	0	Podocytes	SYTL1
2.88234	0.923	0.315	0	Podocytes	SPARC
0.962218	0.749	0.143	0	Podocytes	KIRREL2
5.73691	0.723	0.118	0	Podocytes	PARP3
2.78347	0.764	0.164	0	Podocytes	NPR1
4.94593	0.808	0.209	0	Podocytes	VAMP5
3.65857	0.876	0.281	0	Podocytes	NEDD9
1.69903	0.899	0.304	0	Podocytes	MSI2
5.78461	0.802	0.21	0	Podocytes	EPHX1
9.66027	0.858	0.268	0	Podocytes	PDLIM2
5.94231	0.898	0.31	0	Podocytes	FNDC3B
4.62543	0.775	0.188	0	Podocytes	INHA
6.79078	0.823	0.238	0	Podocytes	ADAMTS9-AS1
2.97464	0.923	0.338	0	Podocytes	RBPMS
5.51658	0.669	0.085	0	Podocytes	VSIG8
3.48874	0.872	0.288	0	Podocytes	EFNB1
9.23343	0.827	0.243	0	Podocytes	SAMD11
1.23074	0.864	0.281	0	Podocytes	FBXO21
3.57493	0.753	0.172	0	Podocytes	TMEM100
1.90755	0.872	0.292	0	Podocytes	FOXO3
5.87732	0.852	0.272	0	Podocytes	NFE2L1
6.09669	0.738	0.159	0	Podocytes	MYL4
4.67553	0.782	0.205	0	Podocytes	SRGAP2B
1.79842	0.937	0.361	0	Podocytes	NEAT1
0.593537	0.884	0.308	0	Podocytes	MCC
5.88253	0.801	0.228	0	Podocytes	NPW
3.99926	0.799	0.228	0	Podocytes	NXPH4
3.62636	0.804	0.235	0	Podocytes	DACH2
5.47375	0.781	0.213	0	Podocytes	ILDR2
4.21493	0.822	0.258	0	Podocytes	CALCOCO1
3.33119	0.863	0.303	0	Podocytes	NDUFA4L2
4.32844	0.872	0.312	0	Podocytes	TXNIP
2.01848	0.806	0.248	0	Podocytes	DPH6
11.2086	0.842	0.285	0	Podocytes	TSC22D3
12.144	0.784	0.228	0	Podocytes	RASSF8
6.14948	0.812	0.258	0	Podocytes	DUSP1
5.48642	0.779	0.225	0	Podocytes	PTGER4
3.24523	0.918	0.365	0	Podocytes	HMGN3
8.9859	0.705	0.152	0	Podocytes	RAB3IL1
1.39168	0.825	0.273	0	Podocytes	SNCA
4.15	0.823	0.271	0	Podocytes	GTF3C1
4.14256	0.879	0.329	0	Podocytes	DDR1
5.19774	0.78	0.231	0	Podocytes	HSBP1L1
3.76421	0.771	0.223	0	Podocytes	CDKN1B
3.77919	0.821	0.274	0	Podocytes	ARHGEF12
6.64126	0.871	0.326	0	Podocytes	RBMS1
3.33297	0.795	0.252	0	Podocytes	SMCO4
6.42473	0.843	0.303	0	Podocytes	EMP3
9.83782	0.803	0.263	0	Podocytes	RBM7
0.690166	0.82	0.281	0	Podocytes	NDRG1
2.48925	0.869	0.334	0	Podocytes	ZFP36L2
3.71947	0.859	0.324	0	Podocytes	LITAF
4.1566	0.848	0.318	0	Podocytes	SPTAN1
5.61448	0.814	0.286	0	Podocytes	CASC9
8.14947	0.73	0.202	0	Podocytes	GPSM1
1.34912	0.757	0.231	0	Podocytes	ARHGAP20
4.83756	0.851	0.326	0	Podocytes	TSPAN3
5.10603	0.847	0.323	0	Podocytes	NME3
0.272601	0.814	0.293	0	Podocytes	F2R
2.52755	0.849	0.333	0	Podocytes	NPAS3
2.75268	0.804	0.288	0	Podocytes	GMDS
7.60487	0.72	0.204	0	Podocytes	CA11
0.614916	0.776	0.26	0	Podocytes	MIR210HG
6.50309	0.81	0.296	0	Podocytes	CLTB
2.85295	0.728	0.215	0	Podocytes	IL13RA1
5.67577	0.851	0.342	0	Podocytes	ATP6V0B
4.61684	0.777	0.269	0	Podocytes	IGSF1
5.67559	0.668	0.162	0	Podocytes	CXCL14
2.51468	0.785	0.283	0	Podocytes	SMAD6
6.70643	0.811	0.31	0	Podocytes	GSTA4
5.21902	0.831	0.332	0	Podocytes	SLC9A3R1
3.42196	0.771	0.273	0	Podocytes	TMCO3
1.6637	0.718	0.224	0	Podocytes	CCR10
2.8365	0.779	0.286	0	Podocytes	LRRC4C
3.72737	0.722	0.229	0	Podocytes	SULT1A1
9.12068	0.683	0.193	0	Podocytes	PTGS1
10.8777	0.726	0.236	0	Podocytes	NDRG2
7.44964	0.836	0.347	0	Podocytes	CD151
12.7692	0.707	0.223	0	Podocytes	MMP23B
4.76957	0.706	0.222	0	Podocytes	VASN
5.57127	0.792	0.309	0	Podocytes	MVB12A
6.18981	0.788	0.308	0	Podocytes	CMTM3
4.21017	0.779	0.3	0	Podocytes	ZNF503
4.1896	0.791	0.313	0	Podocytes	LTBP4
4.88606	0.793	0.317	0	Podocytes	CBX6
0.41789	0.798	0.323	0	Podocytes	DSG2
5.50223	0.785	0.312	0	Podocytes	TRIOBP
2.39323	0.667	0.197	0	Podocytes	PAQR7
4.27647	0.77	0.3	0	Podocytes	OBSL1
5.05915	0.826	0.356	0	Podocytes	GABARAPL2
4.38362	0.813	0.344	0	Podocytes	CIRBP
1.21183	0.714	0.247	0	Podocytes	OTUD7A
3.94201	0.752	0.286	0	Podocytes	RRAS
3.99943	0.737	0.272	0	Podocytes	LAMB2
5.03192	0.697	0.233	0	Podocytes	PLEC
9.55863	0.816	0.353	0	Podocytes	EVA1B
4.68211	0.676	0.216	0	Podocytes	RASL11A
0.856643	0.653	0.193	0	Podocytes	SNX21
4.28308	0.832	0.372	0	Podocytes	DDX17
6.11703	0.741	0.282	0	Podocytes	MGAT4C
5.94634	0.68	0.223	0	Podocytes	ZDHHC6
1.76316	0.709	0.252	0	Podocytes	RGS3
4.64215	0.774	0.318	0	Podocytes	CD59
4.9176	0.793	0.338	0	Podocytes	PLD3
5.36067	0.667	0.213	0	Podocytes	ST6GALNAC6
3.14028	0.766	0.316	0	Podocytes	ZBTB10
4.8972	0.761	0.311	0	Podocytes	LINC01376
10.488	0.728	0.279	0	Podocytes	SLC7A8
6.79057	0.675	0.227	0	Podocytes	VWA1
1.51444	0.673	0.227	0	Podocytes	PLCG2
4.66621	0.769	0.324	0	Podocytes	CTSD
0.420003	0.82	0.376	0	Podocytes	PEG10
2.48417	0.695	0.253	0	Podocytes	TNS2
3.31425	0.833	0.391	0	Podocytes	CXXC5
3.91389	0.653	0.221	0	Podocytes	INF2
2.69112	0.796	0.365	0	Podocytes	PFKP
1.34772	0.727	0.298	0	Podocytes	TRIB1
5.95631	0.792	0.364	0	Podocytes	S100A13
6.58704	0.641	0.213	0	Podocytes	HSD11B2
3.6951	0.755	0.328	0	Podocytes	PPP1R16A
7.48681	0.708	0.281	0	Podocytes	GAS1
15.1992	0.74	0.323	0	Podocytes	SIPA1L1
1.06677	0.732	0.315	0	Podocytes	SUCO
4.31156	0.706	0.29	0	Podocytes	CCNDBP1
4.63092	0.735	0.319	0	Podocytes	DAG1
3.13719	0.844	0.43	0	Podocytes	MT-CO2
4.53784	0.766	0.353	0	Podocytes	ZNRF3
6.05224	0.748	0.337	0	Podocytes	UNC119
5.99177	0.688	0.278	0	Podocytes	YPEL3
8.00586	0.641	0.234	0	Podocytes	NMRK1
9.31051	0.727	0.321	0	Podocytes	HLA-A
3.04928	0.736	0.331	0	Podocytes	SSBP2
0.69863	0.755	0.353	0	Podocytes	SYNE2
4.85295	0.715	0.313	0	Podocytes	ADI1
4.66634	0.716	0.315	0	Podocytes	SLC39A10
4.78648	0.726	0.326	0	Podocytes	REEP5
3.03286	0.728	0.329	0	Podocytes	AGRN
1.42567	0.675	0.277	0	Podocytes	TMEM178A
2.79343	0.635	0.238	0	Podocytes	ADM
3.80834	0.747	0.358	0	Podocytes	ACTN4
3.59452	0.713	0.328	0	Podocytes	BTG2
0.467889	0.011	0.395	0	Podocytes	CNTNAP2
1.7559	0.739	0.355	0	Podocytes	ORC4
8.78948	0.587	0.204	0	Podocytes	WFIKKN1
8.98942	0.578	0.197	0	Podocytes	SGK1
1.54422	0.633	0.253	0	Podocytes	LRRTM3
3.60236	0.773	0.394	0	Podocytes	ITM2C
3.63358	0.625	0.248	0	Podocytes	IL10RB
2.10041	0.777	0.402	0	Podocytes	SLC2A1
0.917432	0.644	0.269	0	Podocytes	NBPF14
0.403276	0.663	0.289	0	Podocytes	BGN
2.4358	0.776	0.402	0	Podocytes	JUND
8.01728	0.733	0.36	0	Podocytes	FOS
0.22033	0.68	0.315	0	Podocytes	ZNF608
2.14714	0.02	0.383	0	Podocytes	COL1A1
6.59701	0.689	0.326	0	Podocytes	REXO2
3.31589	0.686	0.324	0	Podocytes	CTSL
5.25766	0.727	0.372	0	Podocytes	PRELID2
2.66799	0.799	0.445	0	Podocytes	HINT1
1.55603	0.579	0.225	0	Podocytes	EID2B
6.11944	0.767	0.416	0	Podocytes	BNIP3
2.56128	0.682	0.331	0	Podocytes	SCARB2
4.54911	0.575	0.224	0	Podocytes	C8orf58
2.84548	0.765	0.416	0	Podocytes	VIM
3.51377	0.744	0.395	0	Podocytes	BSG
5.36802	0.636	0.291	0	Podocytes	P4HTM
4.23217	0.667	0.322	0	Podocytes	TCF7L1
2.18562	0.781	0.438	0	Podocytes	PCBD1
0.170169	0.752	0.41	0	Podocytes	RTN4
2.41737	0.634	0.292	0	Podocytes	B4GAT1
1.77189	0.089	0.429	0	Podocytes	BNC2
1.92758	0.572	0.233	0	Podocytes	SLC29A1
4.96669	0.59	0.252	0	Podocytes	SLC1A5
2.36856	0.628	0.291	0	Podocytes	AXL
3.02615	0.651	0.316	0	Podocytes	FAM20C
7.35975	0.667	0.334	0	Podocytes	IGFBP4
1.37715	0.628	0.296	0	Podocytes	TMEM45A
4.02745	0.697	0.365	0	Podocytes	SBDS
3.256	0.644	0.314	0	Podocytes	TNFRSF1A
0.9481	0.609	0.279	0	Podocytes	WNK2
2.9152	0.752	0.423	0	Podocytes	CD63
3.06813	0.616	0.287	0	Podocytes	AHDC1
3.28916	0.682	0.354	0	Podocytes	TM7SF2
2.60459	0.585	0.257	0	Podocytes	FITM1
2.27556	0.76	0.433	0	Podocytes	PGK1
6.04171	0.677	0.351	0	Podocytes	DNAJB9
2.68789	0.694	0.368	0	Podocytes	PUF60
0.854606	0.061	0.386	0	Podocytes	PKN2-AS1
1.42163	0.681	0.357	0	Podocytes	TERF2IP
3.49436	0.622	0.302	0	Podocytes	HOXA7
1.65216	0.077	0.396	0	Podocytes	SESN3
0.769472	0.617	0.3	0	Podocytes	WASF3
3.8503	0.653	0.336	0	Podocytes	JARID2
0.221519	0.016	0.331	0	Podocytes	ISM1
1.68444	0.714	0.399	0	Podocytes	CALR
2.91477	0.672	0.358	0	Podocytes	IRF2BPL
2.16872	0.631	0.32	0	Podocytes	NFIC
4.01219	0.688	0.378	0	Podocytes	UBC
10.2191	0.607	0.299	0	Podocytes	FSIP2-AS1
4.0592	0.619	0.312	0	Podocytes	ECHDC2
3.83548	0.054	0.36	0	Podocytes	TNFRSF12A
3.93773	0.052	0.356	0	Podocytes	MRLN
9.46934	0.154	0.457	0	Podocytes	IER2
2.99347	0.674	0.371	0	Podocytes	BNIP3L
8.11256	0.614	0.311	0	Podocytes	LOXL1
2.13125	0.603	0.3	0	Podocytes	TAF3
0.94123	0.616	0.314	0	Podocytes	BACH1
2.43012	0.023	0.324	0	Podocytes	COL14A1
2.53866	0.636	0.335	0	Podocytes	MRC2
4.02608	0.7	0.403	0	Podocytes	ECH1
7.20387	0.722	0.428	0	Podocytes	GAPDH
1.52432	0.579	0.286	0	Podocytes	CLIP3
3.40807	0.006	0.299	0	Podocytes	CDH15
1.6028	0.028	0.314	0	Podocytes	HOXB9
4.01326	0.584	0.298	0	Podocytes	FAM98A
9.78177	0.656	0.371	0	Podocytes	LMNA
3.49662	0.609	0.324	0	Podocytes	ATP6V0D1
3.52234	0.648	0.365	0	Podocytes	GRN
4.93903	0.589	0.306	0	Podocytes	DYNLT3
3.06386	0.523	0.243	0	Podocytes	PRRT2
2.16616	0.577	0.297	0	Podocytes	TEAD3
2.9954	0.615	0.338	0	Podocytes	LSR
2.68839	0.588	0.312	0	Podocytes	CCPG1
7.47468	0.653	0.379	0	Podocytes	SLC25A4
4.24467	0.62	0.347	0	Podocytes	TTC14
4.08722	0.151	0.423	0	Podocytes	CEBPD
2.18133	0.65	0.378	0	Podocytes	CITED2
4.22391	0.538	0.266	0	Podocytes	LMOD1
2.39035	0.63	0.36	0	Podocytes	AHNAK
1.97087	0.63	0.362	0	Podocytes	LGR4
0.676557	0.614	0.348	0	Podocytes	MLXIP
1.95566	0.089	0.354	0	Podocytes	NR4A1
0.611286	0.652	0.388	0	Podocytes	ARID3A
5.49507	0.056	0.319	0	Podocytes	TSPYL2
2.15566	0.6	0.338	0	Podocytes	FUT11
4.21369	0.706	0.445	0	Podocytes	MIF
1.81484	0.527	0.269	0	Podocytes	RHBDD3
1.99928	0.703	0.445	0	Podocytes	PSAP
3.32457	0.645	0.388	0	Podocytes	UBB
1.36267	0.533	0.277	0	Podocytes	ANGPTL4
2.83916	0.59	0.336	0	Podocytes	PLOD1
6.43243	0.523	0.271	0	Podocytes	WNT5A
2.28123	0.576	0.324	0	Podocytes	FBXL17
1.07497	0.547	0.305	0	Podocytes	DOCK11
1.57908	0.59	0.349	0	Podocytes	MYADM
9.02936	0.678	0.448	0	Podocytes	LDHA
1.51393	0.65	0.42	0	Podocytes	RPL22L1
0.477925	0.657	0.43	0	Podocytes	FAM162A
0.263896	0.643	0.416	0	Podocytes	ARPC5
4.8815	0.584	0.365	0	Podocytes	LY6E
0.597361	0.599	0.38	0	Podocytes	PTPRF
3.9584	0.157	0.372	0	Podocytes	EGR2
12.7923	0.154	0.368	0	Podocytes	ELOVL6
2.7076	0.221	0.411	0	Podocytes	SLC38A2
0.623537	0.491	0.304	0	Podocytes	SLC16A1-AS1
1.81879	0.18	0.365	0	Podocytes	SERPINF1
2.28745	0.326	0.258	0	Podocytes	ADAMTS19
4.20345	0.068	0.332	2.81323e-303	Podocytes	ANGPTL1
2.30109	0.592	0.351	5.1632e-303	Podocytes	SHMT2
1.78269	0.578	0.386	2.35865e-291	Podocytes	DST
2.87101	0.605	0.402	5.19671e-289	Podocytes	TECR
1.58057	0.587	0.319	4.53223e-288	Podocytes	SLC16A3
1.98952	0.505	0.271	5.26268e-287	Podocytes	P3H3
2.52157	0.471	0.31	1.295e-286	Podocytes	IL11RA
2.72475	0.594	0.351	1.90633e-286	Podocytes	TSPYL1
0.394367	0.007	0.219	8.44892e-283	Podocytes	SMOC1
1.24817	0.531	0.255	1.2823e-279	Podocytes	SIX5
1.59302	0.45	0.228	1.32284e-277	Podocytes	PIR
3.14509	0.579	0.331	1.33543e-270	Podocytes	SPPL2A
0.932684	0.43	0.246	1.51351e-269	Podocytes	SPEG
2.56484	0.618	0.402	3.10277e-266	Podocytes	MRPS6
1.71988	0.507	0.288	2.88452e-264	Podocytes	LGALS3BP
2.19976	0.639	0.434	8.47376e-264	Podocytes	NDUFB2
0.166752	0.455	0.27	8.82261e-259	Podocytes	LRCH4
2.43553	0.25	0.344	3.48636e-253	Podocytes	HMGCR
2.58971	0.071	0.33	8.47133e-253	Podocytes	ADAM12
2.41481	0.607	0.402	9.32394e-252	Podocytes	PDIA3
0.32629	0.509	0.295	3.60445e-251	Podocytes	OPTN
2.47582	0.476	0.313	9.31864e-250	Podocytes	RNF150
1.78869	0.54	0.36	4.87529e-246	Podocytes	CFL2
3.33583	0.622	0.387	5.59351e-243	Podocytes	TSTD1
3.19944	0.583	0.34	2.83019e-242	Podocytes	SERTAD3
2.1667	0.467	0.296	5.38829e-239	Podocytes	CNPY4
2.26895	0.603	0.407	1.88551e-238	Podocytes	DYNLL1
0.255485	0.463	0.281	1.07092e-237	Podocytes	SEMA3C
0.823637	0.537	0.342	5.50392e-235	Podocytes	INSIG2
1.03049	0.462	0.291	1.40384e-234	Podocytes	ANKRA2
2.99132	0.425	0.312	3.45372e-231	Podocytes	CNTFR
3.16683	0.564	0.314	5.74676e-227	Podocytes	ACSL3
5.14008	0.432	0.342	3.03561e-223	Podocytes	MACROD2
1.80853	0.571	0.376	4.13918e-223	Podocytes	MAGED2
2.61391	0.562	0.324	4.78548e-218	Podocytes	SLC37A4
1.4458	0.498	0.263	5.68011e-216	Podocytes	PNCK
2.29709	0.587	0.385	2.8119e-215	Podocytes	CD81
5.97483	0.537	0.214	4.8032e-213	Podocytes	ADAMTS7
8.87956	0.579	0.107	7.39277e-212	Podocytes	MYOZ1
2.18588	0.521	0.347	8.36824e-211	Podocytes	CCZ1
2.76349	0.564	0.372	1.37204e-208	Podocytes	FSTL1
0.360763	0.527	0.361	1.54245e-208	Podocytes	RPA3
3.27153	0.424	0.324	1.92515e-208	Podocytes	TOM1L2
1.62668	0.515	0.3	2.59801e-206	Podocytes	SERTAD1
1.26854	0.408	0.239	5.51128e-206	Podocytes	ST3GAL4
1.17245	0.503	0.298	8.7662e-206	Podocytes	P4HA2
1.07905	0.53	0.365	6.13774e-205	Podocytes	PPP1R15A
2.35702	0.51	0.25	7.89002e-203	Podocytes	C1GALT1C1
0.165767	0.438	0.258	9.3847e-202	Podocytes	ST6GALNAC4
0.172121	0.216	0.257	9.68457e-202	Podocytes	SMOC2
3.24455	0.508	0.253	1.56061e-197	Podocytes	JOSD2
1.00407	0.465	0.331	1.01182e-196	Podocytes	CASP6
1.69267	0.551	0.354	7.90539e-196	Podocytes	MXD4
2.13194	0.607	0.435	5.10034e-186	Podocytes	C4orf3
1.96279	0.458	0.32	9.56118e-185	Podocytes	ARHGEF40
1.06132	0.59	0.406	1.73635e-181	Podocytes	PTMS
1.84337	0.548	0.417	2.12453e-181	Podocytes	GABPB1-AS1
4.92842	0.502	0.184	9.2432e-181	Podocytes	POLA2
2.30827	0.609	0.422	4.46611e-176	Podocytes	LRPAP1
4.6705	0.531	0.208	6.86291e-173	Podocytes	COL4A4
1.58432	0.207	0.363	8.13929e-169	Podocytes	CCDC82
1.34446	0.58	0.376	2.50016e-164	Podocytes	GOLIM4
0.215185	0.211	0.36	3.17271e-164	Podocytes	CWF19L2
3.42982	0.547	0.32	4.55306e-161	Podocytes	HOXA-AS2
1.90268	0.595	0.409	9.62297e-159	Podocytes	RNF181
1.25036	0.584	0.423	3.50191e-158	Podocytes	PKM
0.22712	0.087	0.328	8.78362e-158	Podocytes	NXPE3
0.468691	0.509	0.303	4.67384e-157	Podocytes	ALDOC
2.33197	0.488	0.375	7.97874e-157	Podocytes	MAGEH1
3.23878	0.013	0.3	2.35832e-151	Podocytes	ITM2A
0.50873	0.436	0.289	4.71568e-150	Podocytes	ADAMTSL3
1.12263	0.553	0.402	3.57706e-147	Podocytes	PDLIM7
2.70379	0.494	0.374	1.22068e-145	Podocytes	FXYD1
1.08278	0.631	0.488	2.00019e-145	Podocytes	FTH1
1.1871	0.484	0.243	3.5683e-145	Podocytes	DKK3
0.745426	0.364	0.297	8.76475e-145	Podocytes	SMARCD3
1.04374	0.509	0.263	6.35357e-144	Podocytes	CDC42EP3
2.92596	0.552	0.36	3.83423e-143	Podocytes	ZYX
1.72183	0.484	0.343	1.2965e-139	Podocytes	SNHG19
0.930173	0.48	0.363	1.11239e-138	Podocytes	MAP1LC3A
4.17672	0.472	0.255	4.2755e-133	Podocytes	KDELR3
4.50346	0.492	0.364	1.90232e-129	Podocytes	EFEMP2
0.359658	0.197	0.337	5.0479e-129	Podocytes	CDK2AP1
1.54037	0.53	0.365	2.01208e-125	Podocytes	DNAJC3
0.765057	0.163	0.291	3.66827e-122	Podocytes	PPP1R3C
1.53906	0.238	0.311	5.87853e-122	Podocytes	TMEM47
0.604471	0.416	0.319	8.78843e-122	Podocytes	BRD8
0.186285	0.55	0.418	2.85661e-117	Podocytes	ARID5B
1.92715	0.464	0.281	6.40236e-113	Podocytes	C6orf226
4.63334	0.482	0.213	6.13674e-112	Podocytes	COL4A3
6.42312	0.438	0.295	6.38925e-112	Podocytes	INSIG1
0.427941	0.342	0.296	3.04173e-107	Podocytes	VSTM4
0.788544	0.203	0.346	2.50577e-105	Podocytes	KLHL20
1.54641	0.424	0.277	1.68944e-100	Podocytes	TOR2A
1.07679	0.466	0.145	1.83975e-97	Podocytes	PRRX2
6.01794	0.32	0.438	3.97201e-94	Podocytes	JUN
3.45804	0.393	0.244	3.93931e-93	Podocytes	CCL2
1.25972	0.53	0.396	5.93564e-92	Podocytes	TLN1
1.11694	0.348	0.318	2.14728e-89	Podocytes	PRAF2
6.08607	0.467	0.276	8.61808e-88	Podocytes	UBL7
1.79997	0.327	0.281	3.50419e-85	Podocytes	FBXO2
2.6841	0.458	0.301	5.01301e-85	Podocytes	NAB2
2.02871	0.427	0.298	1.78472e-84	Podocytes	TCEAL1
1.13209	0.201	0.374	4.43494e-84	Podocytes	ZFP36
1.11439	0.543	0.379	4.53481e-84	Podocytes	SLC3A2
2.07663	0.499	0.341	7.82479e-80	Podocytes	BCAP29
0.587169	0.497	0.342	5.1057e-79	Podocytes	ETHE1
1.97835	0.346	0.315	9.5962e-79	Podocytes	RCAN1
1.01966	0.435	0.298	3.90227e-78	Podocytes	CD47
0.338497	0.306	0.442	4.68882e-78	Podocytes	MT-ND4L
3.0628	0.315	0.284	2.56849e-76	Podocytes	BMP2
1.25673	0.5	0.361	9.74313e-75	Podocytes	IAH1
3.40551	0.201	0.329	1.64201e-74	Podocytes	SERPING1
1.57459	0.479	0.308	6.91048e-74	Podocytes	TIPARP
2.85766	0.517	0.409	5.81818e-73	Podocytes	BEX2
0.954449	0.317	0.31	4.63854e-72	Podocytes	FOXP2
2.19042	0.465	0.308	9.0158e-70	Podocytes	COMT
2.28879	0.44	0.261	7.09464e-68	Podocytes	RBM43
1.17417	0.463	0.303	3.81806e-66	Podocytes	PLP2
2.08168	0.482	0.351	1.98291e-65	Podocytes	MIR503HG
6.86211	0.486	0.218	3.40156e-62	Podocytes	CDC42EP2
0.275127	0.056	0.274	2.8181e-61	Podocytes	LIPC
0.187182	0.463	0.338	1.21858e-60	Podocytes	AMOTL2
6.16816	0.321	0.272	5.18892e-60	Podocytes	PTPRD-AS1
3.04337	0.404	0.317	2.6677e-59	Podocytes	NTHL1
0.854615	0.393	0.29	8.9074e-59	Podocytes	C1orf56
0.550399	0.343	0.333	1.75618e-57	Podocytes	PGM1
1.52974	0.45	0.331	2.01909e-57	Podocytes	SLC5A3
0.646586	0.372	0.33	1.43662e-56	Podocytes	ZMYM5
1.51283	0.363	0.281	5.95267e-52	Podocytes	RHNO1
0.986124	0.405	0.211	3.14237e-51	Podocytes	ECM1
1.42227	0.48	0.376	9.70389e-51	Podocytes	FCGRT
0.670787	0.342	0.302	2.30968e-50	Podocytes	KRBOX4
4.02698	0.429	0.322	1.01634e-49	Podocytes	CDC42EP1
4.14578	0.381	0.382	1.24096e-49	Podocytes	NFKBIA
3.57273	0.499	0.435	6.73666e-49	Podocytes	MALAT1
1.23207	0.413	0.288	2.48675e-48	Podocytes	ZNF503-AS2
0.820247	0.221	0.331	3.59631e-47	Podocytes	STC2
5.31675	0.447	0.306	5.68581e-46	Podocytes	PLS3
2.45829	0.531	0.414	2.1429e-45	Podocytes	PGAM1
0.659045	0.441	0.316	6.38254e-44	Podocytes	CEBPB
1.57848	0.281	0.314	1.75248e-43	Podocytes	CCDC7
0.550552	0.208	0.349	9.93388e-42	Podocytes	RBM4B
0.190448	0.285	0.339	1.27709e-41	Podocytes	SDF2L1
5.9808	0.546	0.45	2.64496e-36	Podocytes	NPC2
2.40969	0.418	0.38	5.39198e-36	Podocytes	DLEU1
0.618452	0.346	0.341	1.25845e-35	Podocytes	CMBL
8.67894	0.11	0.274	3.31948e-32	Podocytes	IFI6
3.95241	0.426	0.373	3.72979e-31	Podocytes	LAGE3
0.728242	0.398	0.319	9.0628e-31	Podocytes	SCRN2
1.68619	0.47	0.35	2.39702e-26	Podocytes	CAPN2
0.815778	0.339	0.292	2.52782e-24	Podocytes	CERCAM
2.95775	0.327	0.36	1.7526e-22	Podocytes	MFGE8
0.552528	0.388	0.299	6.07108e-22	Podocytes	HOXA10-AS
1.43127	0.548	0.495	8.12487e-22	Podocytes	MT-CYB
2.04958	0.416	0.328	7.47207e-21	Podocytes	TIMP2
3.40655	0.422	0.273	1.40747e-20	Podocytes	PTGDS
0.825464	0.398	0.385	1.66348e-19	Podocytes	SVIP
1.02118	0.282	0.354	3.28218e-19	Podocytes	PPM1K
8.57397	0.479	0.199	8.42695e-19	Podocytes	FOLR1
0.728372	0.524	0.425	1.66352e-18	Podocytes	DNPH1
3.17668	0.444	0.305	3.60938e-18	Podocytes	SMIM1
1.56912	0.349	0.285	6.73637e-18	Podocytes	C17orf58
3.30214	0.211	0.301	1.02856e-17	Podocytes	KLF2
1.17595	0.42	0.376	4.27572e-17	Podocytes	CCS
1.01633	0.383	0.335	1.08816e-16	Podocytes	TNRC6C
1.86516	0.325	0.353	1.10759e-16	Podocytes	ANKRD37
1.40241	0.248	0.313	2.86051e-16	Podocytes	P3H1
3.92335	0.331	0.291	3.77003e-16	Podocytes	ACTA1
1.29885	0.38	0.401	8.37292e-16	Podocytes	AK4
0.212056	0.26	0.313	1.13172e-15	Podocytes	MAP4K2
1.88577	0.391	0.319	8.31591e-15	Podocytes	MID1IP1
0.284632	0.447	0.358	1.3258e-14	Podocytes	MSMO1
0.715493	0.336	0.332	4.84298e-14	Podocytes	FKBP9
0.107889	0.029	0.238	1.24014e-13	Podocytes	PLXDC1
0.542035	0.365	0.344	1.35329e-13	Podocytes	HMGN5
2.63404	0.496	0.324	4.25985e-13	Podocytes	CTSZ
0.100684	0.382	0.439	6.95877e-13	Podocytes	WSB1
0.451524	0.277	0.359	6.16439e-11	Podocytes	LINC01473
0.553703	0.362	0.305	1.06997e-10	Podocytes	TMEM150A
8.43889	0.248	0.358	1.74727e-10	Podocytes	HIVEP3
4.30792	0.503	0.447	1.0086e-09	Podocytes	ACTG1
2.68359	0.376	0.336	1.10693e-09	Podocytes	ZHX1
0.851251	0.239	0.309	1.92418e-09	Podocytes	AMMECR1
2.96712	0.143	0.327	2.16629e-08	Podocytes	COLEC12
2.31007	0.404	0.309	7.88212e-08	Podocytes	CPVL
0.190164	0.403	0.433	4.27756e-07	Podocytes	XBP1
0.127609	0.129	0.288	2.59513e-06	Podocytes	BEND6
1.76116	0.494	0.459	1.53409e-05	Podocytes	TPI1
0.424327	0.301	0.331	2.43912e-05	Podocytes	LRIG3
0.860384	0.192	0.269	0.000273344	Podocytes	PDGFD
0.220411	0.303	0.31	0.000478994	Podocytes	ERCC4
1.07209	0.254	0.303	0.000726964	Podocytes	PABPC5
1.37023	0.388	0.375	0.0427254	Podocytes	ELOVL5
5.4991	0.988	0.175	0	Fibroblast_II (COL14A1+)	IGFBP3
3.14036	0.953	0.166	0	Fibroblast_II (COL14A1+)	ENPP2
3.89816	0.964	0.179	0	Fibroblast_II (COL14A1+)	GABRB3
5.51469	0.914	0.165	0	Fibroblast_II (COL14A1+)	SPOCK3
4.10427	0.973	0.227	0	Fibroblast_II (COL14A1+)	RORB
2.67258	0.945	0.203	0	Fibroblast_II (COL14A1+)	FAT3
2.26128	0.942	0.207	0	Fibroblast_II (COL14A1+)	ATP8A2
3.04318	0.979	0.253	0	Fibroblast_II (COL14A1+)	GABRG3
0.710276	0.945	0.221	0	Fibroblast_II (COL14A1+)	PDE7B
6.08757	0.889	0.166	0	Fibroblast_II (COL14A1+)	GATA2
6.75745	0.961	0.242	0	Fibroblast_II (COL14A1+)	PGRMC1
4.4445	0.977	0.261	0	Fibroblast_II (COL14A1+)	KCND2
6.19509	0.918	0.206	0	Fibroblast_II (COL14A1+)	CACNA1D
8.59701	0.972	0.26	0	Fibroblast_II (COL14A1+)	GHR
3.03608	0.955	0.25	0	Fibroblast_II (COL14A1+)	SULT1E1
2.28734	0.938	0.247	0	Fibroblast_II (COL14A1+)	NCAM2
1.19641	0.983	0.299	0	Fibroblast_II (COL14A1+)	FLRT2
3.81792	0.875	0.197	0	Fibroblast_II (COL14A1+)	TMEM108
2.11079	0.945	0.276	0	Fibroblast_II (COL14A1+)	PLCL1
2.71424	0.952	0.284	0	Fibroblast_II (COL14A1+)	TSHZ3
3.00817	0.899	0.233	0	Fibroblast_II (COL14A1+)	NRK
1.27403	0.896	0.232	0	Fibroblast_II (COL14A1+)	TBX3
2.19664	0.939	0.28	0	Fibroblast_II (COL14A1+)	PDGFRA
2.66156	0.921	0.264	0	Fibroblast_II (COL14A1+)	CLMN
2.13532	0.854	0.198	0	Fibroblast_II (COL14A1+)	APCDD1
5.73759	0.941	0.285	0	Fibroblast_II (COL14A1+)	TRPS1
1.27361	0.915	0.26	0	Fibroblast_II (COL14A1+)	POSTN
1.5202	0.925	0.28	0	Fibroblast_II (COL14A1+)	CEP85L
1.00065	0.881	0.237	0	Fibroblast_II (COL14A1+)	SYNPO2
2.97126	0.887	0.244	0	Fibroblast_II (COL14A1+)	TENM2
0.705507	0.909	0.272	0	Fibroblast_II (COL14A1+)	ADAMTSL1
0.580752	0.922	0.286	0	Fibroblast_II (COL14A1+)	COL25A1
1.9678	0.938	0.308	0	Fibroblast_II (COL14A1+)	SESN3
4.91424	0.985	0.363	0	Fibroblast_II (COL14A1+)	ROBO2
1.73381	0.896	0.28	0	Fibroblast_II (COL14A1+)	KLHL13
2.58437	0.912	0.298	0	Fibroblast_II (COL14A1+)	CNTNAP2
0.688446	0.826	0.221	0	Fibroblast_II (COL14A1+)	DAAM2
0.178156	0.925	0.323	0	Fibroblast_II (COL14A1+)	CDH11
0.790743	0.824	0.235	0	Fibroblast_II (COL14A1+)	STRA6
1.80769	0.886	0.3	0	Fibroblast_II (COL14A1+)	ALDH1A2
0.444652	0.917	0.34	0	Fibroblast_II (COL14A1+)	ALCAM
5.139	0.759	0.189	0	Fibroblast_II (COL14A1+)	INHBA
0.88954	0.893	0.324	0	Fibroblast_II (COL14A1+)	ADGRL2
2.45252	0.876	0.314	0	Fibroblast_II (COL14A1+)	ATP2B1
1.10202	0.867	0.313	0	Fibroblast_II (COL14A1+)	NR3C1
1.09794	0.785	0.24	0	Fibroblast_II (COL14A1+)	PCOLCE
0.487889	0.876	0.332	0	Fibroblast_II (COL14A1+)	COL1A2
0.115404	0.779	0.253	0	Fibroblast_II (COL14A1+)	CARMN
1.58876	0.862	0.336	0	Fibroblast_II (COL14A1+)	STK3
0.427311	0.855	0.33	0	Fibroblast_II (COL14A1+)	NR2F2-AS1
1.08523	0.742	0.218	0	Fibroblast_II (COL14A1+)	KCND3
0.721721	0.789	0.269	0	Fibroblast_II (COL14A1+)	DNM3OS
1.54834	0.745	0.228	0	Fibroblast_II (COL14A1+)	DACT1
1.92494	0.728	0.212	0	Fibroblast_II (COL14A1+)	CREB3L1
2.26785	0.744	0.23	0	Fibroblast_II (COL14A1+)	ADGRA2
0.697907	0.831	0.319	0	Fibroblast_II (COL14A1+)	DPP6
0.9923	0.773	0.261	0	Fibroblast_II (COL14A1+)	PDGFRB
3.69829	0.804	0.294	0	Fibroblast_II (COL14A1+)	TMTC1
1.15763	0.796	0.287	0	Fibroblast_II (COL14A1+)	MOXD1
3.21666	0.713	0.205	0	Fibroblast_II (COL14A1+)	SYT10
1.88667	0.8	0.293	0	Fibroblast_II (COL14A1+)	SEC24D
1.15438	0.763	0.256	0	Fibroblast_II (COL14A1+)	NAALAD2
0.582685	0.812	0.306	0	Fibroblast_II (COL14A1+)	DACH2
1.68505	0.746	0.251	0	Fibroblast_II (COL14A1+)	OLFML3
2.96023	0.742	0.249	0	Fibroblast_II (COL14A1+)	ITGA5
0.227489	0.771	0.284	0	Fibroblast_II (COL14A1+)	SLC9A9
0.194289	0.736	0.252	0	Fibroblast_II (COL14A1+)	LGALS1
0.287007	0.772	0.289	0	Fibroblast_II (COL14A1+)	EGR3
5.31913	0.708	0.226	0	Fibroblast_II (COL14A1+)	HIC1
0.146271	0.778	0.297	0	Fibroblast_II (COL14A1+)	TRERF1
1.33074	0.729	0.251	0	Fibroblast_II (COL14A1+)	ETV1
0.617046	0.76	0.284	0	Fibroblast_II (COL14A1+)	CDC42EP5
2.25024	0.675	0.199	0	Fibroblast_II (COL14A1+)	CACNA1G
3.02676	0.815	0.347	0	Fibroblast_II (COL14A1+)	FGFR1
0.501133	0.851	0.383	0	Fibroblast_II (COL14A1+)	LGR4
2.77098	0.697	0.231	0	Fibroblast_II (COL14A1+)	JPH4
0.897657	0.778	0.322	0	Fibroblast_II (COL14A1+)	GPCPD1
2.18603	0.727	0.271	0	Fibroblast_II (COL14A1+)	SLFN5
2.08611	0.772	0.318	0	Fibroblast_II (COL14A1+)	ANTXR2
0.59012	0.795	0.344	0	Fibroblast_II (COL14A1+)	KAT6B
3.01628	0.765	0.314	0	Fibroblast_II (COL14A1+)	TIPARP
0.676416	0.743	0.296	0	Fibroblast_II (COL14A1+)	COL6A2
1.62618	0.765	0.326	0	Fibroblast_II (COL14A1+)	ZC2HC1A
0.58502	0.751	0.32	0	Fibroblast_II (COL14A1+)	ANTXR1
2.15944	0.754	0.325	0	Fibroblast_II (COL14A1+)	SCMH1
2.46977	0.781	0.353	0	Fibroblast_II (COL14A1+)	PTK7
0.837789	0.726	0.298	0	Fibroblast_II (COL14A1+)	RGL1
1.52412	0.773	0.363	0	Fibroblast_II (COL14A1+)	PHF14
0.279063	0.684	0.279	0	Fibroblast_II (COL14A1+)	PTGIS
1.27468	0.782	0.384	0	Fibroblast_II (COL14A1+)	SNHG8
2.58447	0.699	0.303	0	Fibroblast_II (COL14A1+)	BMPR1B
1.01852	0.723	0.31	6.86406e-304	Fibroblast_II (COL14A1+)	MEIS3
2.00169	0.77	0.38	5.8743e-299	Fibroblast_II (COL14A1+)	CALU
4.23458	0.71	0.327	3.344e-298	Fibroblast_II (COL14A1+)	AAK1
0.629896	0.785	0.368	8.4589e-296	Fibroblast_II (COL14A1+)	TPM4
0.54139	0.729	0.293	9.81662e-292	Fibroblast_II (COL14A1+)	METTL7A
0.997422	0.743	0.33	6.08751e-289	Fibroblast_II (COL14A1+)	SLC40A1
1.70714	0.738	0.346	1.07487e-288	Fibroblast_II (COL14A1+)	MFAP2
0.407526	0.664	0.248	3.78521e-288	Fibroblast_II (COL14A1+)	MMP2
0.716279	0.782	0.36	3.68081e-286	Fibroblast_II (COL14A1+)	NR2F2
2.31778	0.717	0.34	1.779e-282	Fibroblast_II (COL14A1+)	COL4A5
1.15144	0.661	0.217	1.46947e-280	Fibroblast_II (COL14A1+)	EPHB3
0.542165	0.751	0.327	1.80315e-280	Fibroblast_II (COL14A1+)	SLC2A13
1.15084	0.718	0.341	1.3511e-279	Fibroblast_II (COL14A1+)	GPX8
4.39493	0.642	0.224	1.14416e-278	Fibroblast_II (COL14A1+)	GATA2-AS1
1.24236	0.681	0.314	3.70482e-278	Fibroblast_II (COL14A1+)	PLCB1
1.84392	0.689	0.191	1.40355e-276	Fibroblast_II (COL14A1+)	OSR2
2.75333	0.734	0.312	9.00341e-274	Fibroblast_II (COL14A1+)	PCDHGB6
0.523995	0.639	0.273	1.65374e-269	Fibroblast_II (COL14A1+)	L3MBTL3
3.98669	0.651	0.136	5.10209e-264	Fibroblast_II (COL14A1+)	ADRB3
1.89883	0.732	0.371	2.40614e-263	Fibroblast_II (COL14A1+)	RBFOX2
0.920028	0.753	0.328	5.41154e-263	Fibroblast_II (COL14A1+)	PFKFB3
4.10404	0.673	0.205	4.22275e-261	Fibroblast_II (COL14A1+)	CHDH
0.433533	0.652	0.248	2.09003e-260	Fibroblast_II (COL14A1+)	CYBRD1
3.17133	0.731	0.367	2.47804e-258	Fibroblast_II (COL14A1+)	KCNQ1OT1
0.96671	0.727	0.331	2.49462e-256	Fibroblast_II (COL14A1+)	HOXC6
1.69633	0.69	0.283	7.21748e-256	Fibroblast_II (COL14A1+)	RAP2C-AS1
1.41644	0.672	0.331	9.53213e-255	Fibroblast_II (COL14A1+)	HIF3A
2.4793	0.749	0.365	2.90173e-254	Fibroblast_II (COL14A1+)	PARVA
1.05707	0.605	0.247	2.08509e-253	Fibroblast_II (COL14A1+)	DACT3
0.866372	0.682	0.338	5.92649e-253	Fibroblast_II (COL14A1+)	PDS5B
1.72896	0.714	0.332	2.76524e-252	Fibroblast_II (COL14A1+)	STAT3
1.77039	0.631	0.205	1.24666e-249	Fibroblast_II (COL14A1+)	HRC
1.62876	0.707	0.353	1.09658e-245	Fibroblast_II (COL14A1+)	BNC2
0.218743	0.604	0.229	4.26577e-242	Fibroblast_II (COL14A1+)	S1PR3
0.940734	0.662	0.269	5.18299e-242	Fibroblast_II (COL14A1+)	FHL1
1.31558	0.717	0.351	8.81124e-242	Fibroblast_II (COL14A1+)	SERPINH1
0.514534	0.666	0.302	2.403e-236	Fibroblast_II (COL14A1+)	CD47
0.484039	0.67	0.289	8.64952e-235	Fibroblast_II (COL14A1+)	ZNF703
1.24382	0.656	0.324	5.31566e-234	Fibroblast_II (COL14A1+)	ZMIZ1
1.12301	0.638	0.279	3.6706e-231	Fibroblast_II (COL14A1+)	ZCCHC24
1.47672	0.653	0.306	6.3259e-231	Fibroblast_II (COL14A1+)	FKBP7
0.588851	0.698	0.357	4.51937e-229	Fibroblast_II (COL14A1+)	TBL1X
2.25731	0.774	0.438	7.25006e-225	Fibroblast_II (COL14A1+)	LAPTM4A
1.3174	0.669	0.18	5.10783e-223	Fibroblast_II (COL14A1+)	KIAA1210
1.13139	0.683	0.325	4.70105e-220	Fibroblast_II (COL14A1+)	TSPO
1.3291	0.71	0.351	8.76926e-220	Fibroblast_II (COL14A1+)	FAM114A1
1.52484	0.705	0.387	4.9987e-219	Fibroblast_II (COL14A1+)	RCN1
1.36585	0.634	0.305	1.32778e-218	Fibroblast_II (COL14A1+)	FHL2
2.32997	0.606	0.197	2.41046e-215	Fibroblast_II (COL14A1+)	GLT8D2
0.859358	0.629	0.262	4.53906e-215	Fibroblast_II (COL14A1+)	MMP11
1.39808	0.659	0.288	2.31655e-211	Fibroblast_II (COL14A1+)	MDFI
1.16875	0.71	0.347	3.77818e-211	Fibroblast_II (COL14A1+)	KLF10
3.59467	0.676	0.236	1.3453e-210	Fibroblast_II (COL14A1+)	WNT4
0.420764	0.578	0.291	1.83732e-203	Fibroblast_II (COL14A1+)	KANK2
1.36542	0.625	0.315	2.97245e-196	Fibroblast_II (COL14A1+)	FZD2
0.919262	0.693	0.384	1.83894e-192	Fibroblast_II (COL14A1+)	TTC3
1.34047	0.616	0.183	4.8387e-192	Fibroblast_II (COL14A1+)	PTGER2
2.64763	0.458	0.23	2.76296e-188	Fibroblast_II (COL14A1+)	GLIPR1
1.21606	0.578	0.24	9.69273e-187	Fibroblast_II (COL14A1+)	ARAP3
2.32725	0.611	0.175	3.28422e-184	Fibroblast_II (COL14A1+)	CTSK
2.13196	0.669	0.349	8.28701e-184	Fibroblast_II (COL14A1+)	CLEC11A
0.541252	0.695	0.383	1.68198e-183	Fibroblast_II (COL14A1+)	CNN3
0.148362	0.497	0.24	9.75274e-182	Fibroblast_II (COL14A1+)	STARD9
1.60931	0.608	0.33	1.64707e-181	Fibroblast_II (COL14A1+)	DZIP1
1.2506	0.589	0.314	1.48863e-174	Fibroblast_II (COL14A1+)	LIX1L
0.204257	0.627	0.252	5.10658e-170	Fibroblast_II (COL14A1+)	TGFBI
2.17315	0.595	0.297	2.94513e-169	Fibroblast_II (COL14A1+)	PMEPA1
1.18991	0.571	0.321	3.78572e-169	Fibroblast_II (COL14A1+)	CNTLN
3.67099	0.545	0.308	4.14779e-169	Fibroblast_II (COL14A1+)	EPB41L2
1.09089	0.596	0.266	4.73926e-169	Fibroblast_II (COL14A1+)	IGDCC4
0.859821	0.641	0.369	1.01853e-168	Fibroblast_II (COL14A1+)	MPDZ
1.37149	0.706	0.417	1.20534e-168	Fibroblast_II (COL14A1+)	NPM1
0.66316	0.621	0.264	1.25725e-166	Fibroblast_II (COL14A1+)	EMILIN1
1.66104	0.579	0.217	1.03614e-161	Fibroblast_II (COL14A1+)	CNRIP1
0.666394	0.518	0.215	3.61538e-161	Fibroblast_II (COL14A1+)	NKAIN2
0.909472	0.554	0.292	7.52448e-160	Fibroblast_II (COL14A1+)	SDK2
1.84412	0.596	0.298	2.53341e-159	Fibroblast_II (COL14A1+)	CCDC144NL-AS1
1.91934	0.604	0.248	2.56101e-159	Fibroblast_II (COL14A1+)	EPHB6
1.10058	0.573	0.341	1.42664e-158	Fibroblast_II (COL14A1+)	CCDC14
1.36473	0.653	0.273	3.86589e-157	Fibroblast_II (COL14A1+)	ISLR
0.693678	0.592	0.341	2.20994e-156	Fibroblast_II (COL14A1+)	SENP7
2.91594	0.579	0.181	1.35865e-152	Fibroblast_II (COL14A1+)	TMEM119
2.60849	0.585	0.27	6.93746e-151	Fibroblast_II (COL14A1+)	NXPE3
0.25091	0.596	0.271	3.47809e-146	Fibroblast_II (COL14A1+)	SNAI2
1.62754	0.672	0.394	3.76868e-146	Fibroblast_II (COL14A1+)	PXDN
1.064	0.629	0.371	4.4888e-145	Fibroblast_II (COL14A1+)	CNN2
0.534924	0.589	0.342	7.75042e-140	Fibroblast_II (COL14A1+)	TET1
0.409705	0.602	0.328	1.89286e-139	Fibroblast_II (COL14A1+)	LPIN2
1.75956	0.573	0.233	5.99839e-138	Fibroblast_II (COL14A1+)	DKKL1
1.94057	0.623	0.327	3.35903e-137	Fibroblast_II (COL14A1+)	CMBL
0.60619	0.598	0.325	1.02147e-136	Fibroblast_II (COL14A1+)	THRA
0.471395	0.57	0.245	1.9106e-132	Fibroblast_II (COL14A1+)	HOXA6
0.592251	0.556	0.299	1.7121e-131	Fibroblast_II (COL14A1+)	CDC42EP4
0.980107	0.547	0.288	4.73808e-130	Fibroblast_II (COL14A1+)	P3H1
2.88916	0.601	0.272	5.65114e-129	Fibroblast_II (COL14A1+)	LRRC17
1.3739	0.545	0.275	1.5902e-128	Fibroblast_II (COL14A1+)	NFATC4
1.00756	0.573	0.32	9.13741e-128	Fibroblast_II (COL14A1+)	ANXA6
0.558888	0.548	0.182	1.44183e-126	Fibroblast_II (COL14A1+)	SIGLEC11
1.15465	0.562	0.327	2.88639e-126	Fibroblast_II (COL14A1+)	DSE
0.308164	0.688	0.409	2.72239e-125	Fibroblast_II (COL14A1+)	CIRBP
0.804345	0.566	0.205	5.41402e-125	Fibroblast_II (COL14A1+)	TMEM54
1.9741	0.54	0.192	7.55798e-124	Fibroblast_II (COL14A1+)	RARG
0.765942	0.621	0.368	1.36055e-122	Fibroblast_II (COL14A1+)	DEGS1
1.04296	0.489	0.307	1.49534e-122	Fibroblast_II (COL14A1+)	GNB4
3.94377	0.569	0.337	2.95454e-122	Fibroblast_II (COL14A1+)	NID1
0.726759	0.597	0.371	9.81703e-121	Fibroblast_II (COL14A1+)	CDC42BPA
2.81993	0.551	0.328	1.28923e-119	Fibroblast_II (COL14A1+)	MPHOSPH6
1.1096	0.539	0.303	1.33566e-115	Fibroblast_II (COL14A1+)	MAP2K6
6.71867	0.566	0.289	1.97985e-115	Fibroblast_II (COL14A1+)	PPP1R12B
1.55077	0.62	0.378	4.18524e-115	Fibroblast_II (COL14A1+)	SH3BGRL
1.3998	0.527	0.224	2.92688e-113	Fibroblast_II (COL14A1+)	MARVELD1
1.54788	0.593	0.184	3.31552e-113	Fibroblast_II (COL14A1+)	DUSP2
0.765425	0.554	0.315	5.0027e-113	Fibroblast_II (COL14A1+)	POLR2M
0.6099	0.625	0.391	1.42128e-112	Fibroblast_II (COL14A1+)	C12orf57
0.916008	0.503	0.318	8.25805e-112	Fibroblast_II (COL14A1+)	CCDC34
1.4464	0.516	0.203	2.85461e-111	Fibroblast_II (COL14A1+)	PEAR1
0.651813	0.593	0.383	6.17308e-111	Fibroblast_II (COL14A1+)	MLXIP
0.805546	0.575	0.354	2.69265e-110	Fibroblast_II (COL14A1+)	USP46
0.237068	0.555	0.26	2.47125e-108	Fibroblast_II (COL14A1+)	HOXD9
0.73129	0.558	0.35	3.07697e-108	Fibroblast_II (COL14A1+)	TWSG1
0.730617	0.47	0.255	4.38714e-106	Fibroblast_II (COL14A1+)	DCHS1
0.771018	0.533	0.341	4.0943e-99	Fibroblast_II (COL14A1+)	NET1
0.689754	0.604	0.322	3.55755e-97	Fibroblast_II (COL14A1+)	IL11RA
1.12189	0.546	0.361	1.64498e-95	Fibroblast_II (COL14A1+)	KIF2A
0.375781	0.551	0.325	1.75566e-95	Fibroblast_II (COL14A1+)	SERTAD1
0.860658	0.591	0.357	6.88028e-93	Fibroblast_II (COL14A1+)	NENF
1.9609	0.571	0.269	5.29396e-89	Fibroblast_II (COL14A1+)	SELENBP1
0.372733	0.579	0.372	2.9548e-88	Fibroblast_II (COL14A1+)	MAP1LC3A
0.761482	0.549	0.368	5.68805e-88	Fibroblast_II (COL14A1+)	PLEKHO1
1.63743	0.559	0.27	6.70902e-88	Fibroblast_II (COL14A1+)	TTYH2
1.64832	0.312	0.523	4.1319e-85	Fibroblast_II (COL14A1+)	FTH1
0.611043	0.492	0.28	3.64092e-84	Fibroblast_II (COL14A1+)	ARHGEF2
0.364067	0.512	0.347	8.83754e-84	Fibroblast_II (COL14A1+)	ZNHIT6
0.905085	0.608	0.409	3.61343e-83	Fibroblast_II (COL14A1+)	CD81
3.63967	0.478	0.307	8.18482e-83	Fibroblast_II (COL14A1+)	KIAA1328
0.152437	0.498	0.361	4.92513e-82	Fibroblast_II (COL14A1+)	TMX4
0.346153	0.516	0.345	9.14935e-82	Fibroblast_II (COL14A1+)	SAE1
0.962505	0.519	0.324	9.69928e-82	Fibroblast_II (COL14A1+)	PGM1
0.460912	0.493	0.294	3.31565e-81	Fibroblast_II (COL14A1+)	FKBP14
0.153646	0.672	0.463	9.05682e-81	Fibroblast_II (COL14A1+)	RPS15A
1.07753	0.565	0.362	1.2823e-79	Fibroblast_II (COL14A1+)	NFIC
0.614722	0.494	0.336	1.32273e-79	Fibroblast_II (COL14A1+)	NEK1
0.540025	0.652	0.463	5.75705e-76	Fibroblast_II (COL14A1+)	RPL27A
1.06659	0.498	0.298	2.89896e-75	Fibroblast_II (COL14A1+)	ERCC4
0.971315	0.473	0.235	3.45236e-75	Fibroblast_II (COL14A1+)	TCEAL5
0.782699	0.537	0.384	6.16007e-74	Fibroblast_II (COL14A1+)	SMAD5
0.113402	0.538	0.324	2.56913e-73	Fibroblast_II (COL14A1+)	SNHG18
0.517615	0.611	0.414	6.58342e-73	Fibroblast_II (COL14A1+)	CD99
0.520228	0.496	0.255	1.57576e-72	Fibroblast_II (COL14A1+)	NAP1L5
0.915885	0.645	0.446	6.2307e-72	Fibroblast_II (COL14A1+)	HSP90AB1
0.674128	0.521	0.363	4.60354e-71	Fibroblast_II (COL14A1+)	EPN2
3.67216	0.336	0.27	4.60671e-71	Fibroblast_II (COL14A1+)	ST8SIA1
1.34716	0.543	0.373	2.54685e-70	Fibroblast_II (COL14A1+)	CNOT4
1.84544	0.515	0.359	2.84993e-69	Fibroblast_II (COL14A1+)	SLC39A7
0.498916	0.643	0.458	3.52567e-69	Fibroblast_II (COL14A1+)	RPL15
0.156149	0.49	0.256	6.6526e-69	Fibroblast_II (COL14A1+)	COPZ2
0.816859	0.508	0.186	6.62598e-67	Fibroblast_II (COL14A1+)	EHD2
2.04231	0.494	0.349	4.07771e-62	Fibroblast_II (COL14A1+)	EHBP1
0.147463	0.667	0.487	9.17693e-62	Fibroblast_II (COL14A1+)	RPL30
0.813757	0.534	0.39	9.90985e-62	Fibroblast_II (COL14A1+)	SAR1A
0.756969	0.497	0.251	1.66678e-61	Fibroblast_II (COL14A1+)	PLPPR2
1.04779	0.457	0.255	3.86549e-60	Fibroblast_II (COL14A1+)	CCND3
1.28885	0.418	0.272	1.38606e-58	Fibroblast_II (COL14A1+)	SCML1
0.382462	0.479	0.313	1.62404e-58	Fibroblast_II (COL14A1+)	PELO
1.70273	0.482	0.356	2.6938e-58	Fibroblast_II (COL14A1+)	PTBP2
1.57834	0.498	0.227	2.34944e-57	Fibroblast_II (COL14A1+)	S1PR2
0.31171	0.432	0.315	7.96152e-57	Fibroblast_II (COL14A1+)	XXYLT1
1.76669	0.468	0.267	1.01376e-56	Fibroblast_II (COL14A1+)	CCDC102A
1.09699	0.506	0.268	1.03014e-54	Fibroblast_II (COL14A1+)	SCARF2
0.923854	0.504	0.332	8.10146e-54	Fibroblast_II (COL14A1+)	IFI27L2
0.310124	0.573	0.422	3.70352e-52	Fibroblast_II (COL14A1+)	HNRNPA1
1.20124	0.472	0.281	6.92179e-52	Fibroblast_II (COL14A1+)	RBM43
0.54706	0.479	0.316	1.4641e-51	Fibroblast_II (COL14A1+)	CNPY4
0.836268	0.43	0.266	1.55521e-50	Fibroblast_II (COL14A1+)	FOXP4
2.04426	0.493	0.284	4.34222e-50	Fibroblast_II (COL14A1+)	PABPC5
0.81523	0.46	0.264	2.23103e-49	Fibroblast_II (COL14A1+)	TRO
1.02542	0.451	0.269	2.46538e-49	Fibroblast_II (COL14A1+)	PIAS3
0.815971	0.463	0.225	1.0005e-47	Fibroblast_II (COL14A1+)	RTN2
0.381452	0.546	0.392	2.274e-47	Fibroblast_II (COL14A1+)	NFE2L2
2.38049	0.571	0.197	1.61656e-43	Fibroblast_II (COL14A1+)	PTGER1
0.886412	0.405	0.252	4.87144e-42	Fibroblast_II (COL14A1+)	GFRA2
2.8901	0.482	0.21	5.28131e-42	Fibroblast_II (COL14A1+)	C1QTNF4
1.50405	0.475	0.264	4.8039e-41	Fibroblast_II (COL14A1+)	LTBR
0.691146	0.408	0.348	1.86106e-40	Fibroblast_II (COL14A1+)	HLTF
3.86709	0.461	0.256	7.68125e-40	Fibroblast_II (COL14A1+)	KCTD17
0.611597	0.468	0.178	6.28474e-39	Fibroblast_II (COL14A1+)	CDA
1.76439	0.455	0.265	6.67492e-39	Fibroblast_II (COL14A1+)	RGS2
0.737124	0.466	0.237	1.64384e-38	Fibroblast_II (COL14A1+)	HLA-DPB1
0.45744	0.462	0.296	3.01818e-38	Fibroblast_II (COL14A1+)	RARA
0.399343	0.575	0.42	3.07566e-38	Fibroblast_II (COL14A1+)	PDLIM7
0.550728	0.39	0.273	4.27097e-38	Fibroblast_II (COL14A1+)	FAM118B
1.21568	0.487	0.31	1.64788e-37	Fibroblast_II (COL14A1+)	C20orf27
0.765226	0.473	0.347	2.27001e-37	Fibroblast_II (COL14A1+)	ACVR1
0.657456	0.528	0.402	2.67118e-36	Fibroblast_II (COL14A1+)	CCNL1
2.63844	0.369	0.278	2.80841e-36	Fibroblast_II (COL14A1+)	KLHL4
7.69003	0.428	0.365	8.49848e-36	Fibroblast_II (COL14A1+)	PDGFC
0.814154	0.43	0.316	1.47966e-35	Fibroblast_II (COL14A1+)	HDX
0.105156	0.386	0.257	2.16721e-35	Fibroblast_II (COL14A1+)	DNASE1
0.85836	0.53	0.373	3.05092e-35	Fibroblast_II (COL14A1+)	B2M
0.536129	0.435	0.283	7.73446e-34	Fibroblast_II (COL14A1+)	NAT9
0.503484	0.509	0.313	9.4951e-34	Fibroblast_II (COL14A1+)	TMEM200B
0.165895	0.59	0.465	1.04532e-33	Fibroblast_II (COL14A1+)	RPS4X
0.310651	0.425	0.341	1.28004e-31	Fibroblast_II (COL14A1+)	RNASEH2B
0.488159	0.442	0.338	6.56786e-31	Fibroblast_II (COL14A1+)	AHDC1
0.966896	0.436	0.318	1.69777e-30	Fibroblast_II (COL14A1+)	RBM4B
1.40755	0.557	0.274	5.84139e-29	Fibroblast_II (COL14A1+)	RASL11B
1.71363	0.459	0.3	8.91864e-29	Fibroblast_II (COL14A1+)	SMARCD3
1.05291	0.215	0.218	1.57898e-27	Fibroblast_II (COL14A1+)	HGF
0.886822	0.422	0.329	1.69655e-26	Fibroblast_II (COL14A1+)	NANS
0.868506	0.458	0.384	1.81519e-26	Fibroblast_II (COL14A1+)	MXD4
3.01272	0.467	0.365	3.62442e-26	Fibroblast_II (COL14A1+)	DLEU7
0.185887	0.483	0.385	1.70113e-25	Fibroblast_II (COL14A1+)	MYADM
0.325353	0.416	0.344	1.90914e-25	Fibroblast_II (COL14A1+)	PRDM2
0.178584	0.434	0.365	4.5184e-25	Fibroblast_II (COL14A1+)	EVI5
0.798678	0.448	0.34	6.89153e-25	Fibroblast_II (COL14A1+)	PJA1
0.373788	0.447	0.38	1.18933e-24	Fibroblast_II (COL14A1+)	COPS4
1.02167	0.443	0.233	2.76821e-24	Fibroblast_II (COL14A1+)	ECM1
1.13007	0.423	0.233	2.91649e-23	Fibroblast_II (COL14A1+)	ARHGEF25
0.452265	0.392	0.29	6.13217e-23	Fibroblast_II (COL14A1+)	TMEM39B
0.229592	0.406	0.348	7.38236e-23	Fibroblast_II (COL14A1+)	CBFB
0.134312	0.355	0.235	1.44371e-22	Fibroblast_II (COL14A1+)	SCARA3
2.73349	0.384	0.324	3.10983e-22	Fibroblast_II (COL14A1+)	GAS2
1.62974	0.398	0.318	4.12662e-21	Fibroblast_II (COL14A1+)	CRELD2
0.206429	0.397	0.297	1.28504e-20	Fibroblast_II (COL14A1+)	MAP7D1
0.150359	0.485	0.415	1.35881e-20	Fibroblast_II (COL14A1+)	TLN1
0.449972	0.515	0.414	1.71079e-20	Fibroblast_II (COL14A1+)	ZC3H13
0.763362	0.42	0.185	2.37671e-19	Fibroblast_II (COL14A1+)	C1R
0.277966	0.415	0.335	2.70401e-19	Fibroblast_II (COL14A1+)	PDCL
1.55378	0.489	0.291	3.95405e-19	Fibroblast_II (COL14A1+)	GYG1
1.97752	0.379	0.259	4.0755e-19	Fibroblast_II (COL14A1+)	RPP40
2.70147	0.467	0.222	7.30573e-19	Fibroblast_II (COL14A1+)	SPIN2A
0.189797	0.458	0.389	2.70444e-18	Fibroblast_II (COL14A1+)	DNAJC3
1.63174	0.451	0.252	5.1874e-18	Fibroblast_II (COL14A1+)	CLUL1
0.287169	0.449	0.403	1.03397e-17	Fibroblast_II (COL14A1+)	DBN1
0.511192	0.433	0.368	8.10822e-17	Fibroblast_II (COL14A1+)	SMIM8
0.422978	0.472	0.314	9.76076e-17	Fibroblast_II (COL14A1+)	PRAF2
0.387481	0.4	0.278	1.05298e-16	Fibroblast_II (COL14A1+)	MAP7D3
1.17537	0.374	0.32	8.31865e-16	Fibroblast_II (COL14A1+)	SNX18
2.18832	0.205	0.247	8.94581e-16	Fibroblast_II (COL14A1+)	CRTAC1
0.324029	0.371	0.304	9.32743e-16	Fibroblast_II (COL14A1+)	PLAC1
0.40584	0.337	0.236	1.93932e-15	Fibroblast_II (COL14A1+)	SMG9
0.193088	0.444	0.384	2.14045e-15	Fibroblast_II (COL14A1+)	CEP290
0.322625	0.42	0.259	1.04725e-14	Fibroblast_II (COL14A1+)	PHLDA3
0.285789	0.483	0.407	1.12462e-14	Fibroblast_II (COL14A1+)	LSM6
0.193783	0.277	0.348	1.0725e-13	Fibroblast_II (COL14A1+)	MYC
0.220395	0.377	0.29	3.68922e-13	Fibroblast_II (COL14A1+)	PRR3
0.384918	0.426	0.247	4.30165e-13	Fibroblast_II (COL14A1+)	HVCN1
0.549659	0.483	0.343	5.54177e-13	Fibroblast_II (COL14A1+)	ZBED6
0.5968	0.336	0.26	3.07364e-11	Fibroblast_II (COL14A1+)	MTERF3
1.60015	0.12	0.329	6.92498e-11	Fibroblast_II (COL14A1+)	PRKAG2
4.08366	0.312	0.277	1.00441e-10	Fibroblast_II (COL14A1+)	MMD
4.49977	0.424	0.277	1.40705e-10	Fibroblast_II (COL14A1+)	IGFBP6
2.11072	0.389	0.334	9.16005e-10	Fibroblast_II (COL14A1+)	ZMYM5
2.177	0.42	0.273	1.13297e-09	Fibroblast_II (COL14A1+)	RASL12
3.04239	0.057	0.206	5.15881e-09	Fibroblast_II (COL14A1+)	CEP128
0.32968	0.398	0.303	8.47353e-09	Fibroblast_II (COL14A1+)	KRBOX4
0.346275	0.162	0.314	4.09064e-08	Fibroblast_II (COL14A1+)	GPRC5C
0.132236	0.374	0.302	5.36149e-07	Fibroblast_II (COL14A1+)	MLX
1.04359	0.229	0.265	1.72818e-06	Fibroblast_II (COL14A1+)	BMP6
1.5707	0.402	0.296	1.94619e-06	Fibroblast_II (COL14A1+)	LRCH4
0.221475	0.376	0.297	4.22874e-06	Fibroblast_II (COL14A1+)	NRXN2
2.97402	0.418	0.281	6.37706e-06	Fibroblast_II (COL14A1+)	ST6GALNAC4
0.243906	0.325	0.265	2.08658e-05	Fibroblast_II (COL14A1+)	ST3GAL4
1.64512	0.426	0.274	0.00014747	Fibroblast_II (COL14A1+)	APOBEC3C
0.189569	0.406	0.294	0.000178789	Fibroblast_II (COL14A1+)	CERCAM
1.98583	0.107	0.293	0.000279753	Fibroblast_II (COL14A1+)	SPP1
0.525313	0.043	0.18	0.000296471	Fibroblast_II (COL14A1+)	DKK1
1.65301	0.082	0.148	0.000505934	Fibroblast_II (COL14A1+)	SCG2
2.47169	0.293	0.298	0.00085133	Fibroblast_II (COL14A1+)	MIS18A
1.29532	0.367	0.311	0.00224838	Fibroblast_II (COL14A1+)	HOXA10-AS
1.47001	0.328	0.31	0.00721679	Fibroblast_II (COL14A1+)	NKIRAS1
0.120042	0.354	0.31	0.0101192	Fibroblast_II (COL14A1+)	RHBDD3
0.893165	0.374	0.293	0.0274248	Fibroblast_II (COL14A1+)	ADPRM
0.603143	0.407	0.306	0.0430616	Fibroblast_II (COL14A1+)	STOML1
5.14204	0.996	0.11	0	DEV_PT_II (SLC3A1+)	MT1H
4.29022	0.999	0.12	0	DEV_PT_II (SLC3A1+)	MT1E
5.41243	1	0.138	0	DEV_PT_II (SLC3A1+)	MT1F
5.29219	1	0.139	0	DEV_PT_II (SLC3A1+)	MT1G
5.71738	0.998	0.138	0	DEV_PT_II (SLC3A1+)	MT2A
1.58655	0.993	0.134	0	DEV_PT_II (SLC3A1+)	TSPAN1
4.36623	0.999	0.141	0	DEV_PT_II (SLC3A1+)	MT1X
7.98258	0.996	0.152	0	DEV_PT_II (SLC3A1+)	DPYS
14.216	0.977	0.136	0	DEV_PT_II (SLC3A1+)	ACSM2A
1.85205	0.99	0.151	0	DEV_PT_II (SLC3A1+)	HHLA2
8.1036	0.92	0.086	0	DEV_PT_II (SLC3A1+)	HAO2
9.89893	0.998	0.164	0	DEV_PT_II (SLC3A1+)	CUBN
11.6192	0.997	0.171	0	DEV_PT_II (SLC3A1+)	AGT
13.7382	0.966	0.14	0	DEV_PT_II (SLC3A1+)	SLC34A1
7.17661	0.995	0.175	0	DEV_PT_II (SLC3A1+)	SLC51B
2.42327	0.991	0.175	0	DEV_PT_II (SLC3A1+)	S100A1
12.5488	0.958	0.142	0	DEV_PT_II (SLC3A1+)	ACSM2B
2.95179	0.917	0.103	0	DEV_PT_II (SLC3A1+)	CLDN2
4.19088	0.993	0.182	0	DEV_PT_II (SLC3A1+)	GLYAT
2.09308	0.997	0.196	0	DEV_PT_II (SLC3A1+)	PTH2R
6.81205	0.955	0.158	0	DEV_PT_II (SLC3A1+)	FMO1
2.43406	0.981	0.186	0	DEV_PT_II (SLC3A1+)	SLC39A4
2.56992	0.984	0.189	0	DEV_PT_II (SLC3A1+)	MST1
5.35915	0.996	0.202	0	DEV_PT_II (SLC3A1+)	SLC3A1
6.96826	0.97	0.178	0	DEV_PT_II (SLC3A1+)	FTCD
7.81064	0.996	0.206	0	DEV_PT_II (SLC3A1+)	SLC16A4
5.28633	0.995	0.208	0	DEV_PT_II (SLC3A1+)	SLC44A4
9.56045	0.981	0.194	0	DEV_PT_II (SLC3A1+)	TINAG
3.16484	0.966	0.18	0	DEV_PT_II (SLC3A1+)	AMN
6.11635	0.999	0.213	0	DEV_PT_II (SLC3A1+)	GIPC2
3.55434	0.993	0.211	0	DEV_PT_II (SLC3A1+)	GATM
5.44678	0.995	0.216	0	DEV_PT_II (SLC3A1+)	TMEM176A
2.99578	0.977	0.199	0	DEV_PT_II (SLC3A1+)	A1CF
3.56893	0.978	0.202	0	DEV_PT_II (SLC3A1+)	UGT3A1
5.25416	0.979	0.205	0	DEV_PT_II (SLC3A1+)	FGB
4.24925	0.984	0.214	0	DEV_PT_II (SLC3A1+)	SLC27A2
3.83881	0.951	0.185	0	DEV_PT_II (SLC3A1+)	RAB29
4.59714	0.929	0.165	0	DEV_PT_II (SLC3A1+)	TFEC
2.39779	0.961	0.199	0	DEV_PT_II (SLC3A1+)	SMIM24
3.84261	1	0.239	0	DEV_PT_II (SLC3A1+)	LRP2
3.3862	0.882	0.123	0	DEV_PT_II (SLC3A1+)	MCCD1
5.43565	0.994	0.236	0	DEV_PT_II (SLC3A1+)	TMEM176B
2.79966	0.909	0.155	0	DEV_PT_II (SLC3A1+)	APOA1
1.21234	0.997	0.244	0	DEV_PT_II (SLC3A1+)	PDZK1
5.51919	0.972	0.219	0	DEV_PT_II (SLC3A1+)	PBLD
1.26786	0.989	0.239	0	DEV_PT_II (SLC3A1+)	SLC16A12
7.85103	0.996	0.247	0	DEV_PT_II (SLC3A1+)	APOE
2.76506	0.915	0.167	0	DEV_PT_II (SLC3A1+)	DOCK8
5.05114	0.932	0.184	0	DEV_PT_II (SLC3A1+)	ACSM1
3.18789	0.882	0.136	0	DEV_PT_II (SLC3A1+)	CLRN3
2.81455	0.999	0.257	0	DEV_PT_II (SLC3A1+)	HPN
4.38197	0.982	0.24	0	DEV_PT_II (SLC3A1+)	ERBB3
5.55186	0.971	0.235	0	DEV_PT_II (SLC3A1+)	ACSM3
8.37731	0.848	0.112	0	DEV_PT_II (SLC3A1+)	KLK1
1.13807	0.966	0.23	0	DEV_PT_II (SLC3A1+)	USH1C
3.14574	0.966	0.232	0	DEV_PT_II (SLC3A1+)	GAL3ST1
5.82814	0.91	0.177	0	DEV_PT_II (SLC3A1+)	LGI4
2.16585	0.986	0.253	0	DEV_PT_II (SLC3A1+)	OSBPL10
4.95859	1	0.268	0	DEV_PT_II (SLC3A1+)	ANXA4
4.07575	0.843	0.112	0	DEV_PT_II (SLC3A1+)	GLTPD2
1.22865	0.913	0.188	0	DEV_PT_II (SLC3A1+)	ANKRD1
7.35113	0.987	0.265	0	DEV_PT_II (SLC3A1+)	AMACR
3.72482	0.995	0.274	0	DEV_PT_II (SLC3A1+)	DPP4
1.72682	0.992	0.273	0	DEV_PT_II (SLC3A1+)	MITF
6.75872	0.923	0.205	0	DEV_PT_II (SLC3A1+)	APOM
2.91775	0.948	0.231	0	DEV_PT_II (SLC3A1+)	PRLR
6.89618	0.934	0.219	0	DEV_PT_II (SLC3A1+)	LGALS2
3.09969	0.955	0.24	0	DEV_PT_II (SLC3A1+)	ALDH1A1
5.13373	0.976	0.261	0	DEV_PT_II (SLC3A1+)	LRRK2
1.30777	0.987	0.272	0	DEV_PT_II (SLC3A1+)	CDHR3
2.06804	0.979	0.265	0	DEV_PT_II (SLC3A1+)	RASSF4
1.07445	0.906	0.195	0	DEV_PT_II (SLC3A1+)	S100A14
0.747255	0.995	0.284	0	DEV_PT_II (SLC3A1+)	CRYL1
5.94219	0.894	0.184	0	DEV_PT_II (SLC3A1+)	DPEP1
0.902034	0.944	0.234	0	DEV_PT_II (SLC3A1+)	EFHD1
2.75204	0.981	0.274	0	DEV_PT_II (SLC3A1+)	FLRT3
2.30059	0.971	0.264	0	DEV_PT_II (SLC3A1+)	EPS8L2
3.55906	0.98	0.273	0	DEV_PT_II (SLC3A1+)	STX3
0.718921	0.984	0.278	0	DEV_PT_II (SLC3A1+)	FXYD2
3.51957	1	0.294	0	DEV_PT_II (SLC3A1+)	CLDN7
5.31224	0.955	0.249	0	DEV_PT_II (SLC3A1+)	HGD
2.8488	0.962	0.256	0	DEV_PT_II (SLC3A1+)	SPINT1
5.68284	0.905	0.2	0	DEV_PT_II (SLC3A1+)	AFP
6.03002	0.854	0.149	0	DEV_PT_II (SLC3A1+)	SERPINA1
1.82062	0.924	0.22	0	DEV_PT_II (SLC3A1+)	KCNJ15
3.37896	0.923	0.229	0	DEV_PT_II (SLC3A1+)	KIF12
2.78873	0.933	0.239	0	DEV_PT_II (SLC3A1+)	TNFSF12
1.67844	0.988	0.295	0	DEV_PT_II (SLC3A1+)	DCDC2
3.06567	0.995	0.305	0	DEV_PT_II (SLC3A1+)	CD24
2.75726	0.834	0.144	0	DEV_PT_II (SLC3A1+)	SLC13A1
0.694023	0.855	0.171	0	DEV_PT_II (SLC3A1+)	PCK1
4.28848	0.99	0.307	0	DEV_PT_II (SLC3A1+)	PLEKHA7
1.19536	0.969	0.288	0	DEV_PT_II (SLC3A1+)	RHOBTB1
1.37749	0.906	0.226	0	DEV_PT_II (SLC3A1+)	CLDN4
12.8486	0.927	0.249	0	DEV_PT_II (SLC3A1+)	SLC30A1
3.05224	0.99	0.316	0	DEV_PT_II (SLC3A1+)	MPC2
4.75098	0.992	0.318	0	DEV_PT_II (SLC3A1+)	CYB5A
10.1615	0.992	0.318	0	DEV_PT_II (SLC3A1+)	RHOB
5.99483	1	0.326	0	DEV_PT_II (SLC3A1+)	FTL
1.39878	0.99	0.316	0	DEV_PT_II (SLC3A1+)	EMID1
0.939934	0.97	0.297	0	DEV_PT_II (SLC3A1+)	PDGFA
2.45392	0.906	0.234	0	DEV_PT_II (SLC3A1+)	ELF3
1.34164	0.89	0.218	0	DEV_PT_II (SLC3A1+)	LINC01320
1.26136	0.97	0.303	0	DEV_PT_II (SLC3A1+)	EPCAM
3.61058	0.861	0.194	0	DEV_PT_II (SLC3A1+)	HNF4A
1.88429	0.944	0.277	0	DEV_PT_II (SLC3A1+)	TMEM37
3.61209	0.884	0.218	0	DEV_PT_II (SLC3A1+)	CA4
2.70706	0.995	0.33	0	DEV_PT_II (SLC3A1+)	RARRES2
5.5978	0.902	0.239	0	DEV_PT_II (SLC3A1+)	KISS1R
4.38594	0.979	0.318	0	DEV_PT_II (SLC3A1+)	RBM47
5.65447	0.946	0.285	0	DEV_PT_II (SLC3A1+)	ALDH6A1
4.98763	0.974	0.316	0	DEV_PT_II (SLC3A1+)	AIG1
1.05086	0.877	0.22	0	DEV_PT_II (SLC3A1+)	CLDN6
4.98744	0.985	0.328	0	DEV_PT_II (SLC3A1+)	DAB2
1.40002	0.942	0.285	0	DEV_PT_II (SLC3A1+)	SMIM1
2.87767	0.982	0.325	0	DEV_PT_II (SLC3A1+)	SH3YL1
0.178383	0.96	0.305	0	DEV_PT_II (SLC3A1+)	RBM20
6.78846	0.987	0.336	0	DEV_PT_II (SLC3A1+)	C11orf54
6.43239	0.994	0.349	0	DEV_PT_II (SLC3A1+)	ZNF804B
10.4883	0.847	0.209	0	DEV_PT_II (SLC3A1+)	GLYATL1
1.59743	0.872	0.236	0	DEV_PT_II (SLC3A1+)	SCT
2.42006	0.945	0.309	0	DEV_PT_II (SLC3A1+)	ARHGEF28
8.90846	0.979	0.345	0	DEV_PT_II (SLC3A1+)	GSN
5.72791	0.989	0.355	0	DEV_PT_II (SLC3A1+)	AGPAT2
4.80438	0.965	0.331	0	DEV_PT_II (SLC3A1+)	NDRG1
1.20245	0.916	0.285	0	DEV_PT_II (SLC3A1+)	CYS1
4.37526	0.931	0.303	0	DEV_PT_II (SLC3A1+)	AGPAT3
0.980888	0.934	0.307	0	DEV_PT_II (SLC3A1+)	ANKRD37
5.63846	0.985	0.359	0	DEV_PT_II (SLC3A1+)	TMEM256
3.78266	0.912	0.291	0	DEV_PT_II (SLC3A1+)	SCRN2
1.5759	0.963	0.343	0	DEV_PT_II (SLC3A1+)	RNASET2
2.37544	0.905	0.288	0	DEV_PT_II (SLC3A1+)	GCHFR
1.47229	0.879	0.263	0	DEV_PT_II (SLC3A1+)	HIP1R
2.57533	0.966	0.35	0	DEV_PT_II (SLC3A1+)	ABLIM1
0.158475	0.867	0.252	0	DEV_PT_II (SLC3A1+)	CA2
2.70989	0.828	0.213	0	DEV_PT_II (SLC3A1+)	PRSS8
5.93096	0.938	0.324	0	DEV_PT_II (SLC3A1+)	NIT2
13.1163	0.888	0.276	0	DEV_PT_II (SLC3A1+)	MSRB1
6.23802	0.912	0.301	0	DEV_PT_II (SLC3A1+)	KLF6
0.726046	0.856	0.246	0	DEV_PT_II (SLC3A1+)	RAP1GAP2
3.51683	0.777	0.168	0	DEV_PT_II (SLC3A1+)	GJB1
2.3492	0.941	0.334	0	DEV_PT_II (SLC3A1+)	CLDN3
2.92604	0.929	0.324	0	DEV_PT_II (SLC3A1+)	SDC4
3.81991	0.995	0.394	0	DEV_PT_II (SLC3A1+)	EZR
2.56787	0.939	0.34	0	DEV_PT_II (SLC3A1+)	UGCG
2.37758	0.922	0.323	0	DEV_PT_II (SLC3A1+)	CRYZ
1.47159	0.751	0.154	0	DEV_PT_II (SLC3A1+)	UGT2A3
8.65418	0.891	0.299	0	DEV_PT_II (SLC3A1+)	RGS9
4.03427	0.979	0.388	0	DEV_PT_II (SLC3A1+)	CHCHD10
2.19187	0.886	0.296	0	DEV_PT_II (SLC3A1+)	WWC1
4.82839	0.994	0.405	0	DEV_PT_II (SLC3A1+)	ATP6V1F
0.287766	0.73	0.148	0	DEV_PT_II (SLC3A1+)	SPX
2.4216	0.899	0.318	0	DEV_PT_II (SLC3A1+)	STRADB
14.0019	0.892	0.314	0	DEV_PT_II (SLC3A1+)	LGMN
3.64755	0.967	0.39	0	DEV_PT_II (SLC3A1+)	DBI
2.38115	0.854	0.277	0	DEV_PT_II (SLC3A1+)	TMEM150A
1.5808	0.886	0.309	0	DEV_PT_II (SLC3A1+)	IMPA2
3.55034	0.955	0.378	0	DEV_PT_II (SLC3A1+)	BIN1
3.53386	0.958	0.382	0	DEV_PT_II (SLC3A1+)	ASAH1
1.66772	0.832	0.256	0	DEV_PT_II (SLC3A1+)	MET
3.31046	0.928	0.36	0	DEV_PT_II (SLC3A1+)	CTSB
1.1068	0.928	0.363	0	DEV_PT_II (SLC3A1+)	PPP1R16A
5.04767	0.763	0.198	0	DEV_PT_II (SLC3A1+)	CYP27A1
2.57912	0.963	0.398	0	DEV_PT_II (SLC3A1+)	CISD1
11.2466	0.896	0.334	0	DEV_PT_II (SLC3A1+)	PLIN2
2.52246	0.801	0.24	0	DEV_PT_II (SLC3A1+)	RAB25
4.15314	0.994	0.433	0	DEV_PT_II (SLC3A1+)	TMBIM6
2.00059	0.888	0.327	0	DEV_PT_II (SLC3A1+)	SLC37A4
2.38637	0.828	0.268	0	DEV_PT_II (SLC3A1+)	TJP2
3.29957	0.922	0.363	0	DEV_PT_II (SLC3A1+)	PLEKHA1
1.33846	0.971	0.413	0	DEV_PT_II (SLC3A1+)	LDHB
4.12052	0.984	0.429	0	DEV_PT_II (SLC3A1+)	LAMTOR5
1.98146	0.897	0.344	0	DEV_PT_II (SLC3A1+)	ACAA2
2.58708	0.875	0.322	0	DEV_PT_II (SLC3A1+)	MB21D2
1.09558	0.861	0.309	0	DEV_PT_II (SLC3A1+)	HOOK1
3.70628	0.945	0.394	0	DEV_PT_II (SLC3A1+)	ETFB
0.2846	0.881	0.334	0	DEV_PT_II (SLC3A1+)	ADAMTS16
2.01922	0.92	0.377	0	DEV_PT_II (SLC3A1+)	MAF
2.33373	0.881	0.338	0	DEV_PT_II (SLC3A1+)	BLVRA
2.36028	0.953	0.413	0	DEV_PT_II (SLC3A1+)	FBXO17
2.12145	0.786	0.247	0	DEV_PT_II (SLC3A1+)	SPP1
4.2842	0.878	0.339	0	DEV_PT_II (SLC3A1+)	HLA-C
1.58162	0.858	0.321	0	DEV_PT_II (SLC3A1+)	SH3D19
0.632694	0.95	0.414	0	DEV_PT_II (SLC3A1+)	CLIC1
3.71213	0.872	0.336	0	DEV_PT_II (SLC3A1+)	ACAT1
1.43697	0.896	0.362	0	DEV_PT_II (SLC3A1+)	AK4
2.09081	0.82	0.286	0	DEV_PT_II (SLC3A1+)	LMCD1
3.27616	0.741	0.209	0	DEV_PT_II (SLC3A1+)	C19orf33
4.25001	0.89	0.36	0	DEV_PT_II (SLC3A1+)	ITGA6
2.72018	0.889	0.36	0	DEV_PT_II (SLC3A1+)	FXYD1
1.20224	0.816	0.289	0	DEV_PT_II (SLC3A1+)	KIF13B
4.24052	0.927	0.402	0	DEV_PT_II (SLC3A1+)	TMEM141
0.631871	0.848	0.326	0	DEV_PT_II (SLC3A1+)	SNX29
4.39517	0.989	0.477	0	DEV_PT_II (SLC3A1+)	TPT1
1.8095	0.806	0.295	0	DEV_PT_II (SLC3A1+)	GGH
3.47534	0.714	0.206	0	DEV_PT_II (SLC3A1+)	F10
1.06314	0.774	0.271	0	DEV_PT_II (SLC3A1+)	ASRGL1
4.60265	0.834	0.335	0	DEV_PT_II (SLC3A1+)	ETHE1
0.897908	0.804	0.306	0	DEV_PT_II (SLC3A1+)	SLC44A3
0.665178	0.763	0.267	0	DEV_PT_II (SLC3A1+)	RAB3B
0.364823	0.878	0.384	0	DEV_PT_II (SLC3A1+)	CYBA
1.65419	0.961	0.473	0	DEV_PT_II (SLC3A1+)	HINT1
1.98264	0.728	0.242	0	DEV_PT_II (SLC3A1+)	GK
5.49383	0.747	0.262	0	DEV_PT_II (SLC3A1+)	MGAM
2.78059	0.885	0.401	0	DEV_PT_II (SLC3A1+)	ARID3A
1.37378	0.926	0.447	0	DEV_PT_II (SLC3A1+)	CD63
0.990596	0.857	0.378	0	DEV_PT_II (SLC3A1+)	TM7SF2
1.27874	0.744	0.265	0	DEV_PT_II (SLC3A1+)	IER5L
5.45277	0.808	0.337	0	DEV_PT_II (SLC3A1+)	EIF2AK3
1.64518	0.811	0.34	0	DEV_PT_II (SLC3A1+)	KLF7
0.491913	0.865	0.396	0	DEV_PT_II (SLC3A1+)	TSTD1
1.57451	0.779	0.311	0	DEV_PT_II (SLC3A1+)	PPARG
2.60126	0.731	0.263	0	DEV_PT_II (SLC3A1+)	ABHD11
2.34993	0.862	0.395	0	DEV_PT_II (SLC3A1+)	PPA1
1.25503	0.931	0.466	0	DEV_PT_II (SLC3A1+)	PCBD1
2.67662	0.767	0.302	0	DEV_PT_II (SLC3A1+)	NQO2
2.67843	0.903	0.445	0	DEV_PT_II (SLC3A1+)	PSMA2
1.64003	0.874	0.42	0	DEV_PT_II (SLC3A1+)	METTL9
1.08086	0.769	0.321	0	DEV_PT_II (SLC3A1+)	NET1
0.13777	0.82	0.382	0	DEV_PT_II (SLC3A1+)	PDLIM1
0.985846	0.728	0.292	0	DEV_PT_II (SLC3A1+)	EYS
1.4177	0.794	0.36	0	DEV_PT_II (SLC3A1+)	MYO1D
0.831556	0.865	0.431	0	DEV_PT_II (SLC3A1+)	NEAT1
4.69063	0.874	0.445	0	DEV_PT_II (SLC3A1+)	GSTP1
2.71298	0.808	0.384	0	DEV_PT_II (SLC3A1+)	CNKSR3
1.13862	0.853	0.429	0	DEV_PT_II (SLC3A1+)	CCNG1
1.49722	0.838	0.414	0	DEV_PT_II (SLC3A1+)	DNPH1
3.1499	0.711	0.288	0	DEV_PT_II (SLC3A1+)	METTL7A
0.803692	0.749	0.326	0	DEV_PT_II (SLC3A1+)	CTSZ
1.38141	0.758	0.338	0	DEV_PT_II (SLC3A1+)	GLS
0.207425	0.84	0.427	0	DEV_PT_II (SLC3A1+)	BSG
2.25935	0.802	0.393	0	DEV_PT_II (SLC3A1+)	OCIAD2
1.37154	0.89	0.486	0	DEV_PT_II (SLC3A1+)	FTH1
1.95794	0.842	0.438	0	DEV_PT_II (SLC3A1+)	C4orf3
1.85053	0.818	0.414	0	DEV_PT_II (SLC3A1+)	RNF181
1.46203	0.842	0.447	0	DEV_PT_II (SLC3A1+)	HSPE1
0.762246	0.746	0.354	0	DEV_PT_II (SLC3A1+)	TIMP3
0.917874	0.736	0.353	0	DEV_PT_II (SLC3A1+)	SOX6
1.03535	0.801	0.429	0	DEV_PT_II (SLC3A1+)	LRPAP1
2.18028	0.852	0.48	0	DEV_PT_II (SLC3A1+)	RPL41
2.51672	0.793	0.422	0	DEV_PT_II (SLC3A1+)	MDH1
2.7114	0.814	0.451	0	DEV_PT_II (SLC3A1+)	EEF1B2
0.544104	0.789	0.431	0	DEV_PT_II (SLC3A1+)	MT-ND1
2.36527	0.796	0.44	0	DEV_PT_II (SLC3A1+)	ZFAS1
2.77028	0.784	0.44	0	DEV_PT_II (SLC3A1+)	SNHG7
0.76252	0.063	0.4	0	DEV_PT_II (SLC3A1+)	NR2F1-AS1
1.69255	0.016	0.28	0	DEV_PT_II (SLC3A1+)	CFH
0.61527	0.091	0.234	0	DEV_PT_II (SLC3A1+)	GPRC5A
0.554937	0.775	0.402	3.34694e-303	DEV_PT_II (SLC3A1+)	CDKN1C
2.20874	0.753	0.357	8.09397e-298	DEV_PT_II (SLC3A1+)	SLC16A10
1.80173	0.738	0.351	6.93668e-296	DEV_PT_II (SLC3A1+)	MRS2
6.75083	0.065	0.365	6.7702e-291	DEV_PT_II (SLC3A1+)	SIPA1L2
1.78249	0.879	0.437	8.88635e-282	DEV_PT_II (SLC3A1+)	SLC2A1
0.774848	0.767	0.413	3.42623e-281	DEV_PT_II (SLC3A1+)	TECR
0.559089	0.761	0.404	6.47114e-280	DEV_PT_II (SLC3A1+)	XBP1
2.31606	0.76	0.392	1.81009e-279	DEV_PT_II (SLC3A1+)	PAM
2.03752	0.68	0.256	3.06114e-273	DEV_PT_II (SLC3A1+)	IGFBP6
1.53137	0.796	0.489	1.67426e-267	DEV_PT_II (SLC3A1+)	RPS14
1.65123	0.781	0.471	2.40673e-267	DEV_PT_II (SLC3A1+)	RPL29
2.36765	0.747	0.452	4.23024e-266	DEV_PT_II (SLC3A1+)	RPS29
1.52565	0.701	0.308	8.75034e-266	DEV_PT_II (SLC3A1+)	PIP5K1B
1.51313	0.705	0.189	3.36421e-265	DEV_PT_II (SLC3A1+)	PRR15L
1.70735	0.701	0.354	5.42092e-261	DEV_PT_II (SLC3A1+)	ZBTB38
6.34811	0.763	0.404	1.65871e-258	DEV_PT_II (SLC3A1+)	SQSTM1
2.34483	0.712	0.371	6.26332e-256	DEV_PT_II (SLC3A1+)	FCGRT
0.623984	0.114	0.264	1.21766e-251	DEV_PT_II (SLC3A1+)	PLAU
1.46881	0.772	0.464	9.00819e-245	DEV_PT_II (SLC3A1+)	RPL17
0.229513	0.078	0.428	3.23762e-244	DEV_PT_II (SLC3A1+)	PALLD
3.74823	0.551	0.29	1.94256e-237	DEV_PT_II (SLC3A1+)	COL8A1
1.36398	0.6	0.36	3.71036e-236	DEV_PT_II (SLC3A1+)	SUGCT
1.84285	0.723	0.372	1.78977e-235	DEV_PT_II (SLC3A1+)	ODC1
1.00785	0.761	0.434	2.17636e-232	DEV_PT_II (SLC3A1+)	LAPTM4A
1.54569	0.103	0.353	1.1166e-222	DEV_PT_II (SLC3A1+)	ANKH
1.31182	0.732	0.448	2.33378e-215	DEV_PT_II (SLC3A1+)	RPL10
0.589325	0.684	0.346	1.73007e-213	DEV_PT_II (SLC3A1+)	C12orf75
0.874859	0.721	0.429	6.80072e-211	DEV_PT_II (SLC3A1+)	EPB41L4A-AS1
0.612287	0.088	0.268	1.84946e-210	DEV_PT_II (SLC3A1+)	PDGFD
1.04035	0.663	0.389	1.12969e-205	DEV_PT_II (SLC3A1+)	CAMK2D
0.541891	0.643	0.307	2.2001e-203	DEV_PT_II (SLC3A1+)	SIRT2
1.45748	0.721	0.448	4.06288e-201	DEV_PT_II (SLC3A1+)	MT-ND2
0.405169	0.717	0.421	1.06329e-197	DEV_PT_II (SLC3A1+)	ARID5B
1.77784	0.646	0.314	1.2607e-197	DEV_PT_II (SLC3A1+)	SOX9
2.16152	0.666	0.19	1.33391e-194	DEV_PT_II (SLC3A1+)	MT1M
3.91481	0.117	0.342	6.27465e-193	DEV_PT_II (SLC3A1+)	EPSTI1
3.98432	0.15	0.393	1.92423e-189	DEV_PT_II (SLC3A1+)	ELOVL5
4.02483	0.755	0.486	1.93156e-187	DEV_PT_II (SLC3A1+)	RPS18
0.544393	0.681	0.371	1.03816e-184	DEV_PT_II (SLC3A1+)	DANT2
1.04874	0.739	0.49	5.04343e-184	DEV_PT_II (SLC3A1+)	RPS8
0.49662	0.176	0.428	4.4093e-178	DEV_PT_II (SLC3A1+)	FLNA
1.14537	0.696	0.422	1.17106e-175	DEV_PT_II (SLC3A1+)	HSPB1
1.77491	0.707	0.463	6.85905e-175	DEV_PT_II (SLC3A1+)	MT-ND4
1.37876	0.604	0.319	9.7193e-173	DEV_PT_II (SLC3A1+)	TES
3.52769	0.031	0.275	4.04574e-172	DEV_PT_II (SLC3A1+)	DHRS2
0.110035	0.712	0.331	3.25474e-171	DEV_PT_II (SLC3A1+)	AEBP1
0.303807	0.596	0.33	3.70902e-167	DEV_PT_II (SLC3A1+)	MYLIP
0.866399	0.736	0.484	2.15125e-166	DEV_PT_II (SLC3A1+)	RPS2
1.09906	0.143	0.323	8.82585e-164	DEV_PT_II (SLC3A1+)	HEPH
7.85085	0.099	0.233	2.81734e-163	DEV_PT_II (SLC3A1+)	CENPW
0.498575	0.69	0.436	2.50003e-162	DEV_PT_II (SLC3A1+)	ECH1
3.46463	0.711	0.478	1.97213e-158	DEV_PT_II (SLC3A1+)	RPL13
2.42562	0.661	0.251	1.46103e-157	DEV_PT_II (SLC3A1+)	GDF15
0.970796	0.694	0.388	2.14349e-153	DEV_PT_II (SLC3A1+)	PLOD2
1.16478	0.699	0.472	8.44179e-153	DEV_PT_II (SLC3A1+)	RPL39
0.11328	0.202	0.379	1.25862e-152	DEV_PT_II (SLC3A1+)	FBXL17
5.1505	0.658	0.409	2.36877e-148	DEV_PT_II (SLC3A1+)	LPP
1.04364	0.647	0.153	3.73232e-148	DEV_PT_II (SLC3A1+)	POMC
4.74882	0.043	0.339	2.27519e-142	DEV_PT_II (SLC3A1+)	RAB31
0.123478	0.574	0.348	1.0618e-141	DEV_PT_II (SLC3A1+)	TAOK3
1.59737	0.693	0.488	1.80101e-137	DEV_PT_II (SLC3A1+)	RPS23
1.3768	0.624	0.333	1.01888e-132	DEV_PT_II (SLC3A1+)	ZNF581
2.06352	0.669	0.449	2.54507e-132	DEV_PT_II (SLC3A1+)	RPL31
2.22146	0.601	0.294	4.78611e-132	DEV_PT_II (SLC3A1+)	SERINC2
13.665	0.095	0.29	1.00775e-128	DEV_PT_II (SLC3A1+)	GCK
1.0318	0.671	0.457	1.13545e-128	DEV_PT_II (SLC3A1+)	PHLDB2
0.17356	0.094	0.318	1.16334e-128	DEV_PT_II (SLC3A1+)	SLC44A5
2.02439	0.243	0.412	3.95628e-128	DEV_PT_II (SLC3A1+)	ATP1B3
1.02406	0.715	0.455	2.63755e-127	DEV_PT_II (SLC3A1+)	SPATS2L
1.14351	0.682	0.483	1.05766e-122	DEV_PT_II (SLC3A1+)	RPL30
1.47109	0.668	0.474	1.38919e-121	DEV_PT_II (SLC3A1+)	RPL26
1.25171	0.11	0.241	2.40231e-119	DEV_PT_II (SLC3A1+)	TFF3
1.0901	0.565	0.288	7.92104e-118	DEV_PT_II (SLC3A1+)	GPRC5C
2.56966	0.623	0.266	3.60536e-114	DEV_PT_II (SLC3A1+)	C1QTNF3
1.04803	0.194	0.355	3.15818e-111	DEV_PT_II (SLC3A1+)	NEK1
1.0398	0.643	0.455	6.83556e-110	DEV_PT_II (SLC3A1+)	RPL34
5.05379	0.077	0.35	1.64654e-109	DEV_PT_II (SLC3A1+)	SMARCA2
0.789929	0.15	0.351	5.50775e-109	DEV_PT_II (SLC3A1+)	TIAM2
0.963033	0.556	0.307	1.0437e-105	DEV_PT_II (SLC3A1+)	HSD17B11
1.16049	0.672	0.469	1.39793e-104	DEV_PT_II (SLC3A1+)	SLC25A6
1.76063	0.684	0.49	1.58748e-104	DEV_PT_II (SLC3A1+)	MT-CO1
1.39069	0.471	0.291	1.35317e-98	DEV_PT_II (SLC3A1+)	SLC7A11
1.32276	0.653	0.484	9.60262e-94	DEV_PT_II (SLC3A1+)	RPL7A
2.90793	0.602	0.39	1.08629e-93	DEV_PT_II (SLC3A1+)	PLAGL1
0.845909	0.657	0.479	2.02565e-93	DEV_PT_II (SLC3A1+)	RPL5
0.875894	0.647	0.478	3.52886e-92	DEV_PT_II (SLC3A1+)	RPS3A
9.66141	0.198	0.414	4.65863e-91	DEV_PT_II (SLC3A1+)	ACTN2
2.60128	0.14	0.328	2.43516e-90	DEV_PT_II (SLC3A1+)	GCNT1
3.15261	0.271	0.387	4.12533e-85	DEV_PT_II (SLC3A1+)	TCF7L2
1.22735	0.522	0.348	8.9368e-85	DEV_PT_II (SLC3A1+)	MAN1A1
0.994036	0.613	0.431	9.35179e-84	DEV_PT_II (SLC3A1+)	EIF3E
1.8763	0.518	0.204	1.29678e-82	DEV_PT_II (SLC3A1+)	IRX3
1.05319	0.115	0.39	1.39915e-82	DEV_PT_II (SLC3A1+)	PDE10A
0.431508	0.108	0.196	5.1053e-81	DEV_PT_II (SLC3A1+)	LRTM1
2.2975	0.651	0.489	2.92722e-79	DEV_PT_II (SLC3A1+)	RPL12
1.54279	0.616	0.468	7.67314e-79	DEV_PT_II (SLC3A1+)	RPS27
1.94995	0.584	0.398	4.28794e-78	DEV_PT_II (SLC3A1+)	ARHGAP42
1.55121	0.043	0.319	1.31413e-75	DEV_PT_II (SLC3A1+)	GAS7
1.28399	0.601	0.406	1.35168e-72	DEV_PT_II (SLC3A1+)	MT-ND4L
1.3773	0.621	0.477	2.2674e-71	DEV_PT_II (SLC3A1+)	RPL11
0.262785	0.259	0.348	6.19331e-70	DEV_PT_II (SLC3A1+)	PPM1K
1.72515	0.267	0.413	3.07201e-69	DEV_PT_II (SLC3A1+)	FOXP1
2.04046	0.556	0.394	4.84472e-69	DEV_PT_II (SLC3A1+)	SNHG8
2.02534	0.589	0.373	8.23956e-68	DEV_PT_II (SLC3A1+)	LRRC75A
0.759516	0.654	0.466	1.46797e-63	DEV_PT_II (SLC3A1+)	CHCHD2
1.16452	0.155	0.393	1.55173e-63	DEV_PT_II (SLC3A1+)	PEAK1
5.02862	0.042	0.18	2.58353e-63	DEV_PT_II (SLC3A1+)	NSG1
0.875626	0.105	0.334	1.3238e-61	DEV_PT_II (SLC3A1+)	SEC24D
0.928834	0.529	0.288	1.58186e-61	DEV_PT_II (SLC3A1+)	GEM
3.35841	0.536	0.296	3.42965e-61	DEV_PT_II (SLC3A1+)	TEX14
0.650714	0.565	0.404	2.95167e-56	DEV_PT_II (SLC3A1+)	CCNB1IP1
3.36835	0.249	0.284	2.06086e-55	DEV_PT_II (SLC3A1+)	PHLDA2
3.09045	0.585	0.448	3.77775e-51	DEV_PT_II (SLC3A1+)	MT-ND5
6.65703	0.077	0.325	7.63305e-51	DEV_PT_II (SLC3A1+)	CPE
0.436444	0.502	0.377	1.16306e-50	DEV_PT_II (SLC3A1+)	WWOX
0.248922	0.591	0.457	3.44506e-50	DEV_PT_II (SLC3A1+)	JUND
1.68667	0.617	0.458	8.8542e-47	DEV_PT_II (SLC3A1+)	RTN4
1.36377	0.558	0.318	1.87382e-45	DEV_PT_II (SLC3A1+)	SERPINF1
3.04467	0.491	0.335	7.74937e-45	DEV_PT_II (SLC3A1+)	OAT
0.398859	0.6	0.477	1.43751e-43	DEV_PT_II (SLC3A1+)	RPS17
1.73422	0.294	0.362	1.22089e-37	DEV_PT_II (SLC3A1+)	TMCO3
3.92869	0.418	0.347	4.85281e-34	DEV_PT_II (SLC3A1+)	SLC40A1
4.13391	0.527	0.442	6.62201e-34	DEV_PT_II (SLC3A1+)	CXADR
0.970812	0.569	0.487	4.21671e-33	DEV_PT_II (SLC3A1+)	RPS27A
0.366697	0.103	0.217	1.80415e-31	DEV_PT_II (SLC3A1+)	CHODL
5.04037	0.255	0.296	8.02209e-31	DEV_PT_II (SLC3A1+)	SLC26A2
1.13939	0.096	0.297	2.00024e-30	DEV_PT_II (SLC3A1+)	EMILIN2
1.89007	0.541	0.195	3.09293e-30	DEV_PT_II (SLC3A1+)	CXCL2
3.61007	0.199	0.309	1.61675e-29	DEV_PT_II (SLC3A1+)	TSPAN13
1.20392	0.318	0.327	5.08795e-29	DEV_PT_II (SLC3A1+)	CXCL3
0.842966	0.192	0.205	4.19263e-27	DEV_PT_II (SLC3A1+)	DNAH5
0.715811	0.538	0.473	2.35336e-25	DEV_PT_II (SLC3A1+)	RPS24
1.99221	0.315	0.401	1.13728e-24	DEV_PT_II (SLC3A1+)	ZFP36L1
3.42174	0.243	0.265	3.94894e-23	DEV_PT_II (SLC3A1+)	SERPINB9
0.663121	0.378	0.286	4.00246e-21	DEV_PT_II (SLC3A1+)	GADD45B
4.63497	0.244	0.35	1.23352e-20	DEV_PT_II (SLC3A1+)	MYO10
1.90465	0.247	0.286	3.49399e-19	DEV_PT_II (SLC3A1+)	AHR
6.05471	0.228	0.276	5.34304e-18	DEV_PT_II (SLC3A1+)	TNFSF15
0.602881	0.235	0.336	8.52173e-18	DEV_PT_II (SLC3A1+)	CFI
0.22659	0.491	0.375	8.20279e-17	DEV_PT_II (SLC3A1+)	ALDOA
1.12848	0.414	0.216	9.19792e-17	DEV_PT_II (SLC3A1+)	CHDH
0.190519	0.47	0.364	7.24554e-16	DEV_PT_II (SLC3A1+)	TRIB1
0.5831	0.02	0.295	1.35952e-15	DEV_PT_II (SLC3A1+)	HMCN1
0.776357	0.521	0.469	2.58798e-15	DEV_PT_II (SLC3A1+)	RPS3
0.181344	0.401	0.303	2.65351e-15	DEV_PT_II (SLC3A1+)	NR4A1
1.71146	0.541	0.464	3.62437e-14	DEV_PT_II (SLC3A1+)	MT-ND3
0.482664	0.544	0.488	1.75366e-13	DEV_PT_II (SLC3A1+)	RPS6
1.53691	0.209	0.309	3.30615e-13	DEV_PT_II (SLC3A1+)	SNAP25
0.415706	0.603	0.493	8.5594e-13	DEV_PT_II (SLC3A1+)	MT-CO2
2.25951	0.297	0.376	3.07482e-12	DEV_PT_II (SLC3A1+)	FAM13A
0.584545	0.529	0.482	1.03842e-11	DEV_PT_II (SLC3A1+)	RPL32
1.06327	0.168	0.272	4.87837e-11	DEV_PT_II (SLC3A1+)	CCND3
1.00833	0.061	0.246	4.94869e-10	DEV_PT_II (SLC3A1+)	C11orf96
3.89533	0.489	0.308	9.00267e-10	DEV_PT_II (SLC3A1+)	AFMID
0.763694	0.291	0.262	1.01802e-09	DEV_PT_II (SLC3A1+)	CXCL1
2.47247	0.464	0.232	1.09111e-09	DEV_PT_II (SLC3A1+)	TNFRSF11B
0.487238	0.53	0.468	3.38013e-09	DEV_PT_II (SLC3A1+)	RPS4X
3.68319	0.293	0.326	4.013e-09	DEV_PT_II (SLC3A1+)	SPRY2
0.54186	0.498	0.465	9.1966e-09	DEV_PT_II (SLC3A1+)	RPL35A
0.287066	0.461	0.396	1.06742e-08	DEV_PT_II (SLC3A1+)	NFE2L2
0.217817	0.528	0.481	1.21335e-08	DEV_PT_II (SLC3A1+)	RPL7
1.08899	0.43	0.368	1.21469e-07	DEV_PT_II (SLC3A1+)	ELL2
0.414785	0.171	0.31	1.88965e-07	DEV_PT_II (SLC3A1+)	FAM216A
4.03556	0.12	0.31	7.49499e-07	DEV_PT_II (SLC3A1+)	PLK2
0.431611	0.513	0.48	7.68753e-07	DEV_PT_II (SLC3A1+)	RPL3
8.21072	0.462	0.431	1.04766e-06	DEV_PT_II (SLC3A1+)	SH3BGRL3
1.15787	0.229	0.326	3.06474e-06	DEV_PT_II (SLC3A1+)	KRT17
2.83759	0.275	0.321	4.97331e-06	DEV_PT_II (SLC3A1+)	LDLR
1.07367	0.46	0.336	5.61204e-06	DEV_PT_II (SLC3A1+)	MYC
9.51931	0.29	0.365	6.64592e-06	DEV_PT_II (SLC3A1+)	RPH3AL
1.36567	0.447	0.38	8.53432e-06	DEV_PT_II (SLC3A1+)	UGDH
0.541278	0.278	0.347	0.000199918	DEV_PT_II (SLC3A1+)	GSTA1
1.11882	0.379	0.348	0.000283004	DEV_PT_II (SLC3A1+)	ZDHHC14
0.570638	0.114	0.246	0.00110625	DEV_PT_II (SLC3A1+)	SCN9A
3.63547	0.443	0.368	0.00635499	DEV_PT_II (SLC3A1+)	MSMO1
1.86758	0.302	0.25	0.0275584	DEV_PT_II (SLC3A1+)	MMP7
7.34512	0.978	0.237	0	DIFF_fibroblasts (OGN+)	NRXN1
5.54942	0.978	0.241	0	DIFF_fibroblasts (OGN+)	CDH9
3.35936	0.883	0.156	0	DIFF_fibroblasts (OGN+)	SHISA3
7.65935	0.952	0.233	0	DIFF_fibroblasts (OGN+)	ADAMTS6
10.3259	0.99	0.276	0	DIFF_fibroblasts (OGN+)	ROBO1
5.35135	0.948	0.241	0	DIFF_fibroblasts (OGN+)	CXCL12
0.915606	0.919	0.218	0	DIFF_fibroblasts (OGN+)	EMCN
2.80747	0.918	0.218	0	DIFF_fibroblasts (OGN+)	CCDC85A
0.879615	0.956	0.257	0	DIFF_fibroblasts (OGN+)	KCND2
1.74743	0.963	0.264	0	DIFF_fibroblasts (OGN+)	ADAMTSL1
2.70145	0.943	0.244	0	DIFF_fibroblasts (OGN+)	TBX18
5.51009	0.976	0.278	0	DIFF_fibroblasts (OGN+)	COL25A1
2.76581	0.911	0.215	0	DIFF_fibroblasts (OGN+)	TEX15
3.25358	0.914	0.221	0	DIFF_fibroblasts (OGN+)	CFH
0.529676	0.914	0.221	0	DIFF_fibroblasts (OGN+)	DYNC1I1
0.913964	0.965	0.272	0	DIFF_fibroblasts (OGN+)	EYA4
3.87275	0.971	0.282	0	DIFF_fibroblasts (OGN+)	GRIK2
3.17966	0.952	0.27	0	DIFF_fibroblasts (OGN+)	ZFPM2
2.57728	0.914	0.243	0	DIFF_fibroblasts (OGN+)	NCAM2
2.38893	0.871	0.2	0	DIFF_fibroblasts (OGN+)	PRDM6
4.39389	0.982	0.312	0	DIFF_fibroblasts (OGN+)	TSHZ2
2.0486	0.959	0.29	0	DIFF_fibroblasts (OGN+)	SYT1
4.03671	0.947	0.28	0	DIFF_fibroblasts (OGN+)	IGFBP5
2.65057	0.924	0.26	0	DIFF_fibroblasts (OGN+)	BMP5
3.65766	0.952	0.288	0	DIFF_fibroblasts (OGN+)	FBN2
2.06565	0.957	0.295	0	DIFF_fibroblasts (OGN+)	FLRT2
3.68008	0.978	0.317	0	DIFF_fibroblasts (OGN+)	PCDH9
0.952087	0.932	0.272	0	DIFF_fibroblasts (OGN+)	CPED1
0.248051	0.921	0.266	0	DIFF_fibroblasts (OGN+)	HCN1
2.84883	0.952	0.298	0	DIFF_fibroblasts (OGN+)	ADGRB3
1.96519	0.95	0.299	0	DIFF_fibroblasts (OGN+)	COL5A2
5.18916	0.924	0.277	0	DIFF_fibroblasts (OGN+)	CREB5
2.05239	0.924	0.279	0	DIFF_fibroblasts (OGN+)	SNCAIP
2.49702	0.908	0.266	0	DIFF_fibroblasts (OGN+)	LPAR1
3.0818	0.842	0.204	0	DIFF_fibroblasts (OGN+)	GLIPR1
1.97494	0.832	0.194	0	DIFF_fibroblasts (OGN+)	SYT10
1.67593	0.923	0.286	0	DIFF_fibroblasts (OGN+)	TGFB2
2.64315	0.945	0.309	0	DIFF_fibroblasts (OGN+)	TRPC4
1.63498	0.984	0.35	0	DIFF_fibroblasts (OGN+)	VCAN
2.26096	0.949	0.317	0	DIFF_fibroblasts (OGN+)	CDH11
1.21942	0.807	0.177	0	DIFF_fibroblasts (OGN+)	NPR3
5.03744	0.893	0.263	0	DIFF_fibroblasts (OGN+)	PTGIS
4.6943	0.981	0.353	0	DIFF_fibroblasts (OGN+)	IL1RAPL1
3.6386	0.906	0.279	0	DIFF_fibroblasts (OGN+)	RALYL
3.73152	0.917	0.293	0	DIFF_fibroblasts (OGN+)	SORBS1
5.52259	0.937	0.315	0	DIFF_fibroblasts (OGN+)	MEIS1
3.14184	0.918	0.3	0	DIFF_fibroblasts (OGN+)	MMP16
1.79992	0.864	0.246	0	DIFF_fibroblasts (OGN+)	CLDN11
1.68771	0.863	0.246	0	DIFF_fibroblasts (OGN+)	KLHL4
4.45516	0.889	0.273	0	DIFF_fibroblasts (OGN+)	PCDH18
1.27281	0.853	0.241	0	DIFF_fibroblasts (OGN+)	PCDH10
0.100333	0.934	0.327	0	DIFF_fibroblasts (OGN+)	NRP1
2.64426	0.863	0.258	0	DIFF_fibroblasts (OGN+)	POSTN
1.87011	0.856	0.252	0	DIFF_fibroblasts (OGN+)	ZNF536
0.978449	0.908	0.305	0	DIFF_fibroblasts (OGN+)	ATRNL1
6.07488	0.899	0.296	0	DIFF_fibroblasts (OGN+)	LHFPL2
2.26457	0.905	0.304	0	DIFF_fibroblasts (OGN+)	SLC8A1
0.503587	0.933	0.333	0	DIFF_fibroblasts (OGN+)	AKAP12
3.02073	0.932	0.334	0	DIFF_fibroblasts (OGN+)	KIAA1217
0.403757	0.848	0.252	0	DIFF_fibroblasts (OGN+)	SNAI2
2.78524	0.782	0.187	0	DIFF_fibroblasts (OGN+)	OGN
1.79106	0.918	0.325	0	DIFF_fibroblasts (OGN+)	COL1A2
7.14342	0.876	0.283	0	DIFF_fibroblasts (OGN+)	SLC41A2
1.99991	0.833	0.248	0	DIFF_fibroblasts (OGN+)	C7
0.997232	0.895	0.312	0	DIFF_fibroblasts (OGN+)	MIR99AHG
1.6807	0.941	0.36	0	DIFF_fibroblasts (OGN+)	PBX1
2.84315	0.903	0.323	0	DIFF_fibroblasts (OGN+)	NR2F2-AS1
4.22091	0.865	0.288	0	DIFF_fibroblasts (OGN+)	FHL2
1.28524	0.858	0.285	0	DIFF_fibroblasts (OGN+)	APBA1
0.860781	0.871	0.3	0	DIFF_fibroblasts (OGN+)	ACSS3
3.58096	0.805	0.236	0	DIFF_fibroblasts (OGN+)	MMP2
1.10141	0.91	0.342	0	DIFF_fibroblasts (OGN+)	NAV3
0.805527	0.804	0.24	0	DIFF_fibroblasts (OGN+)	MATN2
2.34837	0.933	0.373	0	DIFF_fibroblasts (OGN+)	MCC
0.307498	0.813	0.253	0	DIFF_fibroblasts (OGN+)	SVEP1
2.28969	0.785	0.226	0	DIFF_fibroblasts (OGN+)	SLC5A7
3.17145	0.822	0.263	0	DIFF_fibroblasts (OGN+)	DNM3OS
2.87131	0.811	0.269	0	DIFF_fibroblasts (OGN+)	WNT5B
0.723461	0.875	0.336	0	DIFF_fibroblasts (OGN+)	ITGA1
0.708014	0.807	0.27	0	DIFF_fibroblasts (OGN+)	VGLL3
0.609364	0.768	0.233	0	DIFF_fibroblasts (OGN+)	MFAP4
3.07527	0.77	0.238	0	DIFF_fibroblasts (OGN+)	ADAMTS19
0.497983	0.806	0.288	0	DIFF_fibroblasts (OGN+)	C1orf198
2.27575	0.869	0.352	0	DIFF_fibroblasts (OGN+)	NR2F2
0.803552	0.84	0.325	0	DIFF_fibroblasts (OGN+)	DHRS3
2.31439	0.77	0.26	0	DIFF_fibroblasts (OGN+)	COL5A1
[truncated: 8,317 more rows]
