# Supplementary material for: Splice modulation of COL4A5 reinstates collagen IV assembly in an organoid model of Alport syndrome
Source: JCI Insight. 2025 Dec 18;11(3):e194759. doi: 10.1172/jci.insight.194759 (PMC12892906; doi:10.1172/jci.insight.194759)
Supplement: Supplemental table 6 [file jciinsight-11-194759-s146.xlsx]

## Sheet: Supplemental Table 6
Supplemental Table 6. Differential expressed genes identified in single-cell RNA-seq experiment comparing mutants with isogenic controls
SYMBOL	baseMean	log2FoldChange	lfcSE	stat	pvalue	padj	Symbol	significant	category
KAZN	10194.4	-1.08117	0.229299	-4.7151	2.42e-06	0.000439	KAZN	yes	down
ECE1	397.077	-1.19959	0.249975	-4.79886	1.6e-06	0.00031573	ECE1	yes	down
HSPG2	476.208	-1.17385	0.299684	-3.91695	8.97e-05	0.00809376	HSPG2	yes	down
DHCR24	433.836	-0.81002	0.210956	-3.83975	0.00012316	0.0104294	DHCR24	yes	down
PDE4B	190.014	-2.08631	0.465689	-4.48006	7.46e-06	0.00110445	PDE4B	yes	down
SLC44A3	215.086	-0.962495	0.267906	-3.59266	0.00032732	0.0222297	SLC44A3	yes	down
SLC16A1	5013.7	-1.20608	0.322747	-3.73691	0.0001863	0.0146227	SLC16A1	yes	down
SPAG17	2530.91	-1.0332	0.233839	-4.41845	9.94e-06	0.00140116	SPAG17	yes	down
S100A10	9803.58	1.02666	0.242512	4.23343	2.3e-05	0.0027376	S100A10	yes	up
S100A7	449.955	-1.50278	0.429657	-3.49762	0.00046942	0.029361	S100A7	yes	down
MEX3A	608.529	-1.11956	0.215678	-5.19088	2.09e-07	6.07e-05	MEX3A	yes	down
LMX1A	65.0464	-2.80345	0.822753	-3.40741	0.00065583	0.038449	LMX1A	yes	down
HMCN1	498.067	-1.76202	0.465826	-3.78258	0.00015521	0.0126746	HMCN1	yes	down
BRINP3	119.703	-2.03306	0.372057	-5.46439	4.64e-08	1.71e-05	BRINP3	yes	down
KCNT2	4908.24	-1.05624	0.169364	-6.23652	4.47e-10	2.79e-07	KCNT2	yes	down
MIR181A1HG	4345.38	-0.788802	0.204269	-3.86159	0.00011265	0.00993064	MIR181A1HG	yes	down
INAVA	56.4095	-1.6226	0.482514	-3.3628	0.00077155	0.0429457	INAVA	yes	down
LMOD1	1562.18	-1.56174	0.332076	-4.70296	2.56e-06	0.00045685	LMOD1	yes	down
PIK3C2B	497.395	-1.20985	0.236625	-5.11293	3.17e-07	8.59e-05	PIK3C2B	yes	down
RHEX	360.413	-1.20401	0.291922	-4.12441	3.72e-05	0.00409008	RHEX	yes	down
DTL	165.696	-2.05226	0.517167	-3.96828	7.24e-05	0.00680231	DTL	yes	down
PROX1	343.044	-1.03622	0.260775	-3.9736	7.08e-05	0.00671333	PROX1	yes	down
GREM2	42.8482	-2.00236	0.555995	-3.60139	0.00031652	0.0217109	GREM2	yes	down
MYT1L	47.8837	-1.89802	0.51869	-3.65925	0.00025295	0.0184584	MYT1L	yes	down
SOX11	580.314	-1.77855	0.382426	-4.65071	3.31e-06	0.00055343	SOX11	yes	down
GREB1	475.008	-1.03678	0.306194	-3.38601	0.00070918	0.040764	GREB1	yes	down
AC073062.1	24.8593	-4.12259	0.936488	-4.40218	1.07e-05	0.00149322	AC073062.1	yes	down
LINC00276	548.538	-0.899768	0.247953	-3.62878	0.00028477	0.0199318	LINC00276	yes	down
AC016730.1	18.1687	-5.04891	1.21341	-4.16093	3.17e-05	0.00358368	AC016730.1	yes	down
DPYSL5	73.1262	-2.3246	0.493153	-4.71375	2.43e-06	0.000439	DPYSL5	yes	down
EPCAM-DT	369.152	-1.07796	0.284905	-3.78357	0.00015459	0.0126742	EPCAM-DT	yes	down
CCDC85A	446.366	-0.936118	0.264402	-3.54051	0.00039936	0.0257618	CCDC85A	yes	down
BCL11A	870.885	-1.17229	0.255176	-4.59405	4.35e-06	0.00068814	BCL11A	yes	down
PELI1	2094.14	-0.718066	0.154455	-4.64902	3.34e-06	0.00055347	PELI1	yes	down
EVA1A	292.849	-1.82207	0.371894	-4.89943	9.61e-07	0.0002039	EVA1A	yes	down
CTNNA2	434.962	-2.19845	0.308077	-7.13605	9.61e-13	1.32e-09	CTNNA2	yes	down
LRRTM1	533.301	-1.46629	0.27235	-5.38384	7.29e-08	2.38e-05	LRRTM1	yes	down
IL1R1	5979.27	-1.08037	0.267977	-4.03158	5.54e-05	0.00553451	IL1R1	yes	down
FHL2	1852.16	-0.66911	0.178032	-3.75838	0.00017102	0.0135354	FHL2	yes	down
SLC5A7	47.3138	-2.52418	0.703008	-3.59053	0.00033	0.022338	SLC5A7	yes	down
SH3RF3	581.193	-1.63989	0.409463	-4.00497	6.2e-05	0.00604918	SH3RF3	yes	down
PAX8	4565.5	-1.18777	0.225252	-5.27306	1.34e-07	4.18e-05	PAX8	yes	down
HS6ST1	836.745	-1.05861	0.230399	-4.59467	4.33e-06	0.00068814	HS6ST1	yes	down
LYPD1	891.917	-2.29919	0.236138	-9.73662	2.1e-22	8.66e-19	LYPD1	yes	down
NCKAP5	694.397	-1.46195	0.269212	-5.43049	5.62e-08	1.96e-05	NCKAP5	yes	down
TEX41	164.01	-1.12905	0.299876	-3.76506	0.00016651	0.0133321	TEX41	yes	down
LYPD6B	379.871	-1.82222	0.337349	-5.40158	6.61e-08	2.2e-05	LYPD6B	yes	down
DAPL1	563.984	-1.04445	0.247536	-4.21936	2.45e-05	0.00284827	DAPL1	yes	down
GRB14	338.849	-1.58492	0.270342	-5.86263	4.56e-09	2.18e-06	GRB14	yes	down
CDCA7	89.7605	-1.87636	0.526927	-3.56095	0.00036951	0.0244498	CDCA7	yes	down
HOXD11	363.795	-1.87546	0.558299	-3.35923	0.0007816	0.0430002	HOXD11	yes	down
PDE1A	179.773	-1.50461	0.373163	-4.03205	5.53e-05	0.00553451	PDE1A	yes	down
CAVIN2	1781.66	-0.740329	0.207092	-3.57488	0.00035039	0.0233344	CAVIN2	yes	down
AC098617.1	932.709	-1.08645	0.203902	-5.32831	9.91e-08	3.14e-05	AC098617.1	yes	down
NRP2	2318	-0.740778	0.211501	-3.50248	0.00046094	0.0290069	NRP2	yes	down
TMEM169	157.777	-1.1964	0.333771	-3.58449	0.00033774	0.0227124	TMEM169	yes	down
EPHA4	651.531	-1.61728	0.192403	-8.40568	4.25e-17	8.75e-14	EPHA4	yes	down
ARL4C	608.771	-1.23034	0.195882	-6.28104	3.36e-10	2.23e-07	ARL4C	yes	down
SRGAP3	1534.45	-0.671554	0.158758	-4.23005	2.34e-05	0.00275779	SRGAP3	yes	down
THRB	211.362	-1.65002	0.303615	-5.43458	5.49e-08	1.95e-05	THRB	yes	down
TRIM71	100.332	-1.76872	0.479553	-3.68826	0.00022579	0.0167737	TRIM71	yes	down
ZNF501	285.21	1.37087	0.276352	4.9606	7.03e-07	0.00016068	ZNF501	yes	up
PTH1R	28157	0.618556	0.144751	4.27323	1.93e-05	0.00244203	PTH1R	yes	up
FLNB	1394.76	-0.96969	0.291082	-3.33133	0.00086431	0.046197	FLNB	yes	down
PTPRG	8000.24	-0.873486	0.199789	-4.37205	1.23e-05	0.00165546	PTPRG	yes	down
MAGI1	4572.8	-0.629303	0.189412	-3.3224	0.00089247	0.0472113	MAGI1	yes	down
GXYLT2	1403.29	-0.763103	0.163238	-4.6748	2.94e-06	0.00050458	GXYLT2	yes	down
EPHA3	574.555	-1.56458	0.23206	-6.74213	1.56e-11	1.4e-08	EPHA3	yes	down
TAGLN3	50.2629	-2.27999	0.66983	-3.40383	0.00066448	0.0387353	TAGLN3	yes	down
CD200	1224.39	-0.753953	0.19545	-3.85752	0.00011454	0.00994556	CD200	yes	down
POLQ	91.7736	-1.67555	0.463795	-3.61269	0.00030304	0.0209258	POLQ	yes	down
GATA2	331.077	-1.59564	0.431167	-3.70074	0.00021497	0.0163236	GATA2	yes	down
TMEM108	470.043	-1.49652	0.328622	-4.55394	5.27e-06	0.00082409	TMEM108	yes	down
EPHB1	638.012	-0.784038	0.228242	-3.43512	0.00059229	0.0353281	EPHB1	yes	down
CHST2	387.893	-1.08043	0.267908	-4.03284	5.51e-05	0.00553451	CHST2	yes	down
AC018450.1	74.2586	-1.51504	0.429432	-3.52801	0.00041869	0.0268406	AC018450.1	yes	down
DIPK2A	2253.36	-0.754598	0.172463	-4.37542	1.21e-05	0.00164083	DIPK2A	yes	down
AC092957.1	283.955	-2.85413	0.345824	-8.25314	1.54e-16	2.89e-13	AC092957.1	yes	down
ZIC1	82.7893	-2.36878	0.500265	-4.73504	2.19e-06	0.00040971	ZIC1	yes	down
TM4SF4	847.704	-1.69832	0.397642	-4.27097	1.95e-05	0.00244203	TM4SF4	yes	down
MED12L	1451.63	-1.07984	0.319959	-3.37494	0.00073833	0.0417399	MED12L	yes	down
MME-AS1	4227.3	1.22678	0.33699	3.64042	0.0002722	0.0194489	MME-AS1	yes	up
VEPH1	271.095	-0.866066	0.257674	-3.36109	0.00077635	0.0429457	VEPH1	yes	down
MECOM	527.083	-1.23376	0.247541	-4.98407	6.23e-07	0.00014898	MECOM	yes	down
NLGN1	4034.41	-0.86859	0.210959	-4.11733	3.83e-05	0.00414737	NLGN1	yes	down
SOX2	72.6831	-2.77447	0.67571	-4.10601	4.03e-05	0.00427002	SOX2	yes	down
IL1RAP	217.388	-1.2141	0.280611	-4.32664	1.51e-05	0.00197186	IL1RAP	yes	down
ATP13A3	3633.82	-0.550876	0.155101	-3.55173	0.0003827	0.0250804	ATP13A3	yes	down
AC093689.1	1217.14	-1.01057	0.243032	-4.1582	3.21e-05	0.00360693	AC093689.1	yes	down
TXK	647.503	-1.31721	0.309551	-4.25522	2.09e-05	0.00251322	TXK	yes	down
ADGRL3	3017.14	-1.54893	0.320637	-4.8308	1.36e-06	0.00027434	ADGRL3	yes	down
UGT2B7	851.065	-1.17243	0.272598	-4.30097	1.7e-05	0.0021871	UGT2B7	yes	down
GPAT3	139.46	-1.71945	0.421052	-4.08369	4.43e-05	0.00460669	GPAT3	yes	down
BMPR1B	5932.03	-0.844355	0.146107	-5.77903	7.51e-09	3.51e-06	BMPR1B	yes	down
LEF1	571.696	-2.23654	0.410881	-5.44328	5.23e-08	1.89e-05	LEF1	yes	down
AC104664.1	90.5298	-1.9506	0.420924	-4.63409	3.59e-06	0.00058091	AC104664.1	yes	down
SLC7A11	122.408	-1.62276	0.339398	-4.78129	1.74e-06	0.00034135	SLC7A11	yes	down
MAML3	17408.6	-0.607471	0.157817	-3.8492	0.0001185	0.0101606	MAML3	yes	down
INPP4B	1135.75	-1.28637	0.387697	-3.31798	0.00090671	0.0478415	INPP4B	yes	down
ARHGAP10	1620.34	-1.12489	0.159789	-7.03982	1.92e-12	2.33e-09	ARHGAP10	yes	down
PDGFC	3420.26	-0.81967	0.16327	-5.02033	5.16e-07	0.00012488	PDGFC	yes	down
2024-03-01	2557.96	0.573877	0.170174	3.37229	0.00074545	0.041908	2024-03-01	yes	up
SPOCK3	617.211	-2.41174	0.199246	-12.1043	1e-33	1.03e-29	SPOCK3	yes	down
VEGFC	198.15	-1.03755	0.307608	-3.37296	0.00074364	0.041908	VEGFC	yes	down
TENM3	9870.47	-0.53705	0.147198	-3.64849	0.00026378	0.0190592	TENM3	yes	down
SORBS2	761.895	-1.02091	0.227953	-4.47858	7.51e-06	0.00110445	SORBS2	yes	down
ADAMTS16	250.37	-0.914407	0.261268	-3.49988	0.00046546	0.0292021	ADAMTS16	yes	down
MIR4458HG	212.158	10.7109	2.55832	4.18671	2.83e-05	0.00323563	MIR4458HG	yes	up
ANKRD33B	259.633	-1.28471	0.382231	-3.36109	0.00077634	0.0429457	ANKRD33B	yes	down
CTNND2	1517.64	-1.85891	0.29344	-6.33487	2.38e-10	1.69e-07	CTNND2	yes	down
MYO10	2070.1	-1.37289	0.198227	-6.92587	4.33e-12	4.47e-09	MYO10	yes	down
CDH12	1188.9	-2.41871	0.381373	-6.34212	2.27e-10	1.67e-07	CDH12	yes	down
AC113386.1	360.498	-1.03967	0.298341	-3.48484	0.00049242	0.0305213	AC113386.1	yes	down
CDH6	3020.78	-1.66464	0.257907	-6.45444	1.09e-10	8.28e-08	CDH6	yes	down
SLC1A3	172.371	-1.75307	0.314119	-5.58091	2.39e-08	9.65e-06	SLC1A3	yes	down
GDNF-AS1	156.762	-1.62794	0.318595	-5.10975	3.23e-07	8.62e-05	GDNF-AS1	yes	down
GDNF	69.9156	-1.75394	0.439364	-3.992	6.55e-05	0.00635952	GDNF	yes	down
HCN1	261.587	-2.7043	0.374517	-7.22078	5.17e-13	7.6e-10	HCN1	yes	down
ISL1	22.0588	-3.95905	1.14296	-3.46387	0.00053247	0.0327081	ISL1	yes	down
MAP3K1	4172.42	-0.566704	0.148599	-3.81364	0.00013693	0.0114545	MAP3K1	yes	down
PLK2	1219.56	-1.00429	0.196965	-5.09883	3.42e-07	9.02e-05	PLK2	yes	down
CENPK	323.513	-1.34533	0.370284	-3.63323	0.00027989	0.0197083	CENPK	yes	down
LINC00461	40.9467	-3.06385	0.717315	-4.27128	1.94e-05	0.00244203	LINC00461	yes	down
LIX1	140.578	-2.0589	0.605996	-3.39755	0.00067991	0.0393087	LIX1	yes	down
ST8SIA4	158.521	-1.11507	0.3371	-3.30783	0.00094021	0.0491309	ST8SIA4	yes	down
EFNA5	11371.9	-0.764083	0.148214	-5.15527	2.53e-07	7.24e-05	EFNA5	yes	down
SEMA6A	2479.99	-0.549202	0.163327	-3.36259	0.00077215	0.0429457	SEMA6A	yes	down
PRR16	126.887	-1.85852	0.556974	-3.33681	0.00084745	0.0458668	PRR16	yes	down
SLC12A2	1387.1	-0.655396	0.183116	-3.57914	0.00034473	0.0231072	SLC12A2	yes	down
FSTL4	229.522	-1.65006	0.370866	-4.44921	8.62e-06	0.00124897	FSTL4	yes	down
PCDHA12	106.438	1.97663	0.386429	5.11513	3.14e-07	8.59e-05	PCDHA12	yes	up
PDGFRB	1505.95	-0.670428	0.18224	-3.67881	0.00023432	0.0172826	PDGFRB	yes	down
GRIA1	108.266	-2.00978	0.373632	-5.37903	7.49e-08	2.41e-05	GRIA1	yes	down
SGCD	6634.51	-1.12356	0.243491	-4.6144	3.94e-06	0.00063379	SGCD	yes	down
PTTG1	516.481	-1.29572	0.256313	-5.05523	4.3e-07	0.00011197	PTTG1	yes	down
GABRB2	142.531	-1.96373	0.460739	-4.26214	2.02e-05	0.00245099	GABRB2	yes	down
LINC02143	1734.09	0.993843	0.26641	3.7305	0.0001911	0.0147837	LINC02143	yes	up
AC091973.1	708.275	1.16009	0.339101	3.42107	0.00062376	0.0368845	AC091973.1	yes	up
AC011369.1	631.054	1.05275	0.217404	4.84238	1.28e-06	0.00026139	AC011369.1	yes	up
SLIT3	6560.87	-0.919624	0.182534	-5.0381	4.7e-07	0.00011799	SLIT3	yes	down
AC139493.2	146.994	-1.51513	0.371788	-4.07526	4.6e-05	0.00470567	AC139493.2	yes	down
COL23A1	741.194	-1.8275	0.440304	-4.15053	3.32e-05	0.0037097	COL23A1	yes	down
TUBB2A	9255.83	0.953759	0.216679	4.40172	1.07e-05	0.00149322	TUBB2A	yes	up
TUBB2B	919.543	-0.955928	0.196067	-4.8755	1.09e-06	0.00022334	TUBB2B	yes	down
PHACTR1	473.016	-1.25937	0.354151	-3.55604	0.00037649	0.0248316	PHACTR1	yes	down
GMPR	380.109	-1.14008	0.286364	-3.98124	6.86e-05	0.00662325	GMPR	yes	down
MBOAT1	1785.16	-0.655064	0.157948	-4.14734	3.36e-05	0.00374146	MBOAT1	yes	down
E2F3	821.717	-1.55004	0.228037	-6.79731	1.07e-11	9.97e-09	E2F3	yes	down
DCDC2	2170.91	-1.1255	0.214098	-5.25696	1.46e-07	4.37e-05	DCDC2	yes	down
TSBP1-AS1	1511.17	-0.85974	0.246613	-3.48619	0.00048995	0.0304601	TSBP1-AS1	yes	down
HLA-DMB	135.883	-1.85542	0.394751	-4.70022	2.6e-06	0.00045685	HLA-DMB	yes	down
BMP5	238.956	-2.78392	0.31973	-8.70711	3.12e-18	8.02e-15	BMP5	yes	down
MRAP2	90.3759	-2.0524	0.441806	-4.64547	3.39e-06	0.00055857	MRAP2	yes	down
ANKRD6	1575.02	-0.625736	0.181627	-3.44516	0.00057071	0.0344931	ANKRD6	yes	down
LIN28B	510.783	-1.4014	0.385787	-3.63257	0.00028062	0.0197083	LIN28B	yes	down
CD24	853.33	-1.3482	0.285774	-4.71769	2.39e-06	0.000439	CD24	yes	down
AL360015.1	28.0549	-2.66385	0.72036	-3.69794	0.00021736	0.0164443	AL360015.1	yes	down
MARCKS	5488.87	-1.1455	0.279827	-4.0936	4.25e-05	0.0044366	MARCKS	yes	down
TPD52L1	257.308	-1.70628	0.270109	-6.31702	2.67e-10	1.83e-07	TPD52L1	yes	down
AL450332.1	68.4397	-1.6625	0.453544	-3.66557	0.00024679	0.0180729	AL450332.1	yes	down
AL365259.1	395.968	-1.45222	0.292698	-4.96149	7e-07	0.00016068	AL365259.1	yes	down
HEY2	460.96	-1.45427	0.213933	-6.79779	1.06e-11	9.97e-09	HEY2	yes	down
PTPRK	4185.02	-0.906261	0.234998	-3.85647	0.00011504	0.00994631	PTPRK	yes	down
LAMA2	1022	-1.12122	0.334755	-3.34938	0.00080992	0.0440912	LAMA2	yes	down
AL356124.1	334.915	-1.33809	0.337361	-3.96634	7.3e-05	0.00682665	AL356124.1	yes	down
TCF21	80136.2	0.555739	0.166692	3.33394	0.00085626	0.0460814	TCF21	yes	up
MAP3K5	2652.36	-0.732246	0.175457	-4.17337	3e-05	0.0034121	MAP3K5	yes	down
ADGRG6	2236.38	-1.37014	0.242647	-5.64666	1.64e-08	7.01e-06	ADGRG6	yes	down
LINC02519	72.4819	-1.59221	0.473608	-3.36188	0.00077415	0.0429457	LINC02519	yes	down
AL009176.1	148.106	-1.57165	0.33192	-4.73504	2.19e-06	0.00040971	AL009176.1	yes	down
SDK1	1463.63	-0.8204	0.206714	-3.96878	7.22e-05	0.00680231	SDK1	yes	down
SLC29A4	265.785	-1.53658	0.330228	-4.65309	3.27e-06	0.00055155	SLC29A4	yes	down
FSCN1	1784.3	-1.20027	0.258481	-4.64355	3.42e-06	0.00055932	FSCN1	yes	down
AC004160.1	20103.8	0.790873	0.18535	4.2669	1.98e-05	0.00245099	AC004160.1	yes	up
RAPGEF5	421.724	-1.19341	0.310184	-3.84742	0.00011937	0.0101925	RAPGEF5	yes	down
HOXA11	41.533	-2.54073	0.738218	-3.4417	0.00057807	0.034782	HOXA11	yes	down
SUGCT	906.577	-0.909938	0.195281	-4.65963	3.17e-06	0.00053874	SUGCT	yes	down
AC104073.4	40.4206	-2.71861	0.786444	-3.45684	0.00054655	0.0332921	AC104073.4	yes	down
EPHB4	290.034	-0.954778	0.240023	-3.97786	6.95e-05	0.00668679	EPHB4	yes	down
LAMB1	2451.91	-1.14255	0.253242	-4.51167	6.43e-06	0.00095911	LAMB1	yes	down
AC002066.1	115.202	-1.28899	0.357317	-3.60743	0.00030925	0.0212835	AC002066.1	yes	down
CAV2	415.34	-0.878057	0.233462	-3.76103	0.00016922	0.0134446	CAV2	yes	down
CAV1	156.78	-1.49603	0.313282	-4.77536	1.79e-06	0.00034825	CAV1	yes	down
KCND2	2262.3	-2.53714	0.344932	-7.35548	1.9e-13	3.01e-10	KCND2	yes	down
CPED1	1504.74	-1.93071	0.424042	-4.5531	5.29e-06	0.00082409	CPED1	yes	down
PTPRZ1	87.2218	-2.60274	0.637789	-4.08088	4.49e-05	0.00463943	PTPRZ1	yes	down
MEST	3511.53	-0.953808	0.192929	-4.94383	7.66e-07	0.00016756	MEST	yes	down
AC007938.3	131.384	-1.42726	0.337009	-4.23509	2.28e-05	0.00273327	AC007938.3	yes	down
AUXG01000058.1	1125.9	-1.01147	0.193667	-5.22275	1.76e-07	5.18e-05	AUXG01000058.1	yes	down
EZH2	761.459	-1.07519	0.25616	-4.19733	2.7e-05	0.00310483	EZH2	yes	down
PRKAG2	1080.91	-0.632422	0.178408	-3.54481	0.0003929	0.0256394	PRKAG2	yes	down
CSMD1	406.935	-0.783431	0.236295	-3.31548	0.00091486	0.0481485	CSMD1	yes	down
FAM66B	42.087	-2.06187	0.572799	-3.59964	0.00031866	0.021785	FAM66B	yes	down
PRAG1	555.48	-1.21775	0.335101	-3.63397	0.0002791	0.0197083	PRAG1	yes	down
NEFM	194.472	-2.35795	0.694285	-3.39624	0.0006832	0.0393804	NEFM	yes	down
EBF2	88.6227	-2.56298	0.688609	-3.72196	0.00019768	0.0151224	EBF2	yes	down
ADRA1A	116.651	-2.1239	0.434322	-4.89015	1.01e-06	0.00021157	ADRA1A	yes	down
NRG1	2978.19	-0.752444	0.207112	-3.63303	0.00028011	0.0197083	NRG1	yes	down
ZNF703	877.838	-1.04635	0.214292	-4.88285	1.05e-06	0.00021735	ZNF703	yes	down
TCIM	83.0434	-1.4852	0.403471	-3.68106	0.00023226	0.0171926	TCIM	yes	down
ZMAT4	328.09	-2.6274	0.277247	-9.47676	2.62e-21	7.71e-18	ZMAT4	yes	down
AC022679.2	1187.34	0.699617	0.183769	3.80704	0.00014064	0.0117171	AC022679.2	yes	up
TOX	329.897	-2.00855	0.3979	-5.04788	4.47e-07	0.00011349	TOX	yes	down
NKAIN3	800.363	-2.09032	0.341914	-6.11358	9.74e-10	5.73e-07	NKAIN3	yes	down
LINC01414	385.69	-1.24124	0.31218	-3.97603	7.01e-05	0.00670692	LINC01414	yes	down
PREX2	285.948	-1.66885	0.497543	-3.35418	0.000796	0.0435639	PREX2	yes	down
EYA1	1262.9	-1.48281	0.362002	-4.09615	4.2e-05	0.00441046	EYA1	yes	down
ZFHX4-AS1	52.5136	-2.60413	0.671518	-3.87797	0.00010533	0.00942402	ZFHX4-AS1	yes	down
PKIA	834.36	-0.931485	0.246457	-3.7795	0.00015715	0.0127816	PKIA	yes	down
AC083837.1	36.7462	-2.27964	0.653623	-3.4877	0.0004872	0.0303805	AC083837.1	yes	down
STMN2	95.4303	-2.07636	0.585975	-3.54342	0.00039497	0.0256394	STMN2	yes	down
HEY1	444.49	-1.96684	0.352404	-5.58121	2.39e-08	9.65e-06	HEY1	yes	down
OSR2	247.936	-1.25044	0.315752	-3.9602	7.49e-05	0.00689038	OSR2	yes	down
ZFPM2-AS1	1789.63	0.876625	0.205461	4.26662	1.98e-05	0.00245099	ZFPM2-AS1	yes	up
ENPP2	147.518	-1.97763	0.40003	-4.94369	7.67e-07	0.00016756	ENPP2	yes	down
LRATD2	148.346	-1.18552	0.345479	-3.43154	0.00060016	0.0356939	LRATD2	yes	down
PVT1	596.238	-1.34985	0.249926	-5.40098	6.63e-08	2.2e-05	PVT1	yes	down
GLIS3	1206.6	-1.30625	0.259444	-5.0348	4.78e-07	0.0001186	GLIS3	yes	down
FREM1	4477.7	-1.04933	0.199241	-5.26665	1.39e-07	4.2e-05	FREM1	yes	down
IGFBPL1	61.1648	-2.46774	0.57848	-4.2659	1.99e-05	0.00245099	IGFBPL1	yes	down
ANXA1	17540	0.960671	0.228828	4.19823	2.69e-05	0.00310483	ANXA1	yes	up
RORB	669.496	-3.71475	0.215674	-17.2239	1.76e-66	3.61e-62	RORB	yes	down
PCSK5	2063.07	-0.608893	0.180184	-3.37928	0.00072676	0.0414276	PCSK5	yes	down
TLE1	3550.87	-0.784131	0.144599	-5.42279	5.87e-08	2.01e-05	TLE1	yes	down
PTCH1	1935.36	-1.2483	0.318422	-3.92027	8.84e-05	0.00801814	PTCH1	yes	down
TMEFF1	964.648	-0.684874	0.195109	-3.51021	0.00044776	0.0283507	TMEFF1	yes	down
ABO	363.081	-1.01793	0.305942	-3.3272	0.00087722	0.0466446	ABO	yes	down
NOTCH1	538.655	-0.861406	0.243389	-3.53921	0.00040132	0.0258074	NOTCH1	yes	down
ADARB2	81.2673	-1.80795	0.543732	-3.32507	0.00088397	0.0468825	ADARB2	yes	down
NET1	634.25	-0.738179	0.214291	-3.44475	0.00057159	0.0344931	NET1	yes	down
GATA3	109.223	-1.82158	0.418465	-4.35301	1.34e-05	0.0017943	GATA3	yes	down
ITGA8	784.197	-1.3644	0.305434	-4.46708	7.93e-06	0.00115726	ITGA8	yes	down
SVIL	4079.36	-0.704248	0.171588	-4.10428	4.06e-05	0.00427991	SVIL	yes	down
JCAD	391.734	-0.933113	0.252517	-3.69525	0.00021967	0.0165581	JCAD	yes	down
NRP1	11637.7	-0.767212	0.156052	-4.91639	8.82e-07	0.00018896	NRP1	yes	down
LINC02672	649.91	-1.89159	0.415628	-4.55116	5.34e-06	0.00082546	LINC02672	yes	down
PHYHIPL	112.124	-2.10233	0.599619	-3.50611	0.00045471	0.0287028	PHYHIPL	yes	down
ANK3	2682.49	-1.05966	0.241138	-4.39441	1.11e-05	0.001534	ANK3	yes	down
COL13A1	436.58	-2.48368	0.405617	-6.12322	9.17e-10	5.55e-07	COL13A1	yes	down
UNC5B-AS1	1182.47	0.906513	0.233953	3.87476	0.00010673	0.00950762	UNC5B-AS1	yes	up
MYOZ1	1693.21	0.948452	0.264411	3.58704	0.00033445	0.0225652	MYOZ1	yes	up
KCNMA1	237.845	-1.65825	0.487021	-3.40488	0.00066193	0.0386967	KCNMA1	yes	down
PLCE1-AS2	673.422	0.781166	0.234146	3.33623	0.00084922	0.0458668	PLCE1-AS2	yes	up
AFAP1L2	1018.85	-1.19386	0.199995	-5.96944	2.38e-09	1.32e-06	AFAP1L2	yes	down
ATRNL1	5203.96	-0.784225	0.14228	-5.51185	3.55e-08	1.33e-05	ATRNL1	yes	down
HTRA1	27872.9	1.05198	0.224335	4.68931	2.74e-06	0.00047402	HTRA1	yes	up
CDKN1C	9879.53	0.617578	0.175723	3.5145	0.00044059	0.0279829	CDKN1C	yes	up
RASSF10	934.996	-0.666903	0.191733	-3.47828	0.00050464	0.0311843	RASSF10	yes	down
NAV2	1953.22	-1.16345	0.203127	-5.72769	1.02e-08	4.66e-06	NAV2	yes	down
KIAA1549L	73.7617	-1.60354	0.425874	-3.76529	0.00016635	0.0133321	KIAA1549L	yes	down
MYRF	134.832	-1.33439	0.323815	-4.12084	3.77e-05	0.004132	MYRF	yes	down
SLC25A45	251.962	0.912674	0.270697	3.37157	0.00074741	0.041908	SLC25A45	yes	up
GAL3ST3	120.94	-1.33236	0.396709	-3.35852	0.00078361	0.0430002	GAL3ST3	yes	down
FOLR1	1466.19	0.632279	0.189782	3.33161	0.00086346	0.046197	FOLR1	yes	up
TENM4	3309.83	-1.35387	0.191193	-7.08114	1.43e-12	1.84e-09	TENM4	yes	down
PRSS23	1085.31	-1.20844	0.294202	-4.10751	4e-05	0.00426438	PRSS23	yes	down
FAT3	1997.57	-1.43556	0.339577	-4.22747	2.36e-05	0.00276316	FAT3	yes	down
CNTN5	2288.73	-1.27517	0.367366	-3.47111	0.0005183	0.0319331	CNTN5	yes	down
GUCY1A2	397.566	-1.60521	0.405374	-3.95983	7.5e-05	0.00689038	GUCY1A2	yes	down
ZBTB16	49.8452	-2.26084	0.562072	-4.02234	5.76e-05	0.00572841	ZBTB16	yes	down
CLMP	744.529	-1.19749	0.351432	-3.40745	0.00065572	0.038449	CLMP	yes	down
ESAM	179.868	-1.6014	0.433868	-3.69099	0.00022339	0.0167158	ESAM	yes	down
HEPACAM	118.316	-1.92175	0.506425	-3.79474	0.0001478	0.0122635	HEPACAM	yes	down
KIRREL3-AS1	48.0343	-2.55601	0.666172	-3.83687	0.00012461	0.0105095	KIRREL3-AS1	yes	down
AP001783.1	69.0215	-1.89736	0.491294	-3.86196	0.00011248	0.00993064	AP001783.1	yes	down
GPRC5A	5687.58	0.784514	0.166309	4.7172	2.39e-06	0.000439	GPRC5A	yes	up
EPS8	789.332	-0.804813	0.200276	-4.01852	5.86e-05	0.00579409	EPS8	yes	down
AC024901.1	2452.01	-0.828595	0.219325	-3.77794	0.00015813	0.012811	AC024901.1	yes	down
LINC02398	2417.76	-1.17155	0.198253	-5.90936	3.43e-09	1.72e-06	LINC02398	yes	down
PDE3A	16837.7	-0.827181	0.18293	-4.52185	6.13e-06	0.00092755	PDE3A	yes	down
SLCO1B1	441.124	0.757088	0.219021	3.4567	0.00054683	0.0332921	SLCO1B1	yes	up
ABCC9	463.721	-1.26783	0.340206	-3.72664	0.00019405	0.0149553	ABCC9	yes	down
SLC2A13	1458.09	-0.604799	0.16465	-3.67324	0.0002395	0.0176014	SLC2A13	yes	down
NELL2	167.039	-1.4325	0.379729	-3.77243	0.00016167	0.0130463	NELL2	yes	down
SLC38A1	873.604	-0.939195	0.275458	-3.40957	0.00065066	0.0383644	SLC38A1	yes	down
KRT8	2132.18	-0.898982	0.222697	-4.03679	5.42e-05	0.00549305	KRT8	yes	down
HMGA2	4381.6	-2.21998	0.227756	-9.74723	1.9e-22	8.66e-19	HMGA2	yes	down
HMGA2-AS1	789.091	-1.35923	0.228306	-5.95356	2.62e-09	1.38e-06	HMGA2-AS1	yes	down
AC090673.1	115.833	-1.93593	0.501675	-3.85894	0.00011388	0.00993064	AC090673.1	yes	down
PTPRR	64.3275	-2.90771	0.494025	-5.88575	3.96e-09	1.94e-06	PTPRR	yes	down
LGR5	132.001	-2.94215	0.422012	-6.97173	3.13e-12	3.58e-09	LGR5	yes	down
KCNC2	92.213	-2.47175	0.600473	-4.11633	3.85e-05	0.00414737	KCNC2	yes	down
PHLDA1	477.936	-1.09664	0.289077	-3.79358	0.00014849	0.0122716	PHLDA1	yes	down
DUSP6	204.421	-1.39168	0.314116	-4.43046	9.4e-06	0.00134988	DUSP6	yes	down
LINC01619	820.645	-1.28342	0.259328	-4.94901	7.46e-07	0.00016756	LINC01619	yes	down
NTN4	552.123	-0.758887	0.209958	-3.61446	0.00030097	0.020853	NTN4	yes	down
RMST	2325.7	-1.20178	0.241425	-4.97785	6.43e-07	0.00015207	RMST	yes	down
NUAK1	298.718	-1.17235	0.289361	-4.05151	5.09e-05	0.00518395	NUAK1	yes	down
AC079385.1	233.094	-1.111	0.307363	-3.61461	0.0003008	0.020853	AC079385.1	yes	down
RFX4	229.866	-2.11664	0.478871	-4.42006	9.87e-06	0.00140034	RFX4	yes	down
WSCD2	239.478	-2.28713	0.50617	-4.5185	6.23e-06	0.00093547	WSCD2	yes	down
TESC	1847.55	-0.690509	0.176452	-3.9133	9.1e-05	0.00818104	TESC	yes	down
SRRM4	53.4279	-2.00799	0.506752	-3.96247	7.42e-05	0.00689038	SRRM4	yes	down
TMEM132C	1745.65	-1.3679	0.158705	-8.61917	6.74e-18	1.54e-14	TMEM132C	yes	down
FZD10	32.5164	-3.27827	0.7552	-4.34093	1.42e-05	0.00187153	FZD10	yes	down
ADGRD1	226.912	-1.72943	0.328221	-5.26909	1.37e-07	4.2e-05	ADGRD1	yes	down
MTUS2	491.554	-0.95115	0.269853	-3.5247	0.00042396	0.0270941	MTUS2	yes	down
MTUS2-AS1	76.9025	-2.02747	0.570337	-3.55487	0.00037817	0.0248625	MTUS2-AS1	yes	down
FRY	9247.68	-0.956529	0.170238	-5.61877	1.92e-08	8.08e-06	FRY	yes	down
LRCH1	1758.8	-0.761306	0.178604	-4.26254	2.02e-05	0.00245099	LRCH1	yes	down
DLEU2	3548.33	-0.858743	0.182685	-4.70067	2.59e-06	0.00045685	DLEU2	yes	down
ZIC2	39.8328	-2.90726	0.778351	-3.73516	0.0001876	0.0146227	ZIC2	yes	down
COL4A2	6534.67	-0.75071	0.210682	-3.56325	0.0003663	0.024315	COL4A2	yes	down
TPPP2	399.443	0.985329	0.245337	4.01623	5.91e-05	0.00579481	TPPP2	yes	up
DHRS2	184.114	-1.49149	0.296741	-5.02625	5e-07	0.00012253	DHRS2	yes	down
TTC6	78.9998	-2.23704	0.476108	-4.69859	2.62e-06	0.00045685	TTC6	yes	down
MDGA2	1294.55	-1.1351	0.307444	-3.69207	0.00022244	0.0167055	MDGA2	yes	down
NID2	848.414	-1.19361	0.241527	-4.94193	7.74e-07	0.00016756	NID2	yes	down
BMP4	269.219	-1.20042	0.358252	-3.35078	0.00080584	0.0439855	BMP4	yes	down
SLC35F4	3199.64	-1.38015	0.220371	-6.26283	3.78e-10	2.43e-07	SLC35F4	yes	down
DAAM1	1785.19	-0.515122	0.155883	-3.30455	0.0009513	0.0495594	DAAM1	yes	down
C14orf39	167.354	-1.41144	0.342706	-4.11852	3.81e-05	0.00414737	C14orf39	yes	down
SMOC1	72.3385	-2.23099	0.462474	-4.82402	1.41e-06	0.00028108	SMOC1	yes	down
LINC02301	61.2519	-2.31493	0.61106	-3.78838	0.00015163	0.0124812	LINC02301	yes	down
LINC02296	248.521	-1.63188	0.273917	-5.95755	2.56e-09	1.38e-06	LINC02296	yes	down
C14orf132	232.742	-0.974553	0.281783	-3.45853	0.00054314	0.0332639	C14orf132	yes	down
BCL11B	114.983	-1.66652	0.367372	-4.53633	5.72e-06	0.00087904	BCL11B	yes	down
OCA2	857.131	-1.26087	0.317272	-3.97411	7.06e-05	0.00671333	OCA2	yes	down
APBA2	325.357	-1.57743	0.285114	-5.53263	3.15e-08	1.2e-05	APBA2	yes	down
FAM189A1	195.11	-1.34848	0.284289	-4.74334	2.1e-06	0.00040233	FAM189A1	yes	down
CA12	52.9734	-1.75061	0.493964	-3.54401	0.0003941	0.0256394	CA12	yes	down
IGDCC3	621.224	-1.63177	0.375101	-4.35023	1.36e-05	0.00180552	IGDCC3	yes	down
STRA6	383.695	-1.1992	0.289674	-4.13983	3.48e-05	0.00384518	STRA6	yes	down
AC016705.2	397.417	-1.2437	0.251492	-4.94528	7.6e-07	0.00016756	AC016705.2	yes	down
ARNT2	1371.83	-0.77025	0.175937	-4.37799	1.2e-05	0.00164083	ARNT2	yes	down
ADAMTSL3	255.509	-1.16463	0.266142	-4.37597	1.21e-05	0.00164083	ADAMTSL3	yes	down
ST8SIA2	85.6167	-1.93542	0.490609	-3.94493	7.98e-05	0.0072682	ST8SIA2	yes	down
AC110023.1	80.0853	-2.58693	0.512114	-5.05148	4.38e-07	0.00011277	AC110023.1	yes	down
MCTP2	272.436	-1.68916	0.496622	-3.4013	0.00067065	0.0389851	MCTP2	yes	down
SNHG9	1074.45	0.749831	0.203246	3.68928	0.00022489	0.0167673	SNHG9	yes	up
SLC9A3R2	14869.1	0.632593	0.15748	4.01697	5.9e-05	0.00579481	SLC9A3R2	yes	up
GRIN2A	812.522	-2.15793	0.209853	-10.2831	8.4e-25	5.76e-21	GRIN2A	yes	down
AC087564.1	697.975	-0.69165	0.204792	-3.37733	0.00073194	0.0414939	AC087564.1	yes	down
TOX3	125.312	-1.61853	0.379703	-4.26261	2.02e-05	0.00245099	TOX3	yes	down
TPPP3	16681.2	0.558904	0.145151	3.85051	0.00011787	0.0101488	TPPP3	yes	up
MAF	1407.69	-1.03976	0.186507	-5.57493	2.48e-08	9.8e-06	MAF	yes	down
COTL1	3572.09	-0.555817	0.152349	-3.64832	0.00026397	0.0190592	COTL1	yes	down
FOXF1	19.3779	-4.74682	1.43509	-3.30769	0.00094069	0.0491309	FOXF1	yes	down
ZFPM1	539.46	1.30096	0.378219	3.43971	0.00058234	0.0348354	ZFPM1	yes	up
RFLNB	1275.36	-0.841613	0.194468	-4.32777	1.51e-05	0.00197186	RFLNB	yes	down
NLRP1	4894.88	0.578035	0.163226	3.54132	0.00039813	0.0257618	NLRP1	yes	up
MYOCD	593.688	-0.954614	0.280975	-3.3975	0.00068004	0.0393087	MYOCD	yes	down
LHX1-DT	661.3	-1.2989	0.252503	-5.14411	2.69e-07	7.58e-05	LHX1-DT	yes	down
LHX1	1144.18	-1.15385	0.232498	-4.96285	6.95e-07	0.00016068	LHX1	yes	down
GJC1	390.505	-0.960254	0.227054	-4.2292	2.35e-05	0.00275779	GJC1	yes	down
BRIP1	229.315	-1.62768	0.452667	-3.59575	0.00032346	0.0220403	BRIP1	yes	down
LINC00511	107.59	-1.277	0.356886	-3.57818	0.00034599	0.0231161	LINC00511	yes	down
LAMA1	274.626	-1.46896	0.247995	-5.92336	3.15e-09	1.62e-06	LAMA1	yes	down
APCDD1	421.107	-2.05689	0.477129	-4.31098	1.63e-05	0.0021035	APCDD1	yes	down
GREB1L	781.95	-0.795457	0.213558	-3.72477	0.00019549	0.0150105	GREB1L	yes	down
AQP4	35.7727	-2.32252	0.675024	-3.44065	0.00058031	0.0348153	AQP4	yes	down
CHST9	553.258	-1.40735	0.356221	-3.95079	7.79e-05	0.00712397	CHST9	yes	down
KLHL14	1072.82	-1.22554	0.318777	-3.84451	0.0001208	0.0102716	KLHL14	yes	down
MRO	213.428	-1.86463	0.363988	-5.12279	3.01e-07	8.37e-05	MRO	yes	down
DCC	1215.24	-1.70585	0.385113	-4.42948	9.45e-06	0.00134988	DCC	yes	down
TCF4	5721.71	-0.658544	0.180654	-3.64534	0.00026704	0.0192138	TCF4	yes	down
LINC01896	1689.26	0.708648	0.185233	3.82571	0.0001304	0.0109522	LINC01896	yes	up
UHRF1	195.608	-2.14471	0.387085	-5.54067	3.01e-08	1.17e-05	UHRF1	yes	down
CLEC4M	95.9294	-1.74882	0.480236	-3.64159	0.00027096	0.0194276	CLEC4M	yes	down
NOTCH3	1126.39	-0.955438	0.234337	-4.0772	4.56e-05	0.00468993	NOTCH3	yes	down
ZNF536	704.138	-2.45828	0.298581	-8.23321	1.82e-16	3.13e-13	ZNF536	yes	down
CD22	361.097	-0.931519	0.241344	-3.85971	0.00011352	0.00993064	CD22	yes	down
HSPB6	119.547	1.65457	0.454672	3.63904	0.00027366	0.0194857	HSPB6	yes	up
BLVRB	2931.69	0.550849	0.164639	3.34581	0.00082043	0.0445456	BLVRB	yes	up
EMP3	14055.2	0.672298	0.1787	3.76216	0.00016845	0.0134356	EMP3	yes	up
DBP	2213.24	0.970869	0.214195	4.53263	5.83e-06	0.00088795	DBP	yes	up
RRAS	6301.84	0.547771	0.162191	3.37732	0.00073196	0.0414939	RRAS	yes	up
IGLON5	79.5973	-2.05001	0.479881	-4.27191	1.94e-05	0.00244203	IGLON5	yes	down
UBE2M	5723.38	0.763217	0.204385	3.7342	0.00018831	0.0146228	UBE2M	yes	up
JAG1	2317.38	-1.41738	0.234675	-6.03976	1.54e-09	8.82e-07	JAG1	yes	down
CHMP4B	2892.73	0.65676	0.195544	3.35862	0.00078332	0.0430002	CHMP4B	yes	up
WFDC2	140.827	-1.6779	0.44912	-3.73599	0.00018698	0.0146227	WFDC2	yes	down
SALL4	79.9076	-2.0579	0.519471	-3.96152	7.45e-05	0.00689038	SALL4	yes	down
EDN3	29.2434	-3.12731	0.863991	-3.61961	0.00029505	0.0205812	EDN3	yes	down
KCNQ2	89.2108	-2.11076	0.577102	-3.65752	0.00025467	0.0185181	KCNQ2	yes	down
CYYR1	565.681	-2.20529	0.333577	-6.61104	3.82e-11	3.03e-08	CYYR1	yes	down
ADAMTS1	1804.27	-1.20361	0.182073	-6.61059	3.83e-11	3.03e-08	ADAMTS1	yes	down
TIAM1	403.4	-1.57512	0.277259	-5.68106	1.34e-08	5.86e-06	TIAM1	yes	down
HUNK	496.616	-1.57292	0.421048	-3.73573	0.00018717	0.0146227	HUNK	yes	down
PCP4	1222	-1.34204	0.193784	-6.92544	4.35e-12	4.47e-09	PCP4	yes	down
SYN3	586.298	-0.846597	0.227706	-3.71794	0.00020085	0.0153081	SYN3	yes	down
TIMP3	3465.96	-0.829621	0.250767	-3.30833	0.00093853	0.0491309	TIMP3	yes	down
NLGN4X	431.64	-2.10236	0.443307	-4.74244	2.11e-06	0.00040233	NLGN4X	yes	down
MAOB	291.261	-1.11305	0.288437	-3.85892	0.00011389	0.00993064	MAOB	yes	down
LINC01284	62.6382	-1.54742	0.451944	-3.42391	0.00061726	0.0366053	LINC01284	yes	down
LINC00891	89.1363	-1.96425	0.477757	-4.11139	3.93e-05	0.00421505	LINC00891	yes	down
NHSL2	600.564	-1.45617	0.218972	-6.65005	2.93e-11	2.51e-08	NHSL2	yes	down
PCDH11X	1072.61	-2.35859	0.24591	-9.59125	8.7e-22	2.98e-18	PCDH11X	yes	down
MIR503HG	6773.47	-0.540703	0.153613	-3.5199	0.0004317	0.0275033	MIR503HG	yes	down
PCDH11Y	1054.37	-1.96057	0.343341	-5.71027	1.13e-08	5.05e-06	PCDH11Y	yes	down
TBL1Y	231.794	-1.02139	0.3069	-3.32808	0.00087445	0.0466179	TBL1Y	yes	down
