# Supplementary material for: Splice modulation of COL4A5 reinstates collagen IV assembly in an organoid model of Alport syndrome
Source: JCI Insight. 2025 Dec 18;11(3):e194759. doi: 10.1172/jci.insight.194759 (PMC12892906; doi:10.1172/jci.insight.194759)
Supplement: Supplemental table 7 [file jciinsight-11-194759-s147.xlsx]

## Sheet: Supplemental Table 7
Supplemental Table 7. Pathways and gene ontologies identified from comparing mutants with isogenic controls
Term	Group	P-value	Adjusted P-value	Odds Ratio	Combined Score	Genes
TGF-beta regulation of extracellular matrix	Pathways	3.03e-06	0.000725	2.8189	35.8191	CDKN1C;NRP2;PTPRR;SEMA3A;PDE1A;SLC7A11;PTPRK;NID2;RRAS;PTTG1;ADAMTS1;TIMP3;E2F3;SLIT3;S100A10;MAP3K5;CA12;SVIL;ARNT2;JAG1;IL1R1;PLK2;CAV1;ABCC9;ANK3;BMP4;INPP4B;COL1A2;COL4A2
BDNF signaling pathway	Pathways	4.84e-06	0.000725	3.8043	46.5597	PLK2;SEMA3A;FHL2;ANK3;GATA3;PTPRK;EMP3;PROX1;RORB;GATA2;NUAK1;MARCKS;PDE4B;SLIT3;RAPGEF5;APBA2;CD200;S100A10
Notch signaling pathway	Pathways	0.000157	0.0162082	6.78385	59.4388	NOTCH3;TLE1;NOTCH1;JAG1;HEY1;HEY2;MAML3
ECM-receptor interaction	Pathways	0.00035	0.0241345	5.04522	40.151	COL1A2;COL4A2;LAMA2;LAMA1;ITGA8;LAMB1;HSPG2;FREM1
Development Of Ureteric Collection System WP5053	Pathways	2.23e-08	7.59e-06	11.4326	201.41	BMP4;EYA1;GDNF;LHX1;ITGA8;GREB1L;GATA3;HOXD11;FREM1;HOXA11;BMP5
Renal System Development	GO-BP	1.17e-09	8.37e-07	13.3221	273.956	BMP4;MYOCD;PAX8;FOXF1;LHX1;ITGA8;GREB1L;TCF21;PROX1;GATA3;PCSK5;STRA6
Kidney Development	GO-BP	1.18e-09	8.37e-07	11.4692	235.801	OSR2;ZBTB16;GREB1L;TCF21;PROX1;GATA3;PCSK5;BMP4;PAX8;GDNF;LHX1;ITGA8;STRA6
Basement Membrane	GO-CC	2.41e-07	1.99e-05	12.331	187.905	LAMA2;COL4A2;LAMA1;SMOC1;COL23A1;LAMB1;HMCN1;NID2;HSPG2
Cell-Cell Junction	GO-CC	2.31e-06	0.000126	3.69434	47.9511	MAGI1;JAG1;ANXA1;NOTCH1;COL13A1;HEPACAM;CTNND2;KAZN;PTPRK;GJC1;CDH6;TIAM1;CCDC85A;FSCN1;CDH12;ESAM;HMCN1;CTNNA2;JCAD;ADGRL3
Collagen-Containing Extracellular Matrix	GO-CC	5.79e-05	0.00158226	2.90871	28.3803	ANXA1;COL13A1;LAMA2;LAMA1;COL23A1;HTRA1;NRG1;LAMB1;HSPG2;NID2;COL1A2;IGFBPL1;COL4A2;ADAMTS1;SMOC1;TIMP3;HMCN1;FREM1;S100A10;S100A7
