# Supplementary material for: Splice modulation of COL4A5 reinstates collagen IV assembly in an organoid model of Alport syndrome
Source: JCI Insight. 2025 Dec 18;11(3):e194759. doi: 10.1172/jci.insight.194759 (PMC12892906; doi:10.1172/jci.insight.194759)
Supplement: Supporting data values [file jciinsight-11-194759-s148.xlsx]

## Sheet: Fig. 1I
	Day 22						Day 32						Day 42
COL4A1	1.14472	0.925518	1.13158	0.953739	0.636545	0.89606	1.04367	1.29385	0.973779	1.07798	0.82264	0.887816	0.971532	1.50351	1.30888	1.92964	0.985094	0.407536
COL4A2	1.15803	0.623445	0.985094	0.690159	0.437797	1.47939	0.459563	0.471392	0.49827	0.973779	0.971532	1.42899	1.53156	2.20636	1.88557		1.64528	0.798298
COL4A3	1.30201	0.386197	0.298832	0.385305	0.271196	0.513134	0.948733	0.500257	0.441578	0.788623	0.506069	0.953127	2.70834	4.47144	3.2582		3.56543	1.55553
COL4A4	1.44263	0.514783	0.403891	0.345168	0.193272	0.619297	0.696746	0.432879	0.519563	0.917239	0.699973	0.805917	2.34898	2.98012	2.69827			2.41502
COL4A5	1.54162	0.595062	0.386296	0.649669	0.412113	1.07508	0.400844	0.358765	0.328609	0.991564	0.835731	0.955577	1.56314	1.90674	1.65226

## Sheet: Fig. 4A
	Normal COL4A5 transcript			Mutant COL4A5 transcript
Isogenic control	100	100	100	0	0	0
Severe model	0	0	0	100	100	100
Moderate model	62.8799	66.9237	63.1158	37.1201	33.0763	36.8842

## Sheet: Fig. 5B
Isogenic control	Severe model	Moderate model
69.8429	0.236234	78.1924
63.2843	0.234596	71.6308
27.5197	0.234301	67.7763
40.2426	0.221137	67.7315
55.3515	0.201309	53.3567
30.3343	0.197922	43.6969
31.5131	0.184378	42.3921
19.5455	0.17756	41.6152
1.57895	0.167447	38.9942
69.0113	0.162303	34.7795
9.45465	0.149708	34.7454
10.4993	0.132954	34.1599
37.5261	0.111721	32.677
47.0083	0.108439	31.186
19.3868	0.080859	29.5422
42.8135	0.0789737	27.9982
22.8487	0.0662953	23.5221
2.61628	0.054693	20.4014
20.6377	0.0457325	19.0725
38.1731	0.0448555	18.0753
17.178	0.0378709	17.9565
60.1054	0.0363495	17.2464
83.5514	0.0353666	16.9789
38.0197	0.0347749	16.7873
29.8695	0.0311188	16.4783
14.8421	0.0283715	15.8597
5.27978	0.0282931	15.753
16.8955	0.0186819	15.5986
41.6819	0.0124158	15.4031
84.9875	0.0118899	14.9415
4.43243	0.0112569	14.51
69.3439	0.0057664	13.9814
30.389	0.005353	13.7978
60.9093	0.005194	13.6603
66.0082	0.0041446	13.4055
78.0092	0.0026394	13.1377
39.1391	0.0025758	12.6078
56.2802	0.0025758	12.5763
84.4387	0	12.2906
4.81966	0	11.8307
8.43122	0	11.7922
84.8365	0	10.6249
83.6306	0	10.3564
2.7254	0	10.222
15.3889	0	9.96681
61.7935	0	9.77683
1.0066	0	9.59595
8.43767	0	9.18082
5.41532	0	9.12318
36.9734	0	8.95109
33.1175	0	8.93349
3.18554	0	8.90705
43.7635	0	8.88374
58.7462	0	8.51521
23.9554	0	8.42787
83.677	0	8.18769
8.16334	0	7.83
30.7896	0	7.64759
20.0282	0	7.44515
45.7809	0	7.43758

## Sheet: Fig. 5C
Isogenic control	Severe model	Moderate model
43.5798	0.00954775	81.1855
86.7952	0	79.8132
84.6091	0.0246503	68.706
56.5606	0	48.5765
35.007	0	47.7238
24.67	0	46.6744
59.1185	0.00907676	44.5268
22.2435	0	36.3542
53.2211	0.0302227	35.9428
57.4711	0.0186437	35.3201
59.7915	0	34.0363
55.796	0.0073458	33.6389
82.4238	0	31.9212
56.6188	0	31.0996
75.8995	0	30.4606
76.5423	0	30.1606
48.3075	0.0595797	28.8417
42.1134	0	28.8026
3.06783	0.0863617	27.938
1.32619	0	27.4834
65.8371	0.304073	26.9228
42.3552	0.0229795	26.4816
32.8616	0	25.7284
83.8435	0.478727	25.5962
77.9655	0.367216	24.2652
41.6485	0.0866482	23.8059
87.0711	0	23.655
56.4589	0.0112041	23.3155
65.0489	0	23.2721
48.4266	0.506451	23.2374
59.9716	0.0648925	22.2826
83.6656	0.993321	22.2823
30.9652	0.304824	22.1937
73.9829	1.69925	22.1554
62.7021	0.0028832	22.1539
49.6475	0	22.0474
84.4461	0.183401	21.7938
87.5043	0.0120903	21.5916
65.8513	0	21.3669
62.6322	0.0715364	21.356
39.7496	0.224163	21.0611
49.1591	0	20.6982
66.9678	0.294113	20.5049
74.1475	0.098533	20.4376
68.5036	0.318911	20.3081
36.7388	0	19.947
42.5366	0.023688	19.6654
79.5469	0.0367297	19.4876
49.5373	0	19.3424
43.6206	0.0052576	19.1733
81.5802	0.600213	19.0749
83.2212	0.0280967	18.9527
56.4506	0.430171	18.9461
82.2625	0	18.8318
78.6559	0.442399	18.2309
81.2163	0.0516455	18.1639
50.7918	0.0178154	18.1095
8.12359	0.360334	18.0086
78.7341	0	17.9895
25.5453	0	17.5703

## Sheet: Fig. 5D
Isogenic control	Severe model	Moderate model
13.0766	0	0.133996
17.7026	0	0.155381
5.33399	0	1.50088
4.48169	0	0.929596
9.89798	0	4.61473
3.57198	0	5.14559
11.3249	0	1.55778
3.63644	0	10.368
15.6644	0	5.74678
0.0116794	0	7.64518
0.989622	0	10.9024
11.3334	0	2.99577
9.11445	0	8.12224
12.0778	0	3.57258
8.15031	0	1.83336
14.4295	0	0.202799
18.3895	0	1.66201
4.90092	0	0.388221
7.47346	0	0.653374
10.3188	0	2.49886
1.74851	0	0.584649
3.38873	0	0.515327
0.856952	0	6.40489
5.64023	0	1.4964
3.03949	0	8.19251
3.72301	0	0.493397
15.7783	0	7.92886
3.68557	0.0017384	0.921288
3.77677	0	2.38909
5.07098	0	0.355185
3.76049	0	1.16119
4.4613	0	2.20313
3.62659	0	0.435273
3.76285	0	3.26589
1.39851	0	1.65039
5.38278	0	1.28259
0.748262	0	6.23325
5.01258	0	1.07186
12.7025	0	0.697593
5.51991	0	2.2306
7.63375	0	1.01894
3.57972	0.0022896	2.68222
4.15848	0	0.655146
0.151771	0	0.0442766
5.70098	0	14.205
4.49486	0	1.3693
15.2922	0	1.32335
1.70922	0	0.997281
12.286	0	1.8492
16.9316	0	1.08982
2.42978	0	0.167799
10.6723	0.00572714	1.53282
9.5326	0	0.335306
2.19449	0	1.98054
5.54831	0	4.59053
14.0791	0.00601244	7.27331
2.61117	0	2.45567
7.66059	0	2.64295
8.11681	0	1.48132
6.00827	0	0.365157

## Sheet: Fig. 6E
	Normal COL4A5 trasncript		Mutant COL4A5 transcript
Untreated	0	0	100	100
Scramble	0	0	100	100
ASO-A	68.2966	68.5913	31.7034	31.4087
ASO-M	73.8685	73.8324	26.1315	26.1676
ASO-D	62.6924	62.9058	37.3076	37.0942
ASO-A+D	64.8321	62.1203	35.1679	37.8797
ASO-M+A	69.8291	68.6549	30.1709	31.3451
ASO-M+D	52.8006	52.5327	47.1994	47.4673

## Sheet: Fig. 6F
	Normal COL4A5 trasncript		Mutant COL4A5 transcript
Untreated	78.6887	66.5208	21.32	33.48
Scramble	61.0524	77.4782	38.95	22.53
ASO-A	96.4635	98.3388	3.54	1.66117
ASO-MD	86.9743	93.6149	13.03	6.38512
ASO-A+MD	96.8934	94.4918	3.11	5.51

## Sheet: Fig. 6G
Untreated	ASO-A	ASO-M	ASO-D
1.00001	2.76063	3.2154	2.16595
0.972655	2.26577	2.69447	2.36577
1.00003	2.6125	3.1549	2.2657

## Sheet: Fig. 6H
Untreated	ASO-A	ASO-MD	ASO- A+MD
1.00001	3.79737	3.42238	2.93834
0.972655	3.73213	3.18215	3.65533
1.00003	5.55967	3.05252	3.29683

## Sheet: Fig. 7D
	Normal COL4A5 transcript			Mutant COL4A5 transcript
Isogenic control	100	100	100	0	0	0
Severe model	0	0	0	100	100	100
Moderate model	56.4308	66.9237	63.1158	43.5692	33.0763	36.8842
Severe+PMO	80.3314	89.1739	82.6781	19.6686	10.8261	17.3219
Moderate+PMO	70.6752	70.0365	86.3773	29.3248	29.9635	13.6227

[truncated: 8 more sheets: Fig. 8C, Fig. 8D, Fig. 8E, Fig. S5C, Fig. S5H, Fig. S5M, Fig.S5N, Fig.S5S]
